# Supplementary material for: Crop-Zone Weed Mycobiomes of the South-Western Australian Grain Belt
Source: Front Microbiol. 2020 Nov 24;11:581592. doi: 10.3389/fmicb.2020.581592 (PMC7721668; doi:10.3389/fmicb.2020.581592)
Supplement: Supplementary Table 1 — OTU frequencies for ITS and D2 regions versus host taxonomy and sample locations. [file Table_1.XLSX]

## Sheet: ITS top matches
otu	db_id	evalue	bitscore	pident	otu_covs	organism	ncbi_taxid	dbxref	comments	country
b44ed9180c5e829e6664934e246c66a0	ITS_AAAY5Y	1e-115	414	95.74	100	Hazslinszkyomyces aloes	2012457	refseq_acc:NR_137821.1;NCBI_bioproject:PRJNA177353	Hazslinszkyomyces aloes ITS region; from TYPE material;REVIEWED REFSEQ: This record has been curated by NCBI staff. The;reference sequence is identical to KF777142.	South Africa: Western Cape Province, Clanwilliam
b44ed9180c5e829e6664934e246c66a0	ITS_AAA1B7	1e-114	411	96.06	98	Coniothyrium multiporum	749857	refseq_acc:NR_111617.1;NCBI_bioproject:PRJNA177353	Coniothyrium multiporum CBS 353.65 ITS region; from TYPE material;REVIEWED REFSEQ: This record has been curated by NCBI staff. The;reference sequence is identical to JF740187.	India
68d0fb68de9d19d9f43c486aa0235907	ITS_AAARD5	5e-124	442	97.67	100	Semifissispora natalis	1769455	refseq_acc:NR_145195.1;NCBI_bioproject:PRJNA177353	Semifissispora natalis CPC 25383 ITS region; from TYPE material;REVIEWED REFSEQ: This record has been curated by NCBI staff. The;reference sequence is identical to KT950846.	Australia: Victoria, Melbourne
3553d8958ae766ef45a06d528c90450e	ITS_AABHIJ	8e-112	401	95.98	95	Pyrenophora lolii	139239	GENBANK_ACC:JX981468	Pyrenophora lolii strain WA0000019141 internal transcribed spacer 1, partial sequence; 5.8S ribosomal RNA gene and internal transcribed spacer 2, complete sequence; and 28S ribosomal RNA gene, partial sequence	Poland
f66f816a81c1a4eb38d34f77a81e4ed8	ITS_AABFDZ	5e-114	409	97.5	92	fungal sp. TRN210	307313	GENBANK_ACC:AY843076	Fungal sp. TRN210 internal transcribed spacer 1, 5.8S ribosomal RNA gene, and internal transcribed spacer 2, complete sequence
8113f399d90960ef2618d8ad86117dbd	ITS_AABKJ0	5e-124	442	99.59	94	Ramichloridium indicum	470081	GENBANK_ACC:EU041799	Ramichloridium indicum strain CBS 171.96 18S small subunit ribosomal RNA gene, partial sequence; internal transcribed spacer 1, 5.8S ribosomal RNA gene, and internal transcribed spacer 2, complete sequence; and 28S large subunit ribosomal RNA gene, partial sequence
8113f399d90960ef2618d8ad86117dbd	ITS_AAA40R	2e-113	407	96.02	97	Dissoconium eucalypti	445179	refseq_acc:NR_119631.1;NCBI_bioproject:PRJNA177353	Dissoconium eucalypti CBS 120039 ITS region; from TYPE material;REVIEWED REFSEQ: This record has been curated by NCBI staff. The;reference sequence is identical to EF394855.;COMPLETENESS: incomplete on both ends.	Australia
8113f399d90960ef2618d8ad86117dbd	ITS_AAA3RH	2e-113	407	95	100	Uwebraunia australiensis	445176	refseq_acc:NR_119630.1;NCBI_bioproject:PRJNA177353	Uwebraunia australiensis CBS 120729 ITS region; from TYPE material;REVIEWED REFSEQ: This record has been curated by NCBI staff. The;reference sequence is identical to EF394854.;COMPLETENESS: incomplete on both ends.	Australia
8113f399d90960ef2618d8ad86117dbd	ITS_AAACLQ	8e-112	401	95.62	97	Uwebraunia dekkeri	112483	refseq_acc:NR_119428.1;NCBI_bioproject:PRJNA177353	Uwebraunia dekkeri ITS region; from TYPE material;REVIEWED REFSEQ: This record has been curated by NCBI staff. The;reference sequence is identical to AF173309.
8113f399d90960ef2618d8ad86117dbd	ITS_AAAAZD	8e-112	401	95.62	97	Uwebraunia musae	513414	refseq_acc:NR_111322.1;NCBI_bioproject:PRJNA177353	Uwebraunia musae CBS 122453 ITS region; from TYPE material;REVIEWED REFSEQ: This record has been curated by NCBI staff. The;reference sequence is identical to EU514225.;COMPLETENESS: incomplete on both ends.	India
8113f399d90960ef2618d8ad86117dbd	ITS_AAAEAM	4e-110	396	95.22	97	Dissoconium aciculare	112489	refseq_acc:NR_119427.1;NCBI_bioproject:PRJNA177353	Dissoconium aciculare ITS region; from TYPE material;REVIEWED REFSEQ: This record has been curated by NCBI staff. The;reference sequence is identical to AF173308.
094bfdfe790799b133d7a9b647e50ad0	ITS_AAAY13	1e-134	477	100	100	fungal sp. Sai1	1609002	GENBANK_ACC:LC025970	Fungal sp. Sai1 genes for 18S rRNA, ITS1, 5.8S rRNA, ITS2, 28S rRNA, partial and complete sequence
094bfdfe790799b133d7a9b647e50ad0	ITS_AAAX2Q	1e-134	477	100	100	uncultured Malassezia	338567	GENBANK_ACC:FJ455000	Uncultured Malassezia isolate AMQ331 18S ribosomal RNA gene, internal transcribed spacer 1, 5.8S ribosomal RNA gene, internal transcribed spacer 2, and 28S ribosomal RNA gene, region
094bfdfe790799b133d7a9b647e50ad0	ITS_AAAARY	6e-133	472	99.61	100	Malassezia restricta	76775	GENBANK_ACC:AY743636	Malassezia restricta strain CBS 7877 18S ribosomal RNA gene, partial sequence; internal transcribed spacer 1, 5.8S ribosomal RNA gene, and internal transcribed spacer 2, complete sequence; and 28S ribosomal RNA gene, partial sequence
094bfdfe790799b133d7a9b647e50ad0	ITS_AAA4PO	6e-133	472	99.61	100	Malassezia restricta	76775	refseq_acc:NR_103585.1;NCBI_bioproject:PRJNA177353	Malassezia restricta CBS 7877 ITS region; from TYPE material;REVIEWED REFSEQ: This record has been curated by NCBI staff. The;reference sequence is identical to AY743636.;Source information has been augmented with data from the CBS strain;database.
094bfdfe790799b133d7a9b647e50ad0	ITS_AAAI6D	1e-129	460	98.45	100	uncultured fungus	175245	GENBANK_ACC:HQ436063	Uncultured fungus clone FITS_UBP1_W09 small subunit ribosomal RNA gene, partial sequence; internal transcribed spacer 1, 5.8S ribosomal RNA gene, and internal transcribed spacer 2, complete sequence; and large subunit ribosomal RNA gene, partial sequence	Singapore
094bfdfe790799b133d7a9b647e50ad0	ITS_AABLJ9	1e-115	414	95.44	100	uncultured fungus	175245	GENBANK_ACC:KU164491	Uncultured fungus clone S41T_77 18S ribosomal RNA gene, partial sequence; internal transcribed spacer 1, 5.8S ribosomal RNA gene, and internal transcribed spacer 2, complete sequence; and 28S ribosomal RNA gene, partial sequence
094bfdfe790799b133d7a9b647e50ad0	ITS_AAA89V	1e-114	411	95.08	100	uncultured Basidiomycota	175244	GENBANK_ACC:FR682163	Uncultured Basidiomycota genomic DNA containing 18S rRNA gene, ITS1, 5.8S rRNA gene, ITS2, 28S rRNA gene, clone BF-OTU420	Finland
099ebc123f81728dc8788f76d4a97d68	ITS_AAARD5	1e-129	460	98.84	100	Semifissispora natalis	1769455	refseq_acc:NR_145195.1;NCBI_bioproject:PRJNA177353	Semifissispora natalis CPC 25383 ITS region; from TYPE material;REVIEWED REFSEQ: This record has been curated by NCBI staff. The;reference sequence is identical to KT950846.	Australia: Victoria, Melbourne
4b0f3ccae7e5a73d2a479b9869eae96d	ITS_AABIEH	2e-117	420	96.11	99	Lophiohelichrysum helichrysi	1765059	refseq_acc:NR_138011.1;NCBI_bioproject:PRJNA177353	Lophiohelichrysum helichrysi MFLUCC 15-0701 ITS region; from TYPE material;REVIEWED REFSEQ: This record has been curated by NCBI staff. The;reference sequence is identical to KT333435.	Italy
4b0f3ccae7e5a73d2a479b9869eae96d	ITS_AABKQC	1e-114	411	95.35	100	Lophiostoma multiseptatum	1762940	refseq_acc:NR_138018.1;NCBI_bioproject:PRJNA177353	Lophiostoma multiseptatum HHUF 27309 ITS region; from TYPE material;REVIEWED REFSEQ: This record has been curated by NCBI staff. The;reference sequence is identical to LC001726.	Japan: Aomori, Hirosaki, Kadoke, riverbank (Chitose-bridge), Oowasawa-river
4b0f3ccae7e5a73d2a479b9869eae96d	ITS_AAA1FR	5e-114	409	95.35	100	Biappendiculispora japonica	1762944	refseq_acc:NR_138019.1;NCBI_bioproject:PRJNA177353	Biappendiculispora japonica HHUF 27313 ITS region; from TYPE material;REVIEWED REFSEQ: This record has been curated by NCBI staff. The;reference sequence is identical to LC001728.	Japan: Aomori, Hirosaki, Sanpinai
4b0f3ccae7e5a73d2a479b9869eae96d	ITS_AABC2Q	1e-110	398	95.26	98	Phoma sp. MA 4556	331432	GENBANK_ACC:AJ972797	Phoma sp. MA 4556 18S rRNA gene, 5.8S rRNA gene, ITS1 and ITS2, isolate MA 4556	Turkey:Mediterranean
4b0f3ccae7e5a73d2a479b9869eae96d	ITS_AABK8I	1e-109	394	96.27	93	Platystomum crataegi	1752116	GENBANK_ACC:KT026117	Platystomum crataegi strain MFLUCC 14-0925 internal transcribed spacer 1, partial sequence; 5.8S ribosomal RNA gene, complete sequence; and internal transcribed spacer 2, partial sequence	Italy
1b7829e2eb94cda0225f7111013dd494	ITS_AABAP4	3e-131	466	99.22	100	Wojnowiciella viburni	1348098	refseq_acc:NR_120266.1;NCBI_bioproject:PRJNA177353	Wojnowiciella viburni MFLUCC 120733a ITS region; from TYPE material;REVIEWED REFSEQ: This record has been curated by NCBI staff. The;reference sequence is identical to KC594286.	China
1b7829e2eb94cda0225f7111013dd494	ITS_AAA7L4	2e-117	420	96.12	100	Wojnowiciella eucalypti	1663538	refseq_acc:NR_137996.1;NCBI_bioproject:PRJNA177353	Wojnowiciella eucalypti ITS region; from TYPE material;REVIEWED REFSEQ: This record has been curated by NCBI staff. The;reference sequence is identical to KR476741.	Colombia: Restrepo
1b7829e2eb94cda0225f7111013dd494	ITS_AABESD	1e-110	398	96.31	95	Wojnowicia lonicerae	1655056	GENBANK_ACC:KP744471	Wojnowicia lonicerae voucher MFLUCC 13-0737 18S ribosomal RNA gene, partial sequence; internal transcribed spacer 1 and 5.8S ribosomal RNA gene, complete sequence; and internal transcribed spacer 2, partial sequence
f3b86ca91fdd1c064de48a295435d20e	ITS_AAABBW	1e-120	431	97.62	97	Basidiomycota sp. Z-17	1141362	GENBANK_ACC:JN622205	Basidiomycota sp. Z-17 18S ribosomal RNA gene, partial sequence; internal transcribed spacer 1, 5.8S ribosomal RNA gene, and internal transcribed spacer 2, complete sequence; and 28S ribosomal RNA gene, partial sequence	China
f3b86ca91fdd1c064de48a295435d20e	ITS_AAA63K	2e-112	403	95.65	97	Papiliotrema frias	743939	GENBANK_ACC:LK023834	Cryptococcus frias genomic DNA containing 18S rRNA gene, ITS1, 5.8S rRNA gene and ITS2, 28S rRNA gene, strain DSM 26993
f3b86ca91fdd1c064de48a295435d20e	ITS_AAADNA	8e-112	401	96.33	95	Papiliotrema frias	743939	refseq_acc:NR_111513.1;NCBI_bioproject:PRJNA177353	Papiliotrema frias EX F-5992 ITS region; from TYPE material;REVIEWED REFSEQ: This record has been curated by NCBI staff. The;reference sequence is identical to GU997162.
1564fd28a6c8593a8c941cbfdb8fd82e	ITS_AABCMM	4e-130	462	98.85	100	Fusarium asiaticum	282267	refseq_acc:NR_121320.1;NCBI_bioproject:PRJNA177353	Fusarium asiaticum NRRL 26156 ITS region; from TYPE material;REVIEWED REFSEQ: This record has been curated by NCBI staff. The;reference sequence is identical to DQ459835.
1564fd28a6c8593a8c941cbfdb8fd82e	ITS_AAAA3M	4e-130	462	98.85	100	Fusarium boothii	282271	refseq_acc:NR_121203.1;NCBI_bioproject:PRJNA177353	Fusarium boothii NRRL 29011 ITS region; from TYPE material;REVIEWED REFSEQ: This record has been curated by NCBI staff. The;reference sequence is identical to DQ459846.
1564fd28a6c8593a8c941cbfdb8fd82e	ITS_AAAA3L	4e-130	462	98.85	100	Fusarium aethiopicum	569394	refseq_acc:NR_138284.1;NCBI_bioproject:PRJNA177353	Fusarium aethiopicum NRRL 46738 ITS region; from TYPE material;REVIEWED REFSEQ: This record has been curated by NCBI staff. The;reference sequence is identical to FJ240310.
1564fd28a6c8593a8c941cbfdb8fd82e	ITS_AAAA3K	4e-130	462	98.85	100	Fusarium acaciae-mearnsii	282272	refseq_acc:NR_121204.1;NCBI_bioproject:PRJNA177353	Fusarium acaciae-mearnsii NRRL 26754 ITS region; from TYPE material;REVIEWED REFSEQ: This record has been curated by NCBI staff. The;reference sequence is identical to DQ459850.
1564fd28a6c8593a8c941cbfdb8fd82e	ITS_AABADB	3e-121	433	97.63	98	Fusarium kyushuense	56665	refseq_acc:NR_152943.1;NCBI_bioproject:PRJNA177353	Fusarium kyushuense NRRL 3509 ITS region; from TYPE material;REVIEWED REFSEQ: This record has been curated by NCBI staff. The;reference sequence is identical to U85544.;COMPLETENESS: incomplete on both ends.
1564fd28a6c8593a8c941cbfdb8fd82e	ITS_AABGCQ	2e-118	424	96.17	100	Fusarium sporotrichioides	5514	refseq_acc:NR_131313.1;NCBI_bioproject:PRJNA177353;ISHAM-ITS:MITS1882	Fusarium sporotrichioides UOA/HCPF 6G ITS region; from verified material;REVIEWED REFSEQ: This record has been curated by NCBI staff. The;reference sequence is identical to KC254054.	Greece
1564fd28a6c8593a8c941cbfdb8fd82e	ITS_AABBLU	2e-118	424	96.17	100	Fusarium langsethiae	179993	refseq_acc:NR_121214.1;NCBI_bioproject:PRJNA177353	Fusarium langsethiae CBS 113234 ITS region; from TYPE material;REVIEWED REFSEQ: This record has been curated by NCBI staff. The;reference sequence is identical to AB587021.
d970f4ace167020a9a2844b94099ea15	ITS_AAA4UE	3e-126	449	98.06	100	Saitozyma flava	5416	refseq_acc:NR_073218.1;NCBI_bioproject:PRJNA177353	Saitozyma flava CBS 331 ITS region; from TYPE material;REVIEWED REFSEQ: This record has been curated by NCBI staff. The;reference sequence is identical to AF444338.;Source information has been augmented with data from the CBS strain;database.
d970f4ace167020a9a2844b94099ea15	ITS_AAA8SW	6e-118	422	98.73	92	uncultured fungus	175245	GENBANK_ACC:KX515887	Uncultured fungus clone ZMTDH201308-19 small subunit ribosomal RNA gene, partial sequence; internal transcribed spacer 1, 5.8S ribosomal RNA gene, and internal transcribed spacer 2, complete sequence; and large subunit ribosomal RNA gene, partial sequence
d970f4ace167020a9a2844b94099ea15	ITS_AAALGL	1e-114	411	97.89	92	Saitozyma flava	5416	GENBANK_ACC:AF444338	Saitozyma flava strain CBS 331 18S ribosomal RNA gene, partial sequence; internal transcribed spacer 1, 5.8S ribosomal RNA gene, and internal transcribed spacer 2, complete sequence; and 28S ribosomal RNA gene, partial sequence
d970f4ace167020a9a2844b94099ea15	ITS_AABDAN	1e-104	377	95.36	92	Cryptococcus sp. LH42	994458	GENBANK_ACC:HQ832800	Cryptococcus sp. LH42 18S ribosomal RNA gene, partial sequence; internal transcribed spacer 1, 5.8S ribosomal RNA gene, and internal transcribed spacer 2, complete sequence; and 28S ribosomal RNA gene, partial sequence	China
fe52393d8fa95e11452f5507567f7cbd	ITS_AAAK3H	1e-114	411	95.37	100	Seimatosporium pistaciae	1577874	refseq_acc:NR_137942.1;NCBI_bioproject:PRJNA177353	Seimatosporium pistaciae ITS region; from TYPE material;REVIEWED REFSEQ: This record has been curated by NCBI staff. The;reference sequence is identical to KP004463.	Iran: Saveh
fe52393d8fa95e11452f5507567f7cbd	ITS_AAA0KJ	5e-109	392	95.88	94	Discosia neofraxinea	1699684	GENBANK_ACC:KR072673	Discosia neofraxinea voucher MFLU 15-0375 18S ribosomal RNA gene, partial sequence; internal transcribed spacer 1 and 5.8S ribosomal RNA gene, complete sequence; and internal transcribed spacer 2, partial sequence	Italy
6c8bd146650a5a9bb92e91a82b709f8b	ITS_AABFIA	1e-124	444	100	93	Pezizaceae sp. HSf2	1737033	GENBANK_ACC:KR425647	Pezizaceae sp. HSf2 internal transcribed spacer 1, partial sequence; 5.8S ribosomal RNA gene and internal transcribed spacer 2, complete sequence; and 28S ribosomal RNA gene, partial sequence
293b7799ced44e8596d8933c240c806b	ITS_AAAR1D	1e-115	414	95.44	100	Genolevuria bromeliarum	394858	refseq_acc:NR_144815.1;NCBI_bioproject:PRJNA177353	Genolevuria bromeliarum CBS 10424 ITS region; from TYPE material;REVIEWED REFSEQ: This record has been curated by NCBI staff. The;reference sequence is identical to EU386359.
293b7799ced44e8596d8933c240c806b	ITS_AAA33B	1e-115	414	95.44	100	Genolevuria bromeliarum	394858	GENBANK_ACC:EU386359	Genolevuria bromeliarum strain BI20 internal transcribed spacer 1, partial sequence; 5.8S ribosomal RNA gene and internal transcribed spacer 2, complete sequence; and 28S ribosomal RNA gene, partial sequence
f4740597425ae330048e64814b3ba9a4	ITS_AAA9MQ	1e-134	477	100	100	Alternaria murispora	1661394	refseq_acc:NR_137964.1;NCBI_bioproject:PRJNA177353	Alternaria murispora MFLU 14-0758 ITS region; from TYPE material;REVIEWED REFSEQ: This record has been curated by NCBI staff. The;reference sequence is identical to KP334714.	Germany
f4740597425ae330048e64814b3ba9a4	ITS_AAAZ15	2e-133	473	100	99	Alternaria novae-zelandiae	430562	refseq_acc:NR_136029.1;NCBI_bioproject:PRJNA177353	Alternaria novae-zelandiae CBS 119405 ITS region; from TYPE material;REVIEWED REFSEQ: This record has been curated by NCBI staff. The;reference sequence is identical to JQ693655.
f4740597425ae330048e64814b3ba9a4	ITS_AAAZ14	2e-133	473	100	99	Alternaria hordeicola	1187926	refseq_acc:NR_136019.1;NCBI_bioproject:PRJNA177353	Alternaria hordeicola CBS 121458 ITS region; from TYPE material;REVIEWED REFSEQ: This record has been curated by NCBI staff. The;reference sequence is identical to JQ693642.
f4740597425ae330048e64814b3ba9a4	ITS_AAAZ13	2e-133	473	100	99	Alternaria graminicola	1187919	refseq_acc:NR_136024.1;NCBI_bioproject:PRJNA177353	Alternaria graminicola CBS 119400 ITS region; from TYPE material;REVIEWED REFSEQ: This record has been curated by NCBI staff. The;reference sequence is identical to JQ693650.
f4740597425ae330048e64814b3ba9a4	ITS_AAAZ12	2e-133	473	100	99	Alternaria frumenti	1187917	refseq_acc:NR_136028.1;NCBI_bioproject:PRJNA177353	Alternaria frumenti CBS 119401 ITS region; from TYPE material;REVIEWED REFSEQ: This record has been curated by NCBI staff. The;reference sequence is identical to JQ693654.
f4740597425ae330048e64814b3ba9a4	ITS_AAAIIH	2e-133	473	99.61	100	Alternaria dactylidicola	2010947	refseq_acc:NR_151852.1;NCBI_bioproject:PRJNA177353	Alternaria dactylidicola MFLUCC 15-0466 ITS region; from TYPE material;REVIEWED REFSEQ: This record has been curated by NCBI staff. The;reference sequence is identical to KY703616.	Italy
f4740597425ae330048e64814b3ba9a4	ITS_AAABYI	6e-133	472	99.61	100	Alternaria forlicesenensis	2010945	refseq_acc:NR_151853.1;NCBI_bioproject:PRJNA177353	Alternaria forlicesenensis MFLUCC 13-0456 ITS region; from TYPE material;REVIEWED REFSEQ: This record has been curated by NCBI staff. The;reference sequence is identical to KY769657.	Italy
f4740597425ae330048e64814b3ba9a4	ITS_AAA21V	6e-133	472	99.61	100	Alternaria oregonensis	283353	refseq_acc:NR_135935.1;NCBI_bioproject:PRJNA177353	Alternaria oregonensis CBS 542.94 ITS region; from TYPE material;REVIEWED REFSEQ: This record has been curated by NCBI staff. The;reference sequence is identical to AY762947.
f4740597425ae330048e64814b3ba9a4	ITS_AAAZG0	8e-132	468	99.61	99	Alternaria metachromatica	283354	refseq_acc:NR_077212.1;NCBI_bioproject:PRJNA177353	Alternaria metachromatica CBS 553.94 ITS region; from TYPE material;REVIEWED REFSEQ: This record has been curated by NCBI staff. The;reference sequence is identical to JQ693660.
f4740597425ae330048e64814b3ba9a4	ITS_AAAR4N	8e-132	468	99.61	99	Alternaria viburni	566460	refseq_acc:NR_136022.1;NCBI_bioproject:PRJNA177353	Alternaria viburni CBS 119407 ITS region; from TYPE material;REVIEWED REFSEQ: This record has been curated by NCBI staff. The;reference sequence is identical to JQ693647.
f4740597425ae330048e64814b3ba9a4	ITS_AAAR4M	8e-132	468	99.61	99	Alternaria triticimaculans	297637	refseq_acc:NR_136030.1;NCBI_bioproject:PRJNA177353	Alternaria triticimaculans CBS 578.94 ITS region; from TYPE material;REVIEWED REFSEQ: This record has been curated by NCBI staff. The;reference sequence is identical to JQ693657.
f4740597425ae330048e64814b3ba9a4	ITS_AAAR4L	8e-132	468	99.61	99	Alternaria merytae	1187932	refseq_acc:NR_136025.1;NCBI_bioproject:PRJNA177353	Alternaria merytae CBS 119403 ITS region; from TYPE material;REVIEWED REFSEQ: This record has been curated by NCBI staff. The;reference sequence is identical to JQ693651.
f4740597425ae330048e64814b3ba9a4	ITS_AAAR4K	8e-132	468	99.61	99	Alternaria humuli	1187927	refseq_acc:NR_136026.1;NCBI_bioproject:PRJNA177353	Alternaria humuli CBS 119404 ITS region; from TYPE material;REVIEWED REFSEQ: This record has been curated by NCBI staff. The;reference sequence is identical to JQ693652.
f4740597425ae330048e64814b3ba9a4	ITS_AAAR4J	8e-132	468	99.61	99	Alternaria hordeiaustralica	1187925	refseq_acc:NR_136018.1;NCBI_bioproject:PRJNA177353	Alternaria hordeiaustralica CBS 119402 ITS region; from TYPE material;REVIEWED REFSEQ: This record has been curated by NCBI staff. The;reference sequence is identical to JQ693641.
f4740597425ae330048e64814b3ba9a4	ITS_AAAR4I	8e-132	468	99.61	99	Alternaria daucicaulis	1187915	refseq_acc:NR_136027.1;NCBI_bioproject:PRJNA177353	Alternaria daucicaulis CBS 119398 ITS region; from TYPE material;REVIEWED REFSEQ: This record has been curated by NCBI staff. The;reference sequence is identical to JQ693653.
f4740597425ae330048e64814b3ba9a4	ITS_AAAC9A	8e-132	468	99.61	99	Alternaria incomplexa	1187928	refseq_acc:NR_136031.1;NCBI_bioproject:PRJNA177353	Alternaria incomplexa CBS 121330 ITS region; from TYPE material;REVIEWED REFSEQ: This record has been curated by NCBI staff. The;reference sequence is identical to JQ693658.
f4740597425ae330048e64814b3ba9a4	ITS_AAAC89	8e-132	468	99.61	99	Alternaria arbusti	232088	refseq_acc:NR_136020.1;NCBI_bioproject:PRJNA177353	Alternaria arbusti ATCC 90613 ITS region; from TYPE material;REVIEWED REFSEQ: This record has been curated by NCBI staff. The;reference sequence is identical to JQ693644.
f4740597425ae330048e64814b3ba9a4	ITS_AAA6W9	8e-132	468	99.61	99	Alternaria ventricosa	1187951	refseq_acc:NR_136023.1;NCBI_bioproject:PRJNA177353	Alternaria ventricosa CBS 121546 ITS region; from TYPE material;REVIEWED REFSEQ: This record has been curated by NCBI staff. The;reference sequence is identical to JQ693649.
f4740597425ae330048e64814b3ba9a4	ITS_AAA6W8	8e-132	468	99.61	99	Alternaria californica	1187906	refseq_acc:NR_136021.1;NCBI_bioproject:PRJNA177353	Alternaria californica CBS 119409 ITS region; from TYPE material;REVIEWED REFSEQ: This record has been curated by NCBI staff. The;reference sequence is identical to JQ693645.
f4740597425ae330048e64814b3ba9a4	ITS_AAASN6	3e-131	466	99.61	99	Alternaria slovaca	1342377	refseq_acc:NR_136052.1;NCBI_bioproject:PRJNA177353	Alternaria slovaca CBS 567.66 ITS region; from TYPE material;REVIEWED REFSEQ: This record has been curated by NCBI staff. The;reference sequence is identical to KC584226.	Slovakia
f4740597425ae330048e64814b3ba9a4	ITS_AAA92U	3e-131	466	99.23	100	Alternaria infectoria	45303	refseq_acc:NR_131263.1;NCBI_bioproject:PRJNA177353	Alternaria infectoria CBS 210.86 ITS region; from TYPE material;REVIEWED REFSEQ: This record has been curated by NCBI staff. The;reference sequence is identical to AF347034.
f4740597425ae330048e64814b3ba9a4	ITS_AAAPR8	4e-130	462	99.6	98	Alternaria conjuncta	181017	refseq_acc:NR_135929.1;NCBI_bioproject:PRJNA177353	Alternaria conjuncta CBS 196.86 ITS region; from TYPE material;REVIEWED REFSEQ: This record has been curated by NCBI staff. The;reference sequence is identical to AF392988.;COMPLETENESS: incomplete on both ends.
f4740597425ae330048e64814b3ba9a4	ITS_AAA3KC	6e-128	455	99.21	98	Alternaria ethzedia	181014	refseq_acc:NR_135928.1;NCBI_bioproject:PRJNA177353	Alternaria ethzedia CBS 197.86 ITS region; from TYPE material;REVIEWED REFSEQ: This record has been curated by NCBI staff. The;reference sequence is identical to AF392987.;COMPLETENESS: incomplete on both ends.
f4740597425ae330048e64814b3ba9a4	ITS_AABIJO	3e-126	449	98.44	99	Alternaria rosae	1187941	refseq_acc:NR_136017.1;NCBI_bioproject:PRJNA177353	Alternaria rosae CBS 121341 ITS region; from TYPE material;REVIEWED REFSEQ: This record has been curated by NCBI staff. The;reference sequence is identical to JQ693639.
f4740597425ae330048e64814b3ba9a4	ITS_AAA2F2	2e-123	440	98.41	97	Alternaria breviramosa	651682	GENBANK_ACC:FJ839608	Alternaria breviramosa isolate CBS 121331 18S ribosomal RNA gene, partial sequence; internal transcribed spacer 1, 5.8S ribosomal RNA gene, and internal transcribed spacer 2, complete sequence; and 28S ribosomal RNA gene, partial sequence	Australia
f4740597425ae330048e64814b3ba9a4	ITS_AABHH7	2e-122	436	97.66	99	Alternaria armoraciae	1342359	refseq_acc:NR_136035.1;NCBI_bioproject:PRJNA177353	Alternaria armoraciae CBS 118702 ITS region; from TYPE material;REVIEWED REFSEQ: This record has been curated by NCBI staff. The;reference sequence is identical to KC584182.	New Zealand
f4740597425ae330048e64814b3ba9a4	ITS_AAA5YE	2e-122	436	97.29	100	Alternaria phragmospora	570713	refseq_acc:NR_135960.1;NCBI_bioproject:PRJNA177353	Alternaria phragmospora ATCC 18914 ITS region; from TYPE material;REVIEWED REFSEQ: This record has been curated by NCBI staff. The;reference sequence is identical to FJ357314.
f4740597425ae330048e64814b3ba9a4	ITS_AABH93	1e-120	431	97.25	99	Alternaria chlamydospora	1187911	refseq_acc:NR_136039.1;NCBI_bioproject:PRJNA177353	Alternaria chlamydospora CBS 491.72 ITS region; from TYPE material;REVIEWED REFSEQ: This record has been curated by NCBI staff. The;reference sequence is identical to KC584189.	Egypt
f4740597425ae330048e64814b3ba9a4	ITS_AABA81	1e-119	427	96.88	99	Alternaria geniostomatis	623145	refseq_acc:NR_136042.1;NCBI_bioproject:PRJNA177353	Alternaria geniostomatis CBS 118701 ITS region; from TYPE material;REVIEWED REFSEQ: This record has been curated by NCBI staff. The;reference sequence is identical to KC584198.	New Zealand
f4740597425ae330048e64814b3ba9a4	ITS_AAAMVT	5e-119	425	97.22	98	Alternaria limaciformis	623146	refseq_acc:NR_135955.1;NCBI_bioproject:PRJNA177353	Alternaria limaciformis CBS 481.81 ITS region; from TYPE material;REVIEWED REFSEQ: This record has been curated by NCBI staff. The;reference sequence is identical to FJ196307.
f4740597425ae330048e64814b3ba9a4	ITS_AAACGG	5e-119	425	99.57	90	Alternaria intercepta	566459	refseq_acc:NR_135957.1;NCBI_bioproject:PRJNA177353	Alternaria intercepta CBS 119406 ITS region; from TYPE material;REVIEWED REFSEQ: This record has been curated by NCBI staff. The;reference sequence is identical to FJ214882.
f4740597425ae330048e64814b3ba9a4	ITS_AAA4M0	5e-119	425	97.22	98	Alternaria molesta	623147	refseq_acc:NR_135956.1;NCBI_bioproject:PRJNA177353	Alternaria molesta CBS 548.81 ITS region; from TYPE material;REVIEWED REFSEQ: This record has been curated by NCBI staff. The;reference sequence is identical to FJ196308.
f4740597425ae330048e64814b3ba9a4	ITS_AAAWRU	2e-118	424	96.51	100	Alternaria tellustris	1187954	refseq_acc:NR_135961.1;NCBI_bioproject:PRJNA177353	Alternaria tellustris CBS 538.83 ITS region; from TYPE material;REVIEWED REFSEQ: This record has been curated by NCBI staff. The;reference sequence is identical to FJ357316.
f4740597425ae330048e64814b3ba9a4	ITS_AABIBD	2e-117	420	96.47	99	Alternaria juxtiseptata	1342365	refseq_acc:NR_136044.1;NCBI_bioproject:PRJNA177353	Alternaria juxtiseptata CBS 119673 ITS region; from TYPE material;REVIEWED REFSEQ: This record has been curated by NCBI staff. The;reference sequence is identical to KC584202.	Australia
f4740597425ae330048e64814b3ba9a4	ITS_AABCWV	2e-117	420	96.47	99	Alternaria soliaridae	623148	refseq_acc:NR_136048.1;NCBI_bioproject:PRJNA177353	Alternaria soliaridae CBS 118387 ITS region; from TYPE material;REVIEWED REFSEQ: This record has been curated by NCBI staff. The;reference sequence is identical to KC584218.	USA
f4740597425ae330048e64814b3ba9a4	ITS_AAAX94	2e-117	420	96.12	100	Alternaria caricis	230008	refseq_acc:NR_135934.1;NCBI_bioproject:PRJNA177353	Alternaria caricis CBS 480.90 ITS region; from TYPE material;REVIEWED REFSEQ: This record has been curated by NCBI staff. The;reference sequence is identical to AY278839.;COMPLETENESS: incomplete on both ends.
f4740597425ae330048e64814b3ba9a4	ITS_AAA9EF	2e-117	420	96.47	99	Alternaria vaccariicola	1187950	refseq_acc:NR_136051.1;NCBI_bioproject:PRJNA177353	Alternaria vaccariicola CBS 118714 ITS region; from TYPE material;REVIEWED REFSEQ: This record has been curated by NCBI staff. The;reference sequence is identical to KC584224.	USA
f4740597425ae330048e64814b3ba9a4	ITS_AAAD66	8e-117	418	96.47	99	Alternaria calycipyricola	1187907	refseq_acc:NR_136038.1;NCBI_bioproject:PRJNA177353	Alternaria calycipyricola CBS 121545 ITS region; from TYPE material;REVIEWED REFSEQ: This record has been curated by NCBI staff. The;reference sequence is identical to KC584186.	China
f4740597425ae330048e64814b3ba9a4	ITS_AAAD65	8e-117	418	96.47	99	Alternaria avenicola	430560	refseq_acc:NR_136036.1;NCBI_bioproject:PRJNA177353	Alternaria avenicola CBS 121459 ITS region; from TYPE material;REVIEWED REFSEQ: This record has been curated by NCBI staff. The;reference sequence is identical to KC584183.	Norway
f4740597425ae330048e64814b3ba9a4	ITS_AAA8L6	8e-117	418	96.12	100	Alternaria planifunda	247034	refseq_acc:NR_077188.1;NCBI_bioproject:PRJNA177353	Alternaria planifunda CBS 537.83 ITS region; from TYPE material;REVIEWED REFSEQ: This record has been curated by NCBI staff. The;reference sequence is identical to FJ357315.
f4740597425ae330048e64814b3ba9a4	ITS_AAAX5H	1e-115	414	95.74	100	Alternaria simsimi	1034348	refseq_acc:NR_136013.1;NCBI_bioproject:PRJNA177353	Alternaria simsimi CBS 115265 ITS region; from TYPE material;REVIEWED REFSEQ: This record has been curated by NCBI staff. The;reference sequence is identical to JF780937.
f4740597425ae330048e64814b3ba9a4	ITS_AAAW8B	1e-115	414	96.08	99	Alternaria elegans	743949	refseq_acc:NR_136040.1;NCBI_bioproject:PRJNA177353	Alternaria elegans CBS 109159 ITS region; from TYPE material;REVIEWED REFSEQ: This record has been curated by NCBI staff. The;reference sequence is identical to KC584195.	Burkina Faso
f4740597425ae330048e64814b3ba9a4	ITS_AABKV9	5e-114	409	95.7	99	Alternaria terricola	565031	refseq_acc:NR_103600.1;NCBI_bioproject:PRJNA177353	Alternaria terricola CBS 202.67 ITS region; from TYPE material;REVIEWED REFSEQ: This record has been curated by NCBI staff. The;reference sequence is identical to FJ266490.;Source information has been augmented with data from the CBS strain;database.
f4740597425ae330048e64814b3ba9a4	ITS_AABKV8	5e-114	409	95.7	99	Alternaria multiformis	445261	refseq_acc:NR_077187.1;NCBI_bioproject:PRJNA177353	Alternaria multiformis CBS 102060 ITS region; from TYPE material;REVIEWED REFSEQ: This record has been curated by NCBI staff. The;reference sequence is identical to FJ266486.
f4740597425ae330048e64814b3ba9a4	ITS_AAAJYI	5e-114	409	95.7	99	Alternaria mimicula	283361	refseq_acc:NR_135959.1;NCBI_bioproject:PRJNA177353	Alternaria mimicula CBS 118696 ITS region; from TYPE material;REVIEWED REFSEQ: This record has been curated by NCBI staff. The;reference sequence is identical to FJ266477.
f4740597425ae330048e64814b3ba9a4	ITS_AABAOR	2e-113	407	95.69	99	Alternaria solidaccana	1342383	refseq_acc:NR_136049.1;NCBI_bioproject:PRJNA177353	Alternaria solidaccana CBS 118698 ITS region; from TYPE material;REVIEWED REFSEQ: This record has been curated by NCBI staff. The;reference sequence is identical to KC584219.	Bangladesh
f4740597425ae330048e64814b3ba9a4	ITS_AABAOQ	2e-113	407	95.69	99	Alternaria septorioides	1342368	refseq_acc:NR_136047.1;NCBI_bioproject:PRJNA177353	Alternaria septorioides CBS 106.41 ITS region; from TYPE material;REVIEWED REFSEQ: This record has been curated by NCBI staff. The;reference sequence is identical to KC584216.	Netherlands
f4740597425ae330048e64814b3ba9a4	ITS_AAAXNW	2e-113	407	95.69	99	Alternaria subcucurbitae	576998	refseq_acc:NR_136053.1;NCBI_bioproject:PRJNA177353	Alternaria subcucurbitae CBS 121491 ITS region; from TYPE material;REVIEWED REFSEQ: This record has been curated by NCBI staff. The;reference sequence is identical to KC584249.	China
f4740597425ae330048e64814b3ba9a4	ITS_AAA85X	2e-113	407	95.35	100	Alternaria chartarum	119957	refseq_acc:NR_130656.1;NCBI_bioproject:PRJNA177353;ATCC:18044	Alternaria chartarum ATCC 18044 ITS region; from TYPE material;REVIEWED REFSEQ: This record has been curated by NCBI staff. The;reference sequence is identical to AF229488.
f4740597425ae330048e64814b3ba9a4	ITS_AABIGL	2e-112	403	95.31	99	Alternaria carotiincultae	119922	refseq_acc:NR_137158.1;NCBI_bioproject:PRJNA177353	Alternaria carotiincultae CBS 109381 ITS region; from TYPE material;REVIEWED REFSEQ: This record has been curated by NCBI staff. The;reference sequence is identical to KC584188.	USA
f4740597425ae330048e64814b3ba9a4	ITS_AAA751	2e-112	403	97.85	90	Alternaria malorum var. polymorpha	237555	NCBI_bioproject:PRJNA177353;refseq_acc:NR_145142.1;GENBANK_ACC:FJ214883	Alternaria malorum var. polymorpha CBS 112048 ITS region; from TYPE material;REVIEWED REFSEQ: This record has been curated by NCBI staff. The;reference sequence is identical to FJ214883.;Alternaria malorum var. polymorpha strain CBS 112048 18S ribosomal RNA gene, partial sequence; internal transcribed spacer 1, 5.8S ribosomal RNA gene, and internal transcribed spacer 2, complete sequence; and 28S…
f4740597425ae330048e64814b3ba9a4	ITS_AAAJ9I	8e-112	401	95.29	99	Alternaria aspera	1132460	refseq_acc:NR_145169.1;NCBI_bioproject:PRJNA177353	Alternaria aspera CBS 115269 ITS region; from TYPE material;REVIEWED REFSEQ: This record has been curated by NCBI staff. The;reference sequence is identical to KC584242.	Japan
f4740597425ae330048e64814b3ba9a4	ITS_AAAIES	8e-112	401	95.63	98	Alternaria tumida	488413	refseq_acc:NR_135943.1;NCBI_bioproject:PRJNA177353	Alternaria tumida CBS 539.83 ITS region; from TYPE material;REVIEWED REFSEQ: This record has been curated by NCBI staff. The;reference sequence is identical to EU305602.
f4740597425ae330048e64814b3ba9a4	ITS_AAA8OR	8e-112	401	95.63	98	Alternaria botryospora	230012	refseq_acc:NR_145134.1;NCBI_bioproject:PRJNA177353	Alternaria botryospora CBS 478.90 ITS region; from TYPE material;REVIEWED REFSEQ: This record has been curated by NCBI staff. The;reference sequence is identical to AB120862.
f4740597425ae330048e64814b3ba9a4	ITS_AABCE1	5e-109	392	95.88	94	Alternaria sp. 4 IS-2011	1114802	GENBANK_ACC:JN247810	Alternaria sp. 4 IS-2011 isolate UFMGCB 2673 internal transcribed spacer 1, partial sequence; 5.8S ribosomal RNA gene, complete sequence; and internal transcribed spacer 2, partial sequence	Antarctica
f4740597425ae330048e64814b3ba9a4	ITS_AABMF5	2e-108	390	95.18	97	Alternaria proteae	181019	refseq_acc:NR_135930.1;NCBI_bioproject:PRJNA177353	Alternaria proteae CBS 475.90 ITS region; from TYPE material;REVIEWED REFSEQ: This record has been curated by NCBI staff. The;reference sequence is identical to AF392990.;COMPLETENESS: incomplete on both ends.
f4740597425ae330048e64814b3ba9a4	ITS_AAAV5V	2e-108	390	95.18	97	Alternaria proteae	181019	GENBANK_ACC:AF392990	Embellisia proteae EGS 39-031 18S ribosomal RNA gene, partial sequence; internal transcribed spacer 1, 5.8S ribosomal RNA gene and internal transcribed spacer 2, complete sequence; and 28S ribosomal RNA gene, partial sequence
e311e11301d643114c836ebf266b0d9b	ITS_AAAKNI	6e-133	472	99.61	100	Epicoccum thailandicum	2010948	refseq_acc:NR_152926.1;NCBI_bioproject:PRJNA177353	Epicoccum thailandicum MFLUCC 16-0892 ITS region; from TYPE material;REVIEWED REFSEQ: This record has been curated by NCBI staff. The;reference sequence is identical to KY703619.	Thailand
e311e11301d643114c836ebf266b0d9b	ITS_AAAWFR	8e-122	435	96.62	100	Ascochyta phacae	487633	refseq_acc:NR_135942.1;NCBI_bioproject:PRJNA177353	Ascochyta phacae CBS 184.55 ITS region; from TYPE material;REVIEWED REFSEQ: This record has been curated by NCBI staff. The;reference sequence is identical to EU167570.
e311e11301d643114c836ebf266b0d9b	ITS_AAAM6C	8e-122	435	96.62	100	Peyronellaea prosopidis	1414633	refseq_acc:NR_137836.1;NCBI_bioproject:PRJNA177353	Peyronellaea prosopidis ITS region; from TYPE material;REVIEWED REFSEQ: This record has been curated by NCBI staff. The;reference sequence is identical to KF777180.	South Africa: Northern Cape Province, Calvinia
e311e11301d643114c836ebf266b0d9b	ITS_AAARQ1	8e-117	418	95.49	100	Verrucoconiothyrium prosopidis	1414616	refseq_acc:NR_137604.1;NCBI_bioproject:PRJNA177353	Verrucoconiothyrium prosopidis ITS region; from TYPE material;REVIEWED REFSEQ: This record has been curated by NCBI staff. The;reference sequence is identical to KF777149.	South Africa: Northern Cape Province, Calvinia
e311e11301d643114c836ebf266b0d9b	ITS_AAAP40	4e-115	412	96.81	94	Epicoccum pimprinum	749591	refseq_acc:NR_135971.1;NCBI_bioproject:PRJNA177353	Epicoccum pimprinum CBS 246.60 ITS region; from TYPE material;REVIEWED REFSEQ: This record has been curated by NCBI staff. The;reference sequence is identical to FJ427049.	India
e311e11301d643114c836ebf266b0d9b	ITS_AAAJ8G	4e-115	412	95.11	100	Didymella rosea	1771302	refseq_acc:NR_136125.1;NCBI_bioproject:PRJNA177353	Didymella rosea BRIP 50788 ITS region; from TYPE material;REVIEWED REFSEQ: This record has been curated by NCBI staff. The;reference sequence is identical to KT338640.	Australia
e311e11301d643114c836ebf266b0d9b	ITS_AAABAD	4e-115	412	96.81	94	Epicoccum huancayense	749841	refseq_acc:NR_135977.1;NCBI_bioproject:PRJNA177353	Epicoccum huancayense CBS 105.80 ITS region; from TYPE material;REVIEWED REFSEQ: This record has been curated by NCBI staff. The;reference sequence is identical to GU237732.
e311e11301d643114c836ebf266b0d9b	ITS_AAAWO7	1e-114	411	96.8	94	Paraboeremia selaginellae	749870	refseq_acc:NR_135980.1;NCBI_bioproject:PRJNA177353	Paraboeremia selaginellae CBS 122.93 ITS region; from TYPE material;REVIEWED REFSEQ: This record has been curated by NCBI staff. The;reference sequence is identical to GU237762.
e311e11301d643114c836ebf266b0d9b	ITS_AAABSQ	5e-114	409	97.88	91	Dothideomycetes sp. G1	1853354	GENBANK_ACC:KX186684	Dothideomycetes sp. G1 18S ribosomal RNA gene, partial sequence; internal transcribed spacer 1, 5.8S ribosomal RNA gene, and internal transcribed spacer 2, complete sequence; and 28S ribosomal RNA gene, partial sequence
e311e11301d643114c836ebf266b0d9b	ITS_AAAMA2	2e-113	407	96.41	94	Calophoma clematidina	622173	refseq_acc:NR_135964.1;NCBI_bioproject:PRJNA177353	Calophoma clematidina CBS 108.79 ITS region; from TYPE material;REVIEWED REFSEQ: This record has been curated by NCBI staff. The;reference sequence is identical to FJ426989.	Netherlands
e311e11301d643114c836ebf266b0d9b	ITS_AAADS7	2e-113	407	96.41	94	Didymella aurea	749615	refseq_acc:NR_135988.1;NCBI_bioproject:PRJNA177353	Didymella aurea CBS 269.93 ITS region; from TYPE material;REVIEWED REFSEQ: This record has been curated by NCBI staff. The;reference sequence is identical to GU237818.
e311e11301d643114c836ebf266b0d9b	ITS_AAA8R1	2e-113	407	96.41	94	Didymella sancta	749639	refseq_acc:NR_135973.1;NCBI_bioproject:PRJNA177353	Didymella sancta CBS 281.83 ITS region; from TYPE material;REVIEWED REFSEQ: This record has been curated by NCBI staff. The;reference sequence is identical to FJ427063.	South Africa
e311e11301d643114c836ebf266b0d9b	ITS_AAA1ES	2e-113	407	96.41	94	Ascochyta rabiei	5454	refseq_acc:NR_136126.1;NCBI_bioproject:PRJNA177353	Ascochyta rabiei CBS 237.37 ITS region; from TYPE material;REVIEWED REFSEQ: This record has been curated by NCBI staff. The;reference sequence is identical to KT389479.	Bulgaria
e311e11301d643114c836ebf266b0d9b	ITS_AABJ7J	8e-112	401	96.02	94	Macroventuria wentii	318711	refseq_acc:NR_136001.1;NCBI_bioproject:PRJNA177353	Macroventuria wentii CBS 526.71 ITS region; from TYPE material;REVIEWED REFSEQ: This record has been curated by NCBI staff. The;reference sequence is identical to GU237884.
e311e11301d643114c836ebf266b0d9b	ITS_AABJ7I	8e-112	401	96.02	94	Macroventuria anomochaeta	301207	refseq_acc:NR_135999.1;NCBI_bioproject:PRJNA177353	Macroventuria anomochaeta CBS 525.71 ITS region; from TYPE material;REVIEWED REFSEQ: This record has been curated by NCBI staff. The;reference sequence is identical to GU237881.
e311e11301d643114c836ebf266b0d9b	ITS_AABEFX	8e-112	401	96.02	94	Didymella coffeae-arabicae	749619	refseq_acc:NR_135965.1;NCBI_bioproject:PRJNA177353	Didymella coffeae-arabicae CBS 123380 ITS region; from TYPE material;REVIEWED REFSEQ: This record has been curated by NCBI staff. The;reference sequence is identical to FJ426993.	Ethiopia
e311e11301d643114c836ebf266b0d9b	ITS_AABDLI	8e-112	401	96.02	94	Didymella maydis	259522	refseq_acc:NR_135974.1;NCBI_bioproject:PRJNA177353	Didymella maydis CBS 588.69 ITS region; from synonym TYPE material;REVIEWED REFSEQ: This record has been curated by NCBI staff. The;reference sequence is identical to FJ427086.	USA
e311e11301d643114c836ebf266b0d9b	ITS_AABA3T	8e-112	401	96.02	94	Nothophoma anigozanthi	1770231	refseq_acc:NR_135992.1;NCBI_bioproject:PRJNA177353	Nothophoma anigozanthi CBS 381.91 ITS region; from TYPE material;REVIEWED REFSEQ: This record has been curated by NCBI staff. The;reference sequence is identical to GU237852.
e311e11301d643114c836ebf266b0d9b	ITS_AAAYMS	8e-112	401	96.02	94	Didymella rumicicola	1769961	refseq_acc:NR_136129.1;NCBI_bioproject:PRJNA177353	Didymella rumicicola CBS 683.79 ITS region; from TYPE material;REVIEWED REFSEQ: This record has been curated by NCBI staff. The;reference sequence is identical to KT389503.	New Zealand
e311e11301d643114c836ebf266b0d9b	ITS_AAASLI	8e-112	401	96.02	94	Didymella heteroderae	1769908	refseq_acc:NR_135963.1;NCBI_bioproject:PRJNA177353	Didymella heteroderae CBS 109.92 ITS region; from TYPE material;REVIEWED REFSEQ: This record has been curated by NCBI staff. The;reference sequence is identical to FJ426983.	Netherlands
e311e11301d643114c836ebf266b0d9b	ITS_AAAOPZ	8e-112	401	96.02	94	Neodidymelliopsis xanthina	749879	refseq_acc:NR_135994.1;NCBI_bioproject:PRJNA177353	Neodidymelliopsis xanthina CBS 383.68 ITS region; from TYPE material;REVIEWED REFSEQ: This record has been curated by NCBI staff. The;reference sequence is identical to GU237855.
e311e11301d643114c836ebf266b0d9b	ITS_AAAJ7S	8e-112	401	96.03	94	Boeremia strasseri	749580	refseq_acc:NR_135985.1;NCBI_bioproject:PRJNA177353	Boeremia strasseri CBS 126.93 ITS region; from TYPE material;REVIEWED REFSEQ: This record has been curated by NCBI staff. The;reference sequence is identical to GU237773.
e311e11301d643114c836ebf266b0d9b	ITS_AAAJ7R	8e-112	401	96.03	94	Boeremia sambuci-nigrae	749576	refseq_acc:NR_136004.1;NCBI_bioproject:PRJNA177353	Boeremia sambuci-nigrae CBS 629.68 ITS region; from TYPE material;REVIEWED REFSEQ: This record has been curated by NCBI staff. The;reference sequence is identical to GU237897.
e311e11301d643114c836ebf266b0d9b	ITS_AAAI8C	8e-112	401	96.02	94	Didymella dimorpha	749828	refseq_acc:NR_135991.1;NCBI_bioproject:PRJNA177353	Didymella dimorpha CBS 346.82 ITS region; from TYPE material;REVIEWED REFSEQ: This record has been curated by NCBI staff. The;reference sequence is identical to GU237835.
e311e11301d643114c836ebf266b0d9b	ITS_AAA9RE	8e-112	401	96.02	94	Nothophoma infossa	646065	refseq_acc:NR_135968.1;NCBI_bioproject:PRJNA177353	Nothophoma infossa CBS 123395 ITS region; from TYPE material;REVIEWED REFSEQ: This record has been curated by NCBI staff. The;reference sequence is identical to FJ427025.	Argentina
e311e11301d643114c836ebf266b0d9b	ITS_AABK5V	4e-110	396	95.62	94	Didymella anserina	749597	refseq_acc:NR_136128.1;NCBI_bioproject:PRJNA177353	Didymella anserina CBS 285.29 ITS region; from TYPE material;REVIEWED REFSEQ: This record has been curated by NCBI staff. The;reference sequence is identical to KT389499.	United Kingdom
e311e11301d643114c836ebf266b0d9b	ITS_AABAI0	4e-110	396	95.62	94	Didymella protuberans	749638	refseq_acc:NR_135993.1;NCBI_bioproject:PRJNA177353	Didymella protuberans CBS 381.96 ITS region; from TYPE material;REVIEWED REFSEQ: This record has been curated by NCBI staff. The;reference sequence is identical to GU237853.
e311e11301d643114c836ebf266b0d9b	ITS_AAAYB4	4e-110	396	95.62	94	Didymella nigricans	749617	refseq_acc:NR_135998.1;NCBI_bioproject:PRJNA177353	Didymella nigricans CBS 444.81 ITS region; from TYPE material;REVIEWED REFSEQ: This record has been curated by NCBI staff. The;reference sequence is identical to GU237867.
e311e11301d643114c836ebf266b0d9b	ITS_AAAWMJ	4e-110	396	95.63	94	Epicoccum plurivorum	531293	refseq_acc:NR_136002.1;NCBI_bioproject:PRJNA177353	Epicoccum plurivorum CBS 558.81 ITS region; from TYPE material;REVIEWED REFSEQ: This record has been curated by NCBI staff. The;reference sequence is identical to GU237888.
e311e11301d643114c836ebf266b0d9b	ITS_AAAW72	4e-110	396	95.62	94	Xenodidymella applanata	72997	refseq_acc:NR_136133.1;NCBI_bioproject:PRJNA177353	Xenodidymella applanata CBS 195.36 ITS region; from TYPE material;REVIEWED REFSEQ: This record has been curated by NCBI staff. The;reference sequence is identical to KT389548.	Netherlands
e311e11301d643114c836ebf266b0d9b	ITS_AAATNZ	4e-110	396	95.62	94	Didymella pinodes	749589	refseq_acc:NR_136000.1;NCBI_bioproject:PRJNA177353	Didymella pinodes CBS 525.77 ITS region; from TYPE material;REVIEWED REFSEQ: This record has been curated by NCBI staff. The;reference sequence is identical to GU237883.
e311e11301d643114c836ebf266b0d9b	ITS_AAATNY	4e-110	396	95.62	94	Didymella arachidicola	749598	refseq_acc:NR_135990.1;NCBI_bioproject:PRJNA177353	Didymella arachidicola CBS 333.75 ITS region; from TYPE material;REVIEWED REFSEQ: This record has been curated by NCBI staff. The;reference sequence is identical to GU237833.
e311e11301d643114c836ebf266b0d9b	ITS_AAAMPV	4e-110	396	95.63	94	Ascochyta pisi	749586	refseq_acc:NR_135981.1;NCBI_bioproject:PRJNA177353	Ascochyta pisi CBS 122785 ITS region; from TYPE material;REVIEWED REFSEQ: This record has been curated by NCBI staff. The;reference sequence is identical to GU237763.
e311e11301d643114c836ebf266b0d9b	ITS_AAAKTC	4e-110	396	95.63	94	Boeremia noackiana	749564	refseq_acc:NR_135976.1;NCBI_bioproject:PRJNA177353	Boeremia noackiana CBS 101203 ITS region; from TYPE material;REVIEWED REFSEQ: This record has been curated by NCBI staff. The;reference sequence is identical to GU237720.
e311e11301d643114c836ebf266b0d9b	ITS_AAADIY	4e-110	396	95.62	94	Ascochyta nigripycnidia	749859	refseq_acc:NR_135978.1;NCBI_bioproject:PRJNA177353	Ascochyta nigripycnidia CBS 116.96 ITS region; from TYPE material;REVIEWED REFSEQ: This record has been curated by NCBI staff. The;reference sequence is identical to GU237756.
e311e11301d643114c836ebf266b0d9b	ITS_AAABNS	4e-110	396	95.62	94	Didymella pedeiae	749862	refseq_acc:NR_135984.1;NCBI_bioproject:PRJNA177353	Didymella pedeiae CBS 124517 ITS region; from TYPE material;REVIEWED REFSEQ: This record has been curated by NCBI staff. The;reference sequence is identical to GU237770.
e311e11301d643114c836ebf266b0d9b	ITS_AAA8GW	4e-110	396	95.63	94	Stagonosporopsis dorenboschii	749892	refseq_acc:NR_135996.1;NCBI_bioproject:PRJNA177353	Stagonosporopsis dorenboschii CBS 426.90 ITS region; from TYPE material;REVIEWED REFSEQ: This record has been curated by NCBI staff. The;reference sequence is identical to GU237862.
e311e11301d643114c836ebf266b0d9b	ITS_AAA7MC	4e-110	396	95.62	94	Phoma herbarum	73001	refseq_acc:NR_135967.1;NCBI_bioproject:PRJNA177353	Phoma herbarum CBS 615.75 ITS region; from reference material;REVIEWED REFSEQ: This record has been curated by NCBI staff. The;reference sequence is identical to FJ427022.	Netherlands
e311e11301d643114c836ebf266b0d9b	ITS_AAA7MB	4e-110	396	95.62	94	Didymella boeremae	646062	refseq_acc:NR_135962.1;NCBI_bioproject:PRJNA177353	Didymella boeremae CBS 109942 ITS region; from TYPE material;REVIEWED REFSEQ: This record has been curated by NCBI staff. The;reference sequence is identical to FJ426982.	Australia
e311e11301d643114c836ebf266b0d9b	ITS_AAA3N4	4e-110	396	95.62	94	Didymella microchlamydospora	646056	refseq_acc:NR_135969.1;NCBI_bioproject:PRJNA177353	Didymella microchlamydospora CBS 105.95 ITS region; from TYPE material;REVIEWED REFSEQ: This record has been curated by NCBI staff. The;reference sequence is identical to FJ427028.	United Kingdom
e311e11301d643114c836ebf266b0d9b	ITS_AAA00P	4e-110	396	95.62	94	Didymella subherbarum	749872	refseq_acc:NR_135986.1;NCBI_bioproject:PRJNA177353	Didymella subherbarum CBS 250.92 ITS region; from TYPE material;REVIEWED REFSEQ: This record has been curated by NCBI staff. The;reference sequence is identical to GU237809.
e311e11301d643114c836ebf266b0d9b	ITS_AABHDX	2e-108	390	95.24	94	Didymella clematidis	621458	refseq_acc:NR_137715.1;NCBI_bioproject:PRJNA177353	Didymella clematidis ITS region; from TYPE material;REVIEWED REFSEQ: This record has been curated by NCBI staff. The;reference sequence is identical to FJ515593.	South Africa
e311e11301d643114c836ebf266b0d9b	ITS_AABAE4	2e-108	390	95.24	94	Epicoccum brasiliense	749650	refseq_acc:NR_135979.1;NCBI_bioproject:PRJNA177353	Epicoccum brasiliense CBS 120105 ITS region; from TYPE material;REVIEWED REFSEQ: This record has been curated by NCBI staff. The;reference sequence is identical to GU237760.
e311e11301d643114c836ebf266b0d9b	ITS_AAAC46	7e-108	388	95.22	94	Phomatodes aubrietiae	749648	refseq_acc:NR_136003.1;NCBI_bioproject:PRJNA177353	Phomatodes aubrietiae CBS 627.97 ITS region; from TYPE material;REVIEWED REFSEQ: This record has been curated by NCBI staff. The;reference sequence is identical to GU237895.
5628271be4731f1ba34959be6faf720e	ITS_AAAG59	3e-126	449	98.06	100	Devriesia fraseriae	933096	refseq_acc:NR_144961.1;NCBI_bioproject:PRJNA177353	Devriesia fraseriae ITS region; from TYPE material;REVIEWED REFSEQ: This record has been curated by NCBI staff. The;reference sequence is identical to HQ599602.;COMPLETENESS: not full length.	Australia
5628271be4731f1ba34959be6faf720e	ITS_AAAZS7	8e-112	401	96.68	93	Devriesia sardiniae	1690599	refseq_acc:NR_145014.1;NCBI_bioproject:PRJNA177353	Devriesia sardiniae CBS 139724 ITS region; from TYPE material;REVIEWED REFSEQ: This record has been curated by NCBI staff. The;reference sequence is identical to KP791765.;COMPLETENESS: not full length.
5628271be4731f1ba34959be6faf720e	ITS_AAAS7W	1e-104	377	95.74	91	Neodevriesia stirlingiae	1280625	NCBI_bioproject:PRJNA177353;GENBANK_ACC:KC005778;refseq_acc:NR_120228.1	Neodevriesia stirlingiae CPC 19948 ITS region; from TYPE material;REVIEWED REFSEQ: This record has been curated by NCBI staff. The;reference sequence is identical to KC005778.;Devriesia stirlingiae culture-collection CPC:19948 18S ribosomal RNA gene, partial sequence; internal transcribed spacer 1, 5.8S ribosomal RNA gene, and internal transcribed spacer 2, complete sequence; and 28S ribosomal RN…	Australia: Victoria, Melbourne, Wandoo National Park
5628271be4731f1ba34959be6faf720e	ITS_AABB6C	5e-104	375	95.38	91	Teratosphaeria pseudocryptica	361244	GENBANK_ACC:KF901534	Teratosphaeria pseudocryptica culture CPC:11264 internal transcribed spacer 1, partial sequence; 5.8S ribosomal RNA gene and internal transcribed spacer 2, complete sequence; and 28S ribosomal RNA gene, partial sequence	Australia
02be1f6338fea5659aff118e35229edf	ITS_AABMI1	6e-123	438	100	92	Drechslera sp. 823 GP-2013	1343959	GENBANK_ACC:JX982416	Drechslera sp. 823 GP-2013 internal transcribed spacer 1, partial sequence; 5.8S ribosomal RNA gene, complete sequence; and internal transcribed spacer 2, partial sequence
02be1f6338fea5659aff118e35229edf	ITS_AAAQ70	1e-114	411	97.51	93	Drechslera poae	139233	GENBANK_ACC:JN943650;FBOL:2881	Drechslera poae strain DAOM 145373 internal transcribed spacer 1, partial sequence; 5.8S ribosomal RNA gene, complete sequence; and internal transcribed spacer 2, partial sequence
02be1f6338fea5659aff118e35229edf	ITS_AAA37L	7e-108	388	95.85	93	Drechslera brizae	1552738	GENBANK_ACC:AF163057	Drechslera brizae internal transcribed spacer 1, 5.8S ribosomal RNA gene, and internal transcribed spacer 2, complete sequence
adf4d0c2630bbc43752432da03231a1e	ITS_AAAM6C	6e-128	455	98.46	100	Peyronellaea prosopidis	1414633	refseq_acc:NR_137836.1;NCBI_bioproject:PRJNA177353	Peyronellaea prosopidis ITS region; from TYPE material;REVIEWED REFSEQ: This record has been curated by NCBI staff. The;reference sequence is identical to KF777180.	South Africa: Northern Cape Province, Calvinia
adf4d0c2630bbc43752432da03231a1e	ITS_AAADS7	4e-125	446	98.8	97	Didymella aurea	749615	refseq_acc:NR_135988.1;NCBI_bioproject:PRJNA177353	Didymella aurea CBS 269.93 ITS region; from TYPE material;REVIEWED REFSEQ: This record has been curated by NCBI staff. The;reference sequence is identical to GU237818.
adf4d0c2630bbc43752432da03231a1e	ITS_AAAWFR	1e-124	444	97.68	100	Ascochyta phacae	487633	refseq_acc:NR_135942.1;NCBI_bioproject:PRJNA177353	Ascochyta phacae CBS 184.55 ITS region; from TYPE material;REVIEWED REFSEQ: This record has been curated by NCBI staff. The;reference sequence is identical to EU167570.
adf4d0c2630bbc43752432da03231a1e	ITS_AABJ7J	2e-123	440	98.41	97	Macroventuria wentii	318711	refseq_acc:NR_136001.1;NCBI_bioproject:PRJNA177353	Macroventuria wentii CBS 526.71 ITS region; from TYPE material;REVIEWED REFSEQ: This record has been curated by NCBI staff. The;reference sequence is identical to GU237884.
adf4d0c2630bbc43752432da03231a1e	ITS_AABJ7I	2e-123	440	98.41	97	Macroventuria anomochaeta	301207	refseq_acc:NR_135999.1;NCBI_bioproject:PRJNA177353	Macroventuria anomochaeta CBS 525.71 ITS region; from TYPE material;REVIEWED REFSEQ: This record has been curated by NCBI staff. The;reference sequence is identical to GU237881.
adf4d0c2630bbc43752432da03231a1e	ITS_AABA3T	2e-123	440	98.41	97	Nothophoma anigozanthi	1770231	refseq_acc:NR_135992.1;NCBI_bioproject:PRJNA177353	Nothophoma anigozanthi CBS 381.91 ITS region; from TYPE material;REVIEWED REFSEQ: This record has been curated by NCBI staff. The;reference sequence is identical to GU237852.
adf4d0c2630bbc43752432da03231a1e	ITS_AAASLI	2e-123	440	98.41	97	Didymella heteroderae	1769908	refseq_acc:NR_135963.1;NCBI_bioproject:PRJNA177353	Didymella heteroderae CBS 109.92 ITS region; from TYPE material;REVIEWED REFSEQ: This record has been curated by NCBI staff. The;reference sequence is identical to FJ426983.	Netherlands
adf4d0c2630bbc43752432da03231a1e	ITS_AAA9RE	2e-123	440	98.41	97	Nothophoma infossa	646065	refseq_acc:NR_135968.1;NCBI_bioproject:PRJNA177353	Nothophoma infossa CBS 123395 ITS region; from TYPE material;REVIEWED REFSEQ: This record has been curated by NCBI staff. The;reference sequence is identical to FJ427025.	Argentina
adf4d0c2630bbc43752432da03231a1e	ITS_AAA8R1	2e-123	440	98.41	97	Didymella sancta	749639	refseq_acc:NR_135973.1;NCBI_bioproject:PRJNA177353	Didymella sancta CBS 281.83 ITS region; from TYPE material;REVIEWED REFSEQ: This record has been curated by NCBI staff. The;reference sequence is identical to FJ427063.	South Africa
adf4d0c2630bbc43752432da03231a1e	ITS_AAAWMJ	2e-122	436	98.02	97	Epicoccum plurivorum	531293	refseq_acc:NR_136002.1;NCBI_bioproject:PRJNA177353	Epicoccum plurivorum CBS 558.81 ITS region; from TYPE material;REVIEWED REFSEQ: This record has been curated by NCBI staff. The;reference sequence is identical to GU237888.
adf4d0c2630bbc43752432da03231a1e	ITS_AAAMPV	2e-122	436	98.02	97	Ascochyta pisi	749586	refseq_acc:NR_135981.1;NCBI_bioproject:PRJNA177353	Ascochyta pisi CBS 122785 ITS region; from TYPE material;REVIEWED REFSEQ: This record has been curated by NCBI staff. The;reference sequence is identical to GU237763.
adf4d0c2630bbc43752432da03231a1e	ITS_AABEFX	8e-122	435	98.01	97	Didymella coffeae-arabicae	749619	refseq_acc:NR_135965.1;NCBI_bioproject:PRJNA177353	Didymella coffeae-arabicae CBS 123380 ITS region; from TYPE material;REVIEWED REFSEQ: This record has been curated by NCBI staff. The;reference sequence is identical to FJ426993.	Ethiopia
adf4d0c2630bbc43752432da03231a1e	ITS_AABDLI	8e-122	435	98.01	97	Didymella maydis	259522	refseq_acc:NR_135974.1;NCBI_bioproject:PRJNA177353	Didymella maydis CBS 588.69 ITS region; from synonym TYPE material;REVIEWED REFSEQ: This record has been curated by NCBI staff. The;reference sequence is identical to FJ427086.	USA
adf4d0c2630bbc43752432da03231a1e	ITS_AABAE4	8e-122	435	98.01	97	Epicoccum brasiliense	749650	refseq_acc:NR_135979.1;NCBI_bioproject:PRJNA177353	Epicoccum brasiliense CBS 120105 ITS region; from TYPE material;REVIEWED REFSEQ: This record has been curated by NCBI staff. The;reference sequence is identical to GU237760.
adf4d0c2630bbc43752432da03231a1e	ITS_AAAYMS	8e-122	435	98.01	97	Didymella rumicicola	1769961	refseq_acc:NR_136129.1;NCBI_bioproject:PRJNA177353	Didymella rumicicola CBS 683.79 ITS region; from TYPE material;REVIEWED REFSEQ: This record has been curated by NCBI staff. The;reference sequence is identical to KT389503.	New Zealand
adf4d0c2630bbc43752432da03231a1e	ITS_AAAP40	8e-122	435	98.01	97	Epicoccum pimprinum	749591	refseq_acc:NR_135971.1;NCBI_bioproject:PRJNA177353	Epicoccum pimprinum CBS 246.60 ITS region; from TYPE material;REVIEWED REFSEQ: This record has been curated by NCBI staff. The;reference sequence is identical to FJ427049.	India
adf4d0c2630bbc43752432da03231a1e	ITS_AAAJ7S	8e-122	435	98.01	97	Boeremia strasseri	749580	refseq_acc:NR_135985.1;NCBI_bioproject:PRJNA177353	Boeremia strasseri CBS 126.93 ITS region; from TYPE material;REVIEWED REFSEQ: This record has been curated by NCBI staff. The;reference sequence is identical to GU237773.
adf4d0c2630bbc43752432da03231a1e	ITS_AAAJ7R	8e-122	435	98.01	97	Boeremia sambuci-nigrae	749576	refseq_acc:NR_136004.1;NCBI_bioproject:PRJNA177353	Boeremia sambuci-nigrae CBS 629.68 ITS region; from TYPE material;REVIEWED REFSEQ: This record has been curated by NCBI staff. The;reference sequence is identical to GU237897.
adf4d0c2630bbc43752432da03231a1e	ITS_AAAI8C	8e-122	435	98.01	97	Didymella dimorpha	749828	refseq_acc:NR_135991.1;NCBI_bioproject:PRJNA177353	Didymella dimorpha CBS 346.82 ITS region; from TYPE material;REVIEWED REFSEQ: This record has been curated by NCBI staff. The;reference sequence is identical to GU237835.
adf4d0c2630bbc43752432da03231a1e	ITS_AAAC46	8e-122	435	98	97	Phomatodes aubrietiae	749648	refseq_acc:NR_136003.1;NCBI_bioproject:PRJNA177353	Phomatodes aubrietiae CBS 627.97 ITS region; from TYPE material;REVIEWED REFSEQ: This record has been curated by NCBI staff. The;reference sequence is identical to GU237895.
adf4d0c2630bbc43752432da03231a1e	ITS_AAABAD	8e-122	435	98.01	97	Epicoccum huancayense	749841	refseq_acc:NR_135977.1;NCBI_bioproject:PRJNA177353	Epicoccum huancayense CBS 105.80 ITS region; from TYPE material;REVIEWED REFSEQ: This record has been curated by NCBI staff. The;reference sequence is identical to GU237732.
adf4d0c2630bbc43752432da03231a1e	ITS_AAA1ES	8e-122	435	98.01	97	Ascochyta rabiei	5454	refseq_acc:NR_136126.1;NCBI_bioproject:PRJNA177353	Ascochyta rabiei CBS 237.37 ITS region; from TYPE material;REVIEWED REFSEQ: This record has been curated by NCBI staff. The;reference sequence is identical to KT389479.	Bulgaria
adf4d0c2630bbc43752432da03231a1e	ITS_AAAWO7	3e-121	433	98	97	Paraboeremia selaginellae	749870	refseq_acc:NR_135980.1;NCBI_bioproject:PRJNA177353	Paraboeremia selaginellae CBS 122.93 ITS region; from TYPE material;REVIEWED REFSEQ: This record has been curated by NCBI staff. The;reference sequence is identical to GU237762.
adf4d0c2630bbc43752432da03231a1e	ITS_AAAJ8G	3e-121	433	96.91	100	Didymella rosea	1771302	refseq_acc:NR_136125.1;NCBI_bioproject:PRJNA177353	Didymella rosea BRIP 50788 ITS region; from TYPE material;REVIEWED REFSEQ: This record has been curated by NCBI staff. The;reference sequence is identical to KT338640.	Australia
adf4d0c2630bbc43752432da03231a1e	ITS_AAATZJ	1e-120	431	97.63	97	Allophoma minor	749850	refseq_acc:NR_135989.1;NCBI_bioproject:PRJNA177353	Allophoma minor CBS 325.82 ITS region; from TYPE material;REVIEWED REFSEQ: This record has been curated by NCBI staff. The;reference sequence is identical to GU237831.
adf4d0c2630bbc43752432da03231a1e	ITS_AAA8GW	1e-120	431	97.62	97	Stagonosporopsis dorenboschii	749892	refseq_acc:NR_135996.1;NCBI_bioproject:PRJNA177353	Stagonosporopsis dorenboschii CBS 426.90 ITS region; from TYPE material;REVIEWED REFSEQ: This record has been curated by NCBI staff. The;reference sequence is identical to GU237862.
adf4d0c2630bbc43752432da03231a1e	ITS_AABK5V	4e-120	429	97.61	97	Didymella anserina	749597	refseq_acc:NR_136128.1;NCBI_bioproject:PRJNA177353	Didymella anserina CBS 285.29 ITS region; from TYPE material;REVIEWED REFSEQ: This record has been curated by NCBI staff. The;reference sequence is identical to KT389499.	United Kingdom
adf4d0c2630bbc43752432da03231a1e	ITS_AABAI0	4e-120	429	97.61	97	Didymella protuberans	749638	refseq_acc:NR_135993.1;NCBI_bioproject:PRJNA177353	Didymella protuberans CBS 381.96 ITS region; from TYPE material;REVIEWED REFSEQ: This record has been curated by NCBI staff. The;reference sequence is identical to GU237853.
adf4d0c2630bbc43752432da03231a1e	ITS_AAAYB4	4e-120	429	97.61	97	Didymella nigricans	749617	refseq_acc:NR_135998.1;NCBI_bioproject:PRJNA177353	Didymella nigricans CBS 444.81 ITS region; from TYPE material;REVIEWED REFSEQ: This record has been curated by NCBI staff. The;reference sequence is identical to GU237867.
adf4d0c2630bbc43752432da03231a1e	ITS_AAAW72	4e-120	429	97.61	97	Xenodidymella applanata	72997	refseq_acc:NR_136133.1;NCBI_bioproject:PRJNA177353	Xenodidymella applanata CBS 195.36 ITS region; from TYPE material;REVIEWED REFSEQ: This record has been curated by NCBI staff. The;reference sequence is identical to KT389548.	Netherlands
adf4d0c2630bbc43752432da03231a1e	ITS_AAATNZ	4e-120	429	97.61	97	Didymella pinodes	749589	refseq_acc:NR_136000.1;NCBI_bioproject:PRJNA177353	Didymella pinodes CBS 525.77 ITS region; from TYPE material;REVIEWED REFSEQ: This record has been curated by NCBI staff. The;reference sequence is identical to GU237883.
adf4d0c2630bbc43752432da03231a1e	ITS_AAATNY	4e-120	429	97.61	97	Didymella arachidicola	749598	refseq_acc:NR_135990.1;NCBI_bioproject:PRJNA177353	Didymella arachidicola CBS 333.75 ITS region; from TYPE material;REVIEWED REFSEQ: This record has been curated by NCBI staff. The;reference sequence is identical to GU237833.
adf4d0c2630bbc43752432da03231a1e	ITS_AAAOPZ	4e-120	429	97.61	97	Neodidymelliopsis xanthina	749879	refseq_acc:NR_135994.1;NCBI_bioproject:PRJNA177353	Neodidymelliopsis xanthina CBS 383.68 ITS region; from TYPE material;REVIEWED REFSEQ: This record has been curated by NCBI staff. The;reference sequence is identical to GU237855.
adf4d0c2630bbc43752432da03231a1e	ITS_AAAKTC	4e-120	429	97.61	97	Boeremia noackiana	749564	refseq_acc:NR_135976.1;NCBI_bioproject:PRJNA177353	Boeremia noackiana CBS 101203 ITS region; from TYPE material;REVIEWED REFSEQ: This record has been curated by NCBI staff. The;reference sequence is identical to GU237720.
adf4d0c2630bbc43752432da03231a1e	ITS_AAABNS	4e-120	429	97.61	97	Didymella pedeiae	749862	refseq_acc:NR_135984.1;NCBI_bioproject:PRJNA177353	Didymella pedeiae CBS 124517 ITS region; from TYPE material;REVIEWED REFSEQ: This record has been curated by NCBI staff. The;reference sequence is identical to GU237770.
adf4d0c2630bbc43752432da03231a1e	ITS_AAA3N4	4e-120	429	97.61	97	Didymella microchlamydospora	646056	refseq_acc:NR_135969.1;NCBI_bioproject:PRJNA177353	Didymella microchlamydospora CBS 105.95 ITS region; from TYPE material;REVIEWED REFSEQ: This record has been curated by NCBI staff. The;reference sequence is identical to FJ427028.	United Kingdom
adf4d0c2630bbc43752432da03231a1e	ITS_AAA00P	4e-120	429	97.61	97	Didymella subherbarum	749872	refseq_acc:NR_135986.1;NCBI_bioproject:PRJNA177353	Didymella subherbarum CBS 250.92 ITS region; from TYPE material;REVIEWED REFSEQ: This record has been curated by NCBI staff. The;reference sequence is identical to GU237809.
adf4d0c2630bbc43752432da03231a1e	ITS_AAARQ1	1e-119	427	96.53	100	Verrucoconiothyrium prosopidis	1414616	refseq_acc:NR_137604.1;NCBI_bioproject:PRJNA177353	Verrucoconiothyrium prosopidis ITS region; from TYPE material;REVIEWED REFSEQ: This record has been curated by NCBI staff. The;reference sequence is identical to KF777149.	South Africa: Northern Cape Province, Calvinia
adf4d0c2630bbc43752432da03231a1e	ITS_AABDX5	5e-119	425	97.22	97	Calophoma vodakii	1769835	refseq_acc:NR_136127.1;NCBI_bioproject:PRJNA177353	Calophoma vodakii CBS 173.53 ITS region; from TYPE material;REVIEWED REFSEQ: This record has been curated by NCBI staff. The;reference sequence is identical to KT389497.	Switzerland
adf4d0c2630bbc43752432da03231a1e	ITS_AAAZAE	5e-119	425	97.22	97	Didymella longicolla	749847	refseq_acc:NR_135983.1;NCBI_bioproject:PRJNA177353	Didymella longicolla CBS 124514 ITS region; from TYPE material;REVIEWED REFSEQ: This record has been curated by NCBI staff. The;reference sequence is identical to GU237767.
adf4d0c2630bbc43752432da03231a1e	ITS_AAAPRM	2e-118	424	97.21	97	Didymella gardeniae	646064	refseq_acc:NR_135966.1;NCBI_bioproject:PRJNA177353	Didymella gardeniae CBS 626.68 ITS region; from TYPE material;REVIEWED REFSEQ: This record has been curated by NCBI staff. The;reference sequence is identical to FJ427003.	India
adf4d0c2630bbc43752432da03231a1e	ITS_AAAMA2	2e-118	424	97.21	97	Calophoma clematidina	622173	refseq_acc:NR_135964.1;NCBI_bioproject:PRJNA177353	Calophoma clematidina CBS 108.79 ITS region; from TYPE material;REVIEWED REFSEQ: This record has been curated by NCBI staff. The;reference sequence is identical to FJ426989.	Netherlands
adf4d0c2630bbc43752432da03231a1e	ITS_AAADIY	2e-118	424	97.21	97	Ascochyta nigripycnidia	749859	refseq_acc:NR_135978.1;NCBI_bioproject:PRJNA177353	Ascochyta nigripycnidia CBS 116.96 ITS region; from TYPE material;REVIEWED REFSEQ: This record has been curated by NCBI staff. The;reference sequence is identical to GU237756.
adf4d0c2630bbc43752432da03231a1e	ITS_AAA7MC	2e-118	424	97.21	97	Phoma herbarum	73001	refseq_acc:NR_135967.1;NCBI_bioproject:PRJNA177353	Phoma herbarum CBS 615.75 ITS region; from reference material;REVIEWED REFSEQ: This record has been curated by NCBI staff. The;reference sequence is identical to FJ427022.	Netherlands
adf4d0c2630bbc43752432da03231a1e	ITS_AAA7MB	2e-118	424	97.21	97	Didymella boeremae	646062	refseq_acc:NR_135962.1;NCBI_bioproject:PRJNA177353	Didymella boeremae CBS 109942 ITS region; from TYPE material;REVIEWED REFSEQ: This record has been curated by NCBI staff. The;reference sequence is identical to FJ426982.	Australia
adf4d0c2630bbc43752432da03231a1e	ITS_AABJVF	2e-117	420	96.83	97	Heterophoma sylvatica	749873	refseq_acc:NR_136006.1;NCBI_bioproject:PRJNA177353	Heterophoma sylvatica CBS 874.97 ITS region; from TYPE material;REVIEWED REFSEQ: This record has been curated by NCBI staff. The;reference sequence is identical to GU237907.
adf4d0c2630bbc43752432da03231a1e	ITS_AAAEEZ	2e-117	420	96.83	97	Stagonosporopsis crystalliniformis	749888	refseq_acc:NR_119808.1;NCBI_bioproject:PRJNA177353	Stagonosporopsis crystalliniformis CBS 713.85 ITS region; from TYPE material;REVIEWED REFSEQ: This record has been curated by NCBI staff. The;reference sequence is identical to GU237903.
adf4d0c2630bbc43752432da03231a1e	ITS_AAA9B8	2e-117	420	96.83	97	Stagonosporopsis dennisii	749890	refseq_acc:NR_136005.1;NCBI_bioproject:PRJNA177353	Stagonosporopsis dennisii CBS 631.68 ITS region; from TYPE material;REVIEWED REFSEQ: This record has been curated by NCBI staff. The;reference sequence is identical to GU237899.
adf4d0c2630bbc43752432da03231a1e	ITS_AABGVP	8e-117	418	96.81	97	Phoma bulgarica	749651	refseq_acc:NR_137045.1;NCBI_bioproject:PRJNA177353	Phoma bulgarica CBS 357.84 ITS region; from TYPE material;REVIEWED REFSEQ: This record has been curated by NCBI staff. The;reference sequence is identical to GU237837.
adf4d0c2630bbc43752432da03231a1e	ITS_AAAVZC	8e-117	418	96.81	97	Didymella calidophila	646053	refseq_acc:NR_135972.1;NCBI_bioproject:PRJNA177353	Didymella calidophila CBS 448.83 ITS region; from TYPE material;REVIEWED REFSEQ: This record has been curated by NCBI staff. The;reference sequence is identical to FJ427059.	Egypt
adf4d0c2630bbc43752432da03231a1e	ITS_AAATU5	1e-115	414	96.43	97	Stagonosporopsis helianthi	1770248	refseq_acc:NR_136132.1;NCBI_bioproject:PRJNA177353	Stagonosporopsis helianthi CBS 200.87 ITS region; from TYPE material;REVIEWED REFSEQ: This record has been curated by NCBI staff. The;reference sequence is identical to KT389545.	Italy
adf4d0c2630bbc43752432da03231a1e	ITS_AABB9Y	1e-114	411	97.12	94	Peyronellaea sp. RJ-2015	1874945	GENBANK_ACC:KU516554	Peyronellaea sp. RJ-2015 isolate 60Jc14 18S ribosomal RNA gene, partial sequence; internal transcribed spacer 1, 5.8S ribosomal RNA gene, and internal transcribed spacer 2, complete sequence; and 28S ribosomal RNA gene, partial sequence	Poland
adf4d0c2630bbc43752432da03231a1e	ITS_AABHDX	5e-114	409	96.03	97	Didymella clematidis	621458	refseq_acc:NR_137715.1;NCBI_bioproject:PRJNA177353	Didymella clematidis ITS region; from TYPE material;REVIEWED REFSEQ: This record has been curated by NCBI staff. The;reference sequence is identical to FJ515593.	South Africa
adf4d0c2630bbc43752432da03231a1e	ITS_AAAU55	5e-114	409	96.05	97	Allophoma tropica	749874	refseq_acc:NR_135997.1;NCBI_bioproject:PRJNA177353	Allophoma tropica CBS 436.75 ITS region; from TYPE material;REVIEWED REFSEQ: This record has been curated by NCBI staff. The;reference sequence is identical to GU237864.
adf4d0c2630bbc43752432da03231a1e	ITS_AABLV8	2e-113	407	96.02	97	Didymella dactylidis	749824	refseq_acc:NR_135982.1;NCBI_bioproject:PRJNA177353	Didymella dactylidis CBS 124513 ITS region; from TYPE material;REVIEWED REFSEQ: This record has been curated by NCBI staff. The;reference sequence is identical to GU237766.
adf4d0c2630bbc43752432da03231a1e	ITS_AAAKNI	2e-113	407	95.74	99	Epicoccum thailandicum	2010948	refseq_acc:NR_152926.1;NCBI_bioproject:PRJNA177353	Epicoccum thailandicum MFLUCC 16-0892 ITS region; from TYPE material;REVIEWED REFSEQ: This record has been curated by NCBI staff. The;reference sequence is identical to KY703619.	Thailand
adf4d0c2630bbc43752432da03231a1e	ITS_AABHSR	7e-113	405	96.36	95	Didymella exigua	100019	refseq_acc:NR_135936.1;NCBI_bioproject:PRJNA177353	Didymella exigua CBS 183.55 ITS region; from TYPE material;REVIEWED REFSEQ: This record has been curated by NCBI staff. The;reference sequence is identical to EF192139.
adf4d0c2630bbc43752432da03231a1e	ITS_AAAQK5	7e-113	405	95.67	97	Stagonosporopsis actaeae	749881	refseq_acc:NR_119807.1;NCBI_bioproject:PRJNA177353	Stagonosporopsis actaeae CBS 106.96 ITS region; from verified material;REVIEWED REFSEQ: This record has been curated by NCBI staff. The;reference sequence is identical to GU237734.
adf4d0c2630bbc43752432da03231a1e	ITS_AAAZRX	2e-112	403	95.98	96	Phoma sp. 222	566672	GENBANK_ACC:FJ228202	Phoma sp. 222 18S ribosomal RNA gene, partial sequence; internal transcribed spacer 1, 5.8S ribosomal RNA gene, and internal transcribed spacer 2, complete sequence; and 28S ribosomal RNA gene, partial sequence	Sweden
adf4d0c2630bbc43752432da03231a1e	ITS_AAAETS	2e-112	403	95.65	97	Stagonosporopsis oculi-hominis	1415907	refseq_acc:NR_111461.1;NCBI_bioproject:PRJNA177353	Stagonosporopsis oculi-hominis CBS 634.92 ITS region; from TYPE material;REVIEWED REFSEQ: This record has been curated by NCBI staff. The;reference sequence is identical to GU237901.
adf4d0c2630bbc43752432da03231a1e	ITS_AAA49G	2e-112	403	95.63	97	Xenodidymella asphodeli	1770254	refseq_acc:NR_136134.1;NCBI_bioproject:PRJNA177353	Xenodidymella asphodeli CBS 375.62 ITS region; from TYPE material;REVIEWED REFSEQ: This record has been curated by NCBI staff. The;reference sequence is identical to KT389549.	France
adf4d0c2630bbc43752432da03231a1e	ITS_AABMPP	1e-110	398	95.28	97	Stagonosporopsis tanaceti	1200839	refseq_acc:NR_111724.1;NCBI_bioproject:PRJNA177353	Stagonosporopsis tanaceti CBS 131484 ITS region; from TYPE material;REVIEWED REFSEQ: This record has been curated by NCBI staff. The;reference sequence is identical to JQ897481.;COMPLETENESS: not full length.	Australia
adf4d0c2630bbc43752432da03231a1e	ITS_AABMPO	1e-110	398	95.28	97	Stagonosporopsis inoxydabilis	1200838	refseq_acc:NR_135995.1;NCBI_bioproject:PRJNA177353	Stagonosporopsis inoxydabilis CBS 425.90 ITS region; from TYPE material;REVIEWED REFSEQ: This record has been curated by NCBI staff. The;reference sequence is identical to GU237861.
29562ca9f63058f1eff06872a013cc55	ITS_AABGD0	3e-126	449	98.06	100	Sistotremastrum sp. UC2022913	1697706	GENBANK_ACC:KP814262	Sistotremastrum sp. UC2022913 18S ribosomal RNA gene, partial sequence; internal transcribed spacer 1, 5.8S ribosomal RNA gene, and internal transcribed spacer 2, complete sequence; and 28S ribosomal RNA gene, partial sequence	USA: CA, Point Reyes National Seashore
29562ca9f63058f1eff06872a013cc55	ITS_AAAEW3	3e-116	416	95.74	100	Sistotremastrum sp. olrim558	301138	GENBANK_ACC:AY805625	Sistotremastrum sp. olrim558 18S ribosomal RNA gene, partial sequence; internal transcribed spacer 1 and 5.8S ribosomal RNA gene, complete sequence; and internal transcribed spacer 2, partial sequence	Sweden
29562ca9f63058f1eff06872a013cc55	ITS_AAAE7R	3e-116	416	95.74	100	Sistotremastrum chilensis	1346266	GENBANK_ACC:HG315520	Sistotremastrum chilensis genomic DNA containing 18S rRNA gene, ITS1, 5.8S rRNA gene, ITS2 and 28S rRNA gene, strain 19594Tell	Chile:XX Region, Palena, Hornopiren, S. Ignacio de Huinay, camino al cerro del Tambor
1a300697712b76c92f138389b7b948d8	ITS_AABLJO	2e-113	407	95.33	99	uncultured eukaryote	100272	GENBANK_ACC:KF800680	Uncultured eukaryote clone CMH592 18S ribosomal RNA gene, partial sequence; internal transcribed spacer 1, 5.8S ribosomal RNA gene, and internal transcribed spacer 2, complete sequence; and 28S ribosomal RNA gene, partial sequence	USA: Missouri, Kansas City
1a300697712b76c92f138389b7b948d8	ITS_AAAEWR	2e-113	407	95.33	99	uncultured eukaryote	100272	GENBANK_ACC:KF800631	Uncultured eukaryote clone CMH542 18S ribosomal RNA gene, partial sequence; internal transcribed spacer 1, 5.8S ribosomal RNA gene, and internal transcribed spacer 2, complete sequence; and 28S ribosomal RNA gene, partial sequence	USA: Missouri, Kansas City
2a435c1b81bb400656d59f34493dc850	ITS_AAAOZZ	2e-117	420	96.12	100	Preussia flanaganii	325673	refseq_acc:NR_077168.1;NCBI_bioproject:PRJNA177353	Preussia flanaganii CBS 112.73 ITS region; from TYPE material;REVIEWED REFSEQ: This record has been curated by NCBI staff. The;reference sequence is identical to AY943061.
d3155823d9f1c6811128b3c8b374d76f	ITS_AABI71	1e-125	448	98.06	100	Neophaeomoniella eucalypti	1663548	refseq_acc:NR_138001.1;NCBI_bioproject:PRJNA177353	Neophaeomoniella eucalypti ITS region; from TYPE material;REVIEWED REFSEQ: This record has been curated by NCBI staff. The;reference sequence is identical to KR476749.	USA: California, San Luis Obispo County, Nipomo
d3155823d9f1c6811128b3c8b374d76f	ITS_AABLE9	4e-120	429	97.98	96	Neophaeomoniella niveniae	1130681	GENBANK_ACC:JQ044435	Phaeomoniella niveniae strain CBS 131316 18S ribosomal RNA gene, partial sequence; internal transcribed spacer 1, 5.8S ribosomal RNA gene, and internal transcribed spacer 2, complete sequence; and 28S ribosomal RNA gene, partial sequence	South Africa: Betties Bay
d3155823d9f1c6811128b3c8b374d76f	ITS_AABD1V	2e-112	403	97.86	91	Neophaeomoniella eucalypti	1663548	GENBANK_ACC:KR476749	Neophaeomoniella eucalypti strain CPC 25161 culture-collection CBS:139919 18S ribosomal RNA gene, partial sequence; internal transcribed spacer 1, 5.8S ribosomal RNA gene, and internal transcribed spacer 2, complete sequence; and 28S ribosomal RNA gene, partial sequence	USA: California, San Luis Obispo County, Nipomo
d3155823d9f1c6811128b3c8b374d76f	ITS_AAAXH7	2e-112	403	97.87	91	fungal sp. ARIZ AZ0988	758371	GENBANK_ACC:HM123651	Fungal sp. ARIZ AZ0988 internal transcribed spacer 1, partial sequence; 5.8S ribosomal RNA gene and internal transcribed spacer 2, complete sequence; and 28S ribosomal RNA gene, partial sequence	USA: Arizona, Cochise Co., Coronado National Forest, eastern Chiricahua Mountains at 2100 m.a.s.l.
444b009581af4eb7a9c371d32be4a62b	ITS_AAA4M5	4e-120	429	98.36	95	Pyrenochaetopsis leptospora	798152	refseq_acc:NR_119958.1;NCBI_bioproject:PRJNA177353	Pyrenochaetopsis leptospora ITS region; from TYPE material;REVIEWED REFSEQ: This record has been curated by NCBI staff. The;reference sequence is identical to JF740262.
64652600e65bba02a830ed839ac60040	ITS_AABMK7	2e-108	390	95.2	97	fungal sp. TRN230	307326	GENBANK_ACC:AY843089	Fungal sp. TRN230 internal transcribed spacer 1, 5.8S ribosomal RNA gene, and internal transcribed spacer 2, complete sequence
31d08683383e117f6b59e52ba3f0ab14	ITS_AABAOU	2e-113	407	95.35	100	Septoriella phragmitis	1667019	refseq_acc:NR_132926.1;NCBI_bioproject:PRJNA177353	Septoriella phragmitis ITS region; from TYPE material;REVIEWED REFSEQ: This record has been curated by NCBI staff. The;reference sequence is identical to KR873251.	Netherlands: Den Haag, Loosduinen
31d08683383e117f6b59e52ba3f0ab14	ITS_AAAO7K	3e-106	383	95.08	95	Septoriella hirta	565412	NCBI_bioproject:PRJNA177353;refseq_acc:NR_145192.1;GENBANK_ACC:KR873249	Septoriella hirta CBS 536.77 ITS region; from TYPE material;REVIEWED REFSEQ: This record has been curated by NCBI staff. The;reference sequence is identical to KR873249.;Septoriella hirta strain CBS 536.77 18S ribosomal RNA gene, partial sequence; internal transcribed spacer 1, 5.8S ribosomal RNA gene, and internal transcribed spacer 2, complete sequence; and 28S ribosomal RNA gene, partial seque…	Germany: Gottingen-Weend
1db3c7a213085915d33fc6dfaa94f61d	ITS_AABI71	1e-124	444	97.68	100	Neophaeomoniella eucalypti	1663548	refseq_acc:NR_138001.1;NCBI_bioproject:PRJNA177353	Neophaeomoniella eucalypti ITS region; from TYPE material;REVIEWED REFSEQ: This record has been curated by NCBI staff. The;reference sequence is identical to KR476749.	USA: California, San Luis Obispo County, Nipomo
1db3c7a213085915d33fc6dfaa94f61d	ITS_AAAXH7	2e-118	424	99.57	90	fungal sp. ARIZ AZ0988	758371	GENBANK_ACC:HM123651	Fungal sp. ARIZ AZ0988 internal transcribed spacer 1, partial sequence; 5.8S ribosomal RNA gene and internal transcribed spacer 2, complete sequence; and 28S ribosomal RNA gene, partial sequence	USA: Arizona, Cochise Co., Coronado National Forest, eastern Chiricahua Mountains at 2100 m.a.s.l.
1db3c7a213085915d33fc6dfaa94f61d	ITS_AABLE9	3e-116	416	97.17	95	Neophaeomoniella niveniae	1130681	GENBANK_ACC:JQ044435	Phaeomoniella niveniae strain CBS 131316 18S ribosomal RNA gene, partial sequence; internal transcribed spacer 1, 5.8S ribosomal RNA gene, and internal transcribed spacer 2, complete sequence; and 28S ribosomal RNA gene, partial sequence	South Africa: Betties Bay
1db3c7a213085915d33fc6dfaa94f61d	ITS_AABD1V	4e-110	396	97.42	90	Neophaeomoniella eucalypti	1663548	GENBANK_ACC:KR476749	Neophaeomoniella eucalypti strain CPC 25161 culture-collection CBS:139919 18S ribosomal RNA gene, partial sequence; internal transcribed spacer 1, 5.8S ribosomal RNA gene, and internal transcribed spacer 2, complete sequence; and 28S ribosomal RNA gene, partial sequence	USA: California, San Luis Obispo County, Nipomo
1db3c7a213085915d33fc6dfaa94f61d	ITS_AAAIIC	2e-107	387	96.58	90	Phaeomoniella sp.	1715241	GENBANK_ACC:KT264520	Phaeomoniella sp. isolate AM238-P7T5N 18S ribosomal RNA gene, partial sequence; internal transcribed spacer 1, 5.8S ribosomal RNA gene, and internal transcribed spacer 2, complete sequence; and 28S ribosomal RNA gene, partial sequence	USA: Sevilleta LTER control cover plot, New Mexico
1db3c7a213085915d33fc6dfaa94f61d	ITS_AABBZG	3e-11	67.6	100	93	Celerioriella dura	744409	refseq_acc:NR_132004.1;NCBI_bioproject:PRJNA177353	Celerioriella dura ITS region; from TYPE material;REVIEWED REFSEQ: This record has been curated by NCBI staff. The;reference sequence is identical to GQ154597.	South Africa
0f3a61a5b6af026210d40496dc79f07e	ITS_AAAG4P	1e-114	411	97.51	93	Macrophoma sp. GTB-621-14	358678	GENBANK_ACC:DQ279798	Macrophoma sp. GTB-621-14 18S ribosomal RNA gene, partial sequence; internal transcribed spacer 1, 5.8S ribosomal RNA gene, and internal transcribed spacer 2, complete sequence; and 28S ribosomal RNA gene, partial sequence	Mexico
983ecd2ad4450cd953d1c88d82713f81	ITS_AAAXQG	3e-121	433	96.6	100	Alternaria eichhorniae	489833	refseq_acc:NR_111832.1;NCBI_bioproject:PRJNA177353	Alternaria eichhorniae ATCC 22255 ITS region; from TYPE material;REVIEWED REFSEQ: This record has been curated by NCBI staff. The;reference sequence is identical to KC146356.
983ecd2ad4450cd953d1c88d82713f81	ITS_AAA4V6	3e-121	433	96.6	100	Alternaria arborescens	156630	refseq_acc:NR_135927.1;NCBI_bioproject:PRJNA177353	Alternaria arborescens CBS 102605 ITS region; from TYPE material;REVIEWED REFSEQ: This record has been curated by NCBI staff. The;reference sequence is identical to AF347033.
983ecd2ad4450cd953d1c88d82713f81	ITS_AAAET2	1e-119	427	96.24	100	Alternaria destruens	230003	refseq_acc:NR_137143.1;NCBI_bioproject:PRJNA177353	Alternaria destruens ATCC 204363 ITS region; from TYPE material;REVIEWED REFSEQ: This record has been curated by NCBI staff. The;reference sequence is identical to AY278836.;COMPLETENESS: incomplete on both ends.
983ecd2ad4450cd953d1c88d82713f81	ITS_AAAERY	1e-119	427	96.24	100	Alternaria alternata	5599	refseq_acc:NR_131316.1;NCBI_bioproject:PRJNA177353	Alternaria alternata CBS 916.96 ITS region; from TYPE material;REVIEWED REFSEQ: This record has been curated by NCBI staff. The;reference sequence is identical to KF465761.
983ecd2ad4450cd953d1c88d82713f81	ITS_AABIKB	1e-115	414	96.47	96	Alternaria senecionicola	1579464	refseq_acc:NR_137951.1;NCBI_bioproject:PRJNA177353	Alternaria senecionicola CBS 119545 ITS region; from TYPE material;REVIEWED REFSEQ: This record has been curated by NCBI staff. The;reference sequence is identical to KP124409.	New Zealand
983ecd2ad4450cd953d1c88d82713f81	ITS_AABIKA	1e-115	414	96.47	96	Alternaria daucifolii	1342363	refseq_acc:NR_137802.1;NCBI_bioproject:PRJNA177353	Alternaria daucifolii CBS 118812 ITS region; from TYPE material;REVIEWED REFSEQ: This record has been curated by NCBI staff. The;reference sequence is identical to KC584193.	USA
983ecd2ad4450cd953d1c88d82713f81	ITS_AABIJ9	1e-115	414	96.47	96	Alternaria cerealis	1187910	refseq_acc:NR_136117.1;NCBI_bioproject:PRJNA177353	Alternaria cerealis CBS 119544 ITS region; from TYPE material;REVIEWED REFSEQ: This record has been curated by NCBI staff. The;reference sequence is identical to KP124408.	New Zealand
983ecd2ad4450cd953d1c88d82713f81	ITS_AAAU4P	1e-115	414	96.47	96	Alternaria burnsii	1187904	refseq_acc:NR_136119.1;NCBI_bioproject:PRJNA177353	Alternaria burnsii CBS 107.38 ITS region; from TYPE material;REVIEWED REFSEQ: This record has been curated by NCBI staff. The;reference sequence is identical to KP124420.	India
983ecd2ad4450cd953d1c88d82713f81	ITS_AAAF9C	1e-115	414	96.47	96	Alternaria betae-kenyensis	1281295	refseq_acc:NR_136118.1;NCBI_bioproject:PRJNA177353	Alternaria betae-kenyensis CBS 118810 ITS region; from TYPE material;REVIEWED REFSEQ: This record has been curated by NCBI staff. The;reference sequence is identical to KP124419.	Kenya
d50b7b1a121425f19e14cf6b5333b39e	ITS_AAA5YE	6e-133	472	99.61	100	Alternaria phragmospora	570713	refseq_acc:NR_135960.1;NCBI_bioproject:PRJNA177353	Alternaria phragmospora ATCC 18914 ITS region; from TYPE material;REVIEWED REFSEQ: This record has been curated by NCBI staff. The;reference sequence is identical to FJ357314.
d50b7b1a121425f19e14cf6b5333b39e	ITS_AABH93	8e-132	468	100	98	Alternaria chlamydospora	1187911	refseq_acc:NR_136039.1;NCBI_bioproject:PRJNA177353	Alternaria chlamydospora CBS 491.72 ITS region; from TYPE material;REVIEWED REFSEQ: This record has been curated by NCBI staff. The;reference sequence is identical to KC584189.	Egypt
d50b7b1a121425f19e14cf6b5333b39e	ITS_AAAMVT	2e-128	457	99.6	97	Alternaria limaciformis	623146	refseq_acc:NR_135955.1;NCBI_bioproject:PRJNA177353	Alternaria limaciformis CBS 481.81 ITS region; from TYPE material;REVIEWED REFSEQ: This record has been curated by NCBI staff. The;reference sequence is identical to FJ196307.
d50b7b1a121425f19e14cf6b5333b39e	ITS_AAA4M0	2e-128	457	99.6	97	Alternaria molesta	623147	refseq_acc:NR_135956.1;NCBI_bioproject:PRJNA177353	Alternaria molesta CBS 548.81 ITS region; from TYPE material;REVIEWED REFSEQ: This record has been curated by NCBI staff. The;reference sequence is identical to FJ196308.
d50b7b1a121425f19e14cf6b5333b39e	ITS_AAAX94	1e-124	444	97.67	100	Alternaria caricis	230008	refseq_acc:NR_135934.1;NCBI_bioproject:PRJNA177353	Alternaria caricis CBS 480.90 ITS region; from TYPE material;REVIEWED REFSEQ: This record has been curated by NCBI staff. The;reference sequence is identical to AY278839.;COMPLETENESS: incomplete on both ends.
d50b7b1a121425f19e14cf6b5333b39e	ITS_AAAX5H	1e-124	444	97.67	100	Alternaria simsimi	1034348	refseq_acc:NR_136013.1;NCBI_bioproject:PRJNA177353	Alternaria simsimi CBS 115265 ITS region; from TYPE material;REVIEWED REFSEQ: This record has been curated by NCBI staff. The;reference sequence is identical to JF780937.
d50b7b1a121425f19e14cf6b5333b39e	ITS_AAAD66	1e-124	444	98.42	98	Alternaria calycipyricola	1187907	refseq_acc:NR_136038.1;NCBI_bioproject:PRJNA177353	Alternaria calycipyricola CBS 121545 ITS region; from TYPE material;REVIEWED REFSEQ: This record has been curated by NCBI staff. The;reference sequence is identical to KC584186.	China
d50b7b1a121425f19e14cf6b5333b39e	ITS_AAAD65	1e-124	444	98.42	98	Alternaria avenicola	430560	refseq_acc:NR_136036.1;NCBI_bioproject:PRJNA177353	Alternaria avenicola CBS 121459 ITS region; from TYPE material;REVIEWED REFSEQ: This record has been curated by NCBI staff. The;reference sequence is identical to KC584183.	Norway
d50b7b1a121425f19e14cf6b5333b39e	ITS_AAAIIH	5e-124	442	97.31	100	Alternaria dactylidicola	2010947	refseq_acc:NR_151852.1;NCBI_bioproject:PRJNA177353	Alternaria dactylidicola MFLUCC 15-0466 ITS region; from TYPE material;REVIEWED REFSEQ: This record has been curated by NCBI staff. The;reference sequence is identical to KY703616.	Italy
d50b7b1a121425f19e14cf6b5333b39e	ITS_AABIBD	2e-123	440	98.02	98	Alternaria juxtiseptata	1342365	refseq_acc:NR_136044.1;NCBI_bioproject:PRJNA177353	Alternaria juxtiseptata CBS 119673 ITS region; from TYPE material;REVIEWED REFSEQ: This record has been curated by NCBI staff. The;reference sequence is identical to KC584202.	Australia
d50b7b1a121425f19e14cf6b5333b39e	ITS_AAAW8B	2e-123	440	98.02	98	Alternaria elegans	743949	refseq_acc:NR_136040.1;NCBI_bioproject:PRJNA177353	Alternaria elegans CBS 109159 ITS region; from TYPE material;REVIEWED REFSEQ: This record has been curated by NCBI staff. The;reference sequence is identical to KC584195.	Burkina Faso
d50b7b1a121425f19e14cf6b5333b39e	ITS_AAABYI	2e-123	440	97.31	100	Alternaria forlicesenensis	2010945	refseq_acc:NR_151853.1;NCBI_bioproject:PRJNA177353	Alternaria forlicesenensis MFLUCC 13-0456 ITS region; from TYPE material;REVIEWED REFSEQ: This record has been curated by NCBI staff. The;reference sequence is identical to KY769657.	Italy
d50b7b1a121425f19e14cf6b5333b39e	ITS_AAA9MQ	2e-123	440	97.31	100	Alternaria murispora	1661394	refseq_acc:NR_137964.1;NCBI_bioproject:PRJNA177353	Alternaria murispora MFLU 14-0758 ITS region; from TYPE material;REVIEWED REFSEQ: This record has been curated by NCBI staff. The;reference sequence is identical to KP334714.	Germany
d50b7b1a121425f19e14cf6b5333b39e	ITS_AAA9EF	2e-123	440	98.02	98	Alternaria vaccariicola	1187950	refseq_acc:NR_136051.1;NCBI_bioproject:PRJNA177353	Alternaria vaccariicola CBS 118714 ITS region; from TYPE material;REVIEWED REFSEQ: This record has been curated by NCBI staff. The;reference sequence is identical to KC584224.	USA
d50b7b1a121425f19e14cf6b5333b39e	ITS_AAA21V	2e-123	440	97.31	100	Alternaria oregonensis	283353	refseq_acc:NR_135935.1;NCBI_bioproject:PRJNA177353	Alternaria oregonensis CBS 542.94 ITS region; from TYPE material;REVIEWED REFSEQ: This record has been curated by NCBI staff. The;reference sequence is identical to AY762947.
d50b7b1a121425f19e14cf6b5333b39e	ITS_AAAWRU	2e-122	436	97.29	100	Alternaria tellustris	1187954	refseq_acc:NR_135961.1;NCBI_bioproject:PRJNA177353	Alternaria tellustris CBS 538.83 ITS region; from TYPE material;REVIEWED REFSEQ: This record has been curated by NCBI staff. The;reference sequence is identical to FJ357316.
d50b7b1a121425f19e14cf6b5333b39e	ITS_AAA85X	2e-122	436	97.29	100	Alternaria chartarum	119957	refseq_acc:NR_130656.1;NCBI_bioproject:PRJNA177353;ATCC:18044	Alternaria chartarum ATCC 18044 ITS region; from TYPE material;REVIEWED REFSEQ: This record has been curated by NCBI staff. The;reference sequence is identical to AF229488.
d50b7b1a121425f19e14cf6b5333b39e	ITS_AABKV9	8e-122	435	97.64	98	Alternaria terricola	565031	refseq_acc:NR_103600.1;NCBI_bioproject:PRJNA177353	Alternaria terricola CBS 202.67 ITS region; from TYPE material;REVIEWED REFSEQ: This record has been curated by NCBI staff. The;reference sequence is identical to FJ266490.;Source information has been augmented with data from the CBS strain;database.
d50b7b1a121425f19e14cf6b5333b39e	ITS_AABKV8	8e-122	435	97.64	98	Alternaria multiformis	445261	refseq_acc:NR_077187.1;NCBI_bioproject:PRJNA177353	Alternaria multiformis CBS 102060 ITS region; from TYPE material;REVIEWED REFSEQ: This record has been curated by NCBI staff. The;reference sequence is identical to FJ266486.
d50b7b1a121425f19e14cf6b5333b39e	ITS_AAAJYI	8e-122	435	97.64	98	Alternaria mimicula	283361	refseq_acc:NR_135959.1;NCBI_bioproject:PRJNA177353	Alternaria mimicula CBS 118696 ITS region; from TYPE material;REVIEWED REFSEQ: This record has been curated by NCBI staff. The;reference sequence is identical to FJ266477.
d50b7b1a121425f19e14cf6b5333b39e	ITS_AAA92U	8e-122	435	96.93	100	Alternaria infectoria	45303	refseq_acc:NR_131263.1;NCBI_bioproject:PRJNA177353	Alternaria infectoria CBS 210.86 ITS region; from TYPE material;REVIEWED REFSEQ: This record has been curated by NCBI staff. The;reference sequence is identical to AF347034.
d50b7b1a121425f19e14cf6b5333b39e	ITS_AABB6T	3e-121	433	96.9	100	Alternaria selini	119923	refseq_acc:NR_135926.1;NCBI_bioproject:PRJNA177353	Alternaria selini CBS 109382 ITS region; from TYPE material;REVIEWED REFSEQ: This record has been curated by NCBI staff. The;reference sequence is identical to AF229455.
d50b7b1a121425f19e14cf6b5333b39e	ITS_AABAOR	3e-121	433	97.63	98	Alternaria solidaccana	1342383	refseq_acc:NR_136049.1;NCBI_bioproject:PRJNA177353	Alternaria solidaccana CBS 118698 ITS region; from TYPE material;REVIEWED REFSEQ: This record has been curated by NCBI staff. The;reference sequence is identical to KC584219.	Bangladesh
d50b7b1a121425f19e14cf6b5333b39e	ITS_AABAOQ	3e-121	433	97.63	98	Alternaria septorioides	1342368	refseq_acc:NR_136047.1;NCBI_bioproject:PRJNA177353	Alternaria septorioides CBS 106.41 ITS region; from TYPE material;REVIEWED REFSEQ: This record has been curated by NCBI staff. The;reference sequence is identical to KC584216.	Netherlands
d50b7b1a121425f19e14cf6b5333b39e	ITS_AAAZG0	3e-121	433	97.27	98	Alternaria metachromatica	283354	refseq_acc:NR_077212.1;NCBI_bioproject:PRJNA177353	Alternaria metachromatica CBS 553.94 ITS region; from TYPE material;REVIEWED REFSEQ: This record has been curated by NCBI staff. The;reference sequence is identical to JQ693660.
d50b7b1a121425f19e14cf6b5333b39e	ITS_AAAZ15	3e-121	433	97.27	98	Alternaria novae-zelandiae	430562	refseq_acc:NR_136029.1;NCBI_bioproject:PRJNA177353	Alternaria novae-zelandiae CBS 119405 ITS region; from TYPE material;REVIEWED REFSEQ: This record has been curated by NCBI staff. The;reference sequence is identical to JQ693655.
d50b7b1a121425f19e14cf6b5333b39e	ITS_AAAZ14	3e-121	433	97.27	98	Alternaria hordeicola	1187926	refseq_acc:NR_136019.1;NCBI_bioproject:PRJNA177353	Alternaria hordeicola CBS 121458 ITS region; from TYPE material;REVIEWED REFSEQ: This record has been curated by NCBI staff. The;reference sequence is identical to JQ693642.
d50b7b1a121425f19e14cf6b5333b39e	ITS_AAAZ13	3e-121	433	97.27	98	Alternaria graminicola	1187919	refseq_acc:NR_136024.1;NCBI_bioproject:PRJNA177353	Alternaria graminicola CBS 119400 ITS region; from TYPE material;REVIEWED REFSEQ: This record has been curated by NCBI staff. The;reference sequence is identical to JQ693650.
d50b7b1a121425f19e14cf6b5333b39e	ITS_AAAZ12	3e-121	433	97.27	98	Alternaria frumenti	1187917	refseq_acc:NR_136028.1;NCBI_bioproject:PRJNA177353	Alternaria frumenti CBS 119401 ITS region; from TYPE material;REVIEWED REFSEQ: This record has been curated by NCBI staff. The;reference sequence is identical to JQ693654.
d50b7b1a121425f19e14cf6b5333b39e	ITS_AAAXNW	3e-121	433	97.63	98	Alternaria subcucurbitae	576998	refseq_acc:NR_136053.1;NCBI_bioproject:PRJNA177353	Alternaria subcucurbitae CBS 121491 ITS region; from TYPE material;REVIEWED REFSEQ: This record has been curated by NCBI staff. The;reference sequence is identical to KC584249.	China
d50b7b1a121425f19e14cf6b5333b39e	ITS_AAAR4N	3e-121	433	97.27	98	Alternaria viburni	566460	refseq_acc:NR_136022.1;NCBI_bioproject:PRJNA177353	Alternaria viburni CBS 119407 ITS region; from TYPE material;REVIEWED REFSEQ: This record has been curated by NCBI staff. The;reference sequence is identical to JQ693647.
d50b7b1a121425f19e14cf6b5333b39e	ITS_AAAR4M	3e-121	433	97.27	98	Alternaria triticimaculans	297637	refseq_acc:NR_136030.1;NCBI_bioproject:PRJNA177353	Alternaria triticimaculans CBS 578.94 ITS region; from TYPE material;REVIEWED REFSEQ: This record has been curated by NCBI staff. The;reference sequence is identical to JQ693657.
d50b7b1a121425f19e14cf6b5333b39e	ITS_AAAR4L	3e-121	433	97.27	98	Alternaria merytae	1187932	refseq_acc:NR_136025.1;NCBI_bioproject:PRJNA177353	Alternaria merytae CBS 119403 ITS region; from TYPE material;REVIEWED REFSEQ: This record has been curated by NCBI staff. The;reference sequence is identical to JQ693651.
d50b7b1a121425f19e14cf6b5333b39e	ITS_AAAR4K	3e-121	433	97.27	98	Alternaria humuli	1187927	refseq_acc:NR_136026.1;NCBI_bioproject:PRJNA177353	Alternaria humuli CBS 119404 ITS region; from TYPE material;REVIEWED REFSEQ: This record has been curated by NCBI staff. The;reference sequence is identical to JQ693652.
d50b7b1a121425f19e14cf6b5333b39e	ITS_AAAR4J	3e-121	433	97.27	98	Alternaria hordeiaustralica	1187925	refseq_acc:NR_136018.1;NCBI_bioproject:PRJNA177353	Alternaria hordeiaustralica CBS 119402 ITS region; from TYPE material;REVIEWED REFSEQ: This record has been curated by NCBI staff. The;reference sequence is identical to JQ693641.
d50b7b1a121425f19e14cf6b5333b39e	ITS_AAAR4I	3e-121	433	97.27	98	Alternaria daucicaulis	1187915	refseq_acc:NR_136027.1;NCBI_bioproject:PRJNA177353	Alternaria daucicaulis CBS 119398 ITS region; from TYPE material;REVIEWED REFSEQ: This record has been curated by NCBI staff. The;reference sequence is identical to JQ693653.
d50b7b1a121425f19e14cf6b5333b39e	ITS_AAAC9A	3e-121	433	97.27	98	Alternaria incomplexa	1187928	refseq_acc:NR_136031.1;NCBI_bioproject:PRJNA177353	Alternaria incomplexa CBS 121330 ITS region; from TYPE material;REVIEWED REFSEQ: This record has been curated by NCBI staff. The;reference sequence is identical to JQ693658.
d50b7b1a121425f19e14cf6b5333b39e	ITS_AAAC89	3e-121	433	97.27	98	Alternaria arbusti	232088	refseq_acc:NR_136020.1;NCBI_bioproject:PRJNA177353	Alternaria arbusti ATCC 90613 ITS region; from TYPE material;REVIEWED REFSEQ: This record has been curated by NCBI staff. The;reference sequence is identical to JQ693644.
d50b7b1a121425f19e14cf6b5333b39e	ITS_AAA6W9	3e-121	433	97.27	98	Alternaria ventricosa	1187951	refseq_acc:NR_136023.1;NCBI_bioproject:PRJNA177353	Alternaria ventricosa CBS 121546 ITS region; from TYPE material;REVIEWED REFSEQ: This record has been curated by NCBI staff. The;reference sequence is identical to JQ693649.
d50b7b1a121425f19e14cf6b5333b39e	ITS_AAA6W8	3e-121	433	97.27	98	Alternaria californica	1187906	refseq_acc:NR_136021.1;NCBI_bioproject:PRJNA177353	Alternaria californica CBS 119409 ITS region; from TYPE material;REVIEWED REFSEQ: This record has been curated by NCBI staff. The;reference sequence is identical to JQ693645.
d50b7b1a121425f19e14cf6b5333b39e	ITS_AAA67I	3e-121	433	96.91	100	Alternaria thalictrigena	467977	refseq_acc:NR_135937.1;NCBI_bioproject:PRJNA177353	Alternaria thalictrigena CBS 121712 ITS region; from TYPE material;REVIEWED REFSEQ: This record has been curated by NCBI staff. The;reference sequence is identical to EU040211.;COMPLETENESS: incomplete on both ends.	Germany
d50b7b1a121425f19e14cf6b5333b39e	ITS_AAASN6	1e-120	431	97.25	98	Alternaria slovaca	1342377	refseq_acc:NR_136052.1;NCBI_bioproject:PRJNA177353	Alternaria slovaca CBS 567.66 ITS region; from TYPE material;REVIEWED REFSEQ: This record has been curated by NCBI staff. The;reference sequence is identical to KC584226.	Slovakia
d50b7b1a121425f19e14cf6b5333b39e	ITS_AAA8L6	1e-120	431	96.9	100	Alternaria planifunda	247034	refseq_acc:NR_077188.1;NCBI_bioproject:PRJNA177353	Alternaria planifunda CBS 537.83 ITS region; from TYPE material;REVIEWED REFSEQ: This record has been curated by NCBI staff. The;reference sequence is identical to FJ357315.
d50b7b1a121425f19e14cf6b5333b39e	ITS_AABIGL	4e-120	429	97.24	98	Alternaria carotiincultae	119922	refseq_acc:NR_137158.1;NCBI_bioproject:PRJNA177353	Alternaria carotiincultae CBS 109381 ITS region; from TYPE material;REVIEWED REFSEQ: This record has been curated by NCBI staff. The;reference sequence is identical to KC584188.	USA
d50b7b1a121425f19e14cf6b5333b39e	ITS_AABHH7	4e-120	429	97.25	98	Alternaria armoraciae	1342359	refseq_acc:NR_136035.1;NCBI_bioproject:PRJNA177353	Alternaria armoraciae CBS 118702 ITS region; from TYPE material;REVIEWED REFSEQ: This record has been curated by NCBI staff. The;reference sequence is identical to KC584182.	New Zealand
d50b7b1a121425f19e14cf6b5333b39e	ITS_AAAJ9I	1e-119	427	97.23	98	Alternaria aspera	1132460	refseq_acc:NR_145169.1;NCBI_bioproject:PRJNA177353	Alternaria aspera CBS 115269 ITS region; from TYPE material;REVIEWED REFSEQ: This record has been curated by NCBI staff. The;reference sequence is identical to KC584242.	Japan
d50b7b1a121425f19e14cf6b5333b39e	ITS_AAA2F2	1e-119	427	97.6	96	Alternaria breviramosa	651682	GENBANK_ACC:FJ839608	Alternaria breviramosa isolate CBS 121331 18S ribosomal RNA gene, partial sequence; internal transcribed spacer 1, 5.8S ribosomal RNA gene, and internal transcribed spacer 2, complete sequence; and 28S ribosomal RNA gene, partial sequence	Australia
d50b7b1a121425f19e14cf6b5333b39e	ITS_AABMQ0	5e-119	425	96.88	98	Alternaria axiaeriisporifera	1342360	refseq_acc:NR_136037.1;NCBI_bioproject:PRJNA177353	Alternaria axiaeriisporifera CBS 118715 ITS region; from TYPE material;REVIEWED REFSEQ: This record has been curated by NCBI staff. The;reference sequence is identical to KC584184.	New Zealand
d50b7b1a121425f19e14cf6b5333b39e	ITS_AABA81	5e-119	425	96.88	98	Alternaria geniostomatis	623145	refseq_acc:NR_136042.1;NCBI_bioproject:PRJNA177353	Alternaria geniostomatis CBS 118701 ITS region; from TYPE material;REVIEWED REFSEQ: This record has been curated by NCBI staff. The;reference sequence is identical to KC584198.	New Zealand
d50b7b1a121425f19e14cf6b5333b39e	ITS_AAASUD	5e-119	425	96.88	98	Alternaria gypsophilae	1187922	refseq_acc:NR_136043.1;NCBI_bioproject:PRJNA177353	Alternaria gypsophilae CBS 107.41 ITS region; from TYPE material;REVIEWED REFSEQ: This record has been curated by NCBI staff. The;reference sequence is identical to KC584199.
d50b7b1a121425f19e14cf6b5333b39e	ITS_AABCWV	2e-118	424	96.85	98	Alternaria soliaridae	623148	refseq_acc:NR_136048.1;NCBI_bioproject:PRJNA177353	Alternaria soliaridae CBS 118387 ITS region; from TYPE material;REVIEWED REFSEQ: This record has been curated by NCBI staff. The;reference sequence is identical to KC584218.	USA
d50b7b1a121425f19e14cf6b5333b39e	ITS_AAASNJ	2e-118	424	96.86	98	Alternaria ellipsoidea	1342364	refseq_acc:NR_136041.1;NCBI_bioproject:PRJNA177353	Alternaria ellipsoidea CBS 119674 ITS region; from TYPE material;REVIEWED REFSEQ: This record has been curated by NCBI staff. The;reference sequence is identical to KC584196.	USA
d50b7b1a121425f19e14cf6b5333b39e	ITS_AAAPR8	6e-118	422	96.83	97	Alternaria conjuncta	181017	refseq_acc:NR_135929.1;NCBI_bioproject:PRJNA177353	Alternaria conjuncta CBS 196.86 ITS region; from TYPE material;REVIEWED REFSEQ: This record has been curated by NCBI staff. The;reference sequence is identical to AF392988.;COMPLETENESS: incomplete on both ends.
d50b7b1a121425f19e14cf6b5333b39e	ITS_AAA7RT	6e-118	422	96.84	98	Alternaria nepalensis	1342366	refseq_acc:NR_136046.1;NCBI_bioproject:PRJNA177353	Alternaria nepalensis CBS 118700 ITS region; from TYPE material;REVIEWED REFSEQ: This record has been curated by NCBI staff. The;reference sequence is identical to KC584207.	Nepal
d50b7b1a121425f19e14cf6b5333b39e	ITS_AABIJO	2e-117	420	96.48	98	Alternaria rosae	1187941	refseq_acc:NR_136017.1;NCBI_bioproject:PRJNA177353	Alternaria rosae CBS 121341 ITS region; from TYPE material;REVIEWED REFSEQ: This record has been curated by NCBI staff. The;reference sequence is identical to JQ693639.
d50b7b1a121425f19e14cf6b5333b39e	ITS_AAA3KC	2e-117	420	96.84	97	Alternaria ethzedia	181014	refseq_acc:NR_135928.1;NCBI_bioproject:PRJNA177353	Alternaria ethzedia CBS 197.86 ITS region; from TYPE material;REVIEWED REFSEQ: This record has been curated by NCBI staff. The;reference sequence is identical to AF392987.;COMPLETENESS: incomplete on both ends.
d50b7b1a121425f19e14cf6b5333b39e	ITS_AAAET2	8e-117	418	95.79	100	Alternaria destruens	230003	refseq_acc:NR_137143.1;NCBI_bioproject:PRJNA177353	Alternaria destruens ATCC 204363 ITS region; from TYPE material;REVIEWED REFSEQ: This record has been curated by NCBI staff. The;reference sequence is identical to AY278836.;COMPLETENESS: incomplete on both ends.
d50b7b1a121425f19e14cf6b5333b39e	ITS_AAAERY	8e-117	418	95.79	100	Alternaria alternata	5599	refseq_acc:NR_131316.1;NCBI_bioproject:PRJNA177353	Alternaria alternata CBS 916.96 ITS region; from TYPE material;REVIEWED REFSEQ: This record has been curated by NCBI staff. The;reference sequence is identical to KF465761.
d50b7b1a121425f19e14cf6b5333b39e	ITS_AAA8OR	3e-116	416	96.8	97	Alternaria botryospora	230012	refseq_acc:NR_145134.1;NCBI_bioproject:PRJNA177353	Alternaria botryospora CBS 478.90 ITS region; from TYPE material;REVIEWED REFSEQ: This record has been curated by NCBI staff. The;reference sequence is identical to AB120862.
d50b7b1a121425f19e14cf6b5333b39e	ITS_AAAGC3	1e-115	414	95.74	100	Alternaria helianthiinficiens	470695	refseq_acc:NR_077213.1;NCBI_bioproject:PRJNA177353	Alternaria helianthiinficiens CBS 208.86 ITS region; from TYPE material;REVIEWED REFSEQ: This record has been curated by NCBI staff. The;reference sequence is identical to JX101649.;COMPLETENESS: not full length.
d50b7b1a121425f19e14cf6b5333b39e	ITS_AABCE1	4e-115	412	97.52	93	Alternaria sp. 4 IS-2011	1114802	GENBANK_ACC:JN247810	Alternaria sp. 4 IS-2011 isolate UFMGCB 2673 internal transcribed spacer 1, partial sequence; 5.8S ribosomal RNA gene, complete sequence; and internal transcribed spacer 2, partial sequence	Antarctica
d50b7b1a121425f19e14cf6b5333b39e	ITS_AABE27	1e-114	411	96.05	98	Alternaria hyacinthi	230011	refseq_acc:NR_145168.1;NCBI_bioproject:PRJNA177353	Alternaria hyacinthi CBS 416.71 ITS region; from TYPE material;REVIEWED REFSEQ: This record has been curated by NCBI staff. The;reference sequence is identical to KC584233.	Netherlands
d50b7b1a121425f19e14cf6b5333b39e	ITS_AAAXQG	1e-114	411	95.4	100	Alternaria eichhorniae	489833	refseq_acc:NR_111832.1;NCBI_bioproject:PRJNA177353	Alternaria eichhorniae ATCC 22255 ITS region; from TYPE material;REVIEWED REFSEQ: This record has been curated by NCBI staff. The;reference sequence is identical to KC146356.
d50b7b1a121425f19e14cf6b5333b39e	ITS_AAAIES	1e-114	411	96.4	97	Alternaria tumida	488413	refseq_acc:NR_135943.1;NCBI_bioproject:PRJNA177353	Alternaria tumida CBS 539.83 ITS region; from TYPE material;REVIEWED REFSEQ: This record has been curated by NCBI staff. The;reference sequence is identical to EU305602.
d50b7b1a121425f19e14cf6b5333b39e	ITS_AAA4V6	1e-114	411	95.4	100	Alternaria arborescens	156630	refseq_acc:NR_135927.1;NCBI_bioproject:PRJNA177353	Alternaria arborescens CBS 102605 ITS region; from TYPE material;REVIEWED REFSEQ: This record has been curated by NCBI staff. The;reference sequence is identical to AF347033.
d50b7b1a121425f19e14cf6b5333b39e	ITS_AAA4PT	5e-114	409	95.7	98	Alternaria iridiaustralis	1579462	refseq_acc:NR_136120.1;NCBI_bioproject:PRJNA177353	Alternaria iridiaustralis CBS 118486 ITS region; from TYPE material;REVIEWED REFSEQ: This record has been curated by NCBI staff. The;reference sequence is identical to KP124435.	Australia
d50b7b1a121425f19e14cf6b5333b39e	ITS_AABMF5	7e-113	405	96.36	96	Alternaria proteae	181019	refseq_acc:NR_135930.1;NCBI_bioproject:PRJNA177353	Alternaria proteae CBS 475.90 ITS region; from TYPE material;REVIEWED REFSEQ: This record has been curated by NCBI staff. The;reference sequence is identical to AF392990.;COMPLETENESS: incomplete on both ends.
d50b7b1a121425f19e14cf6b5333b39e	ITS_AAAV5V	7e-113	405	96.36	96	Alternaria proteae	181019	GENBANK_ACC:AF392990	Embellisia proteae EGS 39-031 18S ribosomal RNA gene, partial sequence; internal transcribed spacer 1, 5.8S ribosomal RNA gene and internal transcribed spacer 2, complete sequence; and 28S ribosomal RNA gene, partial sequence
d50b7b1a121425f19e14cf6b5333b39e	ITS_AABGHL	2e-112	403	95.33	98	Alternaria pipionipisi	1568913	refseq_acc:NR_136099.1;NCBI_bioproject:PRJNA177353	Alternaria pipionipisi CBS 116115 ITS region; from TYPE material;REVIEWED REFSEQ: This record has been curated by NCBI staff. The;reference sequence is identical to KJ718214.	India
d50b7b1a121425f19e14cf6b5333b39e	ITS_AAAGD4	2e-112	403	98.27	90	Alternaria photistica	91361	refseq_acc:NR_135958.1;NCBI_bioproject:PRJNA177353	Alternaria photistica CBS 212.86 ITS region; from TYPE material;REVIEWED REFSEQ: This record has been curated by NCBI staff. The;reference sequence is identical to FJ214900.
d50b7b1a121425f19e14cf6b5333b39e	ITS_AABIKB	8e-112	401	95.31	98	Alternaria senecionicola	1579464	refseq_acc:NR_137951.1;NCBI_bioproject:PRJNA177353	Alternaria senecionicola CBS 119545 ITS region; from TYPE material;REVIEWED REFSEQ: This record has been curated by NCBI staff. The;reference sequence is identical to KP124409.	New Zealand
d50b7b1a121425f19e14cf6b5333b39e	ITS_AABIKA	8e-112	401	95.31	98	Alternaria daucifolii	1342363	refseq_acc:NR_137802.1;NCBI_bioproject:PRJNA177353	Alternaria daucifolii CBS 118812 ITS region; from TYPE material;REVIEWED REFSEQ: This record has been curated by NCBI staff. The;reference sequence is identical to KC584193.	USA
d50b7b1a121425f19e14cf6b5333b39e	ITS_AABIJ9	8e-112	401	95.31	98	Alternaria cerealis	1187910	refseq_acc:NR_136117.1;NCBI_bioproject:PRJNA177353	Alternaria cerealis CBS 119544 ITS region; from TYPE material;REVIEWED REFSEQ: This record has been curated by NCBI staff. The;reference sequence is identical to KP124408.	New Zealand
d50b7b1a121425f19e14cf6b5333b39e	ITS_AAAYFI	8e-112	401	95.28	98	Alternaria dennisii	1118474	refseq_acc:NR_136015.1;NCBI_bioproject:PRJNA177353	Alternaria dennisii CBS 476.90 ITS region; from TYPE material;REVIEWED REFSEQ: This record has been curated by NCBI staff. The;reference sequence is identical to JN383488.
d50b7b1a121425f19e14cf6b5333b39e	ITS_AAAU4P	8e-112	401	95.31	98	Alternaria burnsii	1187904	refseq_acc:NR_136119.1;NCBI_bioproject:PRJNA177353	Alternaria burnsii CBS 107.38 ITS region; from TYPE material;REVIEWED REFSEQ: This record has been curated by NCBI staff. The;reference sequence is identical to KP124420.	India
d50b7b1a121425f19e14cf6b5333b39e	ITS_AAAF9C	8e-112	401	95.31	98	Alternaria betae-kenyensis	1281295	refseq_acc:NR_136118.1;NCBI_bioproject:PRJNA177353	Alternaria betae-kenyensis CBS 118810 ITS region; from TYPE material;REVIEWED REFSEQ: This record has been curated by NCBI staff. The;reference sequence is identical to KP124419.	Kenya
d50b7b1a121425f19e14cf6b5333b39e	ITS_AAA3Q1	4e-110	396	95.58	95	Alternaria peucedani	1437067	refseq_acc:NR_151840.1;NCBI_bioproject:PRJNA177353	Alternaria peucedani CNU 111485 ITS region; from TYPE material;REVIEWED REFSEQ: This record has been curated by NCBI staff. The;reference sequence is identical to KF728231.;COMPLETENESS: not full length.
36c40ea3db2e365f8f99054fcbea1d75	ITS_AABKDC	1e-134	477	100	100	Exophiala bonariae	1690606	refseq_acc:NR_144964.1;NCBI_bioproject:PRJNA177353;GENBANK_ACC:JX681046	Exophiala bonariae CBS 139957 ITS region; from TYPE material;REVIEWED REFSEQ: This record has been curated by NCBI staff. The;reference sequence is identical to JX681046.;COMPLETENESS: not full length.;Exophiala bonariae strain CCFEE 5792 18S ribosomal RNA gene, partial sequence; internal transcribed spacer 1, 5.8S ribosomal RNA gene, and internal transcribed spacer 2, complete sequence; and 28S …
36c40ea3db2e365f8f99054fcbea1d75	ITS_AAATOY	2e-123	440	98.03	98	Exophiala cf. cancerae CBS 128150	1566442	GENBANK_ACC:KF928440	Exophiala cf. cancerae CBS 128150 internal transcribed spacer 1, partial sequence; 5.8S ribosomal RNA gene, complete sequence; and internal transcribed spacer 2, partial sequence
36c40ea3db2e365f8f99054fcbea1d75	ITS_AABA59	2e-122	436	97.65	99	uncultured fungus	175245	GENBANK_ACC:HQ446088	Uncultured fungus clone 197T-70P 18S ribosomal RNA gene, partial sequence; internal transcribed spacer 1, 5.8S ribosomal RNA gene, and internal transcribed spacer 2, complete sequence; and 28S ribosomal RNA gene, partial sequence	China
36c40ea3db2e365f8f99054fcbea1d75	ITS_AAAG2D	5e-119	425	96.86	99	uncultured Exophiala	613063	GENBANK_ACC:HG937082	Uncultured Exophiala genomic DNA containing 18S rRNA gene, ITS1, 5.8S rRNA gene, ITS2 and 28S rRNA gene, clone 10J10C43 (SMOTU202)	Germany:Lower Saxony, Goettingen
36c40ea3db2e365f8f99054fcbea1d75	ITS_AAA1IU	5e-119	425	96.51	100	Exophiala sp. Ppf18	703958	GENBANK_ACC:GQ302685	Exophiala sp. Ppf18 18S ribosomal RNA gene, partial sequence; internal transcribed spacer 1, 5.8S ribosomal RNA gene, and internal transcribed spacer 2, complete sequence; and 28S ribosomal RNA gene, partial sequence
36c40ea3db2e365f8f99054fcbea1d75	ITS_AAA3F0	2e-118	424	98.74	92	Exophiala opportunistica	1033844	GENBANK_ACC:KP347939	Exophiala opportunistica culture-collection CGMCC:3.17331 small subunit ribosomal RNA gene, partial sequence; internal transcribed spacer 1, 5.8S ribosomal RNA gene, and internal transcribed spacer 2, complete sequence; and large subunit ribosomal RNA gene, partial sequence	China
36c40ea3db2e365f8f99054fcbea1d75	ITS_AAAH00	1e-115	414	96.08	99	Exophiala salmonis	43214	refseq_acc:NR_121270.1;NCBI_bioproject:PRJNA177353	Exophiala salmonis CBS 157.67 ITS region; from TYPE material;REVIEWED REFSEQ: This record has been curated by NCBI staff. The;reference sequence is identical to AF050274.
36c40ea3db2e365f8f99054fcbea1d75	ITS_AAAC1Y	1e-115	414	96.08	99	Ascomycota sp. SB17	1478363	GENBANK_ACC:HG796879	Ascomycota sp. SB17 genomic DNA containing 18S rRNA gene, ITS1, 5.8S rRNA gene, ITS2 and 28S rRNA gene, isolate SB17	Pakistan:Galyat
36c40ea3db2e365f8f99054fcbea1d75	ITS_AAAAH1	1e-115	414	96.08	99	Exophiala salmonis	43214	GENBANK_ACC:AF050274	Exophiala salmonis 18S ribosomal RNA partial sequence, internal transcribed spacer 1, 5.8S ribosomal RNA, internal transcribed spacer 2 complete sequence and 28S ribosomal RNA partial sequence
36c40ea3db2e365f8f99054fcbea1d75	ITS_AABJJ2	1e-114	411	95.7	99	Exophiala pisciphila	86051	refseq_acc:NR_121269.1;NCBI_bioproject:PRJNA177353	Exophiala pisciphila CBS 537.73 ITS region; from TYPE material;REVIEWED REFSEQ: This record has been curated by NCBI staff. The;reference sequence is identical to AF050272.
36c40ea3db2e365f8f99054fcbea1d75	ITS_AAAV81	1e-114	411	95.7	99	uncultured Exophiala	613063	GENBANK_ACC:HG937067	Uncultured Exophiala genomic DNA containing 18S rRNA gene, ITS1, 5.8S rRNA gene, ITS2 and 28S rRNA gene, clone 10SWuC83 (SMOTU187)	Germany:Lower Saxony, Goettingen
36c40ea3db2e365f8f99054fcbea1d75	ITS_AAAM5T	1e-114	411	95.7	99	Exophiala pisciphila	86051	GENBANK_ACC:AF050272	Exophiala pisciphila CBS 537.73 18S ribosomal RNA partial sequence, internal transcribed spacer 1, 5.8S ribosomal RNA, internal transcribed spacer 2 complete sequence and 28S ribosomal RNA partial sequence
36c40ea3db2e365f8f99054fcbea1d75	ITS_AAA980	1e-114	411	95.7	99	Fonsecaea pedrosoi	40355	GENBANK_ACC:AF050276	Fonsecaea pedrosoi 18S ribosomal RNA partial sequence, internal transcribed spacer 1, 5.8S ribosomal RNA, internal transcribed spacer 2 complete sequence and 28S ribosomal RNA partial sequence
36c40ea3db2e365f8f99054fcbea1d75	ITS_AABHPR	5e-114	409	95.69	99	Exophiala equina	863577	NCBI_bioproject:PRJNA177353;refseq_acc:NR_111627.1;GENBANK_ACC:JF747094	Exophiala equina CBS 119.23 ITS region; from TYPE material;REVIEWED REFSEQ: This record has been curated by NCBI staff. The;reference sequence is identical to JF747094.;Haplographium debellae-marengoi var. equinum strain CBS 119.23 18S ribosomal RNA gene, partial sequence; internal transcribed spacer 1, 5.8S ribosomal RNA gene, and internal transcribed spacer 2, complete sequence; and 28S ribosom…
36c40ea3db2e365f8f99054fcbea1d75	ITS_AABEF3	5e-114	409	95.7	98	uncultured fungus	175245	GENBANK_ACC:GQ254864	Uncultured soil fungus ECM1_2 18S ribosomal RNA gene, partial sequence; internal transcribed spacer 1, 5.8S ribosomal RNA gene, and internal transcribed spacer 2, complete sequence; and 28S ribosomal RNA gene, partial sequence	Spain: Site 2, Castellon
36c40ea3db2e365f8f99054fcbea1d75	ITS_AAAU5C	2e-113	407	95.35	99	fungal sp. H8821	985129	GENBANK_ACC:HQ850433	Fungal sp. H8821 18S ribosomal RNA gene, partial sequence; internal transcribed spacer 1, 5.8S ribosomal RNA gene, and internal transcribed spacer 2, complete sequence; and 28S ribosomal RNA gene, partial sequence	China: Huize, Yunnan Province, southwest China
36c40ea3db2e365f8f99054fcbea1d75	ITS_AAAIO9	2e-113	407	95.35	99	uncultured fungus	175245	GENBANK_ACC:AB712008	Uncultured fungus genes for 18S rRNA, ITS1, 5.8S rRNA, ITS2 and 28S rRNA, partial and complete sequence, isolate: rs-jx57	China:Jiangxi
36c40ea3db2e365f8f99054fcbea1d75	ITS_AABG93	7e-113	405	95.69	99	Exophiala sp. 1 TMS-2011	942781	GENBANK_ACC:HQ631049	Exophiala sp. 1 TMS-2011 voucher SC12d10p12-6 18S ribosomal RNA gene, partial sequence; internal transcribed spacer 1, 5.8S ribosomal RNA gene, and internal transcribed spacer 2, complete sequence; and 28S ribosomal RNA gene, partial sequence
36c40ea3db2e365f8f99054fcbea1d75	ITS_AAAU9S	3e-111	399	95.29	99	Exophiala cancerae	943929	GENBANK_ACC:HQ659023	Exophiala cancerae strain CBS 120420 18S ribosomal RNA gene, partial sequence; internal transcribed spacer 1, 5.8S ribosomal RNA gene, and internal transcribed spacer 2, complete sequence; and 28S ribosomal RNA gene, partial sequence
36c40ea3db2e365f8f99054fcbea1d75	ITS_AAAAJV	3e-111	399	95.29	99	Exophiala cancerae	943929	refseq_acc:NR_137766.1;NCBI_bioproject:PRJNA177353	Exophiala cancerae CBS 120420 ITS region; from TYPE material;REVIEWED REFSEQ: This record has been curated by NCBI staff. The;reference sequence is identical to HQ659023.
36c40ea3db2e365f8f99054fcbea1d75	ITS_AABL9N	4e-105	379	95.04	94	Exophiala sp.	1718875	GENBANK_ACC:KX302009	Exophiala sp. isolate D35 internal transcribed spacer 1, partial sequence; 5.8S ribosomal RNA gene, complete sequence; and internal transcribed spacer 2, partial sequence	China
b7aa8bbc35ef919964274ef0762ce9c4	ITS_AAA4ZI	6e-123	438	96.97	100	Neophysalospora eucalypti	1577873	refseq_acc:NR_137941.1;NCBI_bioproject:PRJNA177353	Neophysalospora eucalypti ITS region; from TYPE material;REVIEWED REFSEQ: This record has been curated by NCBI staff. The;reference sequence is identical to KP004462.	Mozambique
b7aa8bbc35ef919964274ef0762ce9c4	ITS_AAA2QU	1e-119	427	97.98	95	Plectosphaera eucalypti	407092	GENBANK_ACC:DQ923538	Plectosphaera eucalypti strain CBS 120063 18S ribosomal RNA gene, partial sequence; internal transcribed spacer 1, 5.8S ribosomal RNA gene, and internal transcribed spacer 2, complete sequence; and 28S ribosomal RNA gene, partial sequence	Australia
b7aa8bbc35ef919964274ef0762ce9c4	ITS_AAA7EK	3e-116	416	96.83	95	Neophysalospora eucalypti	1577873	GENBANK_ACC:KP004462	Neophysalospora eucalypti culture-collection CBS:138864 18S ribosomal RNA gene, partial sequence; internal transcribed spacer 1, 5.8S ribosomal RNA gene, and internal transcribed spacer 2, complete sequence; and 28S ribosomal RNA gene, partial sequence	Mozambique
cd1ba0c46f5a2095c84bf4da755f7d5c	ITS_AAA9ZF	1e-114	411	97.89	92	fungal sp. TRN170	307307	GENBANK_ACC:AY843070	Fungal sp. TRN170 internal transcribed spacer 1, 5.8S ribosomal RNA gene, and internal transcribed spacer 2, complete sequence
85d27ca6e30e69977e5b00136ccf2d3d	ITS_AAAZLQ	3e-121	433	96.91	100	Suberoteratosphaeria suberosa	1431955	refseq_acc:NR_147258.1;NCBI_bioproject:PRJNA177353	Suberoteratosphaeria suberosa CBS 436.92 ITS region; from TYPE material;REVIEWED REFSEQ: This record has been curated by NCBI staff. The;reference sequence is identical to AY626985.
85d27ca6e30e69977e5b00136ccf2d3d	ITS_AAAUKU	1e-119	427	96.54	100	Neotrimmatostroma paraexcentricum	1871378	refseq_acc:NR_145124.1;NCBI_bioproject:PRJNA177353	Neotrimmatostroma paraexcentricum ITS region; from TYPE material;REVIEWED REFSEQ: This record has been curated by NCBI staff. The;reference sequence is identical to KX228285.	Australia: Victoria, Phillip Island, Conservation Hill
85d27ca6e30e69977e5b00136ccf2d3d	ITS_AAA53Z	1e-105	381	96.17	90	Neotrimmatostroma excentricum	1431942	GENBANK_ACC:KF901518	Neotrimmatostroma excentricum culture CBS:121102 strain CBS 121102 internal transcribed spacer 1, partial sequence; 5.8S ribosomal RNA gene and internal transcribed spacer 2, complete sequence; and 28S ribosomal RNA gene, partial sequence	Australia: New South Wales
bf0d5280416248bea42fd916869efd1b	ITS_AAADE8	3e-121	433	98.77	94	uncultured fungus	175245	GENBANK_ACC:KF800481	Uncultured fungus clone CMH390 18S ribosomal RNA gene, partial sequence; internal transcribed spacer 1, 5.8S ribosomal RNA gene, and internal transcribed spacer 2, complete sequence; and 28S ribosomal RNA gene, partial sequence	USA: Missouri, Kansas City
bf0d5280416248bea42fd916869efd1b	ITS_AAAC8K	8e-107	385	95.1	95	Fusariella sp. MFLUCC 15-0844	1972708	GENBANK_ACC:KX025152	Fusariella sp. MFLUCC 15-0844 18S ribosomal RNA gene, partial sequence; and internal transcribed spacer 1, 5.8S ribosomal RNA gene, and internal transcribed spacer 2, complete sequence	Thailand
ea54c7500303604da9607781b54b971b	ITS_AABH3M	6e-133	472	99.61	100	Vishniacozyma victoriae	1895944	refseq_acc:NR_073260.1;NCBI_bioproject:PRJNA177353	Vishniacozyma victoriae CBS 8685 ITS region; from TYPE material;REVIEWED REFSEQ: This record has been curated by NCBI staff. The;reference sequence is identical to AF444469.;Source information has been augmented with data from the CBS strain;database.
ea54c7500303604da9607781b54b971b	ITS_AABFR0	3e-121	433	96.92	100	Vishniacozyma tephrensis	151289	refseq_acc:NR_144812.1;NCBI_bioproject:PRJNA177353	Vishniacozyma tephrensis CBS 8935 ITS region; from TYPE material;REVIEWED REFSEQ: This record has been curated by NCBI staff. The;reference sequence is identical to DQ000318.
ea54c7500303604da9607781b54b971b	ITS_AAAZLO	1e-110	398	96.33	95	Vishniacozyma carnescens	214994	refseq_acc:NR_130695.1;NCBI_bioproject:PRJNA177353	Vishniacozyma carnescens CBS 973 ITS region; from TYPE material;REVIEWED REFSEQ: This record has been curated by NCBI staff. The;reference sequence is identical to KF036588.
b8542ee16a63d484e0574824725bc3a7	ITS_AAAXP8	1e-125	448	98.06	100	Holtermanniella takashimae	983940	refseq_acc:NR_137721.1;NCBI_bioproject:PRJNA177353	Holtermanniella takashimae CBS 11174 ITS region; from TYPE material;REVIEWED REFSEQ: This record has been curated by NCBI staff. The;reference sequence is identical to FM246501.	Austria: Gr. Enzersdorf
b8542ee16a63d484e0574824725bc3a7	ITS_AAA4ME	1e-125	448	98.06	100	Holtermanniella takashimae	983940	GENBANK_ACC:FM246501	Holtermanniella takashimae partial ITS 1, 5.8S ribosomal RNA gene and partial ITS 2, strain HB 982	Austria:Gr. Enzersdorf
b8542ee16a63d484e0574824725bc3a7	ITS_AABK19	5e-124	442	97.67	100	uncultured Cryptococcus	526442	GENBANK_ACC:HG936980	Uncultured Cryptococcus genomic DNA containing 18S rRNA gene, ITS1, 5.8S rRNA gene, ITS2 and 28S rRNA gene, clone 09D10C74 (MOTU130)	Germany:Lower Saxony, Goettingen
b8542ee16a63d484e0574824725bc3a7	ITS_AAAMLW	5e-119	425	97.59	97	Holtermanniella wattica	207911	refseq_acc:NR_138371.1;NCBI_bioproject:PRJNA177353	Holtermanniella wattica CBS 9496 ITS region; from TYPE material;REVIEWED REFSEQ: This record has been curated by NCBI staff. The;reference sequence is identical to FJ473373.
1fb34cd4ae7e48a06e2b1e0bf31be9e4	ITS_AAAQY2	5e-124	442	99.19	95	Montagnulaceae sp. FS17	1604615	GENBANK_ACC:KP689220	Montagnulaceae sp. FS17 18S ribosomal RNA gene, partial sequence; internal transcribed spacer 1 and 5.8S ribosomal RNA gene, complete sequence; and internal transcribed spacer 2, partial sequence	China: Jiangxi province, Mt. Jinggang
8cef7a0d80c6c4ad42d037436fdad88f	ITS_AABKQC	6e-128	455	98.46	100	Lophiostoma multiseptatum	1762940	refseq_acc:NR_138018.1;NCBI_bioproject:PRJNA177353	Lophiostoma multiseptatum HHUF 27309 ITS region; from TYPE material;REVIEWED REFSEQ: This record has been curated by NCBI staff. The;reference sequence is identical to LC001726.	Japan: Aomori, Hirosaki, Kadoke, riverbank (Chitose-bridge), Oowasawa-river
8cef7a0d80c6c4ad42d037436fdad88f	ITS_AABIEH	4e-125	446	98.05	99	Lophiohelichrysum helichrysi	1765059	refseq_acc:NR_138011.1;NCBI_bioproject:PRJNA177353	Lophiohelichrysum helichrysi MFLUCC 15-0701 ITS region; from TYPE material;REVIEWED REFSEQ: This record has been curated by NCBI staff. The;reference sequence is identical to KT333435.	Italy
8cef7a0d80c6c4ad42d037436fdad88f	ITS_AAA1FR	1e-124	444	97.68	100	Biappendiculispora japonica	1762944	refseq_acc:NR_138019.1;NCBI_bioproject:PRJNA177353	Biappendiculispora japonica HHUF 27313 ITS region; from TYPE material;REVIEWED REFSEQ: This record has been curated by NCBI staff. The;reference sequence is identical to LC001728.	Japan: Aomori, Hirosaki, Sanpinai
8cef7a0d80c6c4ad42d037436fdad88f	ITS_AABG6O	8e-122	435	98.77	95	Sigarispora arundinis		UNITE_seqid:JN942965
8cef7a0d80c6c4ad42d037436fdad88f	ITS_AABC2Q	2e-117	420	96.84	98	Phoma sp. MA 4556	331432	GENBANK_ACC:AJ972797	Phoma sp. MA 4556 18S rRNA gene, 5.8S rRNA gene, ITS1 and ITS2, isolate MA 4556	Turkey:Mediterranean
8cef7a0d80c6c4ad42d037436fdad88f	ITS_AAA8LT	8e-117	418	98.73	91	Sigarispora coronillae	1752119	GENBANK_ACC:KT026120	Sigarispora coronillae strain MFLUCC 14-0941 internal transcribed spacer 1, partial sequence; 5.8S ribosomal RNA gene, complete sequence; and internal transcribed spacer 2, partial sequence	Italy
8cef7a0d80c6c4ad42d037436fdad88f	ITS_AABK8I	3e-116	416	97.93	93	Platystomum crataegi	1752116	GENBANK_ACC:KT026117	Platystomum crataegi strain MFLUCC 14-0925 internal transcribed spacer 1, partial sequence; 5.8S ribosomal RNA gene, complete sequence; and internal transcribed spacer 2, partial sequence	Italy
1c95b8d0f64752394be907523219cc06	ITS_AAA30O	1e-104	377	95.04	93	fungal endophyte sp. AP461	550273	GENBANK_ACC:FM200656	Fungal endophyte sp. AP461 partial 18S rRNA gene, ITS1, 5.8S rRNA gene and partial ITS2, isolate AP461	Germany
f83fbac34f1c8125e4412058a2e770f4	ITS_AABGR6	4e-105	379	95.76	91	fungal sp. TRN281	307356	GENBANK_ACC:AY843120	Fungal sp. TRN281 internal transcribed spacer 1, 5.8S ribosomal RNA gene, and internal transcribed spacer 2, complete sequence
6e7b56056b78677b3d35ab65b1ebd9e5	ITS_AAA4ZI	3e-131	466	99.22	100	Neophysalospora eucalypti	1577873	refseq_acc:NR_137941.1;NCBI_bioproject:PRJNA177353	Neophysalospora eucalypti ITS region; from TYPE material;REVIEWED REFSEQ: This record has been curated by NCBI staff. The;reference sequence is identical to KP004462.	Mozambique
6e7b56056b78677b3d35ab65b1ebd9e5	ITS_AAA7EK	6e-128	455	99.21	98	Neophysalospora eucalypti	1577873	GENBANK_ACC:KP004462	Neophysalospora eucalypti culture-collection CBS:138864 18S ribosomal RNA gene, partial sequence; internal transcribed spacer 1, 5.8S ribosomal RNA gene, and internal transcribed spacer 2, complete sequence; and 28S ribosomal RNA gene, partial sequence	Mozambique
6e7b56056b78677b3d35ab65b1ebd9e5	ITS_AABH5V	1e-115	414	95.74	100	Bagadiella lunata	673154	refseq_acc:NR_132832.1;NCBI_bioproject:PRJNA177353	Bagadiella lunata ITS region; from TYPE material;REVIEWED REFSEQ: This record has been curated by NCBI staff. The;reference sequence is identical to GQ303269.	Australia
6e7b56056b78677b3d35ab65b1ebd9e5	ITS_AABAEQ	2e-112	403	95.63	98	Bagadiella lunata	673154	GENBANK_ACC:GQ303269	Bagadiella lunata culture CBS:124762 18S ribosomal RNA gene, partial sequence; internal transcribed spacer 1, 5.8S ribosomal RNA gene, and internal transcribed spacer 2, complete sequence; and 28S ribosomal RNA gene, partial sequence	Australia
c4abb6b384edb9ef3455c742414715d6	ITS_AABGET	2e-122	436	99.58	93	Albifimbria viridis	1859700	GENBANK_ACC:KU845898	Albifimbria viridis strain CBS 449.71 18S ribosomal RNA gene, partial sequence; internal transcribed spacer 1, 5.8S ribosomal RNA gene, and internal transcribed spacer 2, complete sequence; and 28S ribosomal RNA gene, partial sequence	India
c4abb6b384edb9ef3455c742414715d6	ITS_AAAIGX	8e-107	385	95.83	93	uncultured fungus	175245	GENBANK_ACC:KF800382	Uncultured fungus clone CMH291 18S ribosomal RNA gene, partial sequence; internal transcribed spacer 1, 5.8S ribosomal RNA gene, and internal transcribed spacer 2, complete sequence; and 28S ribosomal RNA gene, partial sequence	USA: Missouri, Kansas City
490bbc306c032deb0bfa1453dfc889ae	ITS_AAAUKU	1e-119	427	96.54	100	Neotrimmatostroma paraexcentricum	1871378	refseq_acc:NR_145124.1;NCBI_bioproject:PRJNA177353	Neotrimmatostroma paraexcentricum ITS region; from TYPE material;REVIEWED REFSEQ: This record has been curated by NCBI staff. The;reference sequence is identical to KX228285.	Australia: Victoria, Phillip Island, Conservation Hill
490bbc306c032deb0bfa1453dfc889ae	ITS_AAAZLQ	6e-118	422	96.14	100	Suberoteratosphaeria suberosa	1431955	refseq_acc:NR_147258.1;NCBI_bioproject:PRJNA177353	Suberoteratosphaeria suberosa CBS 436.92 ITS region; from TYPE material;REVIEWED REFSEQ: This record has been curated by NCBI staff. The;reference sequence is identical to AY626985.
490bbc306c032deb0bfa1453dfc889ae	ITS_AAA53Z	1e-105	381	96.17	90	Neotrimmatostroma excentricum	1431942	GENBANK_ACC:KF901518	Neotrimmatostroma excentricum culture CBS:121102 strain CBS 121102 internal transcribed spacer 1, partial sequence; 5.8S ribosomal RNA gene and internal transcribed spacer 2, complete sequence; and 28S ribosomal RNA gene, partial sequence	Australia: New South Wales
c582495de6ae60ecd92e7a41a86084d1	ITS_AAAL7L	1e-130	464	99.22	100	Sclerostagonospora ericae	1871390	refseq_acc:NR_145199.1;NCBI_bioproject:PRJNA177353	Sclerostagonospora ericae ITS region; from TYPE material;REVIEWED REFSEQ: This record has been curated by NCBI staff. The;reference sequence is identical to KX228268.	South Africa: Western Cape Province, Franschhoek
2e92aef4b53ba5868865749dcba83196	ITS_AAAFM7	3e-131	466	99.22	100	Phaeococcomyces eucalypti	1280617	refseq_acc:NR_120226.2;NCBI_bioproject:PRJNA177353	Phaeococcomyces eucalypti CPC 17606 ITS region; from TYPE material;REVIEWED REFSEQ: This record has been curated by NCBI staff. The;reference sequence is identical to KC005769.;On Aug 16, 2016 this sequence version replaced NR_120226.1.	Australia: Queensland, Anderson Park Botanic Garden, Townsville
2e92aef4b53ba5868865749dcba83196	ITS_AAAXSF	5e-104	375	95.71	90	fungal sp. TRN455	307388	GENBANK_ACC:AY843153	Fungal sp. TRN455 internal transcribed spacer 1, 5.8S ribosomal RNA gene, and internal transcribed spacer 2, complete sequence
e69951ef13de3c94bedd387028ec5b44	ITS_AAAQUD	7e-113	405	95.02	100	Kabatiella bupleuri	1217678	refseq_acc:NR_121524.1;NCBI_bioproject:PRJNA177353	Kabatiella bupleuri CBS 131304 ITS region; from TYPE material;REVIEWED REFSEQ: This record has been curated by NCBI staff. The;reference sequence is identical to JN886792.	Spain: Embalse de Canales Pinos Genil Granada
e69951ef13de3c94bedd387028ec5b44	ITS_AAAYY3	9e-102	368	95.32	91	Aureobasidium pullulans	5580	GENBANK_ACC:AJ244232	Aureobasidium pullulans 5.8S rRNA gene and internal transcribed spacers 1 and 2 (ITS1, ITS2), strain CBS584.75
5533f61a7c1a960e33b3764c635a8732	ITS_AAA4EB	5e-114	409	95.33	99	uncultured eukaryote	100272	GENBANK_ACC:KF800241	Uncultured eukaryote clone CMH150 18S ribosomal RNA gene, partial sequence; internal transcribed spacer 1, 5.8S ribosomal RNA gene, and internal transcribed spacer 2, complete sequence; and 28S ribosomal RNA gene, partial sequence	USA: Missouri, Kansas City
4dd2b22a6c4f1c692c80367891e7ee9b	ITS_AAANFN	1e-124	444	97.67	100	Lecanicillium saksenae	468837	refseq_acc:NR_111102.1;NCBI_bioproject:PRJNA177353	Lecanicillium saksenae IMI 179841 ITS region; from TYPE material;REVIEWED REFSEQ: This record has been curated by NCBI staff. The;reference sequence is identical to AJ292432.
4dd2b22a6c4f1c692c80367891e7ee9b	ITS_AAAMCG	6e-123	438	97.29	100	Lecanicillium dimorphum	132583	refseq_acc:NR_111101.1;NCBI_bioproject:PRJNA177353	Lecanicillium dimorphum CBS 363.86 ITS region; from TYPE material;REVIEWED REFSEQ: This record has been curated by NCBI staff. The;reference sequence is identical to AJ292429.
4dd2b22a6c4f1c692c80367891e7ee9b	ITS_AAA6TN	1e-120	431	96.9	100	Lecanicillium muscarium	291364	refseq_acc:NR_111096.1;NCBI_bioproject:PRJNA177353	Lecanicillium muscarium IMI 068689 ITS region; from TYPE material;REVIEWED REFSEQ: This record has been curated by NCBI staff. The;reference sequence is identical to AJ292388.
4dd2b22a6c4f1c692c80367891e7ee9b	ITS_AAACBQ	4e-120	429	100	90	Lecanicillium psalliotae	73499	GENBANK_ACC:AB360364	Lecanicillium psalliotae genes for 18S rRNA, ITS1, 5.8S rRNA, ITS2, 28S rRNA, partial and complete sequence, strain: KYK00175	Japan: Chiba, Kamogawa, Kiyosumi
4dd2b22a6c4f1c692c80367891e7ee9b	ITS_AABKGT	5e-119	425	96.51	100	Beauveria varroae	1069079	refseq_acc:NR_111599.1;NCBI_bioproject:PRJNA177353	Beauveria varroae ARSEF 8257 ITS region; from TYPE material;REVIEWED REFSEQ: This record has been curated by NCBI staff. The;reference sequence is identical to HQ880800.	France: Montdardier, Gard
4dd2b22a6c4f1c692c80367891e7ee9b	ITS_AAAZNA	5e-119	425	96.51	100	Lecanicillium longisporum	132109	refseq_acc:NR_111095.1;NCBI_bioproject:PRJNA177353	Lecanicillium longisporum IMI 021167 ITS region; from TYPE material;REVIEWED REFSEQ: This record has been curated by NCBI staff. The;reference sequence is identical to AJ292385.
4dd2b22a6c4f1c692c80367891e7ee9b	ITS_AAAPS3	5e-119	425	96.51	100	Beauveria asiatica	1069075	refseq_acc:NR_111596.1;NCBI_bioproject:PRJNA177353	Beauveria asiatica ARSEF 4850 ITS region; from TYPE material;REVIEWED REFSEQ: This record has been curated by NCBI staff. The;reference sequence is identical to HQ880787.	South Korea: Chiag Mt., Kangwon-do
4dd2b22a6c4f1c692c80367891e7ee9b	ITS_AAAM4R	5e-119	425	96.51	100	Beauveria kipukae	1069077	refseq_acc:NR_111600.1;NCBI_bioproject:PRJNA177353	Beauveria kipukae ARSEF 7032 ITS region; from TYPE material;REVIEWED REFSEQ: This record has been curated by NCBI staff. The;reference sequence is identical to HQ880803.	USA: Bird Park, Volcano, Hawaii
4dd2b22a6c4f1c692c80367891e7ee9b	ITS_AAA4PE	2e-117	420	96.12	100	Beauveria pseudobassiana	931006	refseq_acc:NR_111598.1;NCBI_bioproject:PRJNA177353	Beauveria pseudobassiana ARSEF 3405 ITS region; from TYPE material;REVIEWED REFSEQ: This record has been curated by NCBI staff. The;reference sequence is identical to HQ880792.	USA: Koontz Lokey, Page County, Virginia
4dd2b22a6c4f1c692c80367891e7ee9b	ITS_AAAV82	1e-115	414	95.74	100	Cordyceps brongniartii	118266	refseq_acc:NR_111595.1;NCBI_bioproject:PRJNA177353	Cordyceps brongniartii ARSEF 617 ITS region; from TYPE material;REVIEWED REFSEQ: This record has been curated by NCBI staff. The;reference sequence is identical to HQ880782.	France
4dd2b22a6c4f1c692c80367891e7ee9b	ITS_AAAO05	1e-115	414	95.74	100	Beauveria malawiensis	371061	refseq_acc:NR_136979.1;NCBI_bioproject:PRJNA177353	Beauveria malawiensis IMI 228343 ITS region; from TYPE material;REVIEWED REFSEQ: This record has been curated by NCBI staff. The;reference sequence is identical to DQ376247.	Malawi
4dd2b22a6c4f1c692c80367891e7ee9b	ITS_AAA9V4	1e-115	414	95.74	100	Beauveria sungii	1069078	refseq_acc:NR_111602.1;NCBI_bioproject:PRJNA177353	Beauveria sungii ARSEF 1685 ITS region; from TYPE material;REVIEWED REFSEQ: This record has been curated by NCBI staff. The;reference sequence is identical to HQ880809.	Japan: Ibaraki Prefecture
4dd2b22a6c4f1c692c80367891e7ee9b	ITS_AAA4WD	1e-115	414	95.74	100	Beauveria australis	1069076	refseq_acc:NR_111597.1;NCBI_bioproject:PRJNA177353	Beauveria australis ARSEF 4598 ITS region; from TYPE material;REVIEWED REFSEQ: This record has been curated by NCBI staff. The;reference sequence is identical to HQ880789.	Australia: Benham, Avoca, Tasmania
4dd2b22a6c4f1c692c80367891e7ee9b	ITS_AABE6V	5e-114	409	95.35	100	Beauveria bassiana	176275	refseq_acc:NR_111594.1;NCBI_bioproject:PRJNA177353	Beauveria bassiana ARSEF 1564 ITS region; from TYPE material;REVIEWED REFSEQ: This record has been curated by NCBI staff. The;reference sequence is identical to HQ880761.	Italy: Villa Cade (Reggio Emiglia), Emilia-Romagna
4dd2b22a6c4f1c692c80367891e7ee9b	ITS_AABAGH	5e-114	409	95.37	100	Lecanicillium fusisporum	132577	refseq_acc:NR_111100.1;NCBI_bioproject:PRJNA177353	Lecanicillium fusisporum CBS 164.70 ITS region; from TYPE material;REVIEWED REFSEQ: This record has been curated by NCBI staff. The;reference sequence is identical to AJ292428.
4dd2b22a6c4f1c692c80367891e7ee9b	ITS_AABF2L	7e-113	405	96.37	96	Cordyceps confragosa	1105325	GENBANK_ACC:KF573987	Cordyceps confragosa isolate 20TG 18S ribosomal RNA gene, partial sequence; internal transcribed spacer 1 and 5.8S ribosomal RNA gene, complete sequence; and internal transcribed spacer 2, partial sequence
4dd2b22a6c4f1c692c80367891e7ee9b	ITS_AAARE8	7e-113	405	95.65	98	Cordyceps militaris	73501	GENBANK_ACC:FJ973070	Cordyceps militaris strain Cm0110 18S ribosomal RNA genes, partial sequence; internal transcribed spacer 1, 5.8S ribosomal RNA gene, and internal transcribed spacer 2, complete sequence; and 28S ribosomal RNA gene, partial sequence
4dd2b22a6c4f1c692c80367891e7ee9b	ITS_AAALL9	8e-112	401	95.29	98	Beauveria bassiana	176275	GENBANK_ACC:AF347612	Cordyceps bassiana 18S ribosomal RNA gene, partial sequence; internal transcribed spacer 1, 5.8S ribosomal RNA gene and internal transcribed spacer 2, complete sequence; and 28S ribosomal RNA gene, partial sequence
4dd2b22a6c4f1c692c80367891e7ee9b	ITS_AAA34K	8e-112	401	97.84	90	Lecanicillium sp. 569	656548	GENBANK_ACC:FJ490755	Lecanicillium sp. 569 internal transcribed spacer 1, partial sequence; 5.8S ribosomal RNA gene and internal transcribed spacer 2, complete sequence; and 28S ribosomal RNA gene, partial sequence	China
4dd2b22a6c4f1c692c80367891e7ee9b	ITS_AAAYI9	4e-110	396	97.41	90	Lecanicillium sp. EM-1	1631291	GENBANK_ACC:LC035056	Lecanicillium sp. EM-1 gene for ITS1, 5.8S rRNA and ITS2, partial and complete sequence
4dd2b22a6c4f1c692c80367891e7ee9b	ITS_AAA7XT	4e-110	396	97.41	90	Lecanicillium saksenae	468837	GENBANK_ACC:AJ292432	Verticillium saksenae partial 18S rRNA gene; internal transcribed spacer 1 (ITS1), 5.8S rRNA gene, internal transcribed spacer 2 (ITS2), and partial 28S rRNA gene, strain IMI 179841
4dd2b22a6c4f1c692c80367891e7ee9b	ITS_AAA59B	2e-108	390	96.98	90	Lecanicillium dimorphum	132583	GENBANK_ACC:AJ292429	Aphanocladium dimorphum partial 18S rRNA gene; internal transcribed spacer 1 (ITS1), 5.8S rRNA gene, internal transcribed spacer 2 (ITS2), and partial 28S rRNA gene, strain CBS 363.86
4dd2b22a6c4f1c692c80367891e7ee9b	ITS_AAATR6	7e-108	388	96.98	90	Beauveria asiatica	1069075	GENBANK_ACC:HQ880787	Beauveria asiatica strain ARSEF 4850 18S ribosomal RNA gene, partial sequence; internal transcribed spacer 1, 5.8S ribosomal RNA gene, and internal transcribed spacer 2, complete sequence; and 28S ribosomal RNA gene, partial sequence	South Korea: Chiag Mt., Kangwon-do
4dd2b22a6c4f1c692c80367891e7ee9b	ITS_AAAGY1	7e-108	388	96.98	90	Beauveria varroae	1069079	GENBANK_ACC:HQ880800	Beauveria varroae strain ARSEF 8257 18S ribosomal RNA gene, partial sequence; internal transcribed spacer 1, 5.8S ribosomal RNA gene, and internal transcribed spacer 2, complete sequence; and 28S ribosomal RNA gene, partial sequence	France: Montdardier, Gard
4dd2b22a6c4f1c692c80367891e7ee9b	ITS_AAA8IW	7e-108	388	96.98	90	Beauveria kipukae	1069077	GENBANK_ACC:HQ880803	Beauveria kipukae strain ARSEF 7032 18S ribosomal RNA gene, partial sequence; internal transcribed spacer 1, 5.8S ribosomal RNA gene, and internal transcribed spacer 2, complete sequence; and 28S ribosomal RNA gene, partial sequence	USA: Bird Park, Volcano, Hawaii
4dd2b22a6c4f1c692c80367891e7ee9b	ITS_AAAWB4	8e-107	385	96.57	90	Lecanicillium attenuatum	132581	refseq_acc:NR_137685.1;NCBI_bioproject:PRJNA177353	Lecanicillium attenuatum CBS 170.76 ITS region; from TYPE material;REVIEWED REFSEQ: This record has been curated by NCBI staff. The;reference sequence is identical to EF679164.
4dd2b22a6c4f1c692c80367891e7ee9b	ITS_AABFF2	3e-106	383	96.55	90	Lecanicillium muscarium	291364	GENBANK_ACC:AJ292388	Cephalosporium aphidicola partial 18S rRNA gene, internal transcribed spacer 1 (ITS1), 5.8S rRNA gene, internal transcribed spacer 2 (ITS2) and partial 28S rRNA gene, strain IMI 068689
4dd2b22a6c4f1c692c80367891e7ee9b	ITS_AAAXGN	3e-106	383	96.55	90	Isaria farinosa	89141	GENBANK_ACC:AF368788	Paecilomyces farinosus strain RCEF632 18S ribosomal RNA gene, partial sequence; internal transcribed spacer 1, 5.8S ribosomal RNA gene and internal transcribed spacer 2, complete sequence; and 28S ribosomal RNA gene, partial sequence	China: Yuexi, Anhui province
4dd2b22a6c4f1c692c80367891e7ee9b	ITS_AAA3GF	3e-106	383	96.55	90	Beauveria pseudobassiana	931006	GENBANK_ACC:HQ880792	Beauveria pseudobassiana strain ARSEF 3405 18S ribosomal RNA gene, partial sequence; internal transcribed spacer 1, 5.8S ribosomal RNA gene, and internal transcribed spacer 2, complete sequence; and 28S ribosomal RNA gene, partial sequence	USA: Koontz Lokey, Page County, Virginia
4dd2b22a6c4f1c692c80367891e7ee9b	ITS_AAAYPN	1e-104	377	96.12	90	Beauveria sungii	1069078	GENBANK_ACC:HQ880809	Beauveria sungii strain ARSEF 1685 18S ribosomal RNA gene, partial sequence; internal transcribed spacer 1, 5.8S ribosomal RNA gene, and internal transcribed spacer 2, complete sequence; and 28S ribosomal RNA gene, partial sequence	Japan: Ibaraki Prefecture
4dd2b22a6c4f1c692c80367891e7ee9b	ITS_AAAPCI	1e-104	377	96.12	90	Cordyceps brongniartii	118266	GENBANK_ACC:HQ880782	Cordyceps brongniartii strain ARSEF 617 18S ribosomal RNA gene, partial sequence; internal transcribed spacer 1, 5.8S ribosomal RNA gene, and internal transcribed spacer 2, complete sequence; and 28S ribosomal RNA gene, partial sequence	France
4dd2b22a6c4f1c692c80367891e7ee9b	ITS_AAANMF	1e-104	377	96.12	90	Lecanicillium longisporum	132109	GENBANK_ACC:AJ292385	Cephalosporium longisporum partial 18S rRNA gene, internal transcribed spacer 1 (ITS1), 5.8S rRNA gene, internal transcribed spacer 2 (ITS2) and partial 28S rRNA gene, strain IMI 021167
4dd2b22a6c4f1c692c80367891e7ee9b	ITS_AAA9QI	1e-104	377	96.12	90	Beauveria malawiensis	371061	GENBANK_ACC:DQ376247	Beauveria malawiensis strain IMI 228343 18S ribosomal RNA gene, partial sequence; internal transcribed spacer 1, 5.8S ribosomal RNA gene, and internal transcribed spacer 2, complete sequence; and 28S ribosomal RNA gene, partial sequence	Malawi
4dd2b22a6c4f1c692c80367891e7ee9b	ITS_AAA1E3	1e-104	377	96.12	90	Beauveria australis	1069076	GENBANK_ACC:HQ880789	Beauveria australis strain ARSEF 4598 18S ribosomal RNA gene, partial sequence; internal transcribed spacer 1, 5.8S ribosomal RNA gene, and internal transcribed spacer 2, complete sequence; and 28S ribosomal RNA gene, partial sequence	Australia: Benham, Avoca, Tasmania
4dd2b22a6c4f1c692c80367891e7ee9b	ITS_AAAMBF	7e-103	372	95.69	90	Beauveria bassiana	176275	GENBANK_ACC:HQ880761	Beauveria bassiana strain ARSEF 1564 18S ribosomal RNA gene, partial sequence; internal transcribed spacer 1, 5.8S ribosomal RNA gene, and internal transcribed spacer 2, complete sequence; and 28S ribosomal RNA gene, partial sequence	Italy: Villa Cade (Reggio Emiglia), Emilia-Romagna
4dd2b22a6c4f1c692c80367891e7ee9b	ITS_AABJ1N	9e-102	368	95.28	90	Cordyceps pseudomilitaris	153663	GENBANK_ACC:JN943310;FBOL:1337	Cordyceps pseudomilitaris strain NBRC 101413 internal transcribed spacer 1, partial sequence; 5.8S ribosomal RNA gene, complete sequence; and internal transcribed spacer 2, partial sequence	Thailand
4dd2b22a6c4f1c692c80367891e7ee9b	ITS_AAAQSD	9e-102	368	95.26	90	Cordyceps sp. BCC12671	1385583	GENBANK_ACC:KC111884	Cordyceps sp. BCC12671 18S ribosomal RNA gene, partial sequence; internal transcribed spacer 1, 5.8S ribosomal RNA gene, and internal transcribed spacer 2, complete sequence; and 28S ribosomal RNA gene, partial sequence
4dd2b22a6c4f1c692c80367891e7ee9b	ITS_AAADKH	3e-101	366	95.26	90	Beauveria lii	1290591	GENBANK_ACC:JN689372	Beauveria lii strain RCEF5500 18S ribosomal RNA gene, partial sequence; internal transcribed spacer 1, 5.8S ribosomal RNA gene, and internal transcribed spacer 2, complete sequence; and 28S ribosomal RNA gene, partial sequence	China: Xianyang, Shanxi
4dd2b22a6c4f1c692c80367891e7ee9b	ITS_AAABPS	3e-101	366	95.28	90	Beauveria bassiana	176275	GENBANK_ACC:U18093	Beauveria bassiana 5.8S rRNA gene and internal transcribed spacers 1 and 2, clone BBLE73
731b2d068380eded80380cb23578e274	ITS_AABLNO	5e-119	425	99.16	92	Myrtapenidiella tenuiramis	1431935	refseq_acc:NR_145118.1;NCBI_bioproject:PRJNA177353	Myrtapenidiella tenuiramis CPC 13692 ITS region; from TYPE material;REVIEWED REFSEQ: This record has been curated by NCBI staff. The;reference sequence is identical to KF901658.	Australia: Tasmania
731b2d068380eded80380cb23578e274	ITS_AABDVY	3e-116	416	98.31	92	Myrtapenidiella corymbia	1431933	refseq_acc:NR_145115.1;GENBANK_ACC:KF901517;NCBI_bioproject:PRJNA177353	Myrtapenidiella corymbia ITS region; from TYPE material;REVIEWED REFSEQ: This record has been curated by NCBI staff. The;reference sequence is identical to KF901517.;Myrtapenidiella corymbia culture CBS:124769 strain CBS 124769 internal transcribed spacer 1, partial sequence; 5.8S ribosomal RNA gene and internal transcribed spacer 2, complete sequence; and 28S ribosomal RNA gene, partial sequence	Australia: Northern Territory
731b2d068380eded80380cb23578e274	ITS_AABEB3	2e-112	403	97.47	92	Myrtapenidiella eucalypti	1431934	refseq_acc:NR_145120.1;NCBI_bioproject:PRJNA177353	Myrtapenidiella eucalypti ITS region; from TYPE material;REVIEWED REFSEQ: This record has been curated by NCBI staff. The;reference sequence is identical to KF901772.	Thailand
78b543d813fe5cb8703224c4a64d5386	ITS_AAAZ5F	6e-133	472	99.61	100	Catenulostroma hermanusense	1049284	refseq_acc:NR_137065.1;NCBI_bioproject:PRJNA177353	Catenulostroma hermanusense CBS 128768 ITS region; from TYPE material;REVIEWED REFSEQ: This record has been curated by NCBI staff. The;reference sequence is identical to JF499833.	South Africa
78b543d813fe5cb8703224c4a64d5386	ITS_AAAU8L	1e-119	427	96.54	100	Recurvomyces mirabilis	574656	refseq_acc:NR_137024.1;NCBI_bioproject:PRJNA177353	Recurvomyces mirabilis CBS 119434 ITS region; from TYPE material;REVIEWED REFSEQ: This record has been curated by NCBI staff. The;reference sequence is identical to FJ415477.	Antarctica
7a3596a2f6d1e3d919ac12f14b00663f	ITS_AABB6V	1e-134	477	100	100	Filobasidium magnum	104409	GENBANK_ACC:EF126366	Cryptococcus magnus strain C645 internal transcribed spacer 1, partial sequence; 5.8S ribosomal RNA gene and internal transcribed spacer 2, complete sequence; and 26S ribosomal RNA gene, partial sequence
7a3596a2f6d1e3d919ac12f14b00663f	ITS_AAALXV	1e-134	477	100	100	Filobasidium magnum	104409	refseq_acc:NR_130655.1;NCBI_bioproject:PRJNA177353	Filobasidium magnum CBS 140 ITS region; from TYPE material;REVIEWED REFSEQ: This record has been curated by NCBI staff. The;reference sequence is identical to AF190008.
7a3596a2f6d1e3d919ac12f14b00663f	ITS_AAAH3D	1e-134	477	100	100	Filobasidium magnum	104409	GENBANK_ACC:AF190008	Cryptococcus magnus strain CBS140
7a3596a2f6d1e3d919ac12f14b00663f	ITS_AABAMB	6e-133	472	99.61	100	Filobasidium floriforme	5210	GENBANK_ACC:AF190007	Filobasidium floriforme strain CBS6241
7a3596a2f6d1e3d919ac12f14b00663f	ITS_AAATKM	6e-133	472	99.61	100	Filobasidium floriforme	5210	refseq_acc:NR_119429.1;NCBI_bioproject:PRJNA177353	Filobasidium floriforme CBS 6241 ITS region; from TYPE material;REVIEWED REFSEQ: This record has been curated by NCBI staff. The;reference sequence is identical to AF190007.
7a3596a2f6d1e3d919ac12f14b00663f	ITS_AAARBU	3e-131	466	99.22	100	Filobasidium magnum	104409	GENBANK_ACC:KJ707062	Cryptococcus magnus strain DBMY845 internal transcribed spacer 1, partial sequence; 5.8S ribosomal RNA gene and internal transcribed spacer 2, complete sequence; and 28S ribosomal RNA gene, partial sequence	India
7a3596a2f6d1e3d919ac12f14b00663f	ITS_AAA2ZD	3e-131	466	99.23	100	[Cryptococcus] ater	104670	NCBI_bioproject:PRJNA177353;ATCC:14247;GENBANK_ACC:EU266556;refseq_acc:NR_144813.1	[Cryptococcus] ater ATCC 14247 ITS region; from TYPE material;REVIEWED REFSEQ: This record has been curated by NCBI staff. The;reference sequence is identical to EU266556.;Cryptococcus ater strain ATCC 14247 18S ribosomal RNA gene, partial sequence; internal transcribed spacer 1 and 5.8S ribosomal RNA gene, complete sequence; and internal transcribed spacer 2, partial sequence
7a3596a2f6d1e3d919ac12f14b00663f	ITS_AAAL3V	1e-125	448	98.06	100	Filobasidium oeirense	104410	GENBANK_ACC:AF444349	Filobasidium oeirense strain CBS 8681 18S ribosomal RNA gene, partial sequence; internal transcribed spacer 1, 5.8S ribosomal RNA gene, and internal transcribed spacer 2, complete sequence; and 28S ribosomal RNA gene, partial sequence
7a3596a2f6d1e3d919ac12f14b00663f	ITS_AAA7TS	1e-125	448	98.06	100	Filobasidium oeirense	104410	refseq_acc:NR_077106.1;NCBI_bioproject:PRJNA177353	Filobasidium oeirense CBS 8681 ITS region; from TYPE material;REVIEWED REFSEQ: This record has been curated by NCBI staff. The;reference sequence is identical to AF444349.;Source information has been augmented with data from the CBS strain;database.
7a3596a2f6d1e3d919ac12f14b00663f	ITS_AAAQ7D	2e-122	436	97.29	100	Filobasidium stepposum	350811	GENBANK_ACC:DQ222455;NCBI_bioproject:PRJNA177353;refseq_acc:NR_111207.1	Filobasidium stepposum CBS 10265 ITS region; from TYPE material;REVIEWED REFSEQ: This record has been curated by NCBI staff. The;reference sequence is identical to DQ222455.;Cryptococcus stepposus strain PTZ 139 internal transcribed spacer 1, 5.8S ribosomal RNA gene, and internal transcribed spacer 2, complete sequence
7a3596a2f6d1e3d919ac12f14b00663f	ITS_AAAUFS	3e-121	433	96.92	100	Filobasidium globisporum	89934	refseq_acc:NR_119453.1;NCBI_bioproject:PRJNA177353	Filobasidium globisporum CBS 7642 ITS region; from TYPE material;REVIEWED REFSEQ: This record has been curated by NCBI staff. The;reference sequence is identical to AF444336.
7a3596a2f6d1e3d919ac12f14b00663f	ITS_AAAHMR	1e-120	431	96.9	100	Filobasidium chernovii	104404	GENBANK_ACC:AF444354	Filobasidium chernovii strain CBS 8679 18S ribosomal RNA gene, partial sequence; internal transcribed spacer 1, 5.8S ribosomal RNA gene, and internal transcribed spacer 2, complete sequence; and 28S ribosomal RNA gene, partial sequence
7a3596a2f6d1e3d919ac12f14b00663f	ITS_AAA9J7	1e-120	431	96.9	100	Filobasidium chernovii	104404	refseq_acc:NR_073223.1;NCBI_bioproject:PRJNA177353	Filobasidium chernovii CBS 8679 ITS region; from TYPE material;REVIEWED REFSEQ: This record has been curated by NCBI staff. The;reference sequence is identical to AF444354.;Source information has been augmented with data from the CBS strain;database.
7a3596a2f6d1e3d919ac12f14b00663f	ITS_AAA7H4	5e-119	425	99.57	90	uncultured fungus	175245	GENBANK_ACC:EF159187	UNVERIFIED: Uncultured fungus isolate CA44 internal transcribed spacer 1, partial sequence; 5.8S ribosomal RNA gene, complete sequence; and internal transcribed spacer 2, partial sequence
7a3596a2f6d1e3d919ac12f14b00663f	ITS_AABKG4	1e-115	414	95.72	99	[Cryptococcus] consortionis	104671	GENBANK_ACC:KJ707199	Cryptococcus consortionis strain DBMY982 18S ribosomal RNA gene, partial sequence; internal transcribed spacer 1, 5.8S ribosomal RNA gene, and internal transcribed spacer 2, complete sequence; and 28S ribosomal RNA gene, partial sequence	India
7a3596a2f6d1e3d919ac12f14b00663f	ITS_AABHVO	2e-113	407	95.4	100	uncultured fungus	175245	GENBANK_ACC:KU579774	Uncultured fungus clone B3_64 18S ribosomal RNA gene, partial sequence; internal transcribed spacer 1, 5.8S ribosomal RNA gene, and internal transcribed spacer 2, complete sequence; and 28S ribosomal RNA gene, partial sequence	Spain: Santiago de Compostela
7a3596a2f6d1e3d919ac12f14b00663f	ITS_AAA3E7	2e-103	374	95.73	90	uncultured fungus	175245	GENBANK_ACC:KX515685	Uncultured fungus clone ZSZ201108-14 small subunit ribosomal RNA gene, partial sequence; internal transcribed spacer 1, 5.8S ribosomal RNA gene, and internal transcribed spacer 2, complete sequence; and large subunit ribosomal RNA gene, partial sequence
f4dd245b8c28dc59184ee4cc6e2e0c71	ITS_AAAXP8	1e-129	460	98.84	100	Holtermanniella takashimae	983940	refseq_acc:NR_137721.1;NCBI_bioproject:PRJNA177353	Holtermanniella takashimae CBS 11174 ITS region; from TYPE material;REVIEWED REFSEQ: This record has been curated by NCBI staff. The;reference sequence is identical to FM246501.	Austria: Gr. Enzersdorf
f4dd245b8c28dc59184ee4cc6e2e0c71	ITS_AAA4ME	1e-129	460	98.84	100	Holtermanniella takashimae	983940	GENBANK_ACC:FM246501	Holtermanniella takashimae partial ITS 1, 5.8S ribosomal RNA gene and partial ITS 2, strain HB 982	Austria:Gr. Enzersdorf
f4dd245b8c28dc59184ee4cc6e2e0c71	ITS_AAAMLW	5e-129	459	100	96	Holtermanniella wattica	207911	refseq_acc:NR_138371.1;NCBI_bioproject:PRJNA177353	Holtermanniella wattica CBS 9496 ITS region; from TYPE material;REVIEWED REFSEQ: This record has been curated by NCBI staff. The;reference sequence is identical to FJ473373.
f4dd245b8c28dc59184ee4cc6e2e0c71	ITS_AABK19	6e-128	455	98.45	100	uncultured Cryptococcus	526442	GENBANK_ACC:HG936980	Uncultured Cryptococcus genomic DNA containing 18S rRNA gene, ITS1, 5.8S rRNA gene, ITS2 and 28S rRNA gene, clone 09D10C74 (MOTU130)	Germany:Lower Saxony, Goettingen
28c297d309e27a9ae503d6267ae84e04	ITS_AAA0P1	6e-123	438	97.66	99	Dothideales sp. NY210	1488190	GENBANK_ACC:KJ406832	Dothideales sp. NY210 internal transcribed spacer 1, partial sequence; 5.8S ribosomal RNA gene and internal transcribed spacer 2, complete sequence; and 28S ribosomal RNA gene, partial sequence
a016c35e47e03bdf95fa29b821998fe9	ITS_AAAI22	1e-129	460	98.84	100	uncultured fungus	175245	GENBANK_ACC:KX514909	Uncultured fungus clone ZBJ201206-58 small subunit ribosomal RNA gene, partial sequence; internal transcribed spacer 1, 5.8S ribosomal RNA gene, and internal transcribed spacer 2, complete sequence; and large subunit ribosomal RNA gene, partial sequence
a016c35e47e03bdf95fa29b821998fe9	ITS_AAAZZ3	3e-106	383	96.22	92	uncultured fungus	175245	GENBANK_ACC:JX489824	Uncultured soil fungus clone C051 18S ribosomal RNA gene, partial sequence; internal transcribed spacer 1, 5.8S ribosomal RNA gene, and internal transcribed spacer 2, complete sequence; and 28S ribosomal RNA gene, partial sequence	China: Heilongjiang, Harbin
7c6a5a08576baa9d001ed57b7d005293	ITS_AAADRP	5e-109	392	95.56	95	Neocamarosporium sp. Smar 150	1771296	GENBANK_ACC:KR873085	Neocamarosporium sp. Smar 150 18S ribosomal RNA gene, partial sequence; internal transcribed spacer 1, 5.8S ribosomal RNA gene, and internal transcribed spacer 2, complete sequence; and 28S ribosomal RNA gene, partial sequence	Thailand: Gulf of Thailand
06340a1090dc66dbbe97b23d99e408d8	ITS_AABJ1L	2e-113	407	95.38	100	fungal endophyte	410823	GENBANK_ACC:KP335418	Fungal endophyte isolate SNP228 internal transcribed spacer 1, partial sequence; 5.8S ribosomal RNA gene and internal transcribed spacer 2, complete sequence; and 28S ribosomal RNA gene, partial sequence	USA: Saguaro National Park, AZ
9195da1a1163f2c45a7b862948963a50	ITS_AABIIX	2e-117	420	96.12	99	uncultured eukaryote	100272	GENBANK_ACC:KF800354	Uncultured eukaryote clone CMH263 18S ribosomal RNA gene, partial sequence; internal transcribed spacer 1, 5.8S ribosomal RNA gene, and internal transcribed spacer 2, complete sequence; and 28S ribosomal RNA gene, partial sequence	USA: Missouri, Kansas City
ac0b001bd5c216e45b0e54733b2211ce	ITS_AAACUF	2e-113	407	97.49	93	Readeriella deanei	1431922	GENBANK_ACC:KF901542;refseq_acc:NR_145116.1;NCBI_bioproject:PRJNA177353	Readeriella deanei ITS region; from TYPE material;REVIEWED REFSEQ: This record has been curated by NCBI staff. The;reference sequence is identical to KF901542.;Readeriella deanei culture CBS:134746 strain CBS 134746 internal transcribed spacer 1, partial sequence; 5.8S ribosomal RNA gene and internal transcribed spacer 2, complete sequence; and 28S ribosomal RNA gene, partial sequence	Australia: New South Wales
ac0b001bd5c216e45b0e54733b2211ce	ITS_AAA7N7	2e-113	407	97.49	93	Readeriella limoniforma	1431923	NCBI_bioproject:PRJNA177353;GENBANK_ACC:KF901547;refseq_acc:NR_145117.1	Readeriella limoniforma ITS region; from TYPE material;REVIEWED REFSEQ: This record has been curated by NCBI staff. The;reference sequence is identical to KF901547.;Readeriella limoniforma culture CBS:134745 strain CBS 134745 internal transcribed spacer 1, partial sequence; 5.8S ribosomal RNA gene and internal transcribed spacer 2, complete sequence; and 28S ribosomal RNA gene, partial sequence	Australia: New South Wales
c49ffda22b932cfc0f9ff0fd1a5ea7e7	ITS_AABHUB	6e-133	472	99.61	100	Diaporthe acaciigena	1050729	refseq_acc:NR_137113.1;NCBI_bioproject:PRJNA177353	Diaporthe acaciigena CBS 129521 ITS region; from TYPE material;REVIEWED REFSEQ: This record has been curated by NCBI staff. The;reference sequence is identical to KC343005.	Australia
c49ffda22b932cfc0f9ff0fd1a5ea7e7	ITS_AAAVWK	4e-120	429	96.55	100	Diaporthe amygdali	1214568	refseq_acc:NR_119753.1;NCBI_bioproject:PRJNA177353	Diaporthe amygdali CBS 126679 ITS region; from TYPE material;REVIEWED REFSEQ: This record has been curated by NCBI staff. The;reference sequence is identical to GQ281791.	Portugal
c49ffda22b932cfc0f9ff0fd1a5ea7e7	ITS_AAAXK0	2e-118	424	96.53	100	Diaporthe mahothocarpus	1344040	refseq_acc:NR_147522.1;NCBI_bioproject:PRJNA177353	Diaporthe mahothocarpus CGMCC 3.15181 ITS region; from TYPE material;REVIEWED REFSEQ: This record has been curated by NCBI staff. The;reference sequence is identical to KC153096.	China
c49ffda22b932cfc0f9ff0fd1a5ea7e7	ITS_AAA4O2	2e-117	420	96.14	100	Diaporthe ternstroemia	1344041	refseq_acc:NR_147523.1;NCBI_bioproject:PRJNA177353	Diaporthe ternstroemia CGMCC 3.15183 ITS region; from TYPE material;REVIEWED REFSEQ: This record has been curated by NCBI staff. The;reference sequence is identical to KC153098.	China
c49ffda22b932cfc0f9ff0fd1a5ea7e7	ITS_AABCL8	3e-116	416	96.12	100	Diaporthe elaeagni-glabrae	1968848	refseq_acc:NR_152468.1;NCBI_bioproject:PRJNA177353	Diaporthe elaeagni-glabrae CGMCC 3.18287 ITS region; from TYPE material;REVIEWED REFSEQ: This record has been curated by NCBI staff. The;reference sequence is identical to KX986779.	China
c49ffda22b932cfc0f9ff0fd1a5ea7e7	ITS_AABMLL	1e-114	411	95.37	100	Diaporthe eres	83184	refseq_acc:NR_144923.1;NCBI_bioproject:PRJNA177353	Diaporthe eres CBS 138594 ITS region; from TYPE material;REVIEWED REFSEQ: This record has been curated by NCBI staff. The;reference sequence is identical to KJ210529.;COMPLETENESS: not full length.	Germany
c49ffda22b932cfc0f9ff0fd1a5ea7e7	ITS_AABJC8	1e-114	411	95.37	100	Diaporthe phragmitis	1577840	refseq_acc:NR_137927.1;NCBI_bioproject:PRJNA177353	Diaporthe phragmitis ITS region; from TYPE material;REVIEWED REFSEQ: This record has been curated by NCBI staff. The;reference sequence is identical to KP004445.	China: Beijing, Fragrant Hill
c49ffda22b932cfc0f9ff0fd1a5ea7e7	ITS_AAANWX	1e-114	411	95.37	100	Diaporthe cotoneastri	1214570	refseq_acc:NR_119726.1;NCBI_bioproject:PRJNA177353	Diaporthe cotoneastri CBS 439.82 ITS region; from TYPE material;REVIEWED REFSEQ: This record has been curated by NCBI staff. The;reference sequence is identical to FJ889450.	United Kingdom
c49ffda22b932cfc0f9ff0fd1a5ea7e7	ITS_AAA8QY	1e-114	411	95.74	100	Diaporthe macintoshii	1537731	refseq_acc:NR_147539.1;NCBI_bioproject:PRJNA177353	Diaporthe macintoshii BRIP 55064a ITS region; from TYPE material;REVIEWED REFSEQ: This record has been curated by NCBI staff. The;reference sequence is identical to KJ197289.	Australia: Qld, Toowoomba
c49ffda22b932cfc0f9ff0fd1a5ea7e7	ITS_AAAYEC	7e-113	405	95.35	100	Diaporthe saccarata	1303611	refseq_acc:NR_120260.1;NCBI_bioproject:PRJNA177353	Diaporthe saccarata CBS 116311 ITS region; from TYPE material;REVIEWED REFSEQ: This record has been curated by NCBI staff. The;reference sequence is identical to KC343190.	South Africa
c49ffda22b932cfc0f9ff0fd1a5ea7e7	ITS_AAAVDQ	2e-112	403	96.02	97	Phomopsis sp. Pcs013	1221616	GENBANK_ACC:JN857946	Phomopsis sp. Pcs013 18S ribosomal RNA gene, partial sequence; internal transcribed spacer 1, 5.8S ribosomal RNA gene, and internal transcribed spacer 2, complete sequence; and 28S ribosomal RNA gene, partial sequence
c49ffda22b932cfc0f9ff0fd1a5ea7e7	ITS_AAA870	2e-112	403	95	100	Diaporthe thunbergii	1214579	refseq_acc:NR_111714.1;NCBI_bioproject:PRJNA177353	Diaporthe thunbergii MFLUCC 10-0576a ITS region; from TYPE material;REVIEWED REFSEQ: This record has been curated by NCBI staff. The;reference sequence is identical to JQ619893.
c49ffda22b932cfc0f9ff0fd1a5ea7e7	ITS_AAAUL9	1e-110	398	97.44	90	Diaporthe fusicola	1462941	NCBI_bioproject:PRJNA177353;GENBANK_ACC:KF576281;refseq_acc:NR_147532.1	Diaporthe fusicola CGMCC 3.17087 ITS region; from TYPE material;REVIEWED REFSEQ: This record has been curated by NCBI staff. The;reference sequence is identical to KF576281.;Diaporthe fusicola strain CGMCC 3.17087 internal transcribed spacer 1, partial sequence; 5.8S ribosomal RNA gene, complete sequence; and internal transcribed spacer 2, partial sequence	China
c49ffda22b932cfc0f9ff0fd1a5ea7e7	ITS_AAA0FG	7e-108	388	96.61	90	Diaporthe ovoicicola	1462943	NCBI_bioproject:PRJNA177353;refseq_acc:NR_147530.1;GENBANK_ACC:KF576264	Diaporthe ovoicicola CGMCC 3.17092 ITS region; from TYPE material;REVIEWED REFSEQ: This record has been curated by NCBI staff. The;reference sequence is identical to KF576264.;Diaporthe ovoicicola strain CGMCC 3.17092 internal transcribed spacer 1, partial sequence; 5.8S ribosomal RNA gene, complete sequence; and internal transcribed spacer 2, partial sequence	China
c49ffda22b932cfc0f9ff0fd1a5ea7e7	ITS_AAAF86	7e-103	372	95.73	90	Diaporthe betulae	1892354	refseq_acc:NR_147578.1;NCBI_bioproject:PRJNA177353	Diaporthe betulae CFCC 50469 ITS region; from TYPE material;REVIEWED REFSEQ: This record has been curated by NCBI staff. The;reference sequence is identical to KT732950.	China
c49ffda22b932cfc0f9ff0fd1a5ea7e7	ITS_AAAF85	7e-103	372	95.73	90	Diaporthe betulae	1892354	GENBANK_ACC:KT732951	Diaporthe betulae strain CFCC 50470 internal transcribed spacer 1, partial sequence; 5.8S ribosomal RNA gene and internal transcribed spacer 2, complete sequence; and 28S ribosomal RNA gene, partial sequence	China
c49ffda22b932cfc0f9ff0fd1a5ea7e7	ITS_AAAY1M	1e-100	364	95.28	90	Diaporthe subclavata	2034413	GENBANK_ACC:KJ490630	Diaporthe subclavata isolate ZJUD95 18S ribosomal RNA gene, partial sequence; internal transcribed spacer 1 and 5.8S ribosomal RNA gene, complete sequence; and internal transcribed spacer 2, partial sequence	China: Fujian
265a5f5f96c4d47764c3323f4bdf63d6	ITS_AABK8F	1e-134	477	100	100	Diaporthe toxica	1303514	refseq_acc:NR_120261.1;NCBI_bioproject:PRJNA177353	Diaporthe toxica CBS 534.93 ITS region; from TYPE material;REVIEWED REFSEQ: This record has been curated by NCBI staff. The;reference sequence is identical to KC343220.	Australia: Western
17fba9aa908782b8e5fb3cbaf811d7dd	ITS_AAADKK	5e-114	409	95.35	100	Exophiala capensis	1049287	GENBANK_ACC:JF499841	Exophiala capensis strain CBS 128771 18S ribosomal RNA gene, partial sequence; internal transcribed spacer 1, 5.8S ribosomal RNA gene, and internal transcribed spacer 2, complete sequence; and 28S ribosomal RNA gene, partial sequence	South Africa
17fba9aa908782b8e5fb3cbaf811d7dd	ITS_AAABOS	5e-114	409	95.35	100	Exophiala capensis	1049287	refseq_acc:NR_121493.1;NCBI_bioproject:PRJNA177353	Exophiala capensis CBS 128771 ITS region; from TYPE material;REVIEWED REFSEQ: This record has been curated by NCBI staff. The;reference sequence is identical to JF499841.	South Africa
17fba9aa908782b8e5fb3cbaf811d7dd	ITS_AABATC	2e-112	403	95.31	98	Exophiala nigra	52866	GENBANK_ACC:KX822499	Exophiala nigra strain CBS 546.82 18S ribosomal RNA gene, partial sequence; internal transcribed spacer 1, 5.8S ribosomal RNA gene, and internal transcribed spacer 2, complete sequence; and 28S ribosomal RNA gene, partial sequence
17fba9aa908782b8e5fb3cbaf811d7dd	ITS_AAAQBE	3e-101	366	95.26	90	Exophiala bergeri	152767	refseq_acc:NR_111245.1;GENBANK_ACC:EF551462;ISHAM-ITS:MITS1541;NCBI_bioproject:PRJNA177353	Exophiala bergeri CBS 353.52 ITS region; from TYPE material;REVIEWED REFSEQ: This record has been curated by NCBI staff. The;reference sequence is identical to EF551462.;Exophiala bergeri strain CBS 353.52 isolate ISHAM-ITS_ID MITS1541 internal transcribed spacer 1, partial sequence; 5.8S ribosomal RNA gene, complete sequence; and internal transcribed spacer 2, partial sequence
78065b72e5dfab2918e5a6f8296ffdfa	ITS_AAAAOT	4e-125	446	100	93	Paraconiothyrium sp. LVPEI.H4323_11	1260316	GENBANK_ACC:JX868785	Paraconiothyrium sp. LVPEI.H4323_11 internal transcribed spacer 1, partial sequence; 5.8S ribosomal RNA gene and internal transcribed spacer 2, complete sequence; and 28S ribosomal RNA gene, partial sequence	India
78065b72e5dfab2918e5a6f8296ffdfa	ITS_AABHZ3	2e-113	407	95.37	100	Didymosphaeria variabile	1932322	refseq_acc:NR_137006.1;NCBI_bioproject:PRJNA177353	Didymosphaeria variabile STE-U 6311 ITS region; from TYPE material;REVIEWED REFSEQ: This record has been curated by NCBI staff. The;reference sequence is identical to EU295639.
cfaa28d5e774679f493590cac509c624	ITS_AAADRP	8e-107	385	95.14	93	Neocamarosporium sp. Smar 150	1771296	GENBANK_ACC:KR873085	Neocamarosporium sp. Smar 150 18S ribosomal RNA gene, partial sequence; internal transcribed spacer 1, 5.8S ribosomal RNA gene, and internal transcribed spacer 2, complete sequence; and 28S ribosomal RNA gene, partial sequence	Thailand: Gulf of Thailand
2d12e36003121df101fb7163f6e1b417	ITS_AABF01	5e-119	425	96.53	100	Bartalinia robillardoides	162409	refseq_acc:NR_126145.2;NCBI_bioproject:PRJNA177353	Bartalinia robillardoides CBS 122705 ITS region; from TYPE material;REVIEWED REFSEQ: This record has been curated by NCBI staff. The;reference sequence is identical to KJ710460.;On Jan 12, 2015 this sequence version replaced NR_126145.1.	Italy
2d12e36003121df101fb7163f6e1b417	ITS_AAA8YY	3e-116	416	98.32	92	fungal endophyte	410823	GENBANK_ACC:KP335399	Fungal endophyte isolate SNP205 internal transcribed spacer 1, partial sequence; 5.8S ribosomal RNA gene, complete sequence; and internal transcribed spacer 2, partial sequence	USA: Saguaro National Park, AZ
2d12e36003121df101fb7163f6e1b417	ITS_AAAAG1	1e-109	394	96.28	94	Pestalotiopsis sp. HC02	479708	GENBANK_ACC:EU089663	Pestalotiopsis sp. HC02 18S ribosomal RNA gene, partial sequence; internal transcribed spacer 1, 5.8S ribosomal RNA gene, and internal transcribed spacer 2, complete sequence; and 28S ribosomal RNA gene, partial sequence
08a0928dc4eeae804e8d67aaa05000db	ITS_AAA5RJ	1e-134	477	100	100	Coprinellus curtus	71701	GENBANK_ACC:JN159569	Coprinellus curtus strain SZMC-NL-1490 18S ribosomal RNA gene, partial sequence; and 5.8S ribosomal RNA genes, complete sequence; and gene, partial sequence
08a0928dc4eeae804e8d67aaa05000db	ITS_AAA2KJ	4e-125	446	97.7	100	uncultured Coprinellus	450304	GENBANK_ACC:JQ247376	Uncultured Coprinellus clone FDBC45 18S ribosomal RNA gene, partial sequence; internal transcribed spacer 1, 5.8S ribosomal RNA gene, and internal transcribed spacer 2, complete sequence; and 28S ribosomal RNA gene, partial sequence
08a0928dc4eeae804e8d67aaa05000db	ITS_AAAZVU	6e-123	438	97.3	100	Coprinus silvaticus		UNITE_seqid:UDB015589
08a0928dc4eeae804e8d67aaa05000db	ITS_AAAMPU	3e-121	433	96.91	100	Coprinellus curtus	71701	GENBANK_ACC:KP724994	Coprinellus curtus isolate 21L05I3 18S ribosomal RNA gene, partial sequence; internal transcribed spacer 1 and 5.8S ribosomal RNA gene, complete sequence; and internal transcribed spacer 2, partial sequence
08a0928dc4eeae804e8d67aaa05000db	ITS_AABE4B	2e-118	424	96.18	100	Coprinellus radians	71721	GENBANK_ACC:JN159579	Coprinellus radians strain SZMC-NL-1373 18S ribosomal RNA gene, partial sequence; and 5.8S ribosomal RNA genes, complete sequence; and gene, partial sequence
08a0928dc4eeae804e8d67aaa05000db	ITS_AAA4TA	2e-117	420	95.8	100	Coprinellus flocculosus	71705	GENBANK_ACC:FN430683	Coprinellus flocculosus ITS1, 5.8S rRNA gene and ITS2, strain SZMC-NL-1567
08a0928dc4eeae804e8d67aaa05000db	ITS_AABBPD	3e-116	416	96.81	96	Coprinellus verrucispermus	262007	GENBANK_ACC:AY521250	Coprinellus verrucispermus internal transcribed spacer 1, partial sequence; 5.8S ribosomal RNA gene, complete sequence; and internal transcribed spacer 2, partial sequence
08a0928dc4eeae804e8d67aaa05000db	ITS_AAAHBT	1e-115	414	95.77	99	Coprinellus sp. CBM-FB-33076	930088	GENBANK_ACC:AB597787	Coprinellus sp. CBM-FB-33076 genes for 18S rRNA, ITS1, 5.8S rRNA, ITS2, 28S RNA, partial and complete sequence	Japan:Chiba Pref., Inba-gun, Sakae town
08a0928dc4eeae804e8d67aaa05000db	ITS_AAA0Z9	1e-115	414	95.44	100	Coprinellus sp. 2Di102-1	1342965	GENBANK_ACC:KC514901	Coprinellus sp. 2Di102-1 internal transcribed spacer 1, partial sequence; 5.8S ribosomal RNA gene and internal transcribed spacer 2, complete sequence; and 28S ribosomal RNA gene, partial sequence
08a0928dc4eeae804e8d67aaa05000db	ITS_AAA6Y5	4e-115	412	95.44	100	Coprinellus xanthothrix	71727	GENBANK_ACC:JN159578	Coprinellus xanthothrix strain TOK12808 18S ribosomal RNA gene, partial sequence; and 5.8S ribosomal RNA genes, complete sequence; and gene, partial sequence
08a0928dc4eeae804e8d67aaa05000db	ITS_AAAASZ	2e-113	407	95.02	100	Coprinellus micaceus	71717	GENBANK_ACC:FN386285	Coprinellus micaceus 18S rRNA gene (partial), ITS1, 5.8S rRNA gene, ITS2 and 28S rRNA gene (partial), isolate 3534	Spain
0a14867de96612e7846561d32a8f0c0c	ITS_AAAZLQ	6e-118	422	96.14	100	Suberoteratosphaeria suberosa	1431955	refseq_acc:NR_147258.1;NCBI_bioproject:PRJNA177353	Suberoteratosphaeria suberosa CBS 436.92 ITS region; from TYPE material;REVIEWED REFSEQ: This record has been curated by NCBI staff. The;reference sequence is identical to AY626985.
0a14867de96612e7846561d32a8f0c0c	ITS_AAAUKU	6e-118	422	96.15	100	Neotrimmatostroma paraexcentricum	1871378	refseq_acc:NR_145124.1;NCBI_bioproject:PRJNA177353	Neotrimmatostroma paraexcentricum ITS region; from TYPE material;REVIEWED REFSEQ: This record has been curated by NCBI staff. The;reference sequence is identical to KX228285.	Australia: Victoria, Phillip Island, Conservation Hill
0a14867de96612e7846561d32a8f0c0c	ITS_AAA53Z	5e-104	375	95.74	90	Neotrimmatostroma excentricum	1431942	GENBANK_ACC:KF901518	Neotrimmatostroma excentricum culture CBS:121102 strain CBS 121102 internal transcribed spacer 1, partial sequence; 5.8S ribosomal RNA gene and internal transcribed spacer 2, complete sequence; and 28S ribosomal RNA gene, partial sequence	Australia: New South Wales
35ee013ae71663e4337f75ea6768b8af	ITS_AAAM6C	2e-127	453	98.45	100	Peyronellaea prosopidis	1414633	refseq_acc:NR_137836.1;NCBI_bioproject:PRJNA177353	Peyronellaea prosopidis ITS region; from TYPE material;REVIEWED REFSEQ: This record has been curated by NCBI staff. The;reference sequence is identical to KF777180.	South Africa: Northern Cape Province, Calvinia
35ee013ae71663e4337f75ea6768b8af	ITS_AABEFX	1e-125	448	98.81	98	Didymella coffeae-arabicae	749619	refseq_acc:NR_135965.1;NCBI_bioproject:PRJNA177353	Didymella coffeae-arabicae CBS 123380 ITS region; from TYPE material;REVIEWED REFSEQ: This record has been curated by NCBI staff. The;reference sequence is identical to FJ426993.	Ethiopia
35ee013ae71663e4337f75ea6768b8af	ITS_AABDLI	1e-125	448	98.81	98	Didymella maydis	259522	refseq_acc:NR_135974.1;NCBI_bioproject:PRJNA177353	Didymella maydis CBS 588.69 ITS region; from synonym TYPE material;REVIEWED REFSEQ: This record has been curated by NCBI staff. The;reference sequence is identical to FJ427086.	USA
35ee013ae71663e4337f75ea6768b8af	ITS_AAA8GW	1e-124	444	98.42	98	Stagonosporopsis dorenboschii	749892	refseq_acc:NR_135996.1;NCBI_bioproject:PRJNA177353	Stagonosporopsis dorenboschii CBS 426.90 ITS region; from TYPE material;REVIEWED REFSEQ: This record has been curated by NCBI staff. The;reference sequence is identical to GU237862.
35ee013ae71663e4337f75ea6768b8af	ITS_AAAWFR	5e-124	442	97.67	100	Ascochyta phacae	487633	refseq_acc:NR_135942.1;NCBI_bioproject:PRJNA177353	Ascochyta phacae CBS 184.55 ITS region; from TYPE material;REVIEWED REFSEQ: This record has been curated by NCBI staff. The;reference sequence is identical to EU167570.
35ee013ae71663e4337f75ea6768b8af	ITS_AAAJ8G	5e-124	442	97.67	100	Didymella rosea	1771302	refseq_acc:NR_136125.1;NCBI_bioproject:PRJNA177353	Didymella rosea BRIP 50788 ITS region; from TYPE material;REVIEWED REFSEQ: This record has been curated by NCBI staff. The;reference sequence is identical to KT338640.	Australia
35ee013ae71663e4337f75ea6768b8af	ITS_AAABNS	5e-124	442	98.41	98	Didymella pedeiae	749862	refseq_acc:NR_135984.1;NCBI_bioproject:PRJNA177353	Didymella pedeiae CBS 124517 ITS region; from TYPE material;REVIEWED REFSEQ: This record has been curated by NCBI staff. The;reference sequence is identical to GU237770.
35ee013ae71663e4337f75ea6768b8af	ITS_AAA8R1	5e-124	442	98.41	98	Didymella sancta	749639	refseq_acc:NR_135973.1;NCBI_bioproject:PRJNA177353	Didymella sancta CBS 281.83 ITS region; from TYPE material;REVIEWED REFSEQ: This record has been curated by NCBI staff. The;reference sequence is identical to FJ427063.	South Africa
35ee013ae71663e4337f75ea6768b8af	ITS_AAA00P	5e-124	442	98.41	98	Didymella subherbarum	749872	refseq_acc:NR_135986.1;NCBI_bioproject:PRJNA177353	Didymella subherbarum CBS 250.92 ITS region; from TYPE material;REVIEWED REFSEQ: This record has been curated by NCBI staff. The;reference sequence is identical to GU237809.
35ee013ae71663e4337f75ea6768b8af	ITS_AAAWO7	2e-123	440	98.41	98	Paraboeremia selaginellae	749870	refseq_acc:NR_135980.1;NCBI_bioproject:PRJNA177353	Paraboeremia selaginellae CBS 122.93 ITS region; from TYPE material;REVIEWED REFSEQ: This record has been curated by NCBI staff. The;reference sequence is identical to GU237762.
35ee013ae71663e4337f75ea6768b8af	ITS_AAAZAE	6e-123	438	98.02	98	Didymella longicolla	749847	refseq_acc:NR_135983.1;NCBI_bioproject:PRJNA177353	Didymella longicolla CBS 124514 ITS region; from TYPE material;REVIEWED REFSEQ: This record has been curated by NCBI staff. The;reference sequence is identical to GU237767.
35ee013ae71663e4337f75ea6768b8af	ITS_AAAYMS	2e-122	436	98.02	98	Didymella rumicicola	1769961	refseq_acc:NR_136129.1;NCBI_bioproject:PRJNA177353	Didymella rumicicola CBS 683.79 ITS region; from TYPE material;REVIEWED REFSEQ: This record has been curated by NCBI staff. The;reference sequence is identical to KT389503.	New Zealand
35ee013ae71663e4337f75ea6768b8af	ITS_AAAPRM	2e-122	436	98.02	98	Didymella gardeniae	646064	refseq_acc:NR_135966.1;NCBI_bioproject:PRJNA177353	Didymella gardeniae CBS 626.68 ITS region; from TYPE material;REVIEWED REFSEQ: This record has been curated by NCBI staff. The;reference sequence is identical to FJ427003.	India
35ee013ae71663e4337f75ea6768b8af	ITS_AAAP40	2e-122	436	98.02	98	Epicoccum pimprinum	749591	refseq_acc:NR_135971.1;NCBI_bioproject:PRJNA177353	Epicoccum pimprinum CBS 246.60 ITS region; from TYPE material;REVIEWED REFSEQ: This record has been curated by NCBI staff. The;reference sequence is identical to FJ427049.	India
35ee013ae71663e4337f75ea6768b8af	ITS_AAAI8C	2e-122	436	98.02	98	Didymella dimorpha	749828	refseq_acc:NR_135991.1;NCBI_bioproject:PRJNA177353	Didymella dimorpha CBS 346.82 ITS region; from TYPE material;REVIEWED REFSEQ: This record has been curated by NCBI staff. The;reference sequence is identical to GU237835.
35ee013ae71663e4337f75ea6768b8af	ITS_AAADS7	2e-122	436	98.02	98	Didymella aurea	749615	refseq_acc:NR_135988.1;NCBI_bioproject:PRJNA177353	Didymella aurea CBS 269.93 ITS region; from TYPE material;REVIEWED REFSEQ: This record has been curated by NCBI staff. The;reference sequence is identical to GU237818.
35ee013ae71663e4337f75ea6768b8af	ITS_AAABAD	2e-122	436	98.02	98	Epicoccum huancayense	749841	refseq_acc:NR_135977.1;NCBI_bioproject:PRJNA177353	Epicoccum huancayense CBS 105.80 ITS region; from TYPE material;REVIEWED REFSEQ: This record has been curated by NCBI staff. The;reference sequence is identical to GU237732.
35ee013ae71663e4337f75ea6768b8af	ITS_AAA1ES	2e-122	436	98.02	98	Ascochyta rabiei	5454	refseq_acc:NR_136126.1;NCBI_bioproject:PRJNA177353	Ascochyta rabiei CBS 237.37 ITS region; from TYPE material;REVIEWED REFSEQ: This record has been curated by NCBI staff. The;reference sequence is identical to KT389479.	Bulgaria
35ee013ae71663e4337f75ea6768b8af	ITS_AABJVF	3e-121	433	97.63	98	Heterophoma sylvatica	749873	refseq_acc:NR_136006.1;NCBI_bioproject:PRJNA177353	Heterophoma sylvatica CBS 874.97 ITS region; from TYPE material;REVIEWED REFSEQ: This record has been curated by NCBI staff. The;reference sequence is identical to GU237907.
35ee013ae71663e4337f75ea6768b8af	ITS_AABHDX	3e-121	433	97.63	98	Didymella clematidis	621458	refseq_acc:NR_137715.1;NCBI_bioproject:PRJNA177353	Didymella clematidis ITS region; from TYPE material;REVIEWED REFSEQ: This record has been curated by NCBI staff. The;reference sequence is identical to FJ515593.	South Africa
35ee013ae71663e4337f75ea6768b8af	ITS_AAATZJ	3e-121	433	97.64	98	Allophoma minor	749850	refseq_acc:NR_135989.1;NCBI_bioproject:PRJNA177353	Allophoma minor CBS 325.82 ITS region; from TYPE material;REVIEWED REFSEQ: This record has been curated by NCBI staff. The;reference sequence is identical to GU237831.
35ee013ae71663e4337f75ea6768b8af	ITS_AAA9B8	3e-121	433	97.63	98	Stagonosporopsis dennisii	749890	refseq_acc:NR_136005.1;NCBI_bioproject:PRJNA177353	Stagonosporopsis dennisii CBS 631.68 ITS region; from TYPE material;REVIEWED REFSEQ: This record has been curated by NCBI staff. The;reference sequence is identical to GU237899.
35ee013ae71663e4337f75ea6768b8af	ITS_AABK5V	1e-120	431	97.62	98	Didymella anserina	749597	refseq_acc:NR_136128.1;NCBI_bioproject:PRJNA177353	Didymella anserina CBS 285.29 ITS region; from TYPE material;REVIEWED REFSEQ: This record has been curated by NCBI staff. The;reference sequence is identical to KT389499.	United Kingdom
35ee013ae71663e4337f75ea6768b8af	ITS_AABJ7J	1e-120	431	97.62	98	Macroventuria wentii	318711	refseq_acc:NR_136001.1;NCBI_bioproject:PRJNA177353	Macroventuria wentii CBS 526.71 ITS region; from TYPE material;REVIEWED REFSEQ: This record has been curated by NCBI staff. The;reference sequence is identical to GU237884.
35ee013ae71663e4337f75ea6768b8af	ITS_AABJ7I	1e-120	431	97.62	98	Macroventuria anomochaeta	301207	refseq_acc:NR_135999.1;NCBI_bioproject:PRJNA177353	Macroventuria anomochaeta CBS 525.71 ITS region; from TYPE material;REVIEWED REFSEQ: This record has been curated by NCBI staff. The;reference sequence is identical to GU237881.
35ee013ae71663e4337f75ea6768b8af	ITS_AABAI0	1e-120	431	97.62	98	Didymella protuberans	749638	refseq_acc:NR_135993.1;NCBI_bioproject:PRJNA177353	Didymella protuberans CBS 381.96 ITS region; from TYPE material;REVIEWED REFSEQ: This record has been curated by NCBI staff. The;reference sequence is identical to GU237853.
35ee013ae71663e4337f75ea6768b8af	ITS_AABA3T	1e-120	431	97.62	98	Nothophoma anigozanthi	1770231	refseq_acc:NR_135992.1;NCBI_bioproject:PRJNA177353	Nothophoma anigozanthi CBS 381.91 ITS region; from TYPE material;REVIEWED REFSEQ: This record has been curated by NCBI staff. The;reference sequence is identical to GU237852.
35ee013ae71663e4337f75ea6768b8af	ITS_AAAYB4	1e-120	431	97.62	98	Didymella nigricans	749617	refseq_acc:NR_135998.1;NCBI_bioproject:PRJNA177353	Didymella nigricans CBS 444.81 ITS region; from TYPE material;REVIEWED REFSEQ: This record has been curated by NCBI staff. The;reference sequence is identical to GU237867.
35ee013ae71663e4337f75ea6768b8af	ITS_AAAW72	1e-120	431	97.62	98	Xenodidymella applanata	72997	refseq_acc:NR_136133.1;NCBI_bioproject:PRJNA177353	Xenodidymella applanata CBS 195.36 ITS region; from TYPE material;REVIEWED REFSEQ: This record has been curated by NCBI staff. The;reference sequence is identical to KT389548.	Netherlands
35ee013ae71663e4337f75ea6768b8af	ITS_AAATNZ	1e-120	431	97.62	98	Didymella pinodes	749589	refseq_acc:NR_136000.1;NCBI_bioproject:PRJNA177353	Didymella pinodes CBS 525.77 ITS region; from TYPE material;REVIEWED REFSEQ: This record has been curated by NCBI staff. The;reference sequence is identical to GU237883.
35ee013ae71663e4337f75ea6768b8af	ITS_AAATNY	1e-120	431	97.62	98	Didymella arachidicola	749598	refseq_acc:NR_135990.1;NCBI_bioproject:PRJNA177353	Didymella arachidicola CBS 333.75 ITS region; from TYPE material;REVIEWED REFSEQ: This record has been curated by NCBI staff. The;reference sequence is identical to GU237833.
35ee013ae71663e4337f75ea6768b8af	ITS_AAASLI	1e-120	431	97.62	98	Didymella heteroderae	1769908	refseq_acc:NR_135963.1;NCBI_bioproject:PRJNA177353	Didymella heteroderae CBS 109.92 ITS region; from TYPE material;REVIEWED REFSEQ: This record has been curated by NCBI staff. The;reference sequence is identical to FJ426983.	Netherlands
35ee013ae71663e4337f75ea6768b8af	ITS_AAAOPZ	1e-120	431	97.62	98	Neodidymelliopsis xanthina	749879	refseq_acc:NR_135994.1;NCBI_bioproject:PRJNA177353	Neodidymelliopsis xanthina CBS 383.68 ITS region; from TYPE material;REVIEWED REFSEQ: This record has been curated by NCBI staff. The;reference sequence is identical to GU237855.
35ee013ae71663e4337f75ea6768b8af	ITS_AAAJ7S	1e-120	431	97.63	98	Boeremia strasseri	749580	refseq_acc:NR_135985.1;NCBI_bioproject:PRJNA177353	Boeremia strasseri CBS 126.93 ITS region; from TYPE material;REVIEWED REFSEQ: This record has been curated by NCBI staff. The;reference sequence is identical to GU237773.
35ee013ae71663e4337f75ea6768b8af	ITS_AAAJ7R	1e-120	431	97.63	98	Boeremia sambuci-nigrae	749576	refseq_acc:NR_136004.1;NCBI_bioproject:PRJNA177353	Boeremia sambuci-nigrae CBS 629.68 ITS region; from TYPE material;REVIEWED REFSEQ: This record has been curated by NCBI staff. The;reference sequence is identical to GU237897.
35ee013ae71663e4337f75ea6768b8af	ITS_AAA9RE	1e-120	431	97.62	98	Nothophoma infossa	646065	refseq_acc:NR_135968.1;NCBI_bioproject:PRJNA177353	Nothophoma infossa CBS 123395 ITS region; from TYPE material;REVIEWED REFSEQ: This record has been curated by NCBI staff. The;reference sequence is identical to FJ427025.	Argentina
35ee013ae71663e4337f75ea6768b8af	ITS_AAA3N4	1e-120	431	97.62	98	Didymella microchlamydospora	646056	refseq_acc:NR_135969.1;NCBI_bioproject:PRJNA177353	Didymella microchlamydospora CBS 105.95 ITS region; from TYPE material;REVIEWED REFSEQ: This record has been curated by NCBI staff. The;reference sequence is identical to FJ427028.	United Kingdom
35ee013ae71663e4337f75ea6768b8af	ITS_AAAWMJ	1e-119	427	97.23	98	Epicoccum plurivorum	531293	refseq_acc:NR_136002.1;NCBI_bioproject:PRJNA177353	Epicoccum plurivorum CBS 558.81 ITS region; from TYPE material;REVIEWED REFSEQ: This record has been curated by NCBI staff. The;reference sequence is identical to GU237888.
35ee013ae71663e4337f75ea6768b8af	ITS_AAAMPV	1e-119	427	97.23	98	Ascochyta pisi	749586	refseq_acc:NR_135981.1;NCBI_bioproject:PRJNA177353	Ascochyta pisi CBS 122785 ITS region; from TYPE material;REVIEWED REFSEQ: This record has been curated by NCBI staff. The;reference sequence is identical to GU237763.
35ee013ae71663e4337f75ea6768b8af	ITS_AAAEEZ	1e-119	427	97.23	98	Stagonosporopsis crystalliniformis	749888	refseq_acc:NR_119808.1;NCBI_bioproject:PRJNA177353	Stagonosporopsis crystalliniformis CBS 713.85 ITS region; from TYPE material;REVIEWED REFSEQ: This record has been curated by NCBI staff. The;reference sequence is identical to GU237903.
35ee013ae71663e4337f75ea6768b8af	ITS_AABAE4	5e-119	425	97.23	98	Epicoccum brasiliense	749650	refseq_acc:NR_135979.1;NCBI_bioproject:PRJNA177353	Epicoccum brasiliense CBS 120105 ITS region; from TYPE material;REVIEWED REFSEQ: This record has been curated by NCBI staff. The;reference sequence is identical to GU237760.
35ee013ae71663e4337f75ea6768b8af	ITS_AAARQ1	5e-119	425	96.51	100	Verrucoconiothyrium prosopidis	1414616	refseq_acc:NR_137604.1;NCBI_bioproject:PRJNA177353	Verrucoconiothyrium prosopidis ITS region; from TYPE material;REVIEWED REFSEQ: This record has been curated by NCBI staff. The;reference sequence is identical to KF777149.	South Africa: Northern Cape Province, Calvinia
35ee013ae71663e4337f75ea6768b8af	ITS_AAAMA2	5e-119	425	97.22	98	Calophoma clematidina	622173	refseq_acc:NR_135964.1;NCBI_bioproject:PRJNA177353	Calophoma clematidina CBS 108.79 ITS region; from TYPE material;REVIEWED REFSEQ: This record has been curated by NCBI staff. The;reference sequence is identical to FJ426989.	Netherlands
35ee013ae71663e4337f75ea6768b8af	ITS_AAAKTC	5e-119	425	97.23	98	Boeremia noackiana	749564	refseq_acc:NR_135976.1;NCBI_bioproject:PRJNA177353	Boeremia noackiana CBS 101203 ITS region; from TYPE material;REVIEWED REFSEQ: This record has been curated by NCBI staff. The;reference sequence is identical to GU237720.
35ee013ae71663e4337f75ea6768b8af	ITS_AAADIY	5e-119	425	97.22	98	Ascochyta nigripycnidia	749859	refseq_acc:NR_135978.1;NCBI_bioproject:PRJNA177353	Ascochyta nigripycnidia CBS 116.96 ITS region; from TYPE material;REVIEWED REFSEQ: This record has been curated by NCBI staff. The;reference sequence is identical to GU237756.
35ee013ae71663e4337f75ea6768b8af	ITS_AAAU55	6e-118	422	96.85	98	Allophoma tropica	749874	refseq_acc:NR_135997.1;NCBI_bioproject:PRJNA177353	Allophoma tropica CBS 436.75 ITS region; from TYPE material;REVIEWED REFSEQ: This record has been curated by NCBI staff. The;reference sequence is identical to GU237864.
35ee013ae71663e4337f75ea6768b8af	ITS_AABLV8	2e-117	420	96.83	98	Didymella dactylidis	749824	refseq_acc:NR_135982.1;NCBI_bioproject:PRJNA177353	Didymella dactylidis CBS 124513 ITS region; from TYPE material;REVIEWED REFSEQ: This record has been curated by NCBI staff. The;reference sequence is identical to GU237766.
35ee013ae71663e4337f75ea6768b8af	ITS_AAAVZC	2e-117	420	96.83	98	Didymella calidophila	646053	refseq_acc:NR_135972.1;NCBI_bioproject:PRJNA177353	Didymella calidophila CBS 448.83 ITS region; from TYPE material;REVIEWED REFSEQ: This record has been curated by NCBI staff. The;reference sequence is identical to FJ427059.	Egypt
35ee013ae71663e4337f75ea6768b8af	ITS_AAA7MC	2e-117	420	96.83	98	Phoma herbarum	73001	refseq_acc:NR_135967.1;NCBI_bioproject:PRJNA177353	Phoma herbarum CBS 615.75 ITS region; from reference material;REVIEWED REFSEQ: This record has been curated by NCBI staff. The;reference sequence is identical to FJ427022.	Netherlands
35ee013ae71663e4337f75ea6768b8af	ITS_AAA7MB	2e-117	420	96.83	98	Didymella boeremae	646062	refseq_acc:NR_135962.1;NCBI_bioproject:PRJNA177353	Didymella boeremae CBS 109942 ITS region; from TYPE material;REVIEWED REFSEQ: This record has been curated by NCBI staff. The;reference sequence is identical to FJ426982.	Australia
35ee013ae71663e4337f75ea6768b8af	ITS_AABHSR	8e-117	418	97.18	96	Didymella exigua	100019	refseq_acc:NR_135936.1;NCBI_bioproject:PRJNA177353	Didymella exigua CBS 183.55 ITS region; from TYPE material;REVIEWED REFSEQ: This record has been curated by NCBI staff. The;reference sequence is identical to EF192139.
35ee013ae71663e4337f75ea6768b8af	ITS_AABB9Y	8e-117	418	97.55	95	Peyronellaea sp. RJ-2015	1874945	GENBANK_ACC:KU516554	Peyronellaea sp. RJ-2015 isolate 60Jc14 18S ribosomal RNA gene, partial sequence; internal transcribed spacer 1, 5.8S ribosomal RNA gene, and internal transcribed spacer 2, complete sequence; and 28S ribosomal RNA gene, partial sequence	Poland
35ee013ae71663e4337f75ea6768b8af	ITS_AAAQK5	8e-117	418	96.47	98	Stagonosporopsis actaeae	749881	refseq_acc:NR_119807.1;NCBI_bioproject:PRJNA177353	Stagonosporopsis actaeae CBS 106.96 ITS region; from verified material;REVIEWED REFSEQ: This record has been curated by NCBI staff. The;reference sequence is identical to GU237734.
35ee013ae71663e4337f75ea6768b8af	ITS_AABDX5	3e-116	416	96.44	98	Calophoma vodakii	1769835	refseq_acc:NR_136127.1;NCBI_bioproject:PRJNA177353	Calophoma vodakii CBS 173.53 ITS region; from TYPE material;REVIEWED REFSEQ: This record has been curated by NCBI staff. The;reference sequence is identical to KT389497.	Switzerland
35ee013ae71663e4337f75ea6768b8af	ITS_AAAETS	3e-116	416	96.46	98	Stagonosporopsis oculi-hominis	1415907	refseq_acc:NR_111461.1;NCBI_bioproject:PRJNA177353	Stagonosporopsis oculi-hominis CBS 634.92 ITS region; from TYPE material;REVIEWED REFSEQ: This record has been curated by NCBI staff. The;reference sequence is identical to GU237901.
35ee013ae71663e4337f75ea6768b8af	ITS_AAAC46	1e-115	414	96.43	98	Phomatodes aubrietiae	749648	refseq_acc:NR_136003.1;NCBI_bioproject:PRJNA177353	Phomatodes aubrietiae CBS 627.97 ITS region; from TYPE material;REVIEWED REFSEQ: This record has been curated by NCBI staff. The;reference sequence is identical to GU237895.
35ee013ae71663e4337f75ea6768b8af	ITS_AABMPP	1e-114	411	96.08	98	Stagonosporopsis tanaceti	1200839	refseq_acc:NR_111724.1;NCBI_bioproject:PRJNA177353	Stagonosporopsis tanaceti CBS 131484 ITS region; from TYPE material;REVIEWED REFSEQ: This record has been curated by NCBI staff. The;reference sequence is identical to JQ897481.;COMPLETENESS: not full length.	Australia
35ee013ae71663e4337f75ea6768b8af	ITS_AABMPO	1e-114	411	96.08	98	Stagonosporopsis inoxydabilis	1200838	refseq_acc:NR_135995.1;NCBI_bioproject:PRJNA177353	Stagonosporopsis inoxydabilis CBS 425.90 ITS region; from TYPE material;REVIEWED REFSEQ: This record has been curated by NCBI staff. The;reference sequence is identical to GU237861.
35ee013ae71663e4337f75ea6768b8af	ITS_AAATU5	1e-114	411	96.05	98	Stagonosporopsis helianthi	1770248	refseq_acc:NR_136132.1;NCBI_bioproject:PRJNA177353	Stagonosporopsis helianthi CBS 200.87 ITS region; from TYPE material;REVIEWED REFSEQ: This record has been curated by NCBI staff. The;reference sequence is identical to KT389545.	Italy
35ee013ae71663e4337f75ea6768b8af	ITS_AABGVP	5e-114	409	96.03	98	Phoma bulgarica	749651	refseq_acc:NR_137045.1;NCBI_bioproject:PRJNA177353	Phoma bulgarica CBS 357.84 ITS region; from TYPE material;REVIEWED REFSEQ: This record has been curated by NCBI staff. The;reference sequence is identical to GU237837.
35ee013ae71663e4337f75ea6768b8af	ITS_AABGR4	2e-113	407	95.7	98	Allophoma piperis	749864	refseq_acc:NR_135987.1;NCBI_bioproject:PRJNA177353	Allophoma piperis CBS 268.93 ITS region; from TYPE material;REVIEWED REFSEQ: This record has been curated by NCBI staff. The;reference sequence is identical to GU237816.
35ee013ae71663e4337f75ea6768b8af	ITS_AAA49G	7e-113	405	95.65	98	Xenodidymella asphodeli	1770254	refseq_acc:NR_136134.1;NCBI_bioproject:PRJNA177353	Xenodidymella asphodeli CBS 375.62 ITS region; from TYPE material;REVIEWED REFSEQ: This record has been curated by NCBI staff. The;reference sequence is identical to KT389549.	France
35ee013ae71663e4337f75ea6768b8af	ITS_AABG1J	2e-108	390	97.01	90	fungal endophyte sp. AP014	550052	GENBANK_ACC:FM200435	Fungal endophyte sp. AP014 partial 18S rRNA gene, ITS1, 5.8S rRNA gene and partial ITS2, isolate AP014	Germany
29e558e6b48546a183536ca561276199	ITS_AAAG59	3e-131	466	99.22	100	Devriesia fraseriae	933096	refseq_acc:NR_144961.1;NCBI_bioproject:PRJNA177353	Devriesia fraseriae ITS region; from TYPE material;REVIEWED REFSEQ: This record has been curated by NCBI staff. The;reference sequence is identical to HQ599602.;COMPLETENESS: not full length.	Australia
29e558e6b48546a183536ca561276199	ITS_AAAS7W	7e-113	405	97.87	91	Neodevriesia stirlingiae	1280625	NCBI_bioproject:PRJNA177353;GENBANK_ACC:KC005778;refseq_acc:NR_120228.1	Neodevriesia stirlingiae CPC 19948 ITS region; from TYPE material;REVIEWED REFSEQ: This record has been curated by NCBI staff. The;reference sequence is identical to KC005778.;Devriesia stirlingiae culture-collection CPC:19948 18S ribosomal RNA gene, partial sequence; internal transcribed spacer 1, 5.8S ribosomal RNA gene, and internal transcribed spacer 2, complete sequence; and 28S ribosomal RN…	Australia: Victoria, Melbourne, Wandoo National Park
29e558e6b48546a183536ca561276199	ITS_AAAZS7	4e-110	396	96.27	93	Devriesia sardiniae	1690599	refseq_acc:NR_145014.1;NCBI_bioproject:PRJNA177353	Devriesia sardiniae CBS 139724 ITS region; from TYPE material;REVIEWED REFSEQ: This record has been curated by NCBI staff. The;reference sequence is identical to KP791765.;COMPLETENESS: not full length.
ffb0c5d9b6c3a035f973e4f7f2ef42ce	ITS_AAASWF	1e-134	477	100	100	Colletotrichum vignae	1585802	refseq_acc:NR_137891.1;NCBI_bioproject:PRJNA177353	Colletotrichum vignae CBS 501.97 ITS region; from TYPE material;REVIEWED REFSEQ: This record has been curated by NCBI staff. The;reference sequence is identical to KM105183.
ffb0c5d9b6c3a035f973e4f7f2ef42ce	ITS_AAANQH	1e-134	477	100	100	Colletotrichum bryoniicola	1585798	refseq_acc:NR_137890.1;NCBI_bioproject:PRJNA177353	Colletotrichum bryoniicola CBS 109849 ITS region; from TYPE material;REVIEWED REFSEQ: This record has been curated by NCBI staff. The;reference sequence is identical to KM105181.
ffb0c5d9b6c3a035f973e4f7f2ef42ce	ITS_AAAAEG	1e-134	477	100	100	Colletotrichum utrechtense	1585801	refseq_acc:NR_137892.1;NCBI_bioproject:PRJNA177353	Colletotrichum utrechtense CBS 130243 ITS region; from TYPE material;REVIEWED REFSEQ: This record has been curated by NCBI staff. The;reference sequence is identical to KM105201.
ffb0c5d9b6c3a035f973e4f7f2ef42ce	ITS_AAA8EF	1e-134	477	100	100	Colletotrichum antirrhinicola	1585797	refseq_acc:NR_137889.1;NCBI_bioproject:PRJNA177353	Colletotrichum antirrhinicola CBS 102189 ITS region; from TYPE material;REVIEWED REFSEQ: This record has been curated by NCBI staff. The;reference sequence is identical to KM105180.
ffb0c5d9b6c3a035f973e4f7f2ef42ce	ITS_AABHGM	6e-133	472	99.61	100	Colletotrichum higginsianum	80884	refseq_acc:NR_144803.1;NCBI_bioproject:PRJNA177353	Colletotrichum higginsianum IMI 349061 ITS region; from TYPE material;REVIEWED REFSEQ: This record has been curated by NCBI staff. The;reference sequence is identical to KM105184.
ffb0c5d9b6c3a035f973e4f7f2ef42ce	ITS_AAAOY7	6e-133	472	99.61	100	Colletotrichum destructivum	34406	refseq_acc:NR_152280.1;NCBI_bioproject:PRJNA177353	Colletotrichum destructivum CBS 136228 ITS region; from TYPE material;REVIEWED REFSEQ: This record has been curated by NCBI staff. The;reference sequence is identical to KM105207.
ffb0c5d9b6c3a035f973e4f7f2ef42ce	ITS_AABG40	3e-131	466	99.22	100	Colletotrichum ocimi	1585799	refseq_acc:NR_137893.1;NCBI_bioproject:PRJNA177353	Colletotrichum ocimi CBS 298.94 ITS region; from TYPE material;REVIEWED REFSEQ: This record has been curated by NCBI staff. The;reference sequence is identical to KM105222.
ffb0c5d9b6c3a035f973e4f7f2ef42ce	ITS_AAAYXK	3e-131	466	99.22	100	Colletotrichum fuscum	5461	refseq_acc:NR_144802.1;NCBI_bioproject:PRJNA177353	Colletotrichum fuscum CBS 133701 ITS region; from TYPE material;REVIEWED REFSEQ: This record has been curated by NCBI staff. The;reference sequence is identical to KM105174.
ffb0c5d9b6c3a035f973e4f7f2ef42ce	ITS_AAA0S6	1e-129	460	98.84	100	Colletotrichum tabaci	1209068	refseq_acc:NR_144804.1;NCBI_bioproject:PRJNA177353	Colletotrichum tabaci CPC 18945 ITS region; from TYPE material;REVIEWED REFSEQ: This record has been curated by NCBI staff. The;reference sequence is identical to KM105204.
ffb0c5d9b6c3a035f973e4f7f2ef42ce	ITS_AAACW8	5e-129	459	98.84	100	Colletotrichum lentis	1585795	refseq_acc:NR_137781.1;NCBI_bioproject:PRJNA177353	Colletotrichum lentis CBS 127604 ITS region; from TYPE material;REVIEWED REFSEQ: This record has been curated by NCBI staff. The;reference sequence is identical to JQ005766.
ffb0c5d9b6c3a035f973e4f7f2ef42ce	ITS_AABKC6	3e-126	449	98.07	100	Colletotrichum tanaceti	1306861	refseq_acc:NR_144799.1;NCBI_bioproject:PRJNA177353	Colletotrichum tanaceti CBS 132693 ITS region; from TYPE material;REVIEWED REFSEQ: This record has been curated by NCBI staff. The;reference sequence is identical to JX218228.;COMPLETENESS: not full length.	Australia
ffb0c5d9b6c3a035f973e4f7f2ef42ce	ITS_AAAPPT	5e-124	442	97.67	100	Colletotrichum pisicola	1585642	refseq_acc:NR_137888.1;NCBI_bioproject:PRJNA177353	Colletotrichum pisicola CBS 724.97 ITS region; from TYPE material;REVIEWED REFSEQ: This record has been curated by NCBI staff. The;reference sequence is identical to KM105172.
ffb0c5d9b6c3a035f973e4f7f2ef42ce	ITS_AABG5B	1e-120	431	96.9	100	Colletotrichum coccodes	27358	refseq_acc:NR_119858.1;NCBI_bioproject:PRJNA177353	Colletotrichum coccodes CBS 369.75 ITS region; from TYPE material;REVIEWED REFSEQ: This record has been curated by NCBI staff. The;reference sequence is identical to HM171679.
ffb0c5d9b6c3a035f973e4f7f2ef42ce	ITS_AABBBJ	1e-120	431	96.9	100	Colletotrichum endophytum	1349656	refseq_acc:NR_137099.1;NCBI_bioproject:PRJNA177353	Colletotrichum endophytum CGMCC 3.15108 ITS region; from TYPE material;REVIEWED REFSEQ: This record has been curated by NCBI staff. The;reference sequence is identical to JX625177.
ffb0c5d9b6c3a035f973e4f7f2ef42ce	ITS_AABDWG	5e-119	425	96.51	100	Colletotrichum pseudoacutatum	1209928	refseq_acc:NR_111756.1;NCBI_bioproject:PRJNA177353	Colletotrichum pseudoacutatum CBS 436.77 ITS region; from TYPE material;REVIEWED REFSEQ: This record has been curated by NCBI staff. The;reference sequence is identical to JQ948480.
ffb0c5d9b6c3a035f973e4f7f2ef42ce	ITS_AAAKZK	2e-117	420	96.12	100	Colletotrichum hanaui	496419	refseq_acc:NR_137094.1;NCBI_bioproject:PRJNA177353	Colletotrichum hanaui MAFF 305404 ITS region; from TYPE material;REVIEWED REFSEQ: This record has been curated by NCBI staff. The;reference sequence is identical to JX519217.
ffb0c5d9b6c3a035f973e4f7f2ef42ce	ITS_AAA8VP	2e-117	420	96.12	100	Colletotrichum orchidophilum	1209926	refseq_acc:NR_111729.1;NCBI_bioproject:PRJNA177353	Colletotrichum orchidophilum CBS 632.80 ITS region; from TYPE material;REVIEWED REFSEQ: This record has been curated by NCBI staff. The;reference sequence is identical to JQ948151.
ffb0c5d9b6c3a035f973e4f7f2ef42ce	ITS_AABD6P	3e-116	416	95.77	100	Colletotrichum paspali	496423	refseq_acc:NR_137095.1;NCBI_bioproject:PRJNA177353	Colletotrichum paspali MAFF 305403 ITS region; from TYPE material;REVIEWED REFSEQ: This record has been curated by NCBI staff. The;reference sequence is identical to JX519219.
ffb0c5d9b6c3a035f973e4f7f2ef42ce	ITS_AAAA1L	3e-116	416	95.74	100	Colletotrichum annellatum	1206797	refseq_acc:NR_111699.1;NCBI_bioproject:PRJNA177353	Colletotrichum annellatum CBS 129826 ITS region; from TYPE material;REVIEWED REFSEQ: This record has been curated by NCBI staff. The;reference sequence is identical to JQ005222.	Colombia
ffb0c5d9b6c3a035f973e4f7f2ef42ce	ITS_AABJGS	1e-115	414	95.74	100	Colletotrichum falcatum	129314	refseq_acc:NR_144793.1;NCBI_bioproject:PRJNA177353	Colletotrichum falcatum CBS 127945 ITS region; from TYPE material;REVIEWED REFSEQ: This record has been curated by NCBI staff. The;reference sequence is identical to JQ005772.
ffb0c5d9b6c3a035f973e4f7f2ef42ce	ITS_AABGDR	1e-115	414	95.74	100	Colletotrichum jacksonii	496424	refseq_acc:NR_137093.1;NCBI_bioproject:PRJNA177353	Colletotrichum jacksonii MAFF 305460 ITS region; from TYPE material;REVIEWED REFSEQ: This record has been curated by NCBI staff. The;reference sequence is identical to JX519216.
ffb0c5d9b6c3a035f973e4f7f2ef42ce	ITS_AABDOT	1e-115	414	95.74	100	Colletotrichum kahawae	34407	refseq_acc:NR_144787.1;NCBI_bioproject:PRJNA177353	Colletotrichum kahawae ICMP 17816 ITS region; from TYPE material;REVIEWED REFSEQ: This record has been curated by NCBI staff. The;reference sequence is identical to GU174550.	Kenya
ffb0c5d9b6c3a035f973e4f7f2ef42ce	ITS_AABB9Q	1e-115	414	95.74	100	Colletotrichum miscanthi	496425	refseq_acc:NR_137096.1;NCBI_bioproject:PRJNA177353	Colletotrichum miscanthi MAFF 510857 ITS region; from TYPE material;REVIEWED REFSEQ: This record has been curated by NCBI staff. The;reference sequence is identical to JX519221.
ffb0c5d9b6c3a035f973e4f7f2ef42ce	ITS_AABA1F	1e-115	414	95.74	100	Colletotrichum novae-zelandiae	1206805	refseq_acc:NR_120031.1;NCBI_bioproject:PRJNA177353	Colletotrichum novae-zelandiae ITS region; from TYPE material;REVIEWED REFSEQ: This record has been curated by NCBI staff. The;reference sequence is identical to JQ005228.	New Zealand
ffb0c5d9b6c3a035f973e4f7f2ef42ce	ITS_AAAY6X	1e-115	414	95.74	100	Colletotrichum fructivorum	1304674	refseq_acc:NR_144798.1;NCBI_bioproject:PRJNA177353	Colletotrichum fructivorum CBS 133125 ITS region; from TYPE material;REVIEWED REFSEQ: This record has been curated by NCBI staff. The;reference sequence is identical to JX145145.	USA
ffb0c5d9b6c3a035f973e4f7f2ef42ce	ITS_AAAXLL	1e-115	414	95.74	100	Colletotrichum oncidii	1206806	refseq_acc:NR_111695.1;NCBI_bioproject:PRJNA177353	Colletotrichum oncidii CBS 129828 ITS region; from TYPE material;REVIEWED REFSEQ: This record has been curated by NCBI staff. The;reference sequence is identical to JQ005169.	Germany
ffb0c5d9b6c3a035f973e4f7f2ef42ce	ITS_AAASRY	1e-115	414	95.74	100	Colletotrichum rhexiae	1304673	refseq_acc:NR_144797.1;NCBI_bioproject:PRJNA177353	Colletotrichum rhexiae CBS 133134 ITS region; from TYPE material;REVIEWED REFSEQ: This record has been curated by NCBI staff. The;reference sequence is identical to JX145128.	USA
ffb0c5d9b6c3a035f973e4f7f2ef42ce	ITS_AAARO2	1e-115	414	95.74	100	Colletotrichum constrictum	1206802	refseq_acc:NR_120034.1;NCBI_bioproject:PRJNA177353	Colletotrichum constrictum ITS region; from TYPE material;REVIEWED REFSEQ: This record has been curated by NCBI staff. The;reference sequence is identical to JQ005238.	New Zealand
ffb0c5d9b6c3a035f973e4f7f2ef42ce	ITS_AAAR0R	1e-115	414	95.74	100	Colletotrichum kahawae subsp. ciggaro	1215730	refseq_acc:NR_120138.1;NCBI_bioproject:PRJNA177353	Colletotrichum kahawae subsp. ciggaro ICMP 18539 ITS region; from TYPE material;REVIEWED REFSEQ: This record has been curated by NCBI staff. The;reference sequence is identical to JX010230.	Australia
ffb0c5d9b6c3a035f973e4f7f2ef42ce	ITS_AAAOP2	1e-115	414	95.74	100	Colletotrichum torulosum	1206811	refseq_acc:NR_120029.1;NCBI_bioproject:PRJNA177353	Colletotrichum torulosum ITS region; from TYPE material;REVIEWED REFSEQ: This record has been curated by NCBI staff. The;reference sequence is identical to JQ005164.	New Zealand
ffb0c5d9b6c3a035f973e4f7f2ef42ce	ITS_AAAIG4	1e-115	414	95.74	100	Colletotrichum brassicicola	1206800	refseq_acc:NR_111696.1;NCBI_bioproject:PRJNA177353	Colletotrichum brassicicola CBS 101059 ITS region; from TYPE material;REVIEWED REFSEQ: This record has been curated by NCBI staff. The;reference sequence is identical to JQ005172.	New Zealand
ffb0c5d9b6c3a035f973e4f7f2ef42ce	ITS_AAA1N9	1e-115	414	95.74	100	Colletotrichum cymbidiicola	1206803	refseq_acc:NR_111694.1;NCBI_bioproject:PRJNA177353	Colletotrichum cymbidiicola IMI 347923 ITS region; from TYPE material;REVIEWED REFSEQ: This record has been curated by NCBI staff. The;reference sequence is identical to JQ005166.	Australia
ffb0c5d9b6c3a035f973e4f7f2ef42ce	ITS_AAA0YW	1e-115	414	95.74	100	Colletotrichum psidii	1215366	refseq_acc:NR_120137.1;NCBI_bioproject:PRJNA177353	Colletotrichum psidii ITS region; from verified material;REVIEWED REFSEQ: This record has been curated by NCBI staff. The;reference sequence is identical to JX010219.	Italy
ffb0c5d9b6c3a035f973e4f7f2ef42ce	ITS_AAA1X7	4e-115	412	96.41	97	Colletotrichum sydowii	2018579	refseq_acc:NR_152306.1;NCBI_bioproject:PRJNA177353	Colletotrichum sydowii CBS 135819 ITS region; from TYPE material;REVIEWED REFSEQ: This record has been curated by NCBI staff. The;reference sequence is identical to KY263783.	Taiwan
ffb0c5d9b6c3a035f973e4f7f2ef42ce	ITS_AAAWIX	1e-114	411	95.35	100	Colletotrichum gloeosporioides	474922	refseq_acc:NR_119756.1;NCBI_bioproject:PRJNA177353	Colletotrichum gloeosporioides CBS 953.97 ITS region; from TYPE material;REVIEWED REFSEQ: This record has been curated by NCBI staff. The;reference sequence is identical to GQ485605.	Italy
ffb0c5d9b6c3a035f973e4f7f2ef42ce	ITS_AAAUJE	1e-114	411	96.76	96	Colletotrichum sp. CN1	390509	GENBANK_ACC:DQ539441	Colletotrichum sp. CN1 18S ribosomal RNA gene, partial sequence; internal transcribed spacer 1, 5.8S ribosomal RNA gene, and internal transcribed spacer 2, complete sequence; and 28S ribosomal RNA gene, partial sequence
ffb0c5d9b6c3a035f973e4f7f2ef42ce	ITS_AAAIA2	1e-114	411	95.35	100	Colletotrichum theobromicola	912112	refseq_acc:NR_111512.1;NCBI_bioproject:PRJNA177353	Colletotrichum theobromicola CBS 124945 ITS region; from TYPE material;REVIEWED REFSEQ: This record has been curated by NCBI staff. The;reference sequence is identical to GU994360.	Panama
ffb0c5d9b6c3a035f973e4f7f2ef42ce	ITS_AAAGUG	1e-114	411	95.35	100	Colletotrichum phyllanthi	1206809	refseq_acc:NR_111698.1;NCBI_bioproject:PRJNA177353	Colletotrichum phyllanthi CBS 175.67 ITS region; from TYPE material;REVIEWED REFSEQ: This record has been curated by NCBI staff. The;reference sequence is identical to JQ005221.	India
ffb0c5d9b6c3a035f973e4f7f2ef42ce	ITS_AAA3CC	1e-114	411	95.35	100	Colletotrichum karstii	1095194	refseq_acc:NR_144790.1;NCBI_bioproject:PRJNA177353	Colletotrichum karstii CBS 132134 ITS region; from TYPE material;REVIEWED REFSEQ: This record has been curated by NCBI staff. The;reference sequence is identical to HM585409.	China
ffb0c5d9b6c3a035f973e4f7f2ef42ce	ITS_AABMVT	5e-114	409	95.35	100	Colletotrichum petchii	1206808	refseq_acc:NR_144791.1;NCBI_bioproject:PRJNA177353	Colletotrichum petchii CBS 378.94 ITS region; from TYPE material;REVIEWED REFSEQ: This record has been curated by NCBI staff. The;reference sequence is identical to JQ005223.	Italy
ffb0c5d9b6c3a035f973e4f7f2ef42ce	ITS_AABFG8	5e-114	409	95.35	100	Colletotrichum hippeastri	690257	refseq_acc:NR_137082.1;NCBI_bioproject:PRJNA177353	Colletotrichum hippeastri CBS 125376 ITS region; from TYPE material;REVIEWED REFSEQ: This record has been curated by NCBI staff. The;reference sequence is identical to JQ005231.	China
ffb0c5d9b6c3a035f973e4f7f2ef42ce	ITS_AAAZQ9	5e-114	409	95.35	100	Colletotrichum camelliae-japonicae	1935985	refseq_acc:NR_152304.1;NCBI_bioproject:PRJNA177353	Colletotrichum camelliae-japonicae CGMCC 3.18118 ITS region; from TYPE material;REVIEWED REFSEQ: This record has been curated by NCBI staff. The;reference sequence is identical to KX853165.
ffb0c5d9b6c3a035f973e4f7f2ef42ce	ITS_AAAZM5	5e-114	409	95.35	100	Colletotrichum communis	1808961	refseq_acc:NR_152268.1;NCBI_bioproject:PRJNA177353	Colletotrichum communis MTCC 11599 ITS region; from TYPE material;REVIEWED REFSEQ: This record has been curated by NCBI staff. The;reference sequence is identical to JQ894681.	India
ffb0c5d9b6c3a035f973e4f7f2ef42ce	ITS_AAAWGW	5e-114	409	95.35	100	Colletotrichum horii	717645	refseq_acc:NR_119754.1;NCBI_bioproject:PRJNA177353	Colletotrichum horii ITS region; from TYPE material;REVIEWED REFSEQ: This record has been curated by NCBI staff. The;reference sequence is identical to GQ329690.	Japan
ffb0c5d9b6c3a035f973e4f7f2ef42ce	ITS_AAAP28	5e-114	409	95.35	100	Colletotrichum beeveri	1206798	refseq_acc:NR_120030.1;NCBI_bioproject:PRJNA177353	Colletotrichum beeveri ITS region; from TYPE material;REVIEWED REFSEQ: This record has been curated by NCBI staff. The;reference sequence is identical to JQ005171.	New Zealand
ffb0c5d9b6c3a035f973e4f7f2ef42ce	ITS_AAAH4G	5e-114	409	95.35	100	Colletotrichum aotearoa	1215732	refseq_acc:NR_120136.1;NCBI_bioproject:PRJNA177353	Colletotrichum aotearoa ICMP 18537 ITS region; from TYPE material;REVIEWED REFSEQ: This record has been curated by NCBI staff. The;reference sequence is identical to JX010205.	New Zealand
ffb0c5d9b6c3a035f973e4f7f2ef42ce	ITS_AAA6SQ	5e-114	409	95.35	100	Colletotrichum cordylinicola	858296	refseq_acc:NR_119859.1;NCBI_bioproject:PRJNA177353	Colletotrichum cordylinicola BCC 38872 ITS region; from TYPE material;REVIEWED REFSEQ: This record has been curated by NCBI staff. The;reference sequence is identical to HM470246.
ffb0c5d9b6c3a035f973e4f7f2ef42ce	ITS_AABD8G	2e-113	407	95.33	99	Colletotrichum colombiense	1206801	refseq_acc:NR_111697.1;NCBI_bioproject:PRJNA177353	Colletotrichum colombiense CBS 129818 ITS region; from TYPE material;REVIEWED REFSEQ: This record has been curated by NCBI staff. The;reference sequence is identical to JQ005174.	Colombia
ffb0c5d9b6c3a035f973e4f7f2ef42ce	ITS_AAAXRD	7e-113	405	95	100	Colletotrichum salsolae	1217143	refseq_acc:NR_120139.1;NCBI_bioproject:PRJNA177353	Colletotrichum salsolae ICMP 19051 ITS region; from TYPE material;REVIEWED REFSEQ: This record has been curated by NCBI staff. The;reference sequence is identical to JX010242.	Hungary
ffb0c5d9b6c3a035f973e4f7f2ef42ce	ITS_AAAT4S	2e-112	403	95.31	99	Colletotrichum nicholsonii	496420	refseq_acc:NR_137590.1;NCBI_bioproject:PRJNA177353	Colletotrichum nicholsonii MAFF 511115 ITS region; from TYPE material;REVIEWED REFSEQ: This record has been curated by NCBI staff. The;reference sequence is identical to JQ005770.
ffb0c5d9b6c3a035f973e4f7f2ef42ce	ITS_AAAHUD	3e-111	399	95.95	95	Colletotrichum trichellum	34411	refseq_acc:NR_119769.1;NCBI_bioproject:PRJNA177353;GENBANK_ACC:GU227812	Colletotrichum trichellum CBS 217.64 ITS region; from verified material;REVIEWED REFSEQ: This record has been curated by NCBI staff. The;reference sequence is identical to GU227812.;Colletotrichum trichellum culture-collection CBS:217.64 18S ribosomal RNA gene, partial sequence; internal transcribed spacer 1, 5.8S ribosomal RNA gene, and internal transcribed spacer 2, complete sequence; and 28S r…	United Kingdom
37dc9d126947ca50f040465c74b4842e	ITS_AAAM6C	2e-127	453	98.45	100	Peyronellaea prosopidis	1414633	refseq_acc:NR_137836.1;NCBI_bioproject:PRJNA177353	Peyronellaea prosopidis ITS region; from TYPE material;REVIEWED REFSEQ: This record has been curated by NCBI staff. The;reference sequence is identical to KF777180.	South Africa: Northern Cape Province, Calvinia
37dc9d126947ca50f040465c74b4842e	ITS_AAAMPV	3e-126	449	98.81	98	Ascochyta pisi	749586	refseq_acc:NR_135981.1;NCBI_bioproject:PRJNA177353	Ascochyta pisi CBS 122785 ITS region; from TYPE material;REVIEWED REFSEQ: This record has been curated by NCBI staff. The;reference sequence is identical to GU237763.
37dc9d126947ca50f040465c74b4842e	ITS_AAAYMS	1e-125	448	98.81	98	Didymella rumicicola	1769961	refseq_acc:NR_136129.1;NCBI_bioproject:PRJNA177353	Didymella rumicicola CBS 683.79 ITS region; from TYPE material;REVIEWED REFSEQ: This record has been curated by NCBI staff. The;reference sequence is identical to KT389503.	New Zealand
37dc9d126947ca50f040465c74b4842e	ITS_AABJ7J	5e-124	442	98.41	98	Macroventuria wentii	318711	refseq_acc:NR_136001.1;NCBI_bioproject:PRJNA177353	Macroventuria wentii CBS 526.71 ITS region; from TYPE material;REVIEWED REFSEQ: This record has been curated by NCBI staff. The;reference sequence is identical to GU237884.
37dc9d126947ca50f040465c74b4842e	ITS_AABJ7I	5e-124	442	98.41	98	Macroventuria anomochaeta	301207	refseq_acc:NR_135999.1;NCBI_bioproject:PRJNA177353	Macroventuria anomochaeta CBS 525.71 ITS region; from TYPE material;REVIEWED REFSEQ: This record has been curated by NCBI staff. The;reference sequence is identical to GU237881.
37dc9d126947ca50f040465c74b4842e	ITS_AABA3T	5e-124	442	98.41	98	Nothophoma anigozanthi	1770231	refseq_acc:NR_135992.1;NCBI_bioproject:PRJNA177353	Nothophoma anigozanthi CBS 381.91 ITS region; from TYPE material;REVIEWED REFSEQ: This record has been curated by NCBI staff. The;reference sequence is identical to GU237852.
37dc9d126947ca50f040465c74b4842e	ITS_AAAWFR	5e-124	442	97.67	100	Ascochyta phacae	487633	refseq_acc:NR_135942.1;NCBI_bioproject:PRJNA177353	Ascochyta phacae CBS 184.55 ITS region; from TYPE material;REVIEWED REFSEQ: This record has been curated by NCBI staff. The;reference sequence is identical to EU167570.
37dc9d126947ca50f040465c74b4842e	ITS_AAAJ8G	5e-124	442	97.67	100	Didymella rosea	1771302	refseq_acc:NR_136125.1;NCBI_bioproject:PRJNA177353	Didymella rosea BRIP 50788 ITS region; from TYPE material;REVIEWED REFSEQ: This record has been curated by NCBI staff. The;reference sequence is identical to KT338640.	Australia
37dc9d126947ca50f040465c74b4842e	ITS_AAA8R1	5e-124	442	98.41	98	Didymella sancta	749639	refseq_acc:NR_135973.1;NCBI_bioproject:PRJNA177353	Didymella sancta CBS 281.83 ITS region; from TYPE material;REVIEWED REFSEQ: This record has been curated by NCBI staff. The;reference sequence is identical to FJ427063.	South Africa
37dc9d126947ca50f040465c74b4842e	ITS_AAA3N4	5e-124	442	98.41	98	Didymella microchlamydospora	646056	refseq_acc:NR_135969.1;NCBI_bioproject:PRJNA177353	Didymella microchlamydospora CBS 105.95 ITS region; from TYPE material;REVIEWED REFSEQ: This record has been curated by NCBI staff. The;reference sequence is identical to FJ427028.	United Kingdom
37dc9d126947ca50f040465c74b4842e	ITS_AABDX5	6e-123	438	98.02	98	Calophoma vodakii	1769835	refseq_acc:NR_136127.1;NCBI_bioproject:PRJNA177353	Calophoma vodakii CBS 173.53 ITS region; from TYPE material;REVIEWED REFSEQ: This record has been curated by NCBI staff. The;reference sequence is identical to KT389497.	Switzerland
37dc9d126947ca50f040465c74b4842e	ITS_AAAZAE	6e-123	438	98.02	98	Didymella longicolla	749847	refseq_acc:NR_135983.1;NCBI_bioproject:PRJNA177353	Didymella longicolla CBS 124514 ITS region; from TYPE material;REVIEWED REFSEQ: This record has been curated by NCBI staff. The;reference sequence is identical to GU237767.
37dc9d126947ca50f040465c74b4842e	ITS_AAAWMJ	6e-123	438	98.02	98	Epicoccum plurivorum	531293	refseq_acc:NR_136002.1;NCBI_bioproject:PRJNA177353	Epicoccum plurivorum CBS 558.81 ITS region; from TYPE material;REVIEWED REFSEQ: This record has been curated by NCBI staff. The;reference sequence is identical to GU237888.
37dc9d126947ca50f040465c74b4842e	ITS_AABEFX	2e-122	436	98.02	98	Didymella coffeae-arabicae	749619	refseq_acc:NR_135965.1;NCBI_bioproject:PRJNA177353	Didymella coffeae-arabicae CBS 123380 ITS region; from TYPE material;REVIEWED REFSEQ: This record has been curated by NCBI staff. The;reference sequence is identical to FJ426993.	Ethiopia
37dc9d126947ca50f040465c74b4842e	ITS_AABDLI	2e-122	436	98.02	98	Didymella maydis	259522	refseq_acc:NR_135974.1;NCBI_bioproject:PRJNA177353	Didymella maydis CBS 588.69 ITS region; from synonym TYPE material;REVIEWED REFSEQ: This record has been curated by NCBI staff. The;reference sequence is identical to FJ427086.	USA
37dc9d126947ca50f040465c74b4842e	ITS_AABAE4	2e-122	436	98.02	98	Epicoccum brasiliense	749650	refseq_acc:NR_135979.1;NCBI_bioproject:PRJNA177353	Epicoccum brasiliense CBS 120105 ITS region; from TYPE material;REVIEWED REFSEQ: This record has been curated by NCBI staff. The;reference sequence is identical to GU237760.
37dc9d126947ca50f040465c74b4842e	ITS_AAAOPZ	2e-122	436	98.02	98	Neodidymelliopsis xanthina	749879	refseq_acc:NR_135994.1;NCBI_bioproject:PRJNA177353	Neodidymelliopsis xanthina CBS 383.68 ITS region; from TYPE material;REVIEWED REFSEQ: This record has been curated by NCBI staff. The;reference sequence is identical to GU237855.
37dc9d126947ca50f040465c74b4842e	ITS_AAAI8C	2e-122	436	98.02	98	Didymella dimorpha	749828	refseq_acc:NR_135991.1;NCBI_bioproject:PRJNA177353	Didymella dimorpha CBS 346.82 ITS region; from TYPE material;REVIEWED REFSEQ: This record has been curated by NCBI staff. The;reference sequence is identical to GU237835.
37dc9d126947ca50f040465c74b4842e	ITS_AAADS7	2e-122	436	98.02	98	Didymella aurea	749615	refseq_acc:NR_135988.1;NCBI_bioproject:PRJNA177353	Didymella aurea CBS 269.93 ITS region; from TYPE material;REVIEWED REFSEQ: This record has been curated by NCBI staff. The;reference sequence is identical to GU237818.
37dc9d126947ca50f040465c74b4842e	ITS_AAA1ES	2e-122	436	98.02	98	Ascochyta rabiei	5454	refseq_acc:NR_136126.1;NCBI_bioproject:PRJNA177353	Ascochyta rabiei CBS 237.37 ITS region; from TYPE material;REVIEWED REFSEQ: This record has been curated by NCBI staff. The;reference sequence is identical to KT389479.	Bulgaria
37dc9d126947ca50f040465c74b4842e	ITS_AABJVF	3e-121	433	97.63	98	Heterophoma sylvatica	749873	refseq_acc:NR_136006.1;NCBI_bioproject:PRJNA177353	Heterophoma sylvatica CBS 874.97 ITS region; from TYPE material;REVIEWED REFSEQ: This record has been curated by NCBI staff. The;reference sequence is identical to GU237907.
37dc9d126947ca50f040465c74b4842e	ITS_AAATZJ	3e-121	433	97.63	98	Allophoma minor	749850	refseq_acc:NR_135989.1;NCBI_bioproject:PRJNA177353	Allophoma minor CBS 325.82 ITS region; from TYPE material;REVIEWED REFSEQ: This record has been curated by NCBI staff. The;reference sequence is identical to GU237831.
37dc9d126947ca50f040465c74b4842e	ITS_AAA9B8	3e-121	433	97.63	98	Stagonosporopsis dennisii	749890	refseq_acc:NR_136005.1;NCBI_bioproject:PRJNA177353	Stagonosporopsis dennisii CBS 631.68 ITS region; from TYPE material;REVIEWED REFSEQ: This record has been curated by NCBI staff. The;reference sequence is identical to GU237899.
37dc9d126947ca50f040465c74b4842e	ITS_AAA8GW	3e-121	433	97.63	98	Stagonosporopsis dorenboschii	749892	refseq_acc:NR_135996.1;NCBI_bioproject:PRJNA177353	Stagonosporopsis dorenboschii CBS 426.90 ITS region; from TYPE material;REVIEWED REFSEQ: This record has been curated by NCBI staff. The;reference sequence is identical to GU237862.
37dc9d126947ca50f040465c74b4842e	ITS_AABK5V	1e-120	431	97.62	98	Didymella anserina	749597	refseq_acc:NR_136128.1;NCBI_bioproject:PRJNA177353	Didymella anserina CBS 285.29 ITS region; from TYPE material;REVIEWED REFSEQ: This record has been curated by NCBI staff. The;reference sequence is identical to KT389499.	United Kingdom
37dc9d126947ca50f040465c74b4842e	ITS_AABAI0	1e-120	431	97.62	98	Didymella protuberans	749638	refseq_acc:NR_135993.1;NCBI_bioproject:PRJNA177353	Didymella protuberans CBS 381.96 ITS region; from TYPE material;REVIEWED REFSEQ: This record has been curated by NCBI staff. The;reference sequence is identical to GU237853.
37dc9d126947ca50f040465c74b4842e	ITS_AAAYB4	1e-120	431	97.62	98	Didymella nigricans	749617	refseq_acc:NR_135998.1;NCBI_bioproject:PRJNA177353	Didymella nigricans CBS 444.81 ITS region; from TYPE material;REVIEWED REFSEQ: This record has been curated by NCBI staff. The;reference sequence is identical to GU237867.
37dc9d126947ca50f040465c74b4842e	ITS_AAAVZC	1e-120	431	97.62	98	Didymella calidophila	646053	refseq_acc:NR_135972.1;NCBI_bioproject:PRJNA177353	Didymella calidophila CBS 448.83 ITS region; from TYPE material;REVIEWED REFSEQ: This record has been curated by NCBI staff. The;reference sequence is identical to FJ427059.	Egypt
37dc9d126947ca50f040465c74b4842e	ITS_AAATNZ	1e-120	431	97.62	98	Didymella pinodes	749589	refseq_acc:NR_136000.1;NCBI_bioproject:PRJNA177353	Didymella pinodes CBS 525.77 ITS region; from TYPE material;REVIEWED REFSEQ: This record has been curated by NCBI staff. The;reference sequence is identical to GU237883.
37dc9d126947ca50f040465c74b4842e	ITS_AAATNY	1e-120	431	97.62	98	Didymella arachidicola	749598	refseq_acc:NR_135990.1;NCBI_bioproject:PRJNA177353	Didymella arachidicola CBS 333.75 ITS region; from TYPE material;REVIEWED REFSEQ: This record has been curated by NCBI staff. The;reference sequence is identical to GU237833.
37dc9d126947ca50f040465c74b4842e	ITS_AAASLI	1e-120	431	97.62	98	Didymella heteroderae	1769908	refseq_acc:NR_135963.1;NCBI_bioproject:PRJNA177353	Didymella heteroderae CBS 109.92 ITS region; from TYPE material;REVIEWED REFSEQ: This record has been curated by NCBI staff. The;reference sequence is identical to FJ426983.	Netherlands
37dc9d126947ca50f040465c74b4842e	ITS_AAABNS	1e-120	431	97.62	98	Didymella pedeiae	749862	refseq_acc:NR_135984.1;NCBI_bioproject:PRJNA177353	Didymella pedeiae CBS 124517 ITS region; from TYPE material;REVIEWED REFSEQ: This record has been curated by NCBI staff. The;reference sequence is identical to GU237770.
37dc9d126947ca50f040465c74b4842e	ITS_AAA9RE	1e-120	431	97.62	98	Nothophoma infossa	646065	refseq_acc:NR_135968.1;NCBI_bioproject:PRJNA177353	Nothophoma infossa CBS 123395 ITS region; from TYPE material;REVIEWED REFSEQ: This record has been curated by NCBI staff. The;reference sequence is identical to FJ427025.	Argentina
37dc9d126947ca50f040465c74b4842e	ITS_AAA00P	1e-120	431	97.62	98	Didymella subherbarum	749872	refseq_acc:NR_135986.1;NCBI_bioproject:PRJNA177353	Didymella subherbarum CBS 250.92 ITS region; from TYPE material;REVIEWED REFSEQ: This record has been curated by NCBI staff. The;reference sequence is identical to GU237809.
37dc9d126947ca50f040465c74b4842e	ITS_AAAQK5	4e-120	429	97.24	98	Stagonosporopsis actaeae	749881	refseq_acc:NR_119807.1;NCBI_bioproject:PRJNA177353	Stagonosporopsis actaeae CBS 106.96 ITS region; from verified material;REVIEWED REFSEQ: This record has been curated by NCBI staff. The;reference sequence is identical to GU237734.
37dc9d126947ca50f040465c74b4842e	ITS_AAAETS	1e-119	427	97.23	98	Stagonosporopsis oculi-hominis	1415907	refseq_acc:NR_111461.1;NCBI_bioproject:PRJNA177353	Stagonosporopsis oculi-hominis CBS 634.92 ITS region; from TYPE material;REVIEWED REFSEQ: This record has been curated by NCBI staff. The;reference sequence is identical to GU237901.
37dc9d126947ca50f040465c74b4842e	ITS_AAAEEZ	1e-119	427	97.23	98	Stagonosporopsis crystalliniformis	749888	refseq_acc:NR_119808.1;NCBI_bioproject:PRJNA177353	Stagonosporopsis crystalliniformis CBS 713.85 ITS region; from TYPE material;REVIEWED REFSEQ: This record has been curated by NCBI staff. The;reference sequence is identical to GU237903.
37dc9d126947ca50f040465c74b4842e	ITS_AAARQ1	5e-119	425	96.51	100	Verrucoconiothyrium prosopidis	1414616	refseq_acc:NR_137604.1;NCBI_bioproject:PRJNA177353	Verrucoconiothyrium prosopidis ITS region; from TYPE material;REVIEWED REFSEQ: This record has been curated by NCBI staff. The;reference sequence is identical to KF777149.	South Africa: Northern Cape Province, Calvinia
37dc9d126947ca50f040465c74b4842e	ITS_AAAPRM	5e-119	425	97.22	98	Didymella gardeniae	646064	refseq_acc:NR_135966.1;NCBI_bioproject:PRJNA177353	Didymella gardeniae CBS 626.68 ITS region; from TYPE material;REVIEWED REFSEQ: This record has been curated by NCBI staff. The;reference sequence is identical to FJ427003.	India
37dc9d126947ca50f040465c74b4842e	ITS_AAAP40	5e-119	425	97.22	98	Epicoccum pimprinum	749591	refseq_acc:NR_135971.1;NCBI_bioproject:PRJNA177353	Epicoccum pimprinum CBS 246.60 ITS region; from TYPE material;REVIEWED REFSEQ: This record has been curated by NCBI staff. The;reference sequence is identical to FJ427049.	India
37dc9d126947ca50f040465c74b4842e	ITS_AAAMA2	5e-119	425	97.22	98	Calophoma clematidina	622173	refseq_acc:NR_135964.1;NCBI_bioproject:PRJNA177353	Calophoma clematidina CBS 108.79 ITS region; from TYPE material;REVIEWED REFSEQ: This record has been curated by NCBI staff. The;reference sequence is identical to FJ426989.	Netherlands
37dc9d126947ca50f040465c74b4842e	ITS_AAADIY	5e-119	425	97.22	98	Ascochyta nigripycnidia	749859	refseq_acc:NR_135978.1;NCBI_bioproject:PRJNA177353	Ascochyta nigripycnidia CBS 116.96 ITS region; from TYPE material;REVIEWED REFSEQ: This record has been curated by NCBI staff. The;reference sequence is identical to GU237756.
37dc9d126947ca50f040465c74b4842e	ITS_AAAC46	5e-119	425	97.22	98	Phomatodes aubrietiae	749648	refseq_acc:NR_136003.1;NCBI_bioproject:PRJNA177353	Phomatodes aubrietiae CBS 627.97 ITS region; from TYPE material;REVIEWED REFSEQ: This record has been curated by NCBI staff. The;reference sequence is identical to GU237895.
37dc9d126947ca50f040465c74b4842e	ITS_AAABAD	5e-119	425	97.22	98	Epicoccum huancayense	749841	refseq_acc:NR_135977.1;NCBI_bioproject:PRJNA177353	Epicoccum huancayense CBS 105.80 ITS region; from TYPE material;REVIEWED REFSEQ: This record has been curated by NCBI staff. The;reference sequence is identical to GU237732.
37dc9d126947ca50f040465c74b4842e	ITS_AAAWO7	2e-118	424	97.22	98	Paraboeremia selaginellae	749870	refseq_acc:NR_135980.1;NCBI_bioproject:PRJNA177353	Paraboeremia selaginellae CBS 122.93 ITS region; from TYPE material;REVIEWED REFSEQ: This record has been curated by NCBI staff. The;reference sequence is identical to GU237762.
37dc9d126947ca50f040465c74b4842e	ITS_AABMPP	6e-118	422	96.85	98	Stagonosporopsis tanaceti	1200839	refseq_acc:NR_111724.1;NCBI_bioproject:PRJNA177353	Stagonosporopsis tanaceti CBS 131484 ITS region; from TYPE material;REVIEWED REFSEQ: This record has been curated by NCBI staff. The;reference sequence is identical to JQ897481.;COMPLETENESS: not full length.	Australia
37dc9d126947ca50f040465c74b4842e	ITS_AABMPO	6e-118	422	96.85	98	Stagonosporopsis inoxydabilis	1200838	refseq_acc:NR_135995.1;NCBI_bioproject:PRJNA177353	Stagonosporopsis inoxydabilis CBS 425.90 ITS region; from TYPE material;REVIEWED REFSEQ: This record has been curated by NCBI staff. The;reference sequence is identical to GU237861.
37dc9d126947ca50f040465c74b4842e	ITS_AABHDX	6e-118	422	96.84	98	Didymella clematidis	621458	refseq_acc:NR_137715.1;NCBI_bioproject:PRJNA177353	Didymella clematidis ITS region; from TYPE material;REVIEWED REFSEQ: This record has been curated by NCBI staff. The;reference sequence is identical to FJ515593.	South Africa
37dc9d126947ca50f040465c74b4842e	ITS_AAAU55	6e-118	422	96.85	98	Allophoma tropica	749874	refseq_acc:NR_135997.1;NCBI_bioproject:PRJNA177353	Allophoma tropica CBS 436.75 ITS region; from TYPE material;REVIEWED REFSEQ: This record has been curated by NCBI staff. The;reference sequence is identical to GU237864.
37dc9d126947ca50f040465c74b4842e	ITS_AAAW72	2e-117	420	96.83	98	Xenodidymella applanata	72997	refseq_acc:NR_136133.1;NCBI_bioproject:PRJNA177353	Xenodidymella applanata CBS 195.36 ITS region; from TYPE material;REVIEWED REFSEQ: This record has been curated by NCBI staff. The;reference sequence is identical to KT389548.	Netherlands
37dc9d126947ca50f040465c74b4842e	ITS_AAAJ7S	2e-117	420	96.84	98	Boeremia strasseri	749580	refseq_acc:NR_135985.1;NCBI_bioproject:PRJNA177353	Boeremia strasseri CBS 126.93 ITS region; from TYPE material;REVIEWED REFSEQ: This record has been curated by NCBI staff. The;reference sequence is identical to GU237773.
37dc9d126947ca50f040465c74b4842e	ITS_AAAJ7R	2e-117	420	96.84	98	Boeremia sambuci-nigrae	749576	refseq_acc:NR_136004.1;NCBI_bioproject:PRJNA177353	Boeremia sambuci-nigrae CBS 629.68 ITS region; from TYPE material;REVIEWED REFSEQ: This record has been curated by NCBI staff. The;reference sequence is identical to GU237897.
37dc9d126947ca50f040465c74b4842e	ITS_AAA7MC	2e-117	420	96.83	98	Phoma herbarum	73001	refseq_acc:NR_135967.1;NCBI_bioproject:PRJNA177353	Phoma herbarum CBS 615.75 ITS region; from reference material;REVIEWED REFSEQ: This record has been curated by NCBI staff. The;reference sequence is identical to FJ427022.	Netherlands
37dc9d126947ca50f040465c74b4842e	ITS_AAA7MB	2e-117	420	96.83	98	Didymella boeremae	646062	refseq_acc:NR_135962.1;NCBI_bioproject:PRJNA177353	Didymella boeremae CBS 109942 ITS region; from TYPE material;REVIEWED REFSEQ: This record has been curated by NCBI staff. The;reference sequence is identical to FJ426982.	Australia
37dc9d126947ca50f040465c74b4842e	ITS_AAA49G	3e-116	416	96.44	98	Xenodidymella asphodeli	1770254	refseq_acc:NR_136134.1;NCBI_bioproject:PRJNA177353	Xenodidymella asphodeli CBS 375.62 ITS region; from TYPE material;REVIEWED REFSEQ: This record has been curated by NCBI staff. The;reference sequence is identical to KT389549.	France
37dc9d126947ca50f040465c74b4842e	ITS_AABGVP	1e-115	414	96.43	98	Phoma bulgarica	749651	refseq_acc:NR_137045.1;NCBI_bioproject:PRJNA177353	Phoma bulgarica CBS 357.84 ITS region; from TYPE material;REVIEWED REFSEQ: This record has been curated by NCBI staff. The;reference sequence is identical to GU237837.
37dc9d126947ca50f040465c74b4842e	ITS_AAAKTC	1e-115	414	96.44	98	Boeremia noackiana	749564	refseq_acc:NR_135976.1;NCBI_bioproject:PRJNA177353	Boeremia noackiana CBS 101203 ITS region; from TYPE material;REVIEWED REFSEQ: This record has been curated by NCBI staff. The;reference sequence is identical to GU237720.
37dc9d126947ca50f040465c74b4842e	ITS_AABGR4	4e-115	412	96.08	98	Allophoma piperis	749864	refseq_acc:NR_135987.1;NCBI_bioproject:PRJNA177353	Allophoma piperis CBS 268.93 ITS region; from TYPE material;REVIEWED REFSEQ: This record has been curated by NCBI staff. The;reference sequence is identical to GU237816.
37dc9d126947ca50f040465c74b4842e	ITS_AABB9Y	4e-115	412	97.14	95	Peyronellaea sp. RJ-2015	1874945	GENBANK_ACC:KU516554	Peyronellaea sp. RJ-2015 isolate 60Jc14 18S ribosomal RNA gene, partial sequence; internal transcribed spacer 1, 5.8S ribosomal RNA gene, and internal transcribed spacer 2, complete sequence; and 28S ribosomal RNA gene, partial sequence	Poland
37dc9d126947ca50f040465c74b4842e	ITS_AAATU5	1e-114	411	96.05	98	Stagonosporopsis helianthi	1770248	refseq_acc:NR_136132.1;NCBI_bioproject:PRJNA177353	Stagonosporopsis helianthi CBS 200.87 ITS region; from TYPE material;REVIEWED REFSEQ: This record has been curated by NCBI staff. The;reference sequence is identical to KT389545.	Italy
37dc9d126947ca50f040465c74b4842e	ITS_AABLV8	5e-114	409	96.03	98	Didymella dactylidis	749824	refseq_acc:NR_135982.1;NCBI_bioproject:PRJNA177353	Didymella dactylidis CBS 124513 ITS region; from TYPE material;REVIEWED REFSEQ: This record has been curated by NCBI staff. The;reference sequence is identical to GU237766.
37dc9d126947ca50f040465c74b4842e	ITS_AABHSR	2e-113	407	96.37	96	Didymella exigua	100019	refseq_acc:NR_135936.1;NCBI_bioproject:PRJNA177353	Didymella exigua CBS 183.55 ITS region; from TYPE material;REVIEWED REFSEQ: This record has been curated by NCBI staff. The;reference sequence is identical to EF192139.
37dc9d126947ca50f040465c74b4842e	ITS_AABG1J	2e-108	390	97.01	90	fungal endophyte sp. AP014	550052	GENBANK_ACC:FM200435	Fungal endophyte sp. AP014 partial 18S rRNA gene, ITS1, 5.8S rRNA gene and partial ITS2, isolate AP014	Germany
a807905d8794078945765dea0ec15b43	ITS_AABAP4	3e-121	433	96.9	100	Wojnowiciella viburni	1348098	refseq_acc:NR_120266.1;NCBI_bioproject:PRJNA177353	Wojnowiciella viburni MFLUCC 120733a ITS region; from TYPE material;REVIEWED REFSEQ: This record has been curated by NCBI staff. The;reference sequence is identical to KC594286.	China
a807905d8794078945765dea0ec15b43	ITS_AABESD	1e-110	398	96.31	95	Wojnowicia lonicerae	1655056	GENBANK_ACC:KP744471	Wojnowicia lonicerae voucher MFLUCC 13-0737 18S ribosomal RNA gene, partial sequence; internal transcribed spacer 1 and 5.8S ribosomal RNA gene, complete sequence; and internal transcribed spacer 2, partial sequence
af17c031dca9abb1c46511c79c8243fd	ITS_AAAQ7D	3e-131	466	99.22	100	Filobasidium stepposum	350811	GENBANK_ACC:DQ222455;NCBI_bioproject:PRJNA177353;refseq_acc:NR_111207.1	Filobasidium stepposum CBS 10265 ITS region; from TYPE material;REVIEWED REFSEQ: This record has been curated by NCBI staff. The;reference sequence is identical to DQ222455.;Cryptococcus stepposus strain PTZ 139 internal transcribed spacer 1, 5.8S ribosomal RNA gene, and internal transcribed spacer 2, complete sequence
af17c031dca9abb1c46511c79c8243fd	ITS_AAAHMR	1e-129	460	98.84	100	Filobasidium chernovii	104404	GENBANK_ACC:AF444354	Filobasidium chernovii strain CBS 8679 18S ribosomal RNA gene, partial sequence; internal transcribed spacer 1, 5.8S ribosomal RNA gene, and internal transcribed spacer 2, complete sequence; and 28S ribosomal RNA gene, partial sequence
af17c031dca9abb1c46511c79c8243fd	ITS_AAA9J7	1e-129	460	98.84	100	Filobasidium chernovii	104404	refseq_acc:NR_073223.1;NCBI_bioproject:PRJNA177353	Filobasidium chernovii CBS 8679 ITS region; from TYPE material;REVIEWED REFSEQ: This record has been curated by NCBI staff. The;reference sequence is identical to AF444354.;Source information has been augmented with data from the CBS strain;database.
af17c031dca9abb1c46511c79c8243fd	ITS_AAAUFS	2e-123	440	97.31	100	Filobasidium globisporum	89934	refseq_acc:NR_119453.1;NCBI_bioproject:PRJNA177353	Filobasidium globisporum CBS 7642 ITS region; from TYPE material;REVIEWED REFSEQ: This record has been curated by NCBI staff. The;reference sequence is identical to AF444336.
af17c031dca9abb1c46511c79c8243fd	ITS_AAACGO	3e-121	433	96.91	100	uncultured fungus	175245	GENBANK_ACC:KU515994	UNVERIFIED: Uncultured fungus clone ZHL201309-43 internal transcribed spacer 1, partial sequence; 5.8S ribosomal RNA gene, complete sequence; and internal transcribed spacer 2, partial sequence	China
af17c031dca9abb1c46511c79c8243fd	ITS_AABB6V	1e-119	427	96.53	100	Filobasidium magnum	104409	GENBANK_ACC:EF126366	Cryptococcus magnus strain C645 internal transcribed spacer 1, partial sequence; 5.8S ribosomal RNA gene and internal transcribed spacer 2, complete sequence; and 26S ribosomal RNA gene, partial sequence
af17c031dca9abb1c46511c79c8243fd	ITS_AAALXV	1e-119	427	96.53	100	Filobasidium magnum	104409	refseq_acc:NR_130655.1;NCBI_bioproject:PRJNA177353	Filobasidium magnum CBS 140 ITS region; from TYPE material;REVIEWED REFSEQ: This record has been curated by NCBI staff. The;reference sequence is identical to AF190008.
af17c031dca9abb1c46511c79c8243fd	ITS_AAAH3D	1e-119	427	96.53	100	Filobasidium magnum	104409	GENBANK_ACC:AF190008	Cryptococcus magnus strain CBS140
af17c031dca9abb1c46511c79c8243fd	ITS_AABAMB	6e-118	422	96.14	100	Filobasidium floriforme	5210	GENBANK_ACC:AF190007	Filobasidium floriforme strain CBS6241
af17c031dca9abb1c46511c79c8243fd	ITS_AAATKM	6e-118	422	96.14	100	Filobasidium floriforme	5210	refseq_acc:NR_119429.1;NCBI_bioproject:PRJNA177353	Filobasidium floriforme CBS 6241 ITS region; from TYPE material;REVIEWED REFSEQ: This record has been curated by NCBI staff. The;reference sequence is identical to AF190007.
af17c031dca9abb1c46511c79c8243fd	ITS_AAAL3V	6e-118	422	96.12	100	Filobasidium oeirense	104410	GENBANK_ACC:AF444349	Filobasidium oeirense strain CBS 8681 18S ribosomal RNA gene, partial sequence; internal transcribed spacer 1, 5.8S ribosomal RNA gene, and internal transcribed spacer 2, complete sequence; and 28S ribosomal RNA gene, partial sequence
af17c031dca9abb1c46511c79c8243fd	ITS_AAA7TS	6e-118	422	96.12	100	Filobasidium oeirense	104410	refseq_acc:NR_077106.1;NCBI_bioproject:PRJNA177353	Filobasidium oeirense CBS 8681 ITS region; from TYPE material;REVIEWED REFSEQ: This record has been curated by NCBI staff. The;reference sequence is identical to AF444349.;Source information has been augmented with data from the CBS strain;database.
af17c031dca9abb1c46511c79c8243fd	ITS_AAA2ZD	8e-117	418	95.77	100	[Cryptococcus] ater	104670	NCBI_bioproject:PRJNA177353;ATCC:14247;GENBANK_ACC:EU266556;refseq_acc:NR_144813.1	[Cryptococcus] ater ATCC 14247 ITS region; from TYPE material;REVIEWED REFSEQ: This record has been curated by NCBI staff. The;reference sequence is identical to EU266556.;Cryptococcus ater strain ATCC 14247 18S ribosomal RNA gene, partial sequence; internal transcribed spacer 1 and 5.8S ribosomal RNA gene, complete sequence; and internal transcribed spacer 2, partial sequence
af17c031dca9abb1c46511c79c8243fd	ITS_AAARBU	3e-116	416	95.75	100	Filobasidium magnum	104409	GENBANK_ACC:KJ707062	Cryptococcus magnus strain DBMY845 internal transcribed spacer 1, partial sequence; 5.8S ribosomal RNA gene and internal transcribed spacer 2, complete sequence; and 28S ribosomal RNA gene, partial sequence	India
af17c031dca9abb1c46511c79c8243fd	ITS_AAA7H4	8e-107	385	96.57	90	uncultured fungus	175245	GENBANK_ACC:EF159187	UNVERIFIED: Uncultured fungus isolate CA44 internal transcribed spacer 1, partial sequence; 5.8S ribosomal RNA gene, complete sequence; and internal transcribed spacer 2, partial sequence
dcbbedbc9386b431145ce4a244927750	ITS_AAA8LE	2e-123	440	97.67	99	Alternaria eureka	390885	refseq_acc:NR_136016.1;NCBI_bioproject:PRJNA177353	Alternaria eureka ATCC 66974 ITS region; from TYPE material;REVIEWED REFSEQ: This record has been curated by NCBI staff. The;reference sequence is identical to JN383490.
dcbbedbc9386b431145ce4a244927750	ITS_AAA8OR	1e-115	414	96.79	97	Alternaria botryospora	230012	refseq_acc:NR_145134.1;NCBI_bioproject:PRJNA177353	Alternaria botryospora CBS 478.90 ITS region; from TYPE material;REVIEWED REFSEQ: This record has been curated by NCBI staff. The;reference sequence is identical to AB120862.
dcbbedbc9386b431145ce4a244927750	ITS_AABMF5	4e-115	412	96.77	96	Alternaria proteae	181019	refseq_acc:NR_135930.1;NCBI_bioproject:PRJNA177353	Alternaria proteae CBS 475.90 ITS region; from TYPE material;REVIEWED REFSEQ: This record has been curated by NCBI staff. The;reference sequence is identical to AF392990.;COMPLETENESS: incomplete on both ends.
dcbbedbc9386b431145ce4a244927750	ITS_AAAV5V	4e-115	412	96.77	96	Alternaria proteae	181019	GENBANK_ACC:AF392990	Embellisia proteae EGS 39-031 18S ribosomal RNA gene, partial sequence; internal transcribed spacer 1, 5.8S ribosomal RNA gene and internal transcribed spacer 2, complete sequence; and 28S ribosomal RNA gene, partial sequence
dcbbedbc9386b431145ce4a244927750	ITS_AAACLS	4e-115	412	96.41	97	Alternaria leptinellae	230013	refseq_acc:NR_111866.1;NCBI_bioproject:PRJNA177353	Alternaria leptinellae CBS 477.90 ITS region; from TYPE material;REVIEWED REFSEQ: This record has been curated by NCBI staff. The;reference sequence is identical to KC584235.	New Zealand
dcbbedbc9386b431145ce4a244927750	ITS_AAA61D	4e-115	412	96.41	97	Alternaria triglochinicola	1187895	refseq_acc:NR_136050.1;NCBI_bioproject:PRJNA177353	Alternaria triglochinicola CBS 119676 ITS region; from TYPE material;REVIEWED REFSEQ: This record has been curated by NCBI staff. The;reference sequence is identical to KC584222.	Australia
dcbbedbc9386b431145ce4a244927750	ITS_AABE27	5e-114	409	96.39	97	Alternaria hyacinthi	230011	refseq_acc:NR_145168.1;NCBI_bioproject:PRJNA177353	Alternaria hyacinthi CBS 416.71 ITS region; from TYPE material;REVIEWED REFSEQ: This record has been curated by NCBI staff. The;reference sequence is identical to KC584233.	Netherlands
dcbbedbc9386b431145ce4a244927750	ITS_AABFNU	2e-113	407	96.02	97	Alternaria anigozanthi	1342358	refseq_acc:NR_136034.1;NCBI_bioproject:PRJNA177353	Alternaria anigozanthi CBS 121920 ITS region; from TYPE material;REVIEWED REFSEQ: This record has been curated by NCBI staff. The;reference sequence is identical to KC584180.	Australia
dcbbedbc9386b431145ce4a244927750	ITS_AABA81	2e-113	407	96.03	97	Alternaria geniostomatis	623145	refseq_acc:NR_136042.1;NCBI_bioproject:PRJNA177353	Alternaria geniostomatis CBS 118701 ITS region; from TYPE material;REVIEWED REFSEQ: This record has been curated by NCBI staff. The;reference sequence is identical to KC584198.	New Zealand
dcbbedbc9386b431145ce4a244927750	ITS_AAA8L6	2e-113	407	95.37	100	Alternaria planifunda	247034	refseq_acc:NR_077188.1;NCBI_bioproject:PRJNA177353	Alternaria planifunda CBS 537.83 ITS region; from TYPE material;REVIEWED REFSEQ: This record has been curated by NCBI staff. The;reference sequence is identical to FJ357315.
dcbbedbc9386b431145ce4a244927750	ITS_AABHH7	7e-113	405	96	97	Alternaria armoraciae	1342359	refseq_acc:NR_136035.1;NCBI_bioproject:PRJNA177353	Alternaria armoraciae CBS 118702 ITS region; from TYPE material;REVIEWED REFSEQ: This record has been curated by NCBI staff. The;reference sequence is identical to KC584182.	New Zealand
dcbbedbc9386b431145ce4a244927750	ITS_AAA2F2	7e-113	405	96	97	Alternaria breviramosa	651682	GENBANK_ACC:FJ839608	Alternaria breviramosa isolate CBS 121331 18S ribosomal RNA gene, partial sequence; internal transcribed spacer 1, 5.8S ribosomal RNA gene, and internal transcribed spacer 2, complete sequence; and 28S ribosomal RNA gene, partial sequence	Australia
dcbbedbc9386b431145ce4a244927750	ITS_AAAIES	1e-110	398	95.6	97	Alternaria tumida	488413	refseq_acc:NR_135943.1;NCBI_bioproject:PRJNA177353	Alternaria tumida CBS 539.83 ITS region; from TYPE material;REVIEWED REFSEQ: This record has been curated by NCBI staff. The;reference sequence is identical to EU305602.
dcbbedbc9386b431145ce4a244927750	ITS_AABIGL	1e-109	394	95.2	97	Alternaria carotiincultae	119922	refseq_acc:NR_137158.1;NCBI_bioproject:PRJNA177353	Alternaria carotiincultae CBS 109381 ITS region; from TYPE material;REVIEWED REFSEQ: This record has been curated by NCBI staff. The;reference sequence is identical to KC584188.	USA
dcbbedbc9386b431145ce4a244927750	ITS_AABAOR	5e-109	392	95.2	97	Alternaria solidaccana	1342383	refseq_acc:NR_136049.1;NCBI_bioproject:PRJNA177353	Alternaria solidaccana CBS 118698 ITS region; from TYPE material;REVIEWED REFSEQ: This record has been curated by NCBI staff. The;reference sequence is identical to KC584219.	Bangladesh
dcbbedbc9386b431145ce4a244927750	ITS_AABAOQ	5e-109	392	95.2	97	Alternaria septorioides	1342368	refseq_acc:NR_136047.1;NCBI_bioproject:PRJNA177353	Alternaria septorioides CBS 106.41 ITS region; from TYPE material;REVIEWED REFSEQ: This record has been curated by NCBI staff. The;reference sequence is identical to KC584216.	Netherlands
dcbbedbc9386b431145ce4a244927750	ITS_AAA751	4e-105	379	96.15	90	Alternaria malorum var. polymorpha	237555	NCBI_bioproject:PRJNA177353;refseq_acc:NR_145142.1;GENBANK_ACC:FJ214883	Alternaria malorum var. polymorpha CBS 112048 ITS region; from TYPE material;REVIEWED REFSEQ: This record has been curated by NCBI staff. The;reference sequence is identical to FJ214883.;Alternaria malorum var. polymorpha strain CBS 112048 18S ribosomal RNA gene, partial sequence; internal transcribed spacer 1, 5.8S ribosomal RNA gene, and internal transcribed spacer 2, complete sequence; and 28S…
76ad9b93676ac7b38191e0b63fca0898	ITS_AAA63K	3e-131	466	100	98	Papiliotrema frias	743939	GENBANK_ACC:LK023834	Cryptococcus frias genomic DNA containing 18S rRNA gene, ITS1, 5.8S rRNA gene and ITS2, 28S rRNA gene, strain DSM 26993
76ad9b93676ac7b38191e0b63fca0898	ITS_AAADNA	4e-130	462	100	97	Papiliotrema frias	743939	refseq_acc:NR_111513.1;NCBI_bioproject:PRJNA177353	Papiliotrema frias EX F-5992 ITS region; from TYPE material;REVIEWED REFSEQ: This record has been curated by NCBI staff. The;reference sequence is identical to GU997162.
76ad9b93676ac7b38191e0b63fca0898	ITS_AAABBW	3e-121	433	97.63	98	Basidiomycota sp. Z-17	1141362	GENBANK_ACC:JN622205	Basidiomycota sp. Z-17 18S ribosomal RNA gene, partial sequence; internal transcribed spacer 1, 5.8S ribosomal RNA gene, and internal transcribed spacer 2, complete sequence; and 28S ribosomal RNA gene, partial sequence	China
23285614bcff0cbf524c04180ad126a8	ITS_AAAPF0	3e-126	449	100	94	Valsa fabianae	239929	NCBI_bioproject:PRJNA177353;GENBANK_ACC:AY347358;ATCC:96150;refseq_acc:NR_137541.1	Valsa fabianae ATCC 96150 ITS region; from TYPE material;REVIEWED REFSEQ: This record has been curated by NCBI staff. The;reference sequence is identical to AY347358.;Valsa fabianae isolate ATCC 96150 internal transcribed spacer 1, partial sequence; and 5.8S ribosomal RNA gene and internal transcribed spacer 2, complete sequence	Australia: Tasmania
23285614bcff0cbf524c04180ad126a8	ITS_AAAI3O	1e-120	431	99.58	92	Cytospora eucalypticola	117546	GENBANK_ACC:KU325390	Cytospora eucalypticola strain P7_G2_740 internal transcribed spacer 1, partial sequence; 5.8S ribosomal RNA gene and internal transcribed spacer 2, complete sequence; and 28S ribosomal RNA gene, partial sequence	Portugal
23285614bcff0cbf524c04180ad126a8	ITS_AAANJL	1e-119	427	98.36	94	Cytospora diatrypelloidea	351603	NCBI_bioproject:PRJNA177353;GENBANK_ACC:AY347368;refseq_acc:NR_136968.1	Cytospora diatrypelloidea CBS 116826 ITS region; from TYPE material;REVIEWED REFSEQ: This record has been curated by NCBI staff. The;reference sequence is identical to AY347368.;Cytospora diatrypelloidea isolate CMW8549 internal transcribed spacer 1, partial sequence; and 5.8S ribosomal RNA gene and internal transcribed spacer 2, complete sequence	Australia: Orbost
23285614bcff0cbf524c04180ad126a8	ITS_AAAVHF	2e-118	424	97.22	97	Cytospora eucalypticola	117546	GENBANK_ACC:GU199417	Cytospora eucalypticola strain Wood Endophyte 4 18S ribosomal RNA gene, partial sequence; internal transcribed spacer 1 and 5.8S ribosomal RNA gene, complete sequence; and internal transcribed spacer 2, partial sequence	Australia: the Kimberley
23285614bcff0cbf524c04180ad126a8	ITS_AABJ4O	6e-118	422	98.73	92	Valsa fabianae	239929	GENBANK_ACC:EU301055	Valsa fabianae strain MUCC314 18S ribosomal RNA gene, partial sequence; internal transcribed spacer 1, 5.8S ribosomal RNA gene, and internal transcribed spacer 2, complete sequence; and 28S ribosomal RNA gene, partial sequence	Australia
684ce935ac11e5b0875d554d2435d158	ITS_AAAOYB	2e-118	424	97.58	96	Dioszegia takashimae	267220	refseq_acc:NR_136971.1;NCBI_bioproject:PRJNA177353	Dioszegia takashimae CBS 10053 ITS region; from TYPE material;REVIEWED REFSEQ: This record has been curated by NCBI staff. The;reference sequence is identical to AY562160.
aff945a29b32c23971328465751eb88a	ITS_AAA1GH	3e-131	466	99.61	99	Cladosporium aciculare	1758412	refseq_acc:NR_152294.1;NCBI_bioproject:PRJNA177353	Cladosporium aciculare ITS region; from TYPE material;REVIEWED REFSEQ: This record has been curated by NCBI staff. The;reference sequence is identical to KT600411.	Australia
aff945a29b32c23971328465751eb88a	ITS_AAASGR	1e-129	460	98.84	100	Cladosporium aphidis	1116207	refseq_acc:NR_120010.1;NCBI_bioproject:PRJNA177353	Cladosporium aphidis CPC 13204 ITS region; from TYPE material;REVIEWED REFSEQ: This record has been curated by NCBI staff. The;reference sequence is identical to JN906978.	Germany
aff945a29b32c23971328465751eb88a	ITS_AAA9FP	6e-128	455	98.45	100	Cladosporium xantochromaticum	1970641	refseq_acc:NR_148191.1;NCBI_bioproject:PRJNA177353	Cladosporium xantochromaticum UTHSC DI-13-211 ITS region; from TYPE material;REVIEWED REFSEQ: This record has been curated by NCBI staff. The;reference sequence is identical to LN834415.	USA
aff945a29b32c23971328465751eb88a	ITS_AAAY3D	3e-126	449	98.06	100	Cladosporium colombiae	643907	refseq_acc:NR_119729.1;NCBI_bioproject:PRJNA177353	Cladosporium colombiae CBS 274.80B ITS region; from TYPE material;REVIEWED REFSEQ: This record has been curated by NCBI staff. The;reference sequence is identical to FJ936159.	Colombia
aff945a29b32c23971328465751eb88a	ITS_AAAS2C	3e-126	449	98.06	100	Cladosporium crousii	1970647	refseq_acc:NR_148192.1;NCBI_bioproject:PRJNA177353	Cladosporium crousii UTHSC DI-13-247 ITS region; from TYPE material;REVIEWED REFSEQ: This record has been curated by NCBI staff. The;reference sequence is identical to LN834431.	USA
aff945a29b32c23971328465751eb88a	ITS_AAA2ZN	3e-126	449	98.06	100	Cladosporium pini-ponderosae	643908	refseq_acc:NR_119730.1;NCBI_bioproject:PRJNA177353	Cladosporium pini-ponderosae ITS region; from TYPE material;REVIEWED REFSEQ: This record has been curated by NCBI staff. The;reference sequence is identical to FJ936160.	Argentina
aff945a29b32c23971328465751eb88a	ITS_AABI2T	1e-124	444	98.04	99	Cladosporium austroafricanum	1758463	refseq_acc:NR_152288.1;NCBI_bioproject:PRJNA177353	Cladosporium austroafricanum ITS region; from TYPE material;REVIEWED REFSEQ: This record has been curated by NCBI staff. The;reference sequence is identical to KT600381.	South Africa
aff945a29b32c23971328465751eb88a	ITS_AABDZB	1e-124	444	97.67	100	Cladosporium macrocarpum	93488	refseq_acc:NR_119657.1;NCBI_bioproject:PRJNA177353	Cladosporium macrocarpum ITS region; from TYPE material;REVIEWED REFSEQ: This record has been curated by NCBI staff. The;reference sequence is identical to EF679375.;COMPLETENESS: incomplete on both ends.	USA
aff945a29b32c23971328465751eb88a	ITS_AAAYW1	1e-124	444	98.04	99	Cladosporium montecillanum	1758471	refseq_acc:NR_152292.1;NCBI_bioproject:PRJNA177353	Cladosporium montecillanum ITS region; from TYPE material;REVIEWED REFSEQ: This record has been curated by NCBI staff. The;reference sequence is identical to KT600406.	Mexico
aff945a29b32c23971328465751eb88a	ITS_AAAWTG	1e-124	444	98.04	99	Cladosporium pseudocladosporioides	887100	refseq_acc:NR_119852.1;NCBI_bioproject:PRJNA177353	Cladosporium pseudocladosporioides CPC 14189 ITS region; from TYPE material;REVIEWED REFSEQ: This record has been curated by NCBI staff. The;reference sequence is identical to HM148158.	Netherlands
aff945a29b32c23971328465751eb88a	ITS_AAAWTF	1e-124	444	98.04	99	Cladosporium cladosporioides	29917	refseq_acc:NR_119839.1;NCBI_bioproject:PRJNA177353	Cladosporium cladosporioides CBS 112388 ITS region; from TYPE material;REVIEWED REFSEQ: This record has been curated by NCBI staff. The;reference sequence is identical to HM148003.	Germany
aff945a29b32c23971328465751eb88a	ITS_AAAWTE	1e-124	444	98.04	99	Cladosporium australiense	887086	refseq_acc:NR_119837.1;NCBI_bioproject:PRJNA177353	Cladosporium australiense CPC 13226 ITS region; from TYPE material;REVIEWED REFSEQ: This record has been curated by NCBI staff. The;reference sequence is identical to HM147999.	Australia
aff945a29b32c23971328465751eb88a	ITS_AAAUNJ	1e-124	444	97.67	100	Cladosporium subcinereum	1970644	refseq_acc:NR_148193.1;NCBI_bioproject:PRJNA177353	Cladosporium subcinereum UTHSC DI-13-257 ITS region; from TYPE material;REVIEWED REFSEQ: This record has been curated by NCBI staff. The;reference sequence is identical to LN834433.	USA
aff945a29b32c23971328465751eb88a	ITS_AAAPBS	1e-124	444	97.67	100	Cladosporium soldanellae	1116210	refseq_acc:NR_120014.1;NCBI_bioproject:PRJNA177353	Cladosporium soldanellae CPC 13153 ITS region; from TYPE material;REVIEWED REFSEQ: This record has been curated by NCBI staff. The;reference sequence is identical to JN906982.	Germany
aff945a29b32c23971328465751eb88a	ITS_AAAPBR	1e-124	444	97.67	100	Cladosporium phlei	1116209	refseq_acc:NR_120013.1;NCBI_bioproject:PRJNA177353	Cladosporium phlei CBS 358.69 ITS region; from TYPE material;REVIEWED REFSEQ: This record has been curated by NCBI staff. The;reference sequence is identical to JN906981.	Germany
aff945a29b32c23971328465751eb88a	ITS_AAAPBQ	1e-124	444	97.67	100	Cladosporium echinulatum	166634	refseq_acc:NR_120012.1;NCBI_bioproject:PRJNA177353	Cladosporium echinulatum ITS region; from verified material;REVIEWED REFSEQ: This record has been curated by NCBI staff. The;reference sequence is identical to JN906980.	New Zealand
aff945a29b32c23971328465751eb88a	ITS_AAAPBP	1e-124	444	97.67	100	Cladosporium allii	1116206	refseq_acc:NR_120009.1;NCBI_bioproject:PRJNA177353	Cladosporium allii CBS 101.81 ITS region; from verified material;REVIEWED REFSEQ: This record has been curated by NCBI staff. The;reference sequence is identical to JN906977.	Netherlands
aff945a29b32c23971328465751eb88a	ITS_AAAOZ8	1e-124	444	98.04	99	Cladosporium tenuissimum	70808	refseq_acc:NR_119855.1;NCBI_bioproject:PRJNA177353	Cladosporium tenuissimum CPC 14253 ITS region; from TYPE material;REVIEWED REFSEQ: This record has been curated by NCBI staff. The;reference sequence is identical to HM148197.	USA
aff945a29b32c23971328465751eb88a	ITS_AAAJM2	1e-124	444	98.04	99	Cladosporium angustiterminale	1758462	refseq_acc:NR_152287.1;NCBI_bioproject:PRJNA177353	Cladosporium angustiterminale ITS region; from TYPE material;REVIEWED REFSEQ: This record has been curated by NCBI staff. The;reference sequence is identical to KT600379.	Australia
aff945a29b32c23971328465751eb88a	ITS_AAAF0V	1e-124	444	98.04	99	Cladosporium pseudochalastosporoides	1758474	refseq_acc:NR_152296.1;NCBI_bioproject:PRJNA177353	Cladosporium pseudochalastosporoides ITS region; from TYPE material;REVIEWED REFSEQ: This record has been curated by NCBI staff. The;reference sequence is identical to KT600415.	Mexico
aff945a29b32c23971328465751eb88a	ITS_AAAEZP	1e-124	444	98.04	99	Cladosporium oxysporum	29919	refseq_acc:NR_152267.1;NCBI_bioproject:PRJNA177353	Cladosporium oxysporum CPC 14371 ITS region; from TYPE material;REVIEWED REFSEQ: This record has been curated by NCBI staff. The;reference sequence is identical to HM148118.	China
aff945a29b32c23971328465751eb88a	ITS_AAADRA	1e-124	444	98.04	99	Cladosporium exasperatum	887089	refseq_acc:NR_119843.1;NCBI_bioproject:PRJNA177353	Cladosporium exasperatum CPC 14638 ITS region; from TYPE material;REVIEWED REFSEQ: This record has been curated by NCBI staff. The;reference sequence is identical to HM148090.	Australia
aff945a29b32c23971328465751eb88a	ITS_AAA3MJ	1e-124	444	97.67	100	Cladosporium ossifragi	470172	refseq_acc:NR_121333.1;NCBI_bioproject:PRJNA177353	Cladosporium ossifragi CBS 842.91 ITS region; from TYPE material;REVIEWED REFSEQ: This record has been curated by NCBI staff. The;reference sequence is identical to EF679381.;COMPLETENESS: incomplete on both ends.	Norway
aff945a29b32c23971328465751eb88a	ITS_AAA3MI	1e-124	444	97.67	100	Cladosporium antarcticum	470179	refseq_acc:NR_121332.1;NCBI_bioproject:PRJNA177353	Cladosporium antarcticum CBS 690.92 ITS region; from TYPE material;REVIEWED REFSEQ: This record has been curated by NCBI staff. The;reference sequence is identical to EF679334.;COMPLETENESS: incomplete on both ends.	Antarctica
aff945a29b32c23971328465751eb88a	ITS_AAA1HT	1e-124	444	98.04	99	Cladosporium scabrellum	887102	refseq_acc:NR_119853.1;NCBI_bioproject:PRJNA177353	Cladosporium scabrellum CPC 14976 ITS region; from TYPE material;REVIEWED REFSEQ: This record has been curated by NCBI staff. The;reference sequence is identical to HM148195.	Slovenia
aff945a29b32c23971328465751eb88a	ITS_AAA1HS	1e-124	444	98.04	99	Cladosporium perangustum	887098	refseq_acc:NR_119851.1;NCBI_bioproject:PRJNA177353	Cladosporium perangustum CPC 13815 ITS region; from TYPE material;REVIEWED REFSEQ: This record has been curated by NCBI staff. The;reference sequence is identical to HM148121.	South Africa
aff945a29b32c23971328465751eb88a	ITS_AAA1HR	1e-124	444	98.04	99	Cladosporium licheniphilum	887074	refseq_acc:NR_119847.1;NCBI_bioproject:PRJNA177353	Cladosporium licheniphilum CPC 13224 ITS region; from TYPE material;REVIEWED REFSEQ: This record has been curated by NCBI staff. The;reference sequence is identical to HM148111.	Germany
aff945a29b32c23971328465751eb88a	ITS_AAA1HQ	1e-124	444	98.04	99	Cladosporium hillianum	887094	refseq_acc:NR_119846.1;NCBI_bioproject:PRJNA177353	Cladosporium hillianum CPC 15459 ITS region; from TYPE material;REVIEWED REFSEQ: This record has been curated by NCBI staff. The;reference sequence is identical to HM148097.	New Zealand
aff945a29b32c23971328465751eb88a	ITS_AAA1HP	1e-124	444	98.04	99	Cladosporium chalastosporoides	887088	refseq_acc:NR_119838.1;NCBI_bioproject:PRJNA177353	Cladosporium chalastosporoides CPC 13864 ITS region; from TYPE material;REVIEWED REFSEQ: This record has been curated by NCBI staff. The;reference sequence is identical to HM148001.	South Africa
aff945a29b32c23971328465751eb88a	ITS_AAA1HO	1e-124	444	98.04	99	Cladosporium asperulatum	887085	refseq_acc:NR_119836.1;NCBI_bioproject:PRJNA177353	Cladosporium asperulatum CPC 14040 ITS region; from TYPE material;REVIEWED REFSEQ: This record has been curated by NCBI staff. The;reference sequence is identical to HM147998.	Portugal
aff945a29b32c23971328465751eb88a	ITS_AAA0LP	1e-124	444	98.04	99	Cladosporium ipereniae	1758465	refseq_acc:NR_152290.1;NCBI_bioproject:PRJNA177353	Cladosporium ipereniae ITS region; from TYPE material;REVIEWED REFSEQ: This record has been curated by NCBI staff. The;reference sequence is identical to KT600394.	Chile
aff945a29b32c23971328465751eb88a	ITS_AABLY4	6e-123	438	98.02	98	Cladosporium funiculosum	241845	refseq_acc:NR_119845.1;NCBI_bioproject:PRJNA177353	Cladosporium funiculosum ITS region; from TYPE material;REVIEWED REFSEQ: This record has been curated by NCBI staff. The;reference sequence is identical to HM148094.	Japan
aff945a29b32c23971328465751eb88a	ITS_AAAWSM	6e-123	438	97.65	99	Cladosporium aggregatocicatricatum	1758420	refseq_acc:NR_152300.1;NCBI_bioproject:PRJNA177353	Cladosporium aggregatocicatricatum ITS region; from TYPE material;REVIEWED REFSEQ: This record has been curated by NCBI staff. The;reference sequence is identical to KT600448.	New Zealand
aff945a29b32c23971328465751eb88a	ITS_AAAWHV	6e-123	438	97.65	99	Cladosporium cucumerinum	166633	refseq_acc:NR_119841.1;NCBI_bioproject:PRJNA177353	Cladosporium cucumerinum MUCL 10092 ITS region; from TYPE material;REVIEWED REFSEQ: This record has been curated by NCBI staff. The;reference sequence is identical to HM148072.	Netherlands
aff945a29b32c23971328465751eb88a	ITS_AAAN06	6e-123	438	97.65	99	Cladosporium angustiherbarum	1758461	refseq_acc:NR_152286.1;NCBI_bioproject:PRJNA177353	Cladosporium angustiherbarum ITS region; from TYPE material;REVIEWED REFSEQ: This record has been curated by NCBI staff. The;reference sequence is identical to KT600378.	USA: Utah
aff945a29b32c23971328465751eb88a	ITS_AAAE9K	6e-123	438	97.29	100	Cladosporium grevilleae	1051314	refseq_acc:NR_119960.1;NCBI_bioproject:PRJNA177353	Cladosporium grevilleae ITS region; from TYPE material;REVIEWED REFSEQ: This record has been curated by NCBI staff. The;reference sequence is identical to JF770450.	Australia
aff945a29b32c23971328465751eb88a	ITS_AAABZZ	6e-123	438	97.65	99	Cladosporium versiforme	1758479	refseq_acc:NR_152297.1;NCBI_bioproject:PRJNA177353	Cladosporium versiforme ITS region; from TYPE material;REVIEWED REFSEQ: This record has been curated by NCBI staff. The;reference sequence is identical to KT600417.	Iran
aff945a29b32c23971328465751eb88a	ITS_AAABPA	6e-123	438	97.65	99	Cladosporium puyae	1758475	refseq_acc:NR_152298.1;NCBI_bioproject:PRJNA177353	Cladosporium puyae CBS 274.80A ITS region; from TYPE material;REVIEWED REFSEQ: This record has been curated by NCBI staff. The;reference sequence is identical to KT600418.	Colombia
aff945a29b32c23971328465751eb88a	ITS_AAAAD6	6e-123	438	97.65	99	Cladosporium rhusicola	1758476	refseq_acc:NR_152299.1;NCBI_bioproject:PRJNA177353	Cladosporium rhusicola ITS region; from TYPE material;REVIEWED REFSEQ: This record has been curated by NCBI staff. The;reference sequence is identical to KT600440.	South Africa
aff945a29b32c23971328465751eb88a	ITS_AAATZB	2e-122	436	98.01	97	Cladosporium welwitschiicola	2016222	refseq_acc:NR_152308.1;NCBI_bioproject:PRJNA177353	Cladosporium welwitschiicola CPC 18648 ITS region; from TYPE material;REVIEWED REFSEQ: This record has been curated by NCBI staff. The;reference sequence is identical to KY646223.	Namibia
aff945a29b32c23971328465751eb88a	ITS_AAAH5E	2e-122	436	98.01	97	Cladosporium colocasiae	102000	refseq_acc:NR_119840.1;NCBI_bioproject:PRJNA177353	Cladosporium colocasiae ITS region; from TYPE material;REVIEWED REFSEQ: This record has been curated by NCBI staff. The;reference sequence is identical to HM148067.	Taiwan
aff945a29b32c23971328465751eb88a	ITS_AAAR7T	3e-121	433	97.99	97	Cladosporium varians	887104	refseq_acc:NR_119856.1;NCBI_bioproject:PRJNA177353	Cladosporium varians CPC 13658 ITS region; from TYPE material;REVIEWED REFSEQ: This record has been curated by NCBI staff. The;reference sequence is identical to HM148224.	Russia
aff945a29b32c23971328465751eb88a	ITS_AAANEM	1e-120	431	97.98	96	Cladosporium myrtacearum	887072	refseq_acc:NR_119849.1;NCBI_bioproject:PRJNA177353	Cladosporium myrtacearum CPC 14567 ITS region; from TYPE material;REVIEWED REFSEQ: This record has been curated by NCBI staff. The;reference sequence is identical to HM148117.	Australia
aff945a29b32c23971328465751eb88a	ITS_AAAFT0	1e-120	431	97.98	96	Cladosporium longicatenatum	1758469	refseq_acc:NR_152291.1;NCBI_bioproject:PRJNA177353	Cladosporium longicatenatum ITS region; from TYPE material;REVIEWED REFSEQ: This record has been curated by NCBI staff. The;reference sequence is identical to KT600403.	Australia
aff945a29b32c23971328465751eb88a	ITS_AABMEE	1e-119	427	96.51	100	Cladosporium arthropodii	1116208	refseq_acc:NR_120011.1;NCBI_bioproject:PRJNA177353	Cladosporium arthropodii ITS region; from TYPE material;REVIEWED REFSEQ: This record has been curated by NCBI staff. The;reference sequence is identical to JN906979.	New Zealand
aff945a29b32c23971328465751eb88a	ITS_AABF2J	1e-119	427	97.97	95	Cladosporium parapenidielloides	1758472	refseq_acc:NR_152293.1;NCBI_bioproject:PRJNA177353	Cladosporium parapenidielloides ITS region; from TYPE material;REVIEWED REFSEQ: This record has been curated by NCBI staff. The;reference sequence is identical to KT600410.	Australia
aff945a29b32c23971328465751eb88a	ITS_AABEME	1e-119	427	97.59	97	Cladosporium chubutense	643906	refseq_acc:NR_119728.1;NCBI_bioproject:PRJNA177353	Cladosporium chubutense ITS region; from TYPE material;REVIEWED REFSEQ: This record has been curated by NCBI staff. The;reference sequence is identical to FJ936158.	Argentina
aff945a29b32c23971328465751eb88a	ITS_AAA7HR	1e-119	427	97.6	97	Cladosporium penidielloides	1758473	refseq_acc:NR_152295.1;NCBI_bioproject:PRJNA177353	Cladosporium penidielloides ITS region; from TYPE material;REVIEWED REFSEQ: This record has been curated by NCBI staff. The;reference sequence is identical to KT600412.	Australia
aff945a29b32c23971328465751eb88a	ITS_AAAEM0	5e-119	425	97.96	95	Cladosporium chasmanthicola	2016220	refseq_acc:NR_152307.1;NCBI_bioproject:PRJNA177353	Cladosporium chasmanthicola CPC 21300 ITS region; from TYPE material;REVIEWED REFSEQ: This record has been curated by NCBI staff. The;reference sequence is identical to KY646221.	South Africa: Western Cape, Brackenfell
aff945a29b32c23971328465751eb88a	ITS_AAADDV	5e-119	425	97.96	95	Cladosporium phaenocomae	1049285	refseq_acc:NR_119950.1;NCBI_bioproject:PRJNA177353	Cladosporium phaenocomae CBS 128769 ITS region; from TYPE material;REVIEWED REFSEQ: This record has been curated by NCBI staff. The;reference sequence is identical to JF499837.	South Africa
aff945a29b32c23971328465751eb88a	ITS_AAARW5	2e-118	424	97.95	95	Cladosporium flabelliforme	887091	refseq_acc:NR_119844.1;NCBI_bioproject:PRJNA177353	Cladosporium flabelliforme CPC 14523 ITS region; from TYPE material;REVIEWED REFSEQ: This record has been curated by NCBI staff. The;reference sequence is identical to HM148092.	Australia
aff945a29b32c23971328465751eb88a	ITS_AAAV2I	6e-118	422	97.94	94	Cladosporium rectoides	887101	refseq_acc:NR_111539.1;NCBI_bioproject:PRJNA177353	Cladosporium rectoides CPC 11624 ITS region; from TYPE material;REVIEWED REFSEQ: This record has been curated by NCBI staff. The;reference sequence is identical to HM148193.	South Korea
aff945a29b32c23971328465751eb88a	ITS_AAAV2H	6e-118	422	97.94	94	Cladosporium gamsianum	887092	refseq_acc:NR_111533.1;NCBI_bioproject:PRJNA177353	Cladosporium gamsianum CPC 11807 ITS region; from TYPE material;REVIEWED REFSEQ: This record has been curated by NCBI staff. The;reference sequence is identical to HM148095.	South Africa
aff945a29b32c23971328465751eb88a	ITS_AAAV2G	6e-118	422	97.94	94	Cladosporium delicatulum	887075	refseq_acc:NR_119842.1;NCBI_bioproject:PRJNA177353	Cladosporium delicatulum CPC 11389 ITS region; from verified material;REVIEWED REFSEQ: This record has been curated by NCBI staff. The;reference sequence is identical to HM148081.	Germany
aff945a29b32c23971328465751eb88a	ITS_AAAV2F	6e-118	422	97.94	94	Cladosporium acalyphae	887083	refseq_acc:NR_119835.1;NCBI_bioproject:PRJNA177353	Cladosporium acalyphae CPC 11625 ITS region; from TYPE material;REVIEWED REFSEQ: This record has been curated by NCBI staff. The;reference sequence is identical to HM147994.	South Korea
aff945a29b32c23971328465751eb88a	ITS_AAAS3J	6e-118	422	97.94	94	Cladosporium xylophilum	887106	refseq_acc:NR_111541.1;NCBI_bioproject:PRJNA177353	Cladosporium xylophilum CPC 12403 ITS region; from TYPE material;REVIEWED REFSEQ: This record has been curated by NCBI staff. The;reference sequence is identical to HM148230.	Russia
aff945a29b32c23971328465751eb88a	ITS_AAAS3I	6e-118	422	97.94	94	Cladosporium verrucocladosporioides	887105	refseq_acc:NR_111540.1;NCBI_bioproject:PRJNA177353	Cladosporium verrucocladosporioides CPC 12300 ITS region; from TYPE material;REVIEWED REFSEQ: This record has been curated by NCBI staff. The;reference sequence is identical to HM148226.	South Korea
aff945a29b32c23971328465751eb88a	ITS_AAAS3H	6e-118	422	97.94	94	Cladosporium angustisporum	887084	refseq_acc:NR_111530.1;NCBI_bioproject:PRJNA177353	Cladosporium angustisporum CPC 12437 ITS region; from TYPE material;REVIEWED REFSEQ: This record has been curated by NCBI staff. The;reference sequence is identical to HM147995.	Australia
aff945a29b32c23971328465751eb88a	ITS_AAAO1K	6e-118	422	97.94	94	Cladosporium phyllophilum	887071	refseq_acc:NR_111538.1;NCBI_bioproject:PRJNA177353	Cladosporium phyllophilum CPC 11333 ITS region; from TYPE material;REVIEWED REFSEQ: This record has been curated by NCBI staff. The;reference sequence is identical to HM148154.	Germany
aff945a29b32c23971328465751eb88a	ITS_AAAO1J	6e-118	422	97.94	94	Cladosporium iranicum	887096	refseq_acc:NR_111536.1;NCBI_bioproject:PRJNA177353	Cladosporium iranicum CPC 11554 ITS region; from TYPE material;REVIEWED REFSEQ: This record has been curated by NCBI staff. The;reference sequence is identical to HM148110.	Iran
aff945a29b32c23971328465751eb88a	ITS_AAAAC4	6e-118	422	97.94	94	Cladosporium phyllactiniicola	887099	refseq_acc:NR_111537.1;NCBI_bioproject:PRJNA177353	Cladosporium phyllactiniicola CPC 11830 ITS region; from TYPE material;REVIEWED REFSEQ: This record has been curated by NCBI staff. The;reference sequence is identical to HM148153.	USA: Seattle
aff945a29b32c23971328465751eb88a	ITS_AAAAC3	6e-118	422	97.94	94	Cladosporium exile	887090	refseq_acc:NR_111532.1;NCBI_bioproject:PRJNA177353	Cladosporium exile CPC 11828 ITS region; from TYPE material;REVIEWED REFSEQ: This record has been curated by NCBI staff. The;reference sequence is identical to HM148091.	USA: Washington
aff945a29b32c23971328465751eb88a	ITS_AABAR6	3e-116	416	97.53	94	Cladosporium herbarum	29918	refseq_acc:NR_119656.1;NCBI_bioproject:PRJNA177353	Cladosporium herbarum ITS region; from TYPE material;REVIEWED REFSEQ: This record has been curated by NCBI staff. The;reference sequence is identical to EF679363.;COMPLETENESS: incomplete on both ends.	Netherlands
aff945a29b32c23971328465751eb88a	ITS_AAAOG5	3e-116	416	97.53	94	Cladosporium sinuosum	470175	refseq_acc:NR_119659.1;NCBI_bioproject:PRJNA177353	Cladosporium sinuosum ITS region; from TYPE material;REVIEWED REFSEQ: This record has been curated by NCBI staff. The;reference sequence is identical to EF679386.;COMPLETENESS: incomplete on both ends.	New Zealand
aff945a29b32c23971328465751eb88a	ITS_AAAOG4	3e-116	416	97.53	94	Cladosporium herbaroides	470171	refseq_acc:NR_119655.1;NCBI_bioproject:PRJNA177353	Cladosporium herbaroides ITS region; from TYPE material;REVIEWED REFSEQ: This record has been curated by NCBI staff. The;reference sequence is identical to EF679357.;COMPLETENESS: incomplete on both ends.	Israel
aff945a29b32c23971328465751eb88a	ITS_AAAMLT	3e-116	416	97.53	94	Cladosporium subinflatum	470177	refseq_acc:NR_119661.1;NCBI_bioproject:PRJNA177353	Cladosporium subinflatum ITS region; from TYPE material;REVIEWED REFSEQ: This record has been curated by NCBI staff. The;reference sequence is identical to EF679389.;COMPLETENESS: incomplete on both ends.	Slovenia
aff945a29b32c23971328465751eb88a	ITS_AAAMLS	3e-116	416	97.53	94	Cladosporium spinulosum	470176	refseq_acc:NR_119660.1;NCBI_bioproject:PRJNA177353	Cladosporium spinulosum ITS region; from TYPE material;REVIEWED REFSEQ: This record has been curated by NCBI staff. The;reference sequence is identical to EF679388.;COMPLETENESS: incomplete on both ends.	Slovenia
aff945a29b32c23971328465751eb88a	ITS_AAAEY9	3e-116	416	97.53	94	Cladosporium tenellum	470178	refseq_acc:NR_119662.1;NCBI_bioproject:PRJNA177353	Cladosporium tenellum ITS region; from TYPE material;REVIEWED REFSEQ: This record has been curated by NCBI staff. The;reference sequence is identical to EF679401.;COMPLETENESS: incomplete on both ends.	Israel
aff945a29b32c23971328465751eb88a	ITS_AABDGZ	1e-114	411	97.5	93	Cladosporium variabile	219599	refseq_acc:NR_119663.1;NCBI_bioproject:PRJNA177353	Cladosporium variabile ITS region; from TYPE material;REVIEWED REFSEQ: This record has been curated by NCBI staff. The;reference sequence is identical to EF679402.;COMPLETENESS: incomplete on both ends.	USA
aff945a29b32c23971328465751eb88a	ITS_AABA74	1e-114	411	97.12	94	Cladosporium austrohemisphaericum	1758464	refseq_acc:NR_152289.1;NCBI_bioproject:PRJNA177353	Cladosporium austrohemisphaericum ITS region; from TYPE material;REVIEWED REFSEQ: This record has been curated by NCBI staff. The;reference sequence is identical to KT600382.	New Zealand
aff945a29b32c23971328465751eb88a	ITS_AAAFXZ	1e-114	411	97.12	94	Cladosporium ramotenellum	470174	refseq_acc:NR_119658.1;NCBI_bioproject:PRJNA177353	Cladosporium ramotenellum ITS region; from TYPE material;REVIEWED REFSEQ: This record has been curated by NCBI staff. The;reference sequence is identical to EF679384.;COMPLETENESS: incomplete on both ends.	Slovenia
aff945a29b32c23971328465751eb88a	ITS_AAANLI	2e-112	403	97.46	91	Cladosporium allicinum	1338630	refseq_acc:NR_152266.1;NCBI_bioproject:PRJNA177353	Cladosporium allicinum ITS region; from TYPE material;REVIEWED REFSEQ: This record has been curated by NCBI staff. The;reference sequence is identical to EF679350.;COMPLETENESS: incomplete on both ends.	Belgium
aff945a29b32c23971328465751eb88a	ITS_AAAJWC	8e-112	401	97.84	90	Cladosporium subuliforme	887103	refseq_acc:NR_119854.1;NCBI_bioproject:PRJNA177353	Cladosporium subuliforme CPC 13735 ITS region; from TYPE material;REVIEWED REFSEQ: This record has been curated by NCBI staff. The;reference sequence is identical to HM148196.	Thailand
aff945a29b32c23971328465751eb88a	ITS_AABDA6	1e-109	394	95.88	94	Cladosporium pseudiridis	470173	refseq_acc:NR_111272.1;NCBI_bioproject:PRJNA177353	Cladosporium pseudiridis CBS 116463 ITS region; from TYPE material;REVIEWED REFSEQ: This record has been curated by NCBI staff. The;reference sequence is identical to EF679383.;COMPLETENESS: incomplete on both ends.	New Zealand
aff945a29b32c23971328465751eb88a	ITS_AABBRD	8e-107	385	95.47	93	Passalora fulva	5499	GENBANK_ACC:KC213761	Passalora fulva clone T10-2 18S ribosomal RNA gene, partial sequence; internal transcribed spacer 1, 5.8S ribosomal RNA gene, and internal transcribed spacer 2, complete sequence; and 28S ribosomal RNA gene, partial sequence	South Korea
af502d20a58df8c1d6092c23d5fd879d	ITS_AAAG59	5e-129	459	98.84	100	Devriesia fraseriae	933096	refseq_acc:NR_144961.1;NCBI_bioproject:PRJNA177353	Devriesia fraseriae ITS region; from TYPE material;REVIEWED REFSEQ: This record has been curated by NCBI staff. The;reference sequence is identical to HQ599602.;COMPLETENESS: not full length.	Australia
af502d20a58df8c1d6092c23d5fd879d	ITS_AABB6C	1e-109	394	96.64	91	Teratosphaeria pseudocryptica	361244	GENBANK_ACC:KF901534	Teratosphaeria pseudocryptica culture CPC:11264 internal transcribed spacer 1, partial sequence; 5.8S ribosomal RNA gene and internal transcribed spacer 2, complete sequence; and 28S ribosomal RNA gene, partial sequence	Australia
af502d20a58df8c1d6092c23d5fd879d	ITS_AAAZS7	2e-108	390	95.87	94	Devriesia sardiniae	1690599	refseq_acc:NR_145014.1;NCBI_bioproject:PRJNA177353	Devriesia sardiniae CBS 139724 ITS region; from TYPE material;REVIEWED REFSEQ: This record has been curated by NCBI staff. The;reference sequence is identical to KP791765.;COMPLETENESS: not full length.
af502d20a58df8c1d6092c23d5fd879d	ITS_AAAS7W	2e-108	390	96.61	91	Neodevriesia stirlingiae	1280625	NCBI_bioproject:PRJNA177353;GENBANK_ACC:KC005778;refseq_acc:NR_120228.1	Neodevriesia stirlingiae CPC 19948 ITS region; from TYPE material;REVIEWED REFSEQ: This record has been curated by NCBI staff. The;reference sequence is identical to KC005778.;Devriesia stirlingiae culture-collection CPC:19948 18S ribosomal RNA gene, partial sequence; internal transcribed spacer 1, 5.8S ribosomal RNA gene, and internal transcribed spacer 2, complete sequence; and 28S ribosomal RN…	Australia: Victoria, Melbourne, Wandoo National Park
c68c54842073703e92723024d2aa7f22	ITS_AABH3M	3e-131	466	99.22	100	Vishniacozyma victoriae	1895944	refseq_acc:NR_073260.1;NCBI_bioproject:PRJNA177353	Vishniacozyma victoriae CBS 8685 ITS region; from TYPE material;REVIEWED REFSEQ: This record has been curated by NCBI staff. The;reference sequence is identical to AF444469.;Source information has been augmented with data from the CBS strain;database.
c68c54842073703e92723024d2aa7f22	ITS_AABFR0	3e-121	433	96.91	100	Vishniacozyma tephrensis	151289	refseq_acc:NR_144812.1;NCBI_bioproject:PRJNA177353	Vishniacozyma tephrensis CBS 8935 ITS region; from TYPE material;REVIEWED REFSEQ: This record has been curated by NCBI staff. The;reference sequence is identical to DQ000318.
c68c54842073703e92723024d2aa7f22	ITS_AAAZLO	1e-115	414	97.55	95	Vishniacozyma carnescens	214994	refseq_acc:NR_130695.1;NCBI_bioproject:PRJNA177353	Vishniacozyma carnescens CBS 973 ITS region; from TYPE material;REVIEWED REFSEQ: This record has been curated by NCBI staff. The;reference sequence is identical to KF036588.
24710f62e17276a4cd3393c5f9897a45	ITS_AAAK3H	1e-119	427	96.53	100	Seimatosporium pistaciae	1577874	refseq_acc:NR_137942.1;NCBI_bioproject:PRJNA177353	Seimatosporium pistaciae ITS region; from TYPE material;REVIEWED REFSEQ: This record has been curated by NCBI staff. The;reference sequence is identical to KP004463.	Iran: Saveh
24710f62e17276a4cd3393c5f9897a45	ITS_AABDOO	1e-114	411	95.37	100	Seiridium phylicae	1280630	refseq_acc:NR_120230.1;NCBI_bioproject:PRJNA177353	Seiridium phylicae CPC 19962 ITS region; from TYPE material;REVIEWED REFSEQ: This record has been curated by NCBI staff. The;reference sequence is identical to KC005785.	United Kingdom: Inaccessible Island (Tristan da Cunha)
11ce8d9604da21d80a7ab8fb20eefe3c	ITS_AABATC	2e-117	420	96.47	98	Exophiala nigra	52866	GENBANK_ACC:KX822499	Exophiala nigra strain CBS 546.82 18S ribosomal RNA gene, partial sequence; internal transcribed spacer 1, 5.8S ribosomal RNA gene, and internal transcribed spacer 2, complete sequence; and 28S ribosomal RNA gene, partial sequence
11ce8d9604da21d80a7ab8fb20eefe3c	ITS_AAAQBE	3e-101	366	95.24	90	Exophiala bergeri	152767	refseq_acc:NR_111245.1;GENBANK_ACC:EF551462;ISHAM-ITS:MITS1541;NCBI_bioproject:PRJNA177353	Exophiala bergeri CBS 353.52 ITS region; from TYPE material;REVIEWED REFSEQ: This record has been curated by NCBI staff. The;reference sequence is identical to EF551462.;Exophiala bergeri strain CBS 353.52 isolate ISHAM-ITS_ID MITS1541 internal transcribed spacer 1, partial sequence; 5.8S ribosomal RNA gene, complete sequence; and internal transcribed spacer 2, partial sequence
a8fcf0cd1cee0fcd1bfb9faff63a1230	ITS_AAADD6	6e-133	472	99.61	100	Phacidium grevilleae	1663528	refseq_acc:NR_137977.1;NCBI_bioproject:PRJNA177353	Phacidium grevilleae ITS region; from TYPE material;REVIEWED REFSEQ: This record has been curated by NCBI staff. The;reference sequence is identical to KR476718.	Uganda: Kabat
a8fcf0cd1cee0fcd1bfb9faff63a1230	ITS_AAAZQ6	3e-131	466	99.23	100	Allantophomopsis cytisporea	1484957	refseq_acc:NR_132921.1;NCBI_bioproject:PRJNA177353	Allantophomopsis cytisporea ITS region; from TYPE material;REVIEWED REFSEQ: This record has been curated by NCBI staff. The;reference sequence is identical to KR873228.	Latvia: Aluksne
a8fcf0cd1cee0fcd1bfb9faff63a1230	ITS_AAALBG	3e-131	466	99.22	100	Allantophomopsis lunata	1663484	refseq_acc:NR_132922.1;NCBI_bioproject:PRJNA177353	Allantophomopsis lunata ITS region; from TYPE material;REVIEWED REFSEQ: This record has been curated by NCBI staff. The;reference sequence is identical to KR873229.	USA: New Jersey
a8fcf0cd1cee0fcd1bfb9faff63a1230	ITS_AAAC99	8e-127	451	99.6	96	Phacidium pseudophacidioides	1484964	refseq_acc:NR_137872.1;NCBI_bioproject:PRJNA177353	Phacidium pseudophacidioides CBS 590.69 ITS region; from TYPE material;REVIEWED REFSEQ: This record has been curated by NCBI staff. The;reference sequence is identical to KJ663853.	Netherlands
a8fcf0cd1cee0fcd1bfb9faff63a1230	ITS_AAACBK	4e-125	446	99.19	96	Phacidium lauri	1659228	refseq_acc:NR_145381.1;NCBI_bioproject:PRJNA177353	Phacidium lauri CBS 308.68 ITS region; from TYPE material;REVIEWED REFSEQ: This record has been curated by NCBI staff. The;reference sequence is identical to KJ663850.	Netherlands
a8fcf0cd1cee0fcd1bfb9faff63a1230	ITS_AABMOO	2e-113	407	95.04	100	Darkera picea	1589794	refseq_acc:NR_132906.1;NCBI_bioproject:PRJNA177353	Darkera picea CPC 23897 ITS region; from TYPE material;REVIEWED REFSEQ: This record has been curated by NCBI staff. The;reference sequence is identical to KM108370.	Finland
b26ad436383c648282859f3b8382e4f4	ITS_AABKQC	6e-128	455	98.46	100	Lophiostoma multiseptatum	1762940	refseq_acc:NR_138018.1;NCBI_bioproject:PRJNA177353	Lophiostoma multiseptatum HHUF 27309 ITS region; from TYPE material;REVIEWED REFSEQ: This record has been curated by NCBI staff. The;reference sequence is identical to LC001726.	Japan: Aomori, Hirosaki, Kadoke, riverbank (Chitose-bridge), Oowasawa-river
b26ad436383c648282859f3b8382e4f4	ITS_AABIEH	4e-125	446	98.05	99	Lophiohelichrysum helichrysi	1765059	refseq_acc:NR_138011.1;NCBI_bioproject:PRJNA177353	Lophiohelichrysum helichrysi MFLUCC 15-0701 ITS region; from TYPE material;REVIEWED REFSEQ: This record has been curated by NCBI staff. The;reference sequence is identical to KT333435.	Italy
b26ad436383c648282859f3b8382e4f4	ITS_AAA1FR	1e-124	444	97.68	100	Biappendiculispora japonica	1762944	refseq_acc:NR_138019.1;NCBI_bioproject:PRJNA177353	Biappendiculispora japonica HHUF 27313 ITS region; from TYPE material;REVIEWED REFSEQ: This record has been curated by NCBI staff. The;reference sequence is identical to LC001728.	Japan: Aomori, Hirosaki, Sanpinai
b26ad436383c648282859f3b8382e4f4	ITS_AABG6O	8e-122	435	98.77	95	Sigarispora arundinis		UNITE_seqid:JN942965
b26ad436383c648282859f3b8382e4f4	ITS_AABC2Q	2e-117	420	96.84	98	Phoma sp. MA 4556	331432	GENBANK_ACC:AJ972797	Phoma sp. MA 4556 18S rRNA gene, 5.8S rRNA gene, ITS1 and ITS2, isolate MA 4556	Turkey:Mediterranean
b26ad436383c648282859f3b8382e4f4	ITS_AAA8LT	8e-117	418	98.73	91	Sigarispora coronillae	1752119	GENBANK_ACC:KT026120	Sigarispora coronillae strain MFLUCC 14-0941 internal transcribed spacer 1, partial sequence; 5.8S ribosomal RNA gene, complete sequence; and internal transcribed spacer 2, partial sequence	Italy
b26ad436383c648282859f3b8382e4f4	ITS_AABK8I	3e-116	416	97.93	93	Platystomum crataegi	1752116	GENBANK_ACC:KT026117	Platystomum crataegi strain MFLUCC 14-0925 internal transcribed spacer 1, partial sequence; 5.8S ribosomal RNA gene, complete sequence; and internal transcribed spacer 2, partial sequence	Italy
eda386075dcb6acb947537120b07105f	ITS_AAAZLQ	1e-120	431	96.91	100	Suberoteratosphaeria suberosa	1431955	refseq_acc:NR_147258.1;NCBI_bioproject:PRJNA177353	Suberoteratosphaeria suberosa CBS 436.92 ITS region; from TYPE material;REVIEWED REFSEQ: This record has been curated by NCBI staff. The;reference sequence is identical to AY626985.
eda386075dcb6acb947537120b07105f	ITS_AAAUKU	3e-116	416	95.77	100	Neotrimmatostroma paraexcentricum	1871378	refseq_acc:NR_145124.1;NCBI_bioproject:PRJNA177353	Neotrimmatostroma paraexcentricum ITS region; from TYPE material;REVIEWED REFSEQ: This record has been curated by NCBI staff. The;reference sequence is identical to KX228285.	Australia: Victoria, Phillip Island, Conservation Hill
eda386075dcb6acb947537120b07105f	ITS_AAA53Z	7e-103	372	95.34	91	Neotrimmatostroma excentricum	1431942	GENBANK_ACC:KF901518	Neotrimmatostroma excentricum culture CBS:121102 strain CBS 121102 internal transcribed spacer 1, partial sequence; 5.8S ribosomal RNA gene and internal transcribed spacer 2, complete sequence; and 28S ribosomal RNA gene, partial sequence	Australia: New South Wales
60612c3167bec40294a22767e331781b	ITS_AABKB4	1e-119	427	99.57	91	uncultured Fusarium	369572	GENBANK_ACC:KF385328	Uncultured Fusarium clone OTUst02 18S ribosomal RNA gene, partial sequence; internal transcribed spacer 1, 5.8S ribosomal RNA gene, and internal transcribed spacer 2, complete sequence; and 28S ribosomal RNA gene, partial sequence
60612c3167bec40294a22767e331781b	ITS_AAABDT	6e-118	422	96.84	98	Fusarium avenaceum	40199	GENBANK_ACC:FJ602996	Gibberella avenacea isolate FA50 18S ribosomal RNA gene, partial sequence; internal transcribed spacer 1, 5.8S ribosomal RNA gene, and internal transcribed spacer 2, complete sequence; and 28S ribosomal RNA gene, partial sequence
60612c3167bec40294a22767e331781b	ITS_AAABYF	2e-117	420	99.15	91	Fusarium tricinctum	61284	GENBANK_ACC:AB587028	Fusarium tricinctum genes for 18S rRNA, ITS1, 5.8S rRNA, ITS2, 28S rRNA, partial and complete sequence, strain: ATCC 38183
60612c3167bec40294a22767e331781b	ITS_AAA1VP	8e-117	418	96.47	98	Fusarium avenaceum	40199	GENBANK_ACC:FJ602947	Gibberella avenacea isolate FA01 18S ribosomal RNA gene, partial sequence; internal transcribed spacer 1, 5.8S ribosomal RNA gene, and internal transcribed spacer 2, complete sequence; and 28S ribosomal RNA gene, partial sequence
60612c3167bec40294a22767e331781b	ITS_AAA40D	3e-116	416	98.72	91	uncultured Hypocreales	209465	GENBANK_ACC:EU754924	Uncultured Hypocreales clone B4_2_e_ITS1F internal transcribed spacer 1, partial sequence; 5.8S ribosomal RNA gene, complete sequence; and internal transcribed spacer 2, partial sequence
60612c3167bec40294a22767e331781b	ITS_AAAUFG	1e-115	414	98.72	91	Colletotrichum dematium	34405	GENBANK_ACC:KU325166	Colletotrichum dematium strain P4_D5_1416 18S ribosomal RNA gene, partial sequence; internal transcribed spacer 1, 5.8S ribosomal RNA gene, and internal transcribed spacer 2, complete sequence; and 28S ribosomal RNA gene, partial sequence	Portugal
60612c3167bec40294a22767e331781b	ITS_AAALKF	1e-115	414	98.72	91	Fusarium lateritium	5523	GENBANK_ACC:KU324991	Fusarium lateritium strain P2_C7_42 internal transcribed spacer 1, partial sequence; 5.8S ribosomal RNA gene and internal transcribed spacer 2, complete sequence; and 28S ribosomal RNA gene, partial sequence	Portugal
60612c3167bec40294a22767e331781b	ITS_AABATA	5e-114	409	98.29	91	Fusarium sp.	29916	GENBANK_ACC:KU901536	Fusarium sp. isolate DEPMD D-5 internal transcribed spacer 1, partial sequence; 5.8S ribosomal RNA gene and internal transcribed spacer 2, complete sequence; and large subunit ribosomal RNA gene, partial sequence	Poland: Lower Silesia Province
60612c3167bec40294a22767e331781b	ITS_AAANUQ	3e-106	383	95.87	91	Fusarium sp.	29916	GENBANK_ACC:KT268914	Fusarium sp. strain P1641 internal transcribed spacer 1, partial sequence; 5.8S ribosomal RNA gene and internal transcribed spacer 2, complete sequence; and 28S ribosomal RNA gene, partial sequence	Bulgaria
60612c3167bec40294a22767e331781b	ITS_AAAR41	5e-104	375	95.08	91	Fusarium sp.	29916	GENBANK_ACC:KT269013	Fusarium sp. strain P1741 internal transcribed spacer 1, partial sequence; 5.8S ribosomal RNA gene and internal transcribed spacer 2, complete sequence; and 28S ribosomal RNA gene, partial sequence	Bulgaria
2a046778904eb19f3acc0a1ee97f9d56	ITS_AAAW2C	1e-125	448	98.81	97	Paramyrothecium roridum	1859971	GENBANK_ACC:KJ909289	Myrothecium roridum culture-collection ICMP:20424 18S ribosomal RNA gene, partial sequence; internal transcribed spacer 1, 5.8S ribosomal RNA gene, and internal transcribed spacer 2, complete sequence; and 28S ribosomal RNA gene, partial sequence	New Zealand
2a046778904eb19f3acc0a1ee97f9d56	ITS_AABBKB	4e-120	429	96.9	100	Xepicula jollymannii	1860036	refseq_acc:NR_145087.1;NCBI_bioproject:PRJNA177353	Xepicula jollymannii CBS 276.48 ITS region; from TYPE material;REVIEWED REFSEQ: This record has been curated by NCBI staff. The;reference sequence is identical to KU847248.	Malawi
2a046778904eb19f3acc0a1ee97f9d56	ITS_AAAVSF	5e-119	425	96.18	100	Paramyrothecium terrestris	1859973	refseq_acc:NR_145078.1;NCBI_bioproject:PRJNA177353	Paramyrothecium terrestris CBS 564.86 ITS region; from TYPE material;REVIEWED REFSEQ: This record has been curated by NCBI staff. The;reference sequence is identical to KU846303.	Turkey
2a046778904eb19f3acc0a1ee97f9d56	ITS_AAAFKB	2e-118	424	96.51	100	Xepicula crassiseta	1860035	refseq_acc:NR_145086.1;NCBI_bioproject:PRJNA177353	Xepicula crassiseta CBS 392.71 ITS region; from TYPE material;REVIEWED REFSEQ: This record has been curated by NCBI staff. The;reference sequence is identical to KU847247.	Spain
2a046778904eb19f3acc0a1ee97f9d56	ITS_AAANAV	3e-116	416	96.81	97	Xepicula jollymannii	1860036	GENBANK_ACC:KU847248	Xepicula jollymannii strain CBS 276.48 18S ribosomal RNA gene, partial sequence; internal transcribed spacer 1, 5.8S ribosomal RNA gene, and internal transcribed spacer 2, complete sequence; and 28S ribosomal RNA gene, partial sequence	Malawi
2a046778904eb19f3acc0a1ee97f9d56	ITS_AAAT79	4e-115	412	96.09	97	Paramyrothecium terrestris	1859973	GENBANK_ACC:KU846306	Paramyrothecium terrestris strain CBS 872.85 18S ribosomal RNA gene, partial sequence; internal transcribed spacer 1, 5.8S ribosomal RNA gene, and internal transcribed spacer 2, complete sequence; and 28S ribosomal RNA gene, partial sequence	Turkey
2a046778904eb19f3acc0a1ee97f9d56	ITS_AAAOCN	4e-115	412	95.4	100	Paramyrothecium roridum	1859971	refseq_acc:NR_145077.1;NCBI_bioproject:PRJNA177353	Paramyrothecium roridum CBS 357.89 ITS region; from TYPE material;REVIEWED REFSEQ: This record has been curated by NCBI staff. The;reference sequence is identical to KU846300.	Italy
2a046778904eb19f3acc0a1ee97f9d56	ITS_AAA5ZM	1e-114	411	95.09	100	Paramyrothecium foliicola	1859967	refseq_acc:NR_145074.1;NCBI_bioproject:PRJNA177353	Paramyrothecium foliicola CBS 113121 ITS region; from TYPE material;REVIEWED REFSEQ: This record has been curated by NCBI staff. The;reference sequence is identical to KU846294.	Brazil
2a046778904eb19f3acc0a1ee97f9d56	ITS_AABIMJ	7e-113	405	95.67	97	Paramyrothecium roridum	1859971	GENBANK_ACC:AB823653	Myrothecium roridum genes for 18S rRNA, ITS1, 5.8S rRNA, ITS2, 28S rRNA, partial and complete sequence, isolate: KKFC402	Thailand
625cd00e2625587fee677c1ff8e265ca	ITS_AAAWFR	1e-129	460	98.84	100	Ascochyta phacae	487633	refseq_acc:NR_135942.1;NCBI_bioproject:PRJNA177353	Ascochyta phacae CBS 184.55 ITS region; from TYPE material;REVIEWED REFSEQ: This record has been curated by NCBI staff. The;reference sequence is identical to EU167570.
625cd00e2625587fee677c1ff8e265ca	ITS_AAAJ7S	5e-129	459	99.6	97	Boeremia strasseri	749580	refseq_acc:NR_135985.1;NCBI_bioproject:PRJNA177353	Boeremia strasseri CBS 126.93 ITS region; from TYPE material;REVIEWED REFSEQ: This record has been curated by NCBI staff. The;reference sequence is identical to GU237773.
625cd00e2625587fee677c1ff8e265ca	ITS_AAAJ7R	5e-129	459	99.6	97	Boeremia sambuci-nigrae	749576	refseq_acc:NR_136004.1;NCBI_bioproject:PRJNA177353	Boeremia sambuci-nigrae CBS 629.68 ITS region; from TYPE material;REVIEWED REFSEQ: This record has been curated by NCBI staff. The;reference sequence is identical to GU237897.
625cd00e2625587fee677c1ff8e265ca	ITS_AAAP40	2e-127	453	99.21	97	Epicoccum pimprinum	749591	refseq_acc:NR_135971.1;NCBI_bioproject:PRJNA177353	Epicoccum pimprinum CBS 246.60 ITS region; from TYPE material;REVIEWED REFSEQ: This record has been curated by NCBI staff. The;reference sequence is identical to FJ427049.	India
625cd00e2625587fee677c1ff8e265ca	ITS_AAAKTC	2e-127	453	99.2	97	Boeremia noackiana	749564	refseq_acc:NR_135976.1;NCBI_bioproject:PRJNA177353	Boeremia noackiana CBS 101203 ITS region; from TYPE material;REVIEWED REFSEQ: This record has been curated by NCBI staff. The;reference sequence is identical to GU237720.
625cd00e2625587fee677c1ff8e265ca	ITS_AAABAD	2e-127	453	99.21	97	Epicoccum huancayense	749841	refseq_acc:NR_135977.1;NCBI_bioproject:PRJNA177353	Epicoccum huancayense CBS 105.80 ITS region; from TYPE material;REVIEWED REFSEQ: This record has been curated by NCBI staff. The;reference sequence is identical to GU237732.
625cd00e2625587fee677c1ff8e265ca	ITS_AAAM6C	3e-126	449	98.07	100	Peyronellaea prosopidis	1414633	refseq_acc:NR_137836.1;NCBI_bioproject:PRJNA177353	Peyronellaea prosopidis ITS region; from TYPE material;REVIEWED REFSEQ: This record has been curated by NCBI staff. The;reference sequence is identical to KF777180.	South Africa: Northern Cape Province, Calvinia
625cd00e2625587fee677c1ff8e265ca	ITS_AAARQ1	1e-124	444	97.68	100	Verrucoconiothyrium prosopidis	1414616	refseq_acc:NR_137604.1;NCBI_bioproject:PRJNA177353	Verrucoconiothyrium prosopidis ITS region; from TYPE material;REVIEWED REFSEQ: This record has been curated by NCBI staff. The;reference sequence is identical to KF777149.	South Africa: Northern Cape Province, Calvinia
625cd00e2625587fee677c1ff8e265ca	ITS_AAAOPZ	5e-124	442	98.41	97	Neodidymelliopsis xanthina	749879	refseq_acc:NR_135994.1;NCBI_bioproject:PRJNA177353	Neodidymelliopsis xanthina CBS 383.68 ITS region; from TYPE material;REVIEWED REFSEQ: This record has been curated by NCBI staff. The;reference sequence is identical to GU237855.
625cd00e2625587fee677c1ff8e265ca	ITS_AAAMA2	5e-124	442	98.41	97	Calophoma clematidina	622173	refseq_acc:NR_135964.1;NCBI_bioproject:PRJNA177353	Calophoma clematidina CBS 108.79 ITS region; from TYPE material;REVIEWED REFSEQ: This record has been curated by NCBI staff. The;reference sequence is identical to FJ426989.	Netherlands
625cd00e2625587fee677c1ff8e265ca	ITS_AAADS7	5e-124	442	98.41	97	Didymella aurea	749615	refseq_acc:NR_135988.1;NCBI_bioproject:PRJNA177353	Didymella aurea CBS 269.93 ITS region; from TYPE material;REVIEWED REFSEQ: This record has been curated by NCBI staff. The;reference sequence is identical to GU237818.
625cd00e2625587fee677c1ff8e265ca	ITS_AAA1ES	5e-124	442	98.41	97	Ascochyta rabiei	5454	refseq_acc:NR_136126.1;NCBI_bioproject:PRJNA177353	Ascochyta rabiei CBS 237.37 ITS region; from TYPE material;REVIEWED REFSEQ: This record has been curated by NCBI staff. The;reference sequence is identical to KT389479.	Bulgaria
625cd00e2625587fee677c1ff8e265ca	ITS_AAAWO7	2e-123	440	98.41	97	Paraboeremia selaginellae	749870	refseq_acc:NR_135980.1;NCBI_bioproject:PRJNA177353	Paraboeremia selaginellae CBS 122.93 ITS region; from TYPE material;REVIEWED REFSEQ: This record has been curated by NCBI staff. The;reference sequence is identical to GU237762.
625cd00e2625587fee677c1ff8e265ca	ITS_AABJ7J	2e-122	436	98.02	97	Macroventuria wentii	318711	refseq_acc:NR_136001.1;NCBI_bioproject:PRJNA177353	Macroventuria wentii CBS 526.71 ITS region; from TYPE material;REVIEWED REFSEQ: This record has been curated by NCBI staff. The;reference sequence is identical to GU237884.
625cd00e2625587fee677c1ff8e265ca	ITS_AABJ7I	2e-122	436	98.02	97	Macroventuria anomochaeta	301207	refseq_acc:NR_135999.1;NCBI_bioproject:PRJNA177353	Macroventuria anomochaeta CBS 525.71 ITS region; from TYPE material;REVIEWED REFSEQ: This record has been curated by NCBI staff. The;reference sequence is identical to GU237881.
625cd00e2625587fee677c1ff8e265ca	ITS_AABA3T	2e-122	436	98.02	97	Nothophoma anigozanthi	1770231	refseq_acc:NR_135992.1;NCBI_bioproject:PRJNA177353	Nothophoma anigozanthi CBS 381.91 ITS region; from TYPE material;REVIEWED REFSEQ: This record has been curated by NCBI staff. The;reference sequence is identical to GU237852.
625cd00e2625587fee677c1ff8e265ca	ITS_AAASLI	2e-122	436	98.02	97	Didymella heteroderae	1769908	refseq_acc:NR_135963.1;NCBI_bioproject:PRJNA177353	Didymella heteroderae CBS 109.92 ITS region; from TYPE material;REVIEWED REFSEQ: This record has been curated by NCBI staff. The;reference sequence is identical to FJ426983.	Netherlands
625cd00e2625587fee677c1ff8e265ca	ITS_AAA9RE	2e-122	436	98.02	97	Nothophoma infossa	646065	refseq_acc:NR_135968.1;NCBI_bioproject:PRJNA177353	Nothophoma infossa CBS 123395 ITS region; from TYPE material;REVIEWED REFSEQ: This record has been curated by NCBI staff. The;reference sequence is identical to FJ427025.	Argentina
625cd00e2625587fee677c1ff8e265ca	ITS_AAA8R1	2e-122	436	98.02	97	Didymella sancta	749639	refseq_acc:NR_135973.1;NCBI_bioproject:PRJNA177353	Didymella sancta CBS 281.83 ITS region; from TYPE material;REVIEWED REFSEQ: This record has been curated by NCBI staff. The;reference sequence is identical to FJ427063.	South Africa
625cd00e2625587fee677c1ff8e265ca	ITS_AAA7MC	2e-122	436	98.02	97	Phoma herbarum	73001	refseq_acc:NR_135967.1;NCBI_bioproject:PRJNA177353	Phoma herbarum CBS 615.75 ITS region; from reference material;REVIEWED REFSEQ: This record has been curated by NCBI staff. The;reference sequence is identical to FJ427022.	Netherlands
625cd00e2625587fee677c1ff8e265ca	ITS_AAA7MB	2e-122	436	98.02	97	Didymella boeremae	646062	refseq_acc:NR_135962.1;NCBI_bioproject:PRJNA177353	Didymella boeremae CBS 109942 ITS region; from TYPE material;REVIEWED REFSEQ: This record has been curated by NCBI staff. The;reference sequence is identical to FJ426982.	Australia
625cd00e2625587fee677c1ff8e265ca	ITS_AAAC46	8e-122	435	98.01	97	Phomatodes aubrietiae	749648	refseq_acc:NR_136003.1;NCBI_bioproject:PRJNA177353	Phomatodes aubrietiae CBS 627.97 ITS region; from TYPE material;REVIEWED REFSEQ: This record has been curated by NCBI staff. The;reference sequence is identical to GU237895.
625cd00e2625587fee677c1ff8e265ca	ITS_AABHDX	1e-120	431	97.62	97	Didymella clematidis	621458	refseq_acc:NR_137715.1;NCBI_bioproject:PRJNA177353	Didymella clematidis ITS region; from TYPE material;REVIEWED REFSEQ: This record has been curated by NCBI staff. The;reference sequence is identical to FJ515593.	South Africa
625cd00e2625587fee677c1ff8e265ca	ITS_AABEFX	1e-120	431	97.62	97	Didymella coffeae-arabicae	749619	refseq_acc:NR_135965.1;NCBI_bioproject:PRJNA177353	Didymella coffeae-arabicae CBS 123380 ITS region; from TYPE material;REVIEWED REFSEQ: This record has been curated by NCBI staff. The;reference sequence is identical to FJ426993.	Ethiopia
625cd00e2625587fee677c1ff8e265ca	ITS_AABDLI	1e-120	431	97.62	97	Didymella maydis	259522	refseq_acc:NR_135974.1;NCBI_bioproject:PRJNA177353	Didymella maydis CBS 588.69 ITS region; from synonym TYPE material;REVIEWED REFSEQ: This record has been curated by NCBI staff. The;reference sequence is identical to FJ427086.	USA
625cd00e2625587fee677c1ff8e265ca	ITS_AAAYMS	1e-120	431	97.62	97	Didymella rumicicola	1769961	refseq_acc:NR_136129.1;NCBI_bioproject:PRJNA177353	Didymella rumicicola CBS 683.79 ITS region; from TYPE material;REVIEWED REFSEQ: This record has been curated by NCBI staff. The;reference sequence is identical to KT389503.	New Zealand
625cd00e2625587fee677c1ff8e265ca	ITS_AAAWMJ	1e-120	431	97.63	97	Epicoccum plurivorum	531293	refseq_acc:NR_136002.1;NCBI_bioproject:PRJNA177353	Epicoccum plurivorum CBS 558.81 ITS region; from TYPE material;REVIEWED REFSEQ: This record has been curated by NCBI staff. The;reference sequence is identical to GU237888.
625cd00e2625587fee677c1ff8e265ca	ITS_AAAMPV	1e-120	431	97.63	97	Ascochyta pisi	749586	refseq_acc:NR_135981.1;NCBI_bioproject:PRJNA177353	Ascochyta pisi CBS 122785 ITS region; from TYPE material;REVIEWED REFSEQ: This record has been curated by NCBI staff. The;reference sequence is identical to GU237763.
625cd00e2625587fee677c1ff8e265ca	ITS_AAAI8C	1e-120	431	97.62	97	Didymella dimorpha	749828	refseq_acc:NR_135991.1;NCBI_bioproject:PRJNA177353	Didymella dimorpha CBS 346.82 ITS region; from TYPE material;REVIEWED REFSEQ: This record has been curated by NCBI staff. The;reference sequence is identical to GU237835.
625cd00e2625587fee677c1ff8e265ca	ITS_AAADIY	1e-120	431	97.62	97	Ascochyta nigripycnidia	749859	refseq_acc:NR_135978.1;NCBI_bioproject:PRJNA177353	Ascochyta nigripycnidia CBS 116.96 ITS region; from TYPE material;REVIEWED REFSEQ: This record has been curated by NCBI staff. The;reference sequence is identical to GU237756.
625cd00e2625587fee677c1ff8e265ca	ITS_AAA8GW	1e-120	431	97.62	97	Stagonosporopsis dorenboschii	749892	refseq_acc:NR_135996.1;NCBI_bioproject:PRJNA177353	Stagonosporopsis dorenboschii CBS 426.90 ITS region; from TYPE material;REVIEWED REFSEQ: This record has been curated by NCBI staff. The;reference sequence is identical to GU237862.
625cd00e2625587fee677c1ff8e265ca	ITS_AAAU55	1e-119	427	97.23	97	Allophoma tropica	749874	refseq_acc:NR_135997.1;NCBI_bioproject:PRJNA177353	Allophoma tropica CBS 436.75 ITS region; from TYPE material;REVIEWED REFSEQ: This record has been curated by NCBI staff. The;reference sequence is identical to GU237864.
625cd00e2625587fee677c1ff8e265ca	ITS_AAATZJ	1e-119	427	97.23	97	Allophoma minor	749850	refseq_acc:NR_135989.1;NCBI_bioproject:PRJNA177353	Allophoma minor CBS 325.82 ITS region; from TYPE material;REVIEWED REFSEQ: This record has been curated by NCBI staff. The;reference sequence is identical to GU237831.
625cd00e2625587fee677c1ff8e265ca	ITS_AAAJ8G	1e-119	427	96.53	100	Didymella rosea	1771302	refseq_acc:NR_136125.1;NCBI_bioproject:PRJNA177353	Didymella rosea BRIP 50788 ITS region; from TYPE material;REVIEWED REFSEQ: This record has been curated by NCBI staff. The;reference sequence is identical to KT338640.	Australia
625cd00e2625587fee677c1ff8e265ca	ITS_AABK5V	5e-119	425	97.22	97	Didymella anserina	749597	refseq_acc:NR_136128.1;NCBI_bioproject:PRJNA177353	Didymella anserina CBS 285.29 ITS region; from TYPE material;REVIEWED REFSEQ: This record has been curated by NCBI staff. The;reference sequence is identical to KT389499.	United Kingdom
625cd00e2625587fee677c1ff8e265ca	ITS_AABJVF	5e-119	425	97.22	97	Heterophoma sylvatica	749873	refseq_acc:NR_136006.1;NCBI_bioproject:PRJNA177353	Heterophoma sylvatica CBS 874.97 ITS region; from TYPE material;REVIEWED REFSEQ: This record has been curated by NCBI staff. The;reference sequence is identical to GU237907.
625cd00e2625587fee677c1ff8e265ca	ITS_AABGVP	5e-119	425	97.22	97	Phoma bulgarica	749651	refseq_acc:NR_137045.1;NCBI_bioproject:PRJNA177353	Phoma bulgarica CBS 357.84 ITS region; from TYPE material;REVIEWED REFSEQ: This record has been curated by NCBI staff. The;reference sequence is identical to GU237837.
625cd00e2625587fee677c1ff8e265ca	ITS_AABAI0	5e-119	425	97.22	97	Didymella protuberans	749638	refseq_acc:NR_135993.1;NCBI_bioproject:PRJNA177353	Didymella protuberans CBS 381.96 ITS region; from TYPE material;REVIEWED REFSEQ: This record has been curated by NCBI staff. The;reference sequence is identical to GU237853.
625cd00e2625587fee677c1ff8e265ca	ITS_AABAE4	5e-119	425	97.22	97	Epicoccum brasiliense	749650	refseq_acc:NR_135979.1;NCBI_bioproject:PRJNA177353	Epicoccum brasiliense CBS 120105 ITS region; from TYPE material;REVIEWED REFSEQ: This record has been curated by NCBI staff. The;reference sequence is identical to GU237760.
625cd00e2625587fee677c1ff8e265ca	ITS_AAAYB4	5e-119	425	97.22	97	Didymella nigricans	749617	refseq_acc:NR_135998.1;NCBI_bioproject:PRJNA177353	Didymella nigricans CBS 444.81 ITS region; from TYPE material;REVIEWED REFSEQ: This record has been curated by NCBI staff. The;reference sequence is identical to GU237867.
625cd00e2625587fee677c1ff8e265ca	ITS_AAAW72	5e-119	425	97.22	97	Xenodidymella applanata	72997	refseq_acc:NR_136133.1;NCBI_bioproject:PRJNA177353	Xenodidymella applanata CBS 195.36 ITS region; from TYPE material;REVIEWED REFSEQ: This record has been curated by NCBI staff. The;reference sequence is identical to KT389548.	Netherlands
625cd00e2625587fee677c1ff8e265ca	ITS_AAATNZ	5e-119	425	97.22	97	Didymella pinodes	749589	refseq_acc:NR_136000.1;NCBI_bioproject:PRJNA177353	Didymella pinodes CBS 525.77 ITS region; from TYPE material;REVIEWED REFSEQ: This record has been curated by NCBI staff. The;reference sequence is identical to GU237883.
625cd00e2625587fee677c1ff8e265ca	ITS_AAATNY	5e-119	425	97.22	97	Didymella arachidicola	749598	refseq_acc:NR_135990.1;NCBI_bioproject:PRJNA177353	Didymella arachidicola CBS 333.75 ITS region; from TYPE material;REVIEWED REFSEQ: This record has been curated by NCBI staff. The;reference sequence is identical to GU237833.
625cd00e2625587fee677c1ff8e265ca	ITS_AAABNS	5e-119	425	97.22	97	Didymella pedeiae	749862	refseq_acc:NR_135984.1;NCBI_bioproject:PRJNA177353	Didymella pedeiae CBS 124517 ITS region; from TYPE material;REVIEWED REFSEQ: This record has been curated by NCBI staff. The;reference sequence is identical to GU237770.
625cd00e2625587fee677c1ff8e265ca	ITS_AAA9B8	5e-119	425	97.22	97	Stagonosporopsis dennisii	749890	refseq_acc:NR_136005.1;NCBI_bioproject:PRJNA177353	Stagonosporopsis dennisii CBS 631.68 ITS region; from TYPE material;REVIEWED REFSEQ: This record has been curated by NCBI staff. The;reference sequence is identical to GU237899.
625cd00e2625587fee677c1ff8e265ca	ITS_AAA3N4	5e-119	425	97.22	97	Didymella microchlamydospora	646056	refseq_acc:NR_135969.1;NCBI_bioproject:PRJNA177353	Didymella microchlamydospora CBS 105.95 ITS region; from TYPE material;REVIEWED REFSEQ: This record has been curated by NCBI staff. The;reference sequence is identical to FJ427028.	United Kingdom
625cd00e2625587fee677c1ff8e265ca	ITS_AAA00P	5e-119	425	97.22	97	Didymella subherbarum	749872	refseq_acc:NR_135986.1;NCBI_bioproject:PRJNA177353	Didymella subherbarum CBS 250.92 ITS region; from TYPE material;REVIEWED REFSEQ: This record has been curated by NCBI staff. The;reference sequence is identical to GU237809.
625cd00e2625587fee677c1ff8e265ca	ITS_AABB9Y	6e-118	422	97.95	95	Peyronellaea sp. RJ-2015	1874945	GENBANK_ACC:KU516554	Peyronellaea sp. RJ-2015 isolate 60Jc14 18S ribosomal RNA gene, partial sequence; internal transcribed spacer 1, 5.8S ribosomal RNA gene, and internal transcribed spacer 2, complete sequence; and 28S ribosomal RNA gene, partial sequence	Poland
625cd00e2625587fee677c1ff8e265ca	ITS_AABDX5	2e-117	420	96.84	97	Calophoma vodakii	1769835	refseq_acc:NR_136127.1;NCBI_bioproject:PRJNA177353	Calophoma vodakii CBS 173.53 ITS region; from TYPE material;REVIEWED REFSEQ: This record has been curated by NCBI staff. The;reference sequence is identical to KT389497.	Switzerland
625cd00e2625587fee677c1ff8e265ca	ITS_AAAZAE	2e-117	420	96.84	97	Didymella longicolla	749847	refseq_acc:NR_135983.1;NCBI_bioproject:PRJNA177353	Didymella longicolla CBS 124514 ITS region; from TYPE material;REVIEWED REFSEQ: This record has been curated by NCBI staff. The;reference sequence is identical to GU237767.
625cd00e2625587fee677c1ff8e265ca	ITS_AAAPRM	2e-117	420	96.83	97	Didymella gardeniae	646064	refseq_acc:NR_135966.1;NCBI_bioproject:PRJNA177353	Didymella gardeniae CBS 626.68 ITS region; from TYPE material;REVIEWED REFSEQ: This record has been curated by NCBI staff. The;reference sequence is identical to FJ427003.	India
625cd00e2625587fee677c1ff8e265ca	ITS_AAAEEZ	2e-117	420	96.83	97	Stagonosporopsis crystalliniformis	749888	refseq_acc:NR_119808.1;NCBI_bioproject:PRJNA177353	Stagonosporopsis crystalliniformis CBS 713.85 ITS region; from TYPE material;REVIEWED REFSEQ: This record has been curated by NCBI staff. The;reference sequence is identical to GU237903.
625cd00e2625587fee677c1ff8e265ca	ITS_AAA49G	2e-117	420	96.83	97	Xenodidymella asphodeli	1770254	refseq_acc:NR_136134.1;NCBI_bioproject:PRJNA177353	Xenodidymella asphodeli CBS 375.62 ITS region; from TYPE material;REVIEWED REFSEQ: This record has been curated by NCBI staff. The;reference sequence is identical to KT389549.	France
625cd00e2625587fee677c1ff8e265ca	ITS_AAAVZC	1e-115	414	96.43	97	Didymella calidophila	646053	refseq_acc:NR_135972.1;NCBI_bioproject:PRJNA177353	Didymella calidophila CBS 448.83 ITS region; from TYPE material;REVIEWED REFSEQ: This record has been curated by NCBI staff. The;reference sequence is identical to FJ427059.	Egypt
625cd00e2625587fee677c1ff8e265ca	ITS_AAATU5	1e-115	414	96.43	97	Stagonosporopsis helianthi	1770248	refseq_acc:NR_136132.1;NCBI_bioproject:PRJNA177353	Stagonosporopsis helianthi CBS 200.87 ITS region; from TYPE material;REVIEWED REFSEQ: This record has been curated by NCBI staff. The;reference sequence is identical to KT389545.	Italy
625cd00e2625587fee677c1ff8e265ca	ITS_AAAZRX	1e-114	411	96.39	97	Phoma sp. 222	566672	GENBANK_ACC:FJ228202	Phoma sp. 222 18S ribosomal RNA gene, partial sequence; internal transcribed spacer 1, 5.8S ribosomal RNA gene, and internal transcribed spacer 2, complete sequence; and 28S ribosomal RNA gene, partial sequence	Sweden
625cd00e2625587fee677c1ff8e265ca	ITS_AAAQK5	1e-114	411	96.06	97	Stagonosporopsis actaeae	749881	refseq_acc:NR_119807.1;NCBI_bioproject:PRJNA177353	Stagonosporopsis actaeae CBS 106.96 ITS region; from verified material;REVIEWED REFSEQ: This record has been curated by NCBI staff. The;reference sequence is identical to GU237734.
625cd00e2625587fee677c1ff8e265ca	ITS_AAAETS	1e-114	411	96.05	97	Stagonosporopsis oculi-hominis	1415907	refseq_acc:NR_111461.1;NCBI_bioproject:PRJNA177353	Stagonosporopsis oculi-hominis CBS 634.92 ITS region; from TYPE material;REVIEWED REFSEQ: This record has been curated by NCBI staff. The;reference sequence is identical to GU237901.
625cd00e2625587fee677c1ff8e265ca	ITS_AABMPP	7e-113	405	95.67	97	Stagonosporopsis tanaceti	1200839	refseq_acc:NR_111724.1;NCBI_bioproject:PRJNA177353	Stagonosporopsis tanaceti CBS 131484 ITS region; from TYPE material;REVIEWED REFSEQ: This record has been curated by NCBI staff. The;reference sequence is identical to JQ897481.;COMPLETENESS: not full length.	Australia
625cd00e2625587fee677c1ff8e265ca	ITS_AABMPO	7e-113	405	95.67	97	Stagonosporopsis inoxydabilis	1200838	refseq_acc:NR_135995.1;NCBI_bioproject:PRJNA177353	Stagonosporopsis inoxydabilis CBS 425.90 ITS region; from TYPE material;REVIEWED REFSEQ: This record has been curated by NCBI staff. The;reference sequence is identical to GU237861.
625cd00e2625587fee677c1ff8e265ca	ITS_AABLV8	2e-112	403	95.63	97	Didymella dactylidis	749824	refseq_acc:NR_135982.1;NCBI_bioproject:PRJNA177353	Didymella dactylidis CBS 124513 ITS region; from TYPE material;REVIEWED REFSEQ: This record has been curated by NCBI staff. The;reference sequence is identical to GU237766.
625cd00e2625587fee677c1ff8e265ca	ITS_AABHSR	8e-112	401	95.97	96	Didymella exigua	100019	refseq_acc:NR_135936.1;NCBI_bioproject:PRJNA177353	Didymella exigua CBS 183.55 ITS region; from TYPE material;REVIEWED REFSEQ: This record has been curated by NCBI staff. The;reference sequence is identical to EF192139.
625cd00e2625587fee677c1ff8e265ca	ITS_AABGR4	8e-112	401	95.29	97	Allophoma piperis	749864	refseq_acc:NR_135987.1;NCBI_bioproject:PRJNA177353	Allophoma piperis CBS 268.93 ITS region; from TYPE material;REVIEWED REFSEQ: This record has been curated by NCBI staff. The;reference sequence is identical to GU237816.
c70498d7f2637cfdfba63938de9af1b6	ITS_AAAQUD	8e-122	435	96.93	100	Kabatiella bupleuri	1217678	refseq_acc:NR_121524.1;NCBI_bioproject:PRJNA177353	Kabatiella bupleuri CBS 131304 ITS region; from TYPE material;REVIEWED REFSEQ: This record has been curated by NCBI staff. The;reference sequence is identical to JN886792.	Spain: Embalse de Canales Pinos Genil Granada
c70498d7f2637cfdfba63938de9af1b6	ITS_AAASSJ	1e-119	427	96.51	100	Aureobasidium namibiae	559561	refseq_acc:NR_147362.1;NCBI_bioproject:PRJNA177353	Aureobasidium namibiae CBS 147.97 ITS region; from TYPE material;REVIEWED REFSEQ: This record has been curated by NCBI staff. The;reference sequence is identical to KT693730.
c70498d7f2637cfdfba63938de9af1b6	ITS_AAA0EI	2e-113	407	95.02	100	Aureobasidium iranianum	1226028	refseq_acc:NR_137598.1;NCBI_bioproject:PRJNA177353	Aureobasidium iranianum CCTU 268 ITS region; from TYPE material;REVIEWED REFSEQ: This record has been curated by NCBI staff. The;reference sequence is identical to JX205092.;COMPLETENESS: not full length.	Iran: Bushehr Province, Kangan, Assaluyeh
c70498d7f2637cfdfba63938de9af1b6	ITS_AAA9NE	9e-102	368	95.28	90	Aureobasidium lini	1836197	refseq_acc:NR_147320.1;NCBI_bioproject:PRJNA177353	Aureobasidium lini CBS 125.21 ITS region; from TYPE material;REVIEWED REFSEQ: This record has been curated by NCBI staff. The;reference sequence is identical to AJ244252.
c70498d7f2637cfdfba63938de9af1b6	ITS_AAAYY3	3e-101	366	95.26	90	Aureobasidium pullulans	5580	GENBANK_ACC:AJ244232	Aureobasidium pullulans 5.8S rRNA gene and internal transcribed spacers 1 and 2 (ITS1, ITS2), strain CBS584.75
c70498d7f2637cfdfba63938de9af1b6	ITS_AAAI6Z	3e-101	366	95.28	90	fungal endophyte	410823	GENBANK_ACC:KR872571	Fungal endophyte isolate AVJGC-34-1 internal transcribed spacer 1, partial sequence; 5.8S ribosomal RNA gene, complete sequence; and internal transcribed spacer 2, partial sequence
2f740b0cc4410914b10bb622a6279543	ITS_AAAOZZ	6e-133	472	99.61	100	Preussia flanaganii	325673	refseq_acc:NR_077168.1;NCBI_bioproject:PRJNA177353	Preussia flanaganii CBS 112.73 ITS region; from TYPE material;REVIEWED REFSEQ: This record has been curated by NCBI staff. The;reference sequence is identical to AY943061.
76f32557b821305f27945e9d4ea5553a	ITS_AABLLS	6e-133	472	99.61	100	Colletotrichum spinosum	1347390	refseq_acc:NR_152274.1;NCBI_bioproject:PRJNA177353	Colletotrichum spinosum CBS 515.97 ITS region; from TYPE material;REVIEWED REFSEQ: This record has been curated by NCBI staff. The;reference sequence is identical to KF178474.	Australia
76f32557b821305f27945e9d4ea5553a	ITS_AABIKZ	6e-133	472	99.61	100	Colletotrichum malvarum	5463	refseq_acc:NR_152276.1;NCBI_bioproject:PRJNA177353	Colletotrichum malvarum CBS 521.97 ITS region; from TYPE material;REVIEWED REFSEQ: This record has been curated by NCBI staff. The;reference sequence is identical to KF178480.	United Kingdom
76f32557b821305f27945e9d4ea5553a	ITS_AABIK0	6e-133	472	99.61	100	Colletotrichum trifolii	5466	refseq_acc:NR_152275.1;NCBI_bioproject:PRJNA177353	Colletotrichum trifolii CBS 158.83 ITS region; from TYPE material;REVIEWED REFSEQ: This record has been curated by NCBI staff. The;reference sequence is identical to KF178478.	USA
76f32557b821305f27945e9d4ea5553a	ITS_AABGII	6e-133	472	99.61	100	Colletotrichum orbiculare	5465	refseq_acc:NR_152271.1;NCBI_bioproject:PRJNA177353	Colletotrichum orbiculare CBS 570.97 ITS region; from TYPE material;REVIEWED REFSEQ: This record has been curated by NCBI staff. The;reference sequence is identical to KF178466.
76f32557b821305f27945e9d4ea5553a	ITS_AABJP4	3e-131	466	99.22	100	Colletotrichum tebeestii	1347391	refseq_acc:NR_152273.1;NCBI_bioproject:PRJNA177353	Colletotrichum tebeestii CBS 522.97 ITS region; from TYPE material;REVIEWED REFSEQ: This record has been curated by NCBI staff. The;reference sequence is identical to KF178473.	Canada
76f32557b821305f27945e9d4ea5553a	ITS_AAA3QV	3e-131	466	99.22	100	Colletotrichum sidae	1347389	refseq_acc:NR_152272.1;NCBI_bioproject:PRJNA177353	Colletotrichum sidae CBS 504.97 ITS region; from TYPE material;REVIEWED REFSEQ: This record has been curated by NCBI staff. The;reference sequence is identical to KF178472.	USA
76f32557b821305f27945e9d4ea5553a	ITS_AAAU9K	1e-129	460	98.84	100	Colletotrichum bidentis	1347388	refseq_acc:NR_152277.1;NCBI_bioproject:PRJNA177353	Colletotrichum bidentis COAD 1020 ITS region; from TYPE material;REVIEWED REFSEQ: This record has been curated by NCBI staff. The;reference sequence is identical to KF178481.	Brazil
c34f3a827fcaf532d8fc3e5a17277c05	ITS_AAAHTJ	1e-134	477	100	100	Sordaria fimicola	27338	refseq_acc:NR_131314.1;NCBI_bioproject:PRJNA177353;ISHAM-ITS:MITS2466	Sordaria fimicola UOA/HCPF 10849 ITS region; from verified material;REVIEWED REFSEQ: This record has been curated by NCBI staff. The;reference sequence is identical to KC254096.	Greece
c34f3a827fcaf532d8fc3e5a17277c05	ITS_AAAU05	2e-128	457	98.46	100	Gelasinospora tetrasperma	94610	refseq_acc:NR_077163.1;NCBI_bioproject:PRJNA177353	Gelasinospora tetrasperma CBS 178.33 ITS region; from TYPE material;REVIEWED REFSEQ: This record has been curated by NCBI staff. The;reference sequence is identical to AY681178.
c34f3a827fcaf532d8fc3e5a17277c05	ITS_AAAFY9	4e-125	446	97.69	100	Gelasinospora udagawae	303336	refseq_acc:NR_103582.1;NCBI_bioproject:PRJNA177353	Gelasinospora udagawae CBS 309.91 ITS region; from TYPE material;REVIEWED REFSEQ: This record has been curated by NCBI staff. The;reference sequence is identical to AY681183.;Source information has been augmented with data from the CBS strain;database.
c34f3a827fcaf532d8fc3e5a17277c05	ITS_AAA5AM	8e-122	435	97.64	98	Neurospora terricola	88718	refseq_acc:NR_077131.1;NCBI_bioproject:PRJNA177353	Neurospora terricola FGSC 1889 ITS region; from TYPE material;REVIEWED REFSEQ: This record has been curated by NCBI staff. The;reference sequence is identical to AF388928.
c34f3a827fcaf532d8fc3e5a17277c05	ITS_AAAUW0	3e-121	433	96.91	99	Neurospora africana	5143	refseq_acc:NR_077130.1;NCBI_bioproject:PRJNA177353	Neurospora africana FGSC 1740 ITS region; from TYPE material;REVIEWED REFSEQ: This record has been curated by NCBI staff. The;reference sequence is identical to AF388913.
c34f3a827fcaf532d8fc3e5a17277c05	ITS_AAAJLE	2e-117	420	95.77	100	Gelasinospora hippopotama	303335	refseq_acc:NR_137146.1;NCBI_bioproject:PRJNA177353	Gelasinospora hippopotama CBS 561.94 ITS region; from TYPE material;REVIEWED REFSEQ: This record has been curated by NCBI staff. The;reference sequence is identical to AY681182.
fcc018c4cbd7a1833dbd7bea05c90f0b	ITS_AAA8R3	5e-129	459	98.83	99	Trebouxia decolorans		UNITE_seqid:UDB033363
fcc018c4cbd7a1833dbd7bea05c90f0b	ITS_AAA142	5e-114	409	95.35	99	Trebouxia arboricola		UNITE_seqid:UDB033364
8d247e590a99beedc52ac48604da1571	ITS_AABIEH	2e-117	420	96.11	99	Lophiohelichrysum helichrysi	1765059	refseq_acc:NR_138011.1;NCBI_bioproject:PRJNA177353	Lophiohelichrysum helichrysi MFLUCC 15-0701 ITS region; from TYPE material;REVIEWED REFSEQ: This record has been curated by NCBI staff. The;reference sequence is identical to KT333435.	Italy
8d247e590a99beedc52ac48604da1571	ITS_AABKQC	1e-114	411	95.35	100	Lophiostoma multiseptatum	1762940	refseq_acc:NR_138018.1;NCBI_bioproject:PRJNA177353	Lophiostoma multiseptatum HHUF 27309 ITS region; from TYPE material;REVIEWED REFSEQ: This record has been curated by NCBI staff. The;reference sequence is identical to LC001726.	Japan: Aomori, Hirosaki, Kadoke, riverbank (Chitose-bridge), Oowasawa-river
8d247e590a99beedc52ac48604da1571	ITS_AAA1FR	5e-114	409	95.35	100	Biappendiculispora japonica	1762944	refseq_acc:NR_138019.1;NCBI_bioproject:PRJNA177353	Biappendiculispora japonica HHUF 27313 ITS region; from TYPE material;REVIEWED REFSEQ: This record has been curated by NCBI staff. The;reference sequence is identical to LC001728.	Japan: Aomori, Hirosaki, Sanpinai
8d247e590a99beedc52ac48604da1571	ITS_AABC2Q	1e-110	398	95.26	98	Phoma sp. MA 4556	331432	GENBANK_ACC:AJ972797	Phoma sp. MA 4556 18S rRNA gene, 5.8S rRNA gene, ITS1 and ITS2, isolate MA 4556	Turkey:Mediterranean
8d247e590a99beedc52ac48604da1571	ITS_AABK8I	1e-109	394	96.27	93	Platystomum crataegi	1752116	GENBANK_ACC:KT026117	Platystomum crataegi strain MFLUCC 14-0925 internal transcribed spacer 1, partial sequence; 5.8S ribosomal RNA gene, complete sequence; and internal transcribed spacer 2, partial sequence	Italy
5c78d967d5d4a7a9a246289bb35afc73	ITS_AABBIN	8e-112	401	97.07	92	Ascomycota sp. 1 PV-2016	1852212	GENBANK_ACC:KU933716	Ascomycota sp. 1 PV-2016 isolate BR internal transcribed spacer 1, partial sequence; 5.8S ribosomal RNA gene and internal transcribed spacer 2, complete sequence; and 28S ribosomal RNA gene, partial sequence	Mexico: Cuatro Cienegas
92fb0837987548786e17b137636ac896	ITS_AAA4ZS	1e-115	414	96.81	97	uncultured fungus	175245	GENBANK_ACC:EU516867	Uncultured fungus clone IVS1-20 18S ribosomal RNA gene, partial sequence; internal transcribed spacer 1, 5.8S ribosomal RNA gene, and internal transcribed spacer 2, complete sequence; and 28S ribosomal RNA gene, partial sequence	Austria
92fb0837987548786e17b137636ac896	ITS_AAA3NN	1e-105	381	96.17	91	uncultured fungus	175245	GENBANK_ACC:KF800206	Uncultured fungus clone CMH115 18S ribosomal RNA gene, partial sequence; internal transcribed spacer 1, 5.8S ribosomal RNA gene, and internal transcribed spacer 2, complete sequence; and 28S ribosomal RNA gene, partial sequence	USA: Missouri, Kansas City
f6ce2290071b29e31e9ba83090d4d993	ITS_AAAMG2	7e-113	405	97.87	91	Pseudoseptoria collariana	1352342	GENBANK_ACC:KF251218	Pseudoseptoria collariana strain CBS 135104 18S ribosomal RNA gene, partial sequence; internal transcribed spacer 1, 5.8S ribosomal RNA gene, and internal transcribed spacer 2, complete sequence; and 28S ribosomal RNA gene, partial sequence	Iran
f6ce2290071b29e31e9ba83090d4d993	ITS_AABHI3	4e-110	396	96.3	93	Pseudoseptoria obscura	1352360	GENBANK_ACC:KT827265	Pseudoseptoria obscura strain FI48 18S ribosomal RNA gene, partial sequence; internal transcribed spacer 1 and 5.8S ribosomal RNA gene, complete sequence; and internal transcribed spacer 2, partial sequence	USA
f6ce2290071b29e31e9ba83090d4d993	ITS_AAATG2	5e-109	392	97.02	91	Aureobasidium sp. CID 327	997146	GENBANK_ACC:HQ829153	Aureobasidium sp. CID 327 internal transcribed spacer 1, partial sequence; 5.8S ribosomal RNA gene and internal transcribed spacer 2, complete sequence; and 28S ribosomal RNA gene, partial sequence	USA: Idaho
f6ce2290071b29e31e9ba83090d4d993	ITS_AAAD18	1e-104	377	95.74	91	fungal endophyte	410823	GENBANK_ACC:KP335528	Fungal endophyte isolate SNP345b internal transcribed spacer 1, partial sequence; 5.8S ribosomal RNA gene and internal transcribed spacer 2, complete sequence; and 28S ribosomal RNA gene, partial sequence	USA: Saguaro National Park, AZ
94676c80847e610b698a784b40f1d6bf	ITS_AABEY2	6e-128	455	98.45	100	Vishniacozyma dimennae	89920	refseq_acc:NR_144808.1;NCBI_bioproject:PRJNA177353	Vishniacozyma dimennae CBS 5770 ITS region; from TYPE material;REVIEWED REFSEQ: This record has been curated by NCBI staff. The;reference sequence is identical to AF410473.
94676c80847e610b698a784b40f1d6bf	ITS_AAADEK	1e-125	448	98.06	100	Vishniacozyma globospora	4976	refseq_acc:NR_073235.1;NCBI_bioproject:PRJNA177353	Vishniacozyma globospora CBS 6981 ITS region; from TYPE material;REVIEWED REFSEQ: This record has been curated by NCBI staff. The;reference sequence is identical to AF444407.;Source information has been augmented with data from the CBS strain;database.
94676c80847e610b698a784b40f1d6bf	ITS_AAAKX5	5e-124	442	100	93	Vishniacozyma dimennae		UNITE_seqid:UDB026608
24e317c650af75b2e7de6397e0b53802	ITS_AAAUO8	1e-134	477	100	100	Bipolaris cynodontis	74411	refseq_acc:NR_131305.1;NCBI_bioproject:PRJNA177353	Bipolaris cynodontis CBS 109894 ITS region; from TYPE material;REVIEWED REFSEQ: This record has been curated by NCBI staff. The;reference sequence is identical to HE792938.	Hungary
24e317c650af75b2e7de6397e0b53802	ITS_AAA1Q4	1e-134	477	100	100	Bipolaris cynodontis	74411	GENBANK_ACC:JX256412	Bipolaris cynodontis voucher ICMP 6128 internal transcribed spacer 1, partial sequence; 5.8S ribosomal RNA gene, complete sequence; and internal transcribed spacer 2, partial sequence	Australia
24e317c650af75b2e7de6397e0b53802	ITS_AAAVGS	6e-133	472	99.61	100	Bipolaris austrostipae	1918526	refseq_acc:NR_147491.1;NCBI_bioproject:PRJNA177353	Bipolaris austrostipae BRIP 12490 ITS region; from TYPE material;REVIEWED REFSEQ: This record has been curated by NCBI staff. The;reference sequence is identical to KX452442.	Australia: Queensland, Leyburn
24e317c650af75b2e7de6397e0b53802	ITS_AAAK6J	2e-127	453	98.45	100	Bipolaris axonopicola	1918527	refseq_acc:NR_147492.1;NCBI_bioproject:PRJNA177353	Bipolaris axonopicola BRIP 11740 ITS region; from TYPE material;REVIEWED REFSEQ: This record has been curated by NCBI staff. The;reference sequence is identical to KX452443.	Australia: Queensland, Peregian Beach
24e317c650af75b2e7de6397e0b53802	ITS_AABMV7	1e-124	444	97.69	100	Bipolaris sivanesaniana	1918533	refseq_acc:NR_151851.1;NCBI_bioproject:PRJNA177353	Bipolaris sivanesaniana BRIP 15847 ITS region; from TYPE material;REVIEWED REFSEQ: This record has been curated by NCBI staff. The;reference sequence is identical to KX452456.	Australia: Queensland, Atherton
24e317c650af75b2e7de6397e0b53802	ITS_AAAH0K	5e-124	442	97.67	100	Bipolaris variabilis	2016212	refseq_acc:NR_151855.1;NCBI_bioproject:PRJNA177353	Bipolaris variabilis CBS 127716 ITS region; from TYPE material;REVIEWED REFSEQ: This record has been curated by NCBI staff. The;reference sequence is identical to KY905676.	Argentina
24e317c650af75b2e7de6397e0b53802	ITS_AAA7SH	5e-124	442	97.67	100	Bipolaris victoriae	40125	refseq_acc:NR_147489.1;NCBI_bioproject:PRJNA177353	Bipolaris victoriae CBS 327.64 ITS region; from TYPE material;REVIEWED REFSEQ: This record has been curated by NCBI staff. The;reference sequence is identical to KJ909778.	USA
24e317c650af75b2e7de6397e0b53802	ITS_AABB4B	6e-123	438	97.3	100	Bipolaris drechsleri	1453416	refseq_acc:NR_145179.1;NCBI_bioproject:PRJNA177353	Bipolaris drechsleri CBS 136207 ITS region; from TYPE material;REVIEWED REFSEQ: This record has been curated by NCBI staff. The;reference sequence is identical to KF500530.	USA: Indiana, Big Oaks Wildlife Refuge
24e317c650af75b2e7de6397e0b53802	ITS_AABFB8	2e-122	436	97.64	98	Bipolaris luttrellii	90979	GENBANK_ACC:AF071350	Cochliobolus luttrellii 18S ribosomal RNA gene, partial sequence; internal transcribed spacer 1, 5.8S ribosomal RNA gene and internal transcribed spacer 2, complete sequence; and 28S ribosomal RNA gene, partial sequence
24e317c650af75b2e7de6397e0b53802	ITS_AAA1UT	2e-122	436	97.3	100	Bipolaris peregianensis	1133684	refseq_acc:NR_147462.1;NCBI_bioproject:PRJNA177353	Bipolaris peregianensis BRIP 12790 ITS region; from TYPE material;REVIEWED REFSEQ: This record has been curated by NCBI staff. The;reference sequence is identical to JN601034.
24e317c650af75b2e7de6397e0b53802	ITS_AAA125	2e-122	436	97.29	100	Bipolaris zeicola	5017	refseq_acc:NR_147490.1;NCBI_bioproject:PRJNA177353	Bipolaris zeicola FIP 532 ITS region; from TYPE material;REVIEWED REFSEQ: This record has been curated by NCBI staff. The;reference sequence is identical to KM230398.	USA
24e317c650af75b2e7de6397e0b53802	ITS_AAAN10	8e-122	435	97.28	99	Bipolaris bamagaensis	1918528	refseq_acc:NR_147493.1;NCBI_bioproject:PRJNA177353	Bipolaris bamagaensis BRIP 13577 ITS region; from TYPE material;REVIEWED REFSEQ: This record has been curated by NCBI staff. The;reference sequence is identical to KX452445.	Australia: Queensland, Bamaga
24e317c650af75b2e7de6397e0b53802	ITS_AABKRF	1e-120	431	96.9	100	Bipolaris microstegii	1283761	refseq_acc:NR_120160.1;NCBI_bioproject:PRJNA177353	Bipolaris microstegii CBS 132550 ITS region; from TYPE material;REVIEWED REFSEQ: This record has been curated by NCBI staff. The;reference sequence is identical to JX089579.
24e317c650af75b2e7de6397e0b53802	ITS_AABGQ9	4e-120	429	96.91	99	Bipolaris oryzae	101162	GENBANK_ACC:JX256413	Bipolaris oryzae voucher MFLUCC 10-0694 internal transcribed spacer 1, partial sequence; 5.8S ribosomal RNA gene, complete sequence; and internal transcribed spacer 2, partial sequence
24e317c650af75b2e7de6397e0b53802	ITS_AABFOH	4e-120	429	96.54	100	Bipolaris maydis	5016	refseq_acc:NR_138224.1;NCBI_bioproject:PRJNA177353	Bipolaris maydis CBS 136.29 ITS region; from TYPE material;REVIEWED REFSEQ: This record has been curated by NCBI staff. The;reference sequence is identical to HF934926.
24e317c650af75b2e7de6397e0b53802	ITS_AAA5EE	1e-119	427	97.98	96	Bipolaris eleusines	91366	GENBANK_ACC:AF081451	Cochliobolus eleusines 18S ribosomal RNA gene, partial sequence; internal transcribed spacer 1, 5.8S ribosomal RNA gene and internal transcribed spacer 2, complete sequence; and 28S ribosomal RNA gene, partial sequence
24e317c650af75b2e7de6397e0b53802	ITS_AAA91S	5e-119	425	96.51	100	Bipolaris subramanianii	1918534	refseq_acc:NR_147496.1;NCBI_bioproject:PRJNA177353	Bipolaris subramanianii BRIP 16226 ITS region; from TYPE material;REVIEWED REFSEQ: This record has been curated by NCBI staff. The;reference sequence is identical to KX452457.	Australia: Queensland, Maclean Bridge
24e317c650af75b2e7de6397e0b53802	ITS_AABBSE	2e-118	424	96.51	99	Bipolaris sorokiniana	45130	GENBANK_ACC:KR819404	Bipolaris sorokiniana internal transcribed spacer 1, partial sequence; 5.8S ribosomal RNA gene, complete sequence; and internal transcribed spacer 2, partial sequence
24e317c650af75b2e7de6397e0b53802	ITS_AAAIJI	6e-118	422	96.15	100	Bipolaris simmondsii	1918532	refseq_acc:NR_147495.1;NCBI_bioproject:PRJNA177353	Bipolaris simmondsii BRIP 12030 ITS region; from TYPE material;REVIEWED REFSEQ: This record has been curated by NCBI staff. The;reference sequence is identical to KX452454.	Australia: Queensland, Peregian Beach
24e317c650af75b2e7de6397e0b53802	ITS_AAA6G3	6e-118	422	96.48	98	Bipolaris maydis	5016	GENBANK_ACC:AF071325	Cochliobolus heterostrophus 18S ribosomal RNA gene, partial sequence; internal transcribed spacer 1, 5.8S ribosomal RNA gene and internal transcribed spacer 2, complete sequence; and 28S ribosomal RNA gene, partial sequence
24e317c650af75b2e7de6397e0b53802	ITS_AAA2WP	6e-118	422	96.15	100	Bipolaris microlaenae	1056644	refseq_acc:NR_137073.1;NCBI_bioproject:PRJNA177353	Bipolaris microlaenae CBS 280.91 ITS region; from TYPE material;REVIEWED REFSEQ: This record has been curated by NCBI staff. The;reference sequence is identical to JN601032.
24e317c650af75b2e7de6397e0b53802	ITS_AABHQ8	8e-117	418	95.8	100	Bipolaris woodii	1918535	refseq_acc:NR_147497.1;NCBI_bioproject:PRJNA177353	Bipolaris woodii BRIP 12239 ITS region; from TYPE material;REVIEWED REFSEQ: This record has been curated by NCBI staff. The;reference sequence is identical to KX452458.	Australia: Queensland, Goondiwindi
24e317c650af75b2e7de6397e0b53802	ITS_AAA2PF	8e-117	418	95.79	100	Bipolaris shoemakeri	1918531	refseq_acc:NR_147494.1;NCBI_bioproject:PRJNA177353	Bipolaris shoemakeri BRIP 15929 ITS region; from TYPE material;REVIEWED REFSEQ: This record has been curated by NCBI staff. The;reference sequence is identical to KX452453.	Australia: Queensland, Mount Molloy
24e317c650af75b2e7de6397e0b53802	ITS_AAAY0Q	3e-116	416	95.79	100	Bipolaris bicolor	102001	GENBANK_ACC:KJ909762	Bipolaris bicolor isolate CBS690.96 18S ribosomal RNA gene, partial sequence; internal transcribed spacer 1 and 5.8S ribosomal RNA gene, complete sequence; and internal transcribed spacer 2, partial sequence
24e317c650af75b2e7de6397e0b53802	ITS_AAABDC	3e-116	416	98.32	92	Bipolaris axonopicola	1918527	GENBANK_ACC:KX452443	Bipolaris axonopicola strain BRIP 11740 18S ribosomal RNA gene, partial sequence; internal transcribed spacer 1, 5.8S ribosomal RNA gene, and internal transcribed spacer 2, complete sequence; and 28S ribosomal RNA gene, partial sequence	Australia: Queensland, Peregian Beach
24e317c650af75b2e7de6397e0b53802	ITS_AAASVR	4e-115	412	96.09	98	fungal sp. BTGKDF16	1527315	GENBANK_ACC:KJ650604	Fungal sp. BTGKDF16 internal transcribed spacer 1, partial sequence; 5.8S ribosomal RNA gene, complete sequence; and internal transcribed spacer 2, partial sequence	China: Baijitan nature reserve, Ningxia
24e317c650af75b2e7de6397e0b53802	ITS_AAAQZD	2e-113	407	97.5	92	Bipolaris panici-miliacei	74417	GENBANK_ACC:KJ909773	Bipolaris panici-miliacei isolate CBS199.29 18S ribosomal RNA gene, partial sequence; internal transcribed spacer 1, 5.8S ribosomal RNA gene, and internal transcribed spacer 2, complete sequence; and 28S ribosomal RNA gene, partial sequence	Japan
24e317c650af75b2e7de6397e0b53802	ITS_AAAEI3	7e-113	405	95.67	98	Bipolaris urochloae	74611	GENBANK_ACC:AF071334	Bipolaris urochloae 18S ribosomal RNA gene, partial sequence; internal transcribed spacer 1, 5.8S ribosomal RNA gene and internal transcribed spacer 2, complete sequence; and 28S ribosomal RNA gene, partial sequence
24e317c650af75b2e7de6397e0b53802	ITS_AAA6EV	7e-113	405	97.48	92	Bipolaris victoriae	40125	GENBANK_ACC:KJ909778	Bipolaris victoriae isolate CBS327.64 18S ribosomal RNA gene, partial sequence; internal transcribed spacer 1, 5.8S ribosomal RNA gene, and internal transcribed spacer 2, complete sequence; and 28S ribosomal RNA gene, partial sequence	USA
24e317c650af75b2e7de6397e0b53802	ITS_AAA1KE	7e-113	405	97.48	92	Bipolaris victoriae	40125	GENBANK_ACC:JN601027	Cochliobolus victoriae isolate CBS 174.57 internal transcribed spacer 1, partial sequence; 5.8S ribosomal RNA gene, complete sequence; and internal transcribed spacer 2, partial sequence
24e317c650af75b2e7de6397e0b53802	ITS_AAAC97	2e-112	403	95.35	99	Bipolaris sorokiniana	45130	GENBANK_ACC:KC616342	Bipolaris sorokiniana isolate 17 internal transcribed spacer 1, partial sequence; 5.8S ribosomal RNA gene and internal transcribed spacer 2, complete sequence; and 28S ribosomal RNA gene, partial sequence
24e317c650af75b2e7de6397e0b53802	ITS_AABJ2B	8e-112	401	97.07	92	Bipolaris drechsleri	1453416	GENBANK_ACC:KF500530	Bipolaris drechsleri strain AR4841 18S ribosomal RNA gene, partial sequence; internal transcribed spacer 1, 5.8S ribosomal RNA gene, and internal transcribed spacer 2, complete sequence; and 28S ribosomal RNA gene, partial sequence	USA: Indiana, Big Oaks Wildlife Refuge
24e317c650af75b2e7de6397e0b53802	ITS_AAAYMP	8e-112	401	97.07	92	Bipolaris chloridis	74409	GENBANK_ACC:JN192372	Cochliobolus chloridis strain CBS 242.77 internal transcribed spacer 1, partial sequence; 5.8S ribosomal RNA gene and internal transcribed spacer 2, complete sequence; and 28S ribosomal RNA gene, partial sequence	Australia: QLD
24e317c650af75b2e7de6397e0b53802	ITS_AAAQ8Q	8e-112	401	95.98	96	Bipolaris saccharicola	2016211	refseq_acc:NR_151854.1;NCBI_bioproject:PRJNA177353	Bipolaris saccharicola CBS 155.26 ITS region; from TYPE material;REVIEWED REFSEQ: This record has been curated by NCBI staff. The;reference sequence is identical to KY905674.
24e317c650af75b2e7de6397e0b53802	ITS_AAAI3L	8e-112	401	95.31	98	Bipolaris yamadae	74424	GENBANK_ACC:HE792942	Bipolaris yamadai genomic DNA containing 18S rRNA gene, ITS1, 5.8S rRNA gene, ITS2 and 28S rRNA gene, strain CBS 202.29
24e317c650af75b2e7de6397e0b53802	ITS_AAAD8I	8e-112	401	97.07	92	Bipolaris sorokiniana	45130	GENBANK_ACC:KX066031	Bipolaris sorokiniana strain JCP12 internal transcribed spacer 1, partial sequence; 5.8S ribosomal RNA gene and internal transcribed spacer 2, complete sequence; and 28S ribosomal RNA gene, partial sequence	Mexico
24e317c650af75b2e7de6397e0b53802	ITS_AAA63V	8e-112	401	95.31	98	Bipolaris yamadae	74424	refseq_acc:NR_147456.1;NCBI_bioproject:PRJNA177353	Bipolaris yamadae CBS 202.29 ITS region; from TYPE material;REVIEWED REFSEQ: This record has been curated by NCBI staff. The;reference sequence is identical to HE792942.
24e317c650af75b2e7de6397e0b53802	ITS_AAAM8I	3e-111	399	95.28	98	Bipolaris sorghicola	95732	GENBANK_ACC:AF071332	Bipolaris sorghicola 18S ribosomal RNA gene, partial sequence; internal transcribed spacer 1, 5.8S ribosomal RNA gene and internal transcribed spacer 2, complete sequence; and 28S ribosomal RNA gene, partial sequence
24e317c650af75b2e7de6397e0b53802	ITS_AAAC4N	3e-111	399	97.06	92	Bipolaris zeicola	5017	GENBANK_ACC:KM230398	Bipolaris zeicola strain FIP532 internal transcribed spacer 1, partial sequence; 5.8S ribosomal RNA gene and internal transcribed spacer 2, complete sequence; and 28S ribosomal RNA gene, partial sequence	USA
24e317c650af75b2e7de6397e0b53802	ITS_AAA962	3e-111	399	97.07	92	Bipolaris peregianensis	1133684	GENBANK_ACC:JN601034	Bipolaris peregianensis isolate BRIP 12790 internal transcribed spacer 1, partial sequence; 5.8S ribosomal RNA gene, complete sequence; and internal transcribed spacer 2, partial sequence
24e317c650af75b2e7de6397e0b53802	ITS_AAAVJ8	1e-109	394	96.64	92	Bipolaris microstegii	1283761	GENBANK_ACC:JX089579	Bipolaris microstegii isolate AR 4840 18S ribosomal RNA gene, partial sequence; internal transcribed spacer 1, 5.8S ribosomal RNA gene, and internal transcribed spacer 2, complete sequence; and 28S ribosomal RNA gene, partial sequence
24e317c650af75b2e7de6397e0b53802	ITS_AAAAWE	7e-108	388	96.22	92	Bipolaris subramanianii	1918534	GENBANK_ACC:KX452457	Bipolaris subramanianii strain BRIP 16226 18S ribosomal RNA gene, partial sequence; internal transcribed spacer 1, 5.8S ribosomal RNA gene, and internal transcribed spacer 2, complete sequence; and 28S ribosomal RNA gene, partial sequence	Australia: Queensland, Maclean Bridge
24e317c650af75b2e7de6397e0b53802	ITS_AABMDS	8e-107	385	95.83	92	Bipolaris simmondsii	1918532	GENBANK_ACC:KX452454	Bipolaris simmondsii strain BRIP 12030 18S ribosomal RNA gene, partial sequence; internal transcribed spacer 1, 5.8S ribosomal RNA gene, and internal transcribed spacer 2, complete sequence; and 28S ribosomal RNA gene, partial sequence	Australia: Queensland, Peregian Beach
24e317c650af75b2e7de6397e0b53802	ITS_AAA4SN	8e-107	385	95.83	92	Bipolaris microlaenae	1056644	GENBANK_ACC:JN601032	Cochliobolus microlaenae isolate CBS 280.91 internal transcribed spacer 1, partial sequence; 5.8S ribosomal RNA gene, complete sequence; and internal transcribed spacer 2, partial sequence
24e317c650af75b2e7de6397e0b53802	ITS_AABMNM	4e-105	379	95.42	92	Bipolaris oryzae	101162	GENBANK_ACC:GU373634	Bipolaris oryzae isolate Bo1 internal transcribed spacer 1, partial sequence; 5.8S ribosomal RNA gene and internal transcribed spacer 2, complete sequence; and 28S ribosomal RNA gene, partial sequence	India: Assam
24e317c650af75b2e7de6397e0b53802	ITS_AAA6VW	5e-104	375	95.4	92	Bipolaris sorokiniana	45130	GENBANK_ACC:JQ936306	Cochliobolus sativus strain CAP44F 18S ribosomal RNA gene, partial sequence; internal transcribed spacer 1, 5.8S ribosomal RNA gene, and internal transcribed spacer 2, complete sequence; and 28S ribosomal RNA gene, partial sequence
4f7f24849dd145afd00a3ac84f7ea46d	ITS_AAADRP	8e-107	385	95.14	93	Neocamarosporium sp. Smar 150	1771296	GENBANK_ACC:KR873085	Neocamarosporium sp. Smar 150 18S ribosomal RNA gene, partial sequence; internal transcribed spacer 1, 5.8S ribosomal RNA gene, and internal transcribed spacer 2, complete sequence; and 28S ribosomal RNA gene, partial sequence	Thailand: Gulf of Thailand
7bc5018fdd9c60175a287e364470b76f	ITS_AAA3LL	1e-134	477	100	100	uncultured Basidiomycota	175244	GENBANK_ACC:AM902085	Uncultured basidiomycete ITS region including 18S rRNA gene, ITS1, 5.8S rRNA gene, ITS2 and 28S rRNA gene, clone BF-OTU40	Finland
7bc5018fdd9c60175a287e364470b76f	ITS_AABK17	4e-120	429	96.89	99	Byssomerulius corium	264093	GENBANK_ACC:KP135008	Byssomerulius corium strain FP-107055 18S ribosomal RNA gene, partial sequence; internal transcribed spacer 1, 5.8S ribosomal RNA gene, and internal transcribed spacer 2, complete sequence; and 28S ribosomal RNA gene, partial sequence	USA: Mississippi
7bc5018fdd9c60175a287e364470b76f	ITS_AAAYXI	5e-119	425	96.53	99	fungal endophyte sp. ECD-2008	526363	GENBANK_ACC:EU686175	Fungal endophyte sp. ECD-2008 isolate 305 18S ribosomal RNA gene, partial sequence; and internal transcribed spacer 1, 5.8S ribosomal RNA gene, and internal transcribed spacer 2, complete sequence
45fdedc11ab074f7d9febd974606203d	ITS_AAAXQG	2e-132	470	99.61	100	Alternaria eichhorniae	489833	refseq_acc:NR_111832.1;NCBI_bioproject:PRJNA177353	Alternaria eichhorniae ATCC 22255 ITS region; from TYPE material;REVIEWED REFSEQ: This record has been curated by NCBI staff. The;reference sequence is identical to KC146356.
45fdedc11ab074f7d9febd974606203d	ITS_AAA4V6	2e-132	470	99.61	100	Alternaria arborescens	156630	refseq_acc:NR_135927.1;NCBI_bioproject:PRJNA177353	Alternaria arborescens CBS 102605 ITS region; from TYPE material;REVIEWED REFSEQ: This record has been curated by NCBI staff. The;reference sequence is identical to AF347033.
45fdedc11ab074f7d9febd974606203d	ITS_AAAET2	3e-131	466	99.23	100	Alternaria destruens	230003	refseq_acc:NR_137143.1;NCBI_bioproject:PRJNA177353	Alternaria destruens ATCC 204363 ITS region; from TYPE material;REVIEWED REFSEQ: This record has been curated by NCBI staff. The;reference sequence is identical to AY278836.;COMPLETENESS: incomplete on both ends.
45fdedc11ab074f7d9febd974606203d	ITS_AAAERY	3e-131	466	99.23	100	Alternaria alternata	5599	refseq_acc:NR_131316.1;NCBI_bioproject:PRJNA177353	Alternaria alternata CBS 916.96 ITS region; from TYPE material;REVIEWED REFSEQ: This record has been curated by NCBI staff. The;reference sequence is identical to KF465761.
45fdedc11ab074f7d9febd974606203d	ITS_AABIKB	1e-130	464	99.61	99	Alternaria senecionicola	1579464	refseq_acc:NR_137951.1;NCBI_bioproject:PRJNA177353	Alternaria senecionicola CBS 119545 ITS region; from TYPE material;REVIEWED REFSEQ: This record has been curated by NCBI staff. The;reference sequence is identical to KP124409.	New Zealand
45fdedc11ab074f7d9febd974606203d	ITS_AABIKA	1e-130	464	99.61	99	Alternaria daucifolii	1342363	refseq_acc:NR_137802.1;NCBI_bioproject:PRJNA177353	Alternaria daucifolii CBS 118812 ITS region; from TYPE material;REVIEWED REFSEQ: This record has been curated by NCBI staff. The;reference sequence is identical to KC584193.	USA
45fdedc11ab074f7d9febd974606203d	ITS_AABIJ9	1e-130	464	99.61	99	Alternaria cerealis	1187910	refseq_acc:NR_136117.1;NCBI_bioproject:PRJNA177353	Alternaria cerealis CBS 119544 ITS region; from TYPE material;REVIEWED REFSEQ: This record has been curated by NCBI staff. The;reference sequence is identical to KP124408.	New Zealand
45fdedc11ab074f7d9febd974606203d	ITS_AAAU4P	1e-130	464	99.61	99	Alternaria burnsii	1187904	refseq_acc:NR_136119.1;NCBI_bioproject:PRJNA177353	Alternaria burnsii CBS 107.38 ITS region; from TYPE material;REVIEWED REFSEQ: This record has been curated by NCBI staff. The;reference sequence is identical to KP124420.	India
45fdedc11ab074f7d9febd974606203d	ITS_AAAF9C	1e-130	464	99.61	99	Alternaria betae-kenyensis	1281295	refseq_acc:NR_136118.1;NCBI_bioproject:PRJNA177353	Alternaria betae-kenyensis CBS 118810 ITS region; from TYPE material;REVIEWED REFSEQ: This record has been curated by NCBI staff. The;reference sequence is identical to KP124419.	Kenya
45fdedc11ab074f7d9febd974606203d	ITS_AAA4PT	6e-128	455	98.83	99	Alternaria iridiaustralis	1579462	refseq_acc:NR_136120.1;NCBI_bioproject:PRJNA177353	Alternaria iridiaustralis CBS 118486 ITS region; from TYPE material;REVIEWED REFSEQ: This record has been curated by NCBI staff. The;reference sequence is identical to KP124435.	Australia
45fdedc11ab074f7d9febd974606203d	ITS_AAA7RT	8e-117	418	96.47	99	Alternaria nepalensis	1342366	refseq_acc:NR_136046.1;NCBI_bioproject:PRJNA177353	Alternaria nepalensis CBS 118700 ITS region; from TYPE material;REVIEWED REFSEQ: This record has been curated by NCBI staff. The;reference sequence is identical to KC584207.	Nepal
45fdedc11ab074f7d9febd974606203d	ITS_AAAJYI	1e-115	414	96.09	99	Alternaria mimicula	283361	refseq_acc:NR_135959.1;NCBI_bioproject:PRJNA177353	Alternaria mimicula CBS 118696 ITS region; from TYPE material;REVIEWED REFSEQ: This record has been curated by NCBI staff. The;reference sequence is identical to FJ266477.
45fdedc11ab074f7d9febd974606203d	ITS_AABAOR	4e-115	412	96.08	99	Alternaria solidaccana	1342383	refseq_acc:NR_136049.1;NCBI_bioproject:PRJNA177353	Alternaria solidaccana CBS 118698 ITS region; from TYPE material;REVIEWED REFSEQ: This record has been curated by NCBI staff. The;reference sequence is identical to KC584219.	Bangladesh
45fdedc11ab074f7d9febd974606203d	ITS_AABAOQ	4e-115	412	96.08	99	Alternaria septorioides	1342368	refseq_acc:NR_136047.1;NCBI_bioproject:PRJNA177353	Alternaria septorioides CBS 106.41 ITS region; from TYPE material;REVIEWED REFSEQ: This record has been curated by NCBI staff. The;reference sequence is identical to KC584216.	Netherlands
45fdedc11ab074f7d9febd974606203d	ITS_AAA85X	4e-115	412	95.74	100	Alternaria chartarum	119957	refseq_acc:NR_130656.1;NCBI_bioproject:PRJNA177353;ATCC:18044	Alternaria chartarum ATCC 18044 ITS region; from TYPE material;REVIEWED REFSEQ: This record has been curated by NCBI staff. The;reference sequence is identical to AF229488.
45fdedc11ab074f7d9febd974606203d	ITS_AABKV9	5e-114	409	95.7	99	Alternaria terricola	565031	refseq_acc:NR_103600.1;NCBI_bioproject:PRJNA177353	Alternaria terricola CBS 202.67 ITS region; from TYPE material;REVIEWED REFSEQ: This record has been curated by NCBI staff. The;reference sequence is identical to FJ266490.;Source information has been augmented with data from the CBS strain;database.
45fdedc11ab074f7d9febd974606203d	ITS_AABKV8	5e-114	409	95.7	99	Alternaria multiformis	445261	refseq_acc:NR_077187.1;NCBI_bioproject:PRJNA177353	Alternaria multiformis CBS 102060 ITS region; from TYPE material;REVIEWED REFSEQ: This record has been curated by NCBI staff. The;reference sequence is identical to FJ266486.
45fdedc11ab074f7d9febd974606203d	ITS_AABB6T	5e-114	409	95.37	100	Alternaria selini	119923	refseq_acc:NR_135926.1;NCBI_bioproject:PRJNA177353	Alternaria selini CBS 109382 ITS region; from TYPE material;REVIEWED REFSEQ: This record has been curated by NCBI staff. The;reference sequence is identical to AF229455.
45fdedc11ab074f7d9febd974606203d	ITS_AAAXNW	2e-113	407	95.69	99	Alternaria subcucurbitae	576998	refseq_acc:NR_136053.1;NCBI_bioproject:PRJNA177353	Alternaria subcucurbitae CBS 121491 ITS region; from TYPE material;REVIEWED REFSEQ: This record has been curated by NCBI staff. The;reference sequence is identical to KC584249.	China
45fdedc11ab074f7d9febd974606203d	ITS_AAAJ9I	2e-113	407	95.69	99	Alternaria aspera	1132460	refseq_acc:NR_145169.1;NCBI_bioproject:PRJNA177353	Alternaria aspera CBS 115269 ITS region; from TYPE material;REVIEWED REFSEQ: This record has been curated by NCBI staff. The;reference sequence is identical to KC584242.	Japan
45fdedc11ab074f7d9febd974606203d	ITS_AABIGL	2e-112	403	95.33	99	Alternaria carotiincultae	119922	refseq_acc:NR_137158.1;NCBI_bioproject:PRJNA177353	Alternaria carotiincultae CBS 109381 ITS region; from TYPE material;REVIEWED REFSEQ: This record has been curated by NCBI staff. The;reference sequence is identical to KC584188.	USA
45fdedc11ab074f7d9febd974606203d	ITS_AAAW8B	2e-112	403	95.31	99	Alternaria elegans	743949	refseq_acc:NR_136040.1;NCBI_bioproject:PRJNA177353	Alternaria elegans CBS 109159 ITS region; from TYPE material;REVIEWED REFSEQ: This record has been curated by NCBI staff. The;reference sequence is identical to KC584195.	Burkina Faso
9017615e616537b225c63c2bb1c12c50	ITS_AABJ21	2e-117	420	96.12	100	Coniochaeta africana	744407	refseq_acc:NR_137725.1;NCBI_bioproject:PRJNA177353	Coniochaeta africana ITS region; from TYPE material;REVIEWED REFSEQ: This record has been curated by NCBI staff. The;reference sequence is identical to GQ154539.	South Africa
9017615e616537b225c63c2bb1c12c50	ITS_AAAV7G	4e-105	379	96.14	90	Lecythophora sp. C52	1339686	GENBANK_ACC:KF156310	Lecythophora sp. C52 small subunit ribosomal RNA gene, partial sequence; internal transcribed spacer 1, 5.8S ribosomal RNA gene, and internal transcribed spacer 2, complete sequence; and large subunit ribosomal RNA gene, partial sequence	Sweden
9017615e616537b225c63c2bb1c12c50	ITS_AAABG9	7e-103	372	95.32	91	Lecythophora sp. NVH2_11	1496546	GENBANK_ACC:KF227870	Lecythophora sp. NVH2_11 18S ribosomal RNA gene, partial sequence; internal transcribed spacer 1 and 5.8S ribosomal RNA gene, complete sequence; and internal transcribed spacer 2, partial sequence
57329f0b616867a6cfe611b0cbade766	ITS_AAA4EB	1e-115	414	95.72	99	uncultured eukaryote	100272	GENBANK_ACC:KF800241	Uncultured eukaryote clone CMH150 18S ribosomal RNA gene, partial sequence; internal transcribed spacer 1, 5.8S ribosomal RNA gene, and internal transcribed spacer 2, complete sequence; and 28S ribosomal RNA gene, partial sequence	USA: Missouri, Kansas City
ec3b59b33e08c9c8f9e05095d7df297b	ITS_AAAMPV	1e-124	444	98.42	98	Ascochyta pisi	749586	refseq_acc:NR_135981.1;NCBI_bioproject:PRJNA177353	Ascochyta pisi CBS 122785 ITS region; from TYPE material;REVIEWED REFSEQ: This record has been curated by NCBI staff. The;reference sequence is identical to GU237763.
ec3b59b33e08c9c8f9e05095d7df297b	ITS_AAARQ1	5e-124	442	97.67	100	Verrucoconiothyrium prosopidis	1414616	refseq_acc:NR_137604.1;NCBI_bioproject:PRJNA177353	Verrucoconiothyrium prosopidis ITS region; from TYPE material;REVIEWED REFSEQ: This record has been curated by NCBI staff. The;reference sequence is identical to KF777149.	South Africa: Northern Cape Province, Calvinia
ec3b59b33e08c9c8f9e05095d7df297b	ITS_AABJ7J	6e-123	438	98.02	98	Macroventuria wentii	318711	refseq_acc:NR_136001.1;NCBI_bioproject:PRJNA177353	Macroventuria wentii CBS 526.71 ITS region; from TYPE material;REVIEWED REFSEQ: This record has been curated by NCBI staff. The;reference sequence is identical to GU237884.
ec3b59b33e08c9c8f9e05095d7df297b	ITS_AABJ7I	6e-123	438	98.02	98	Macroventuria anomochaeta	301207	refseq_acc:NR_135999.1;NCBI_bioproject:PRJNA177353	Macroventuria anomochaeta CBS 525.71 ITS region; from TYPE material;REVIEWED REFSEQ: This record has been curated by NCBI staff. The;reference sequence is identical to GU237881.
ec3b59b33e08c9c8f9e05095d7df297b	ITS_AABDX5	6e-123	438	98.02	98	Calophoma vodakii	1769835	refseq_acc:NR_136127.1;NCBI_bioproject:PRJNA177353	Calophoma vodakii CBS 173.53 ITS region; from TYPE material;REVIEWED REFSEQ: This record has been curated by NCBI staff. The;reference sequence is identical to KT389497.	Switzerland
ec3b59b33e08c9c8f9e05095d7df297b	ITS_AABA3T	6e-123	438	98.02	98	Nothophoma anigozanthi	1770231	refseq_acc:NR_135992.1;NCBI_bioproject:PRJNA177353	Nothophoma anigozanthi CBS 381.91 ITS region; from TYPE material;REVIEWED REFSEQ: This record has been curated by NCBI staff. The;reference sequence is identical to GU237852.
ec3b59b33e08c9c8f9e05095d7df297b	ITS_AAAWFR	2e-122	436	97.29	100	Ascochyta phacae	487633	refseq_acc:NR_135942.1;NCBI_bioproject:PRJNA177353	Ascochyta phacae CBS 184.55 ITS region; from TYPE material;REVIEWED REFSEQ: This record has been curated by NCBI staff. The;reference sequence is identical to EU167570.
ec3b59b33e08c9c8f9e05095d7df297b	ITS_AAAM6C	2e-122	436	97.29	100	Peyronellaea prosopidis	1414633	refseq_acc:NR_137836.1;NCBI_bioproject:PRJNA177353	Peyronellaea prosopidis ITS region; from TYPE material;REVIEWED REFSEQ: This record has been curated by NCBI staff. The;reference sequence is identical to KF777180.	South Africa: Northern Cape Province, Calvinia
ec3b59b33e08c9c8f9e05095d7df297b	ITS_AAAYMS	3e-121	433	97.63	98	Didymella rumicicola	1769961	refseq_acc:NR_136129.1;NCBI_bioproject:PRJNA177353	Didymella rumicicola CBS 683.79 ITS region; from TYPE material;REVIEWED REFSEQ: This record has been curated by NCBI staff. The;reference sequence is identical to KT389503.	New Zealand
ec3b59b33e08c9c8f9e05095d7df297b	ITS_AAAWMJ	3e-121	433	97.64	98	Epicoccum plurivorum	531293	refseq_acc:NR_136002.1;NCBI_bioproject:PRJNA177353	Epicoccum plurivorum CBS 558.81 ITS region; from TYPE material;REVIEWED REFSEQ: This record has been curated by NCBI staff. The;reference sequence is identical to GU237888.
ec3b59b33e08c9c8f9e05095d7df297b	ITS_AAASLI	3e-121	433	97.63	98	Didymella heteroderae	1769908	refseq_acc:NR_135963.1;NCBI_bioproject:PRJNA177353	Didymella heteroderae CBS 109.92 ITS region; from TYPE material;REVIEWED REFSEQ: This record has been curated by NCBI staff. The;reference sequence is identical to FJ426983.	Netherlands
ec3b59b33e08c9c8f9e05095d7df297b	ITS_AAAOPZ	3e-121	433	97.63	98	Neodidymelliopsis xanthina	749879	refseq_acc:NR_135994.1;NCBI_bioproject:PRJNA177353	Neodidymelliopsis xanthina CBS 383.68 ITS region; from TYPE material;REVIEWED REFSEQ: This record has been curated by NCBI staff. The;reference sequence is identical to GU237855.
ec3b59b33e08c9c8f9e05095d7df297b	ITS_AAADS7	3e-121	433	97.63	98	Didymella aurea	749615	refseq_acc:NR_135988.1;NCBI_bioproject:PRJNA177353	Didymella aurea CBS 269.93 ITS region; from TYPE material;REVIEWED REFSEQ: This record has been curated by NCBI staff. The;reference sequence is identical to GU237818.
ec3b59b33e08c9c8f9e05095d7df297b	ITS_AAA1ES	3e-121	433	97.63	98	Ascochyta rabiei	5454	refseq_acc:NR_136126.1;NCBI_bioproject:PRJNA177353	Ascochyta rabiei CBS 237.37 ITS region; from TYPE material;REVIEWED REFSEQ: This record has been curated by NCBI staff. The;reference sequence is identical to KT389479.	Bulgaria
ec3b59b33e08c9c8f9e05095d7df297b	ITS_AAAJ8G	1e-120	431	96.9	100	Didymella rosea	1771302	refseq_acc:NR_136125.1;NCBI_bioproject:PRJNA177353	Didymella rosea BRIP 50788 ITS region; from TYPE material;REVIEWED REFSEQ: This record has been curated by NCBI staff. The;reference sequence is identical to KT338640.	Australia
ec3b59b33e08c9c8f9e05095d7df297b	ITS_AAATZJ	4e-120	429	97.23	98	Allophoma minor	749850	refseq_acc:NR_135989.1;NCBI_bioproject:PRJNA177353	Allophoma minor CBS 325.82 ITS region; from TYPE material;REVIEWED REFSEQ: This record has been curated by NCBI staff. The;reference sequence is identical to GU237831.
ec3b59b33e08c9c8f9e05095d7df297b	ITS_AABJVF	1e-119	427	97.23	98	Heterophoma sylvatica	749873	refseq_acc:NR_136006.1;NCBI_bioproject:PRJNA177353	Heterophoma sylvatica CBS 874.97 ITS region; from TYPE material;REVIEWED REFSEQ: This record has been curated by NCBI staff. The;reference sequence is identical to GU237907.
ec3b59b33e08c9c8f9e05095d7df297b	ITS_AAAZAE	1e-119	427	97.23	98	Didymella longicolla	749847	refseq_acc:NR_135983.1;NCBI_bioproject:PRJNA177353	Didymella longicolla CBS 124514 ITS region; from TYPE material;REVIEWED REFSEQ: This record has been curated by NCBI staff. The;reference sequence is identical to GU237767.
ec3b59b33e08c9c8f9e05095d7df297b	ITS_AAAJ7S	1e-119	427	97.23	98	Boeremia strasseri	749580	refseq_acc:NR_135985.1;NCBI_bioproject:PRJNA177353	Boeremia strasseri CBS 126.93 ITS region; from TYPE material;REVIEWED REFSEQ: This record has been curated by NCBI staff. The;reference sequence is identical to GU237773.
ec3b59b33e08c9c8f9e05095d7df297b	ITS_AAAJ7R	1e-119	427	97.23	98	Boeremia sambuci-nigrae	749576	refseq_acc:NR_136004.1;NCBI_bioproject:PRJNA177353	Boeremia sambuci-nigrae CBS 629.68 ITS region; from TYPE material;REVIEWED REFSEQ: This record has been curated by NCBI staff. The;reference sequence is identical to GU237897.
ec3b59b33e08c9c8f9e05095d7df297b	ITS_AAAI8C	1e-119	427	97.23	98	Didymella dimorpha	749828	refseq_acc:NR_135991.1;NCBI_bioproject:PRJNA177353	Didymella dimorpha CBS 346.82 ITS region; from TYPE material;REVIEWED REFSEQ: This record has been curated by NCBI staff. The;reference sequence is identical to GU237835.
ec3b59b33e08c9c8f9e05095d7df297b	ITS_AAA9RE	1e-119	427	97.23	98	Nothophoma infossa	646065	refseq_acc:NR_135968.1;NCBI_bioproject:PRJNA177353	Nothophoma infossa CBS 123395 ITS region; from TYPE material;REVIEWED REFSEQ: This record has been curated by NCBI staff. The;reference sequence is identical to FJ427025.	Argentina
ec3b59b33e08c9c8f9e05095d7df297b	ITS_AAA9B8	1e-119	427	97.23	98	Stagonosporopsis dennisii	749890	refseq_acc:NR_136005.1;NCBI_bioproject:PRJNA177353	Stagonosporopsis dennisii CBS 631.68 ITS region; from TYPE material;REVIEWED REFSEQ: This record has been curated by NCBI staff. The;reference sequence is identical to GU237899.
ec3b59b33e08c9c8f9e05095d7df297b	ITS_AAA8R1	1e-119	427	97.23	98	Didymella sancta	749639	refseq_acc:NR_135973.1;NCBI_bioproject:PRJNA177353	Didymella sancta CBS 281.83 ITS region; from TYPE material;REVIEWED REFSEQ: This record has been curated by NCBI staff. The;reference sequence is identical to FJ427063.	South Africa
ec3b59b33e08c9c8f9e05095d7df297b	ITS_AAA3N4	1e-119	427	97.23	98	Didymella microchlamydospora	646056	refseq_acc:NR_135969.1;NCBI_bioproject:PRJNA177353	Didymella microchlamydospora CBS 105.95 ITS region; from TYPE material;REVIEWED REFSEQ: This record has been curated by NCBI staff. The;reference sequence is identical to FJ427028.	United Kingdom
ec3b59b33e08c9c8f9e05095d7df297b	ITS_AAAQK5	2e-118	424	96.85	98	Stagonosporopsis actaeae	749881	refseq_acc:NR_119807.1;NCBI_bioproject:PRJNA177353	Stagonosporopsis actaeae CBS 106.96 ITS region; from verified material;REVIEWED REFSEQ: This record has been curated by NCBI staff. The;reference sequence is identical to GU237734.
ec3b59b33e08c9c8f9e05095d7df297b	ITS_AAAETS	2e-118	424	96.84	98	Stagonosporopsis oculi-hominis	1415907	refseq_acc:NR_111461.1;NCBI_bioproject:PRJNA177353	Stagonosporopsis oculi-hominis CBS 634.92 ITS region; from TYPE material;REVIEWED REFSEQ: This record has been curated by NCBI staff. The;reference sequence is identical to GU237901.
ec3b59b33e08c9c8f9e05095d7df297b	ITS_AABGVP	6e-118	422	96.84	98	Phoma bulgarica	749651	refseq_acc:NR_137045.1;NCBI_bioproject:PRJNA177353	Phoma bulgarica CBS 357.84 ITS region; from TYPE material;REVIEWED REFSEQ: This record has been curated by NCBI staff. The;reference sequence is identical to GU237837.
ec3b59b33e08c9c8f9e05095d7df297b	ITS_AABEFX	6e-118	422	96.84	98	Didymella coffeae-arabicae	749619	refseq_acc:NR_135965.1;NCBI_bioproject:PRJNA177353	Didymella coffeae-arabicae CBS 123380 ITS region; from TYPE material;REVIEWED REFSEQ: This record has been curated by NCBI staff. The;reference sequence is identical to FJ426993.	Ethiopia
ec3b59b33e08c9c8f9e05095d7df297b	ITS_AABDLI	6e-118	422	96.84	98	Didymella maydis	259522	refseq_acc:NR_135974.1;NCBI_bioproject:PRJNA177353	Didymella maydis CBS 588.69 ITS region; from synonym TYPE material;REVIEWED REFSEQ: This record has been curated by NCBI staff. The;reference sequence is identical to FJ427086.	USA
ec3b59b33e08c9c8f9e05095d7df297b	ITS_AABAI0	6e-118	422	96.84	98	Didymella protuberans	749638	refseq_acc:NR_135993.1;NCBI_bioproject:PRJNA177353	Didymella protuberans CBS 381.96 ITS region; from TYPE material;REVIEWED REFSEQ: This record has been curated by NCBI staff. The;reference sequence is identical to GU237853.
ec3b59b33e08c9c8f9e05095d7df297b	ITS_AABAE4	6e-118	422	96.85	98	Epicoccum brasiliense	749650	refseq_acc:NR_135979.1;NCBI_bioproject:PRJNA177353	Epicoccum brasiliense CBS 120105 ITS region; from TYPE material;REVIEWED REFSEQ: This record has been curated by NCBI staff. The;reference sequence is identical to GU237760.
ec3b59b33e08c9c8f9e05095d7df297b	ITS_AAAYB4	6e-118	422	96.84	98	Didymella nigricans	749617	refseq_acc:NR_135998.1;NCBI_bioproject:PRJNA177353	Didymella nigricans CBS 444.81 ITS region; from TYPE material;REVIEWED REFSEQ: This record has been curated by NCBI staff. The;reference sequence is identical to GU237867.
ec3b59b33e08c9c8f9e05095d7df297b	ITS_AAAW72	6e-118	422	96.84	98	Xenodidymella applanata	72997	refseq_acc:NR_136133.1;NCBI_bioproject:PRJNA177353	Xenodidymella applanata CBS 195.36 ITS region; from TYPE material;REVIEWED REFSEQ: This record has been curated by NCBI staff. The;reference sequence is identical to KT389548.	Netherlands
ec3b59b33e08c9c8f9e05095d7df297b	ITS_AAAVZC	6e-118	422	96.84	98	Didymella calidophila	646053	refseq_acc:NR_135972.1;NCBI_bioproject:PRJNA177353	Didymella calidophila CBS 448.83 ITS region; from TYPE material;REVIEWED REFSEQ: This record has been curated by NCBI staff. The;reference sequence is identical to FJ427059.	Egypt
ec3b59b33e08c9c8f9e05095d7df297b	ITS_AAATNZ	6e-118	422	96.84	98	Didymella pinodes	749589	refseq_acc:NR_136000.1;NCBI_bioproject:PRJNA177353	Didymella pinodes CBS 525.77 ITS region; from TYPE material;REVIEWED REFSEQ: This record has been curated by NCBI staff. The;reference sequence is identical to GU237883.
ec3b59b33e08c9c8f9e05095d7df297b	ITS_AAATNY	6e-118	422	96.84	98	Didymella arachidicola	749598	refseq_acc:NR_135990.1;NCBI_bioproject:PRJNA177353	Didymella arachidicola CBS 333.75 ITS region; from TYPE material;REVIEWED REFSEQ: This record has been curated by NCBI staff. The;reference sequence is identical to GU237833.
ec3b59b33e08c9c8f9e05095d7df297b	ITS_AAAPRM	6e-118	422	96.84	98	Didymella gardeniae	646064	refseq_acc:NR_135966.1;NCBI_bioproject:PRJNA177353	Didymella gardeniae CBS 626.68 ITS region; from TYPE material;REVIEWED REFSEQ: This record has been curated by NCBI staff. The;reference sequence is identical to FJ427003.	India
ec3b59b33e08c9c8f9e05095d7df297b	ITS_AAAP40	6e-118	422	96.84	98	Epicoccum pimprinum	749591	refseq_acc:NR_135971.1;NCBI_bioproject:PRJNA177353	Epicoccum pimprinum CBS 246.60 ITS region; from TYPE material;REVIEWED REFSEQ: This record has been curated by NCBI staff. The;reference sequence is identical to FJ427049.	India
ec3b59b33e08c9c8f9e05095d7df297b	ITS_AAAMA2	6e-118	422	96.84	98	Calophoma clematidina	622173	refseq_acc:NR_135964.1;NCBI_bioproject:PRJNA177353	Calophoma clematidina CBS 108.79 ITS region; from TYPE material;REVIEWED REFSEQ: This record has been curated by NCBI staff. The;reference sequence is identical to FJ426989.	Netherlands
ec3b59b33e08c9c8f9e05095d7df297b	ITS_AAAKTC	6e-118	422	96.84	98	Boeremia noackiana	749564	refseq_acc:NR_135976.1;NCBI_bioproject:PRJNA177353	Boeremia noackiana CBS 101203 ITS region; from TYPE material;REVIEWED REFSEQ: This record has been curated by NCBI staff. The;reference sequence is identical to GU237720.
ec3b59b33e08c9c8f9e05095d7df297b	ITS_AAADIY	6e-118	422	96.84	98	Ascochyta nigripycnidia	749859	refseq_acc:NR_135978.1;NCBI_bioproject:PRJNA177353	Ascochyta nigripycnidia CBS 116.96 ITS region; from TYPE material;REVIEWED REFSEQ: This record has been curated by NCBI staff. The;reference sequence is identical to GU237756.
ec3b59b33e08c9c8f9e05095d7df297b	ITS_AAABNS	6e-118	422	96.84	98	Didymella pedeiae	749862	refseq_acc:NR_135984.1;NCBI_bioproject:PRJNA177353	Didymella pedeiae CBS 124517 ITS region; from TYPE material;REVIEWED REFSEQ: This record has been curated by NCBI staff. The;reference sequence is identical to GU237770.
ec3b59b33e08c9c8f9e05095d7df297b	ITS_AAABAD	6e-118	422	96.84	98	Epicoccum huancayense	749841	refseq_acc:NR_135977.1;NCBI_bioproject:PRJNA177353	Epicoccum huancayense CBS 105.80 ITS region; from TYPE material;REVIEWED REFSEQ: This record has been curated by NCBI staff. The;reference sequence is identical to GU237732.
ec3b59b33e08c9c8f9e05095d7df297b	ITS_AAA8GW	6e-118	422	96.84	98	Stagonosporopsis dorenboschii	749892	refseq_acc:NR_135996.1;NCBI_bioproject:PRJNA177353	Stagonosporopsis dorenboschii CBS 426.90 ITS region; from TYPE material;REVIEWED REFSEQ: This record has been curated by NCBI staff. The;reference sequence is identical to GU237862.
ec3b59b33e08c9c8f9e05095d7df297b	ITS_AAA49G	6e-118	422	96.84	98	Xenodidymella asphodeli	1770254	refseq_acc:NR_136134.1;NCBI_bioproject:PRJNA177353	Xenodidymella asphodeli CBS 375.62 ITS region; from TYPE material;REVIEWED REFSEQ: This record has been curated by NCBI staff. The;reference sequence is identical to KT389549.	France
ec3b59b33e08c9c8f9e05095d7df297b	ITS_AAA00P	6e-118	422	96.84	98	Didymella subherbarum	749872	refseq_acc:NR_135986.1;NCBI_bioproject:PRJNA177353	Didymella subherbarum CBS 250.92 ITS region; from TYPE material;REVIEWED REFSEQ: This record has been curated by NCBI staff. The;reference sequence is identical to GU237809.
ec3b59b33e08c9c8f9e05095d7df297b	ITS_AAAC46	2e-117	420	96.84	98	Phomatodes aubrietiae	749648	refseq_acc:NR_136003.1;NCBI_bioproject:PRJNA177353	Phomatodes aubrietiae CBS 627.97 ITS region; from TYPE material;REVIEWED REFSEQ: This record has been curated by NCBI staff. The;reference sequence is identical to GU237895.
ec3b59b33e08c9c8f9e05095d7df297b	ITS_AAAU55	8e-117	418	96.46	98	Allophoma tropica	749874	refseq_acc:NR_135997.1;NCBI_bioproject:PRJNA177353	Allophoma tropica CBS 436.75 ITS region; from TYPE material;REVIEWED REFSEQ: This record has been curated by NCBI staff. The;reference sequence is identical to GU237864.
ec3b59b33e08c9c8f9e05095d7df297b	ITS_AABK5V	3e-116	416	96.44	98	Didymella anserina	749597	refseq_acc:NR_136128.1;NCBI_bioproject:PRJNA177353	Didymella anserina CBS 285.29 ITS region; from TYPE material;REVIEWED REFSEQ: This record has been curated by NCBI staff. The;reference sequence is identical to KT389499.	United Kingdom
ec3b59b33e08c9c8f9e05095d7df297b	ITS_AAATU5	3e-116	416	96.44	98	Stagonosporopsis helianthi	1770248	refseq_acc:NR_136132.1;NCBI_bioproject:PRJNA177353	Stagonosporopsis helianthi CBS 200.87 ITS region; from TYPE material;REVIEWED REFSEQ: This record has been curated by NCBI staff. The;reference sequence is identical to KT389545.	Italy
ec3b59b33e08c9c8f9e05095d7df297b	ITS_AAA7MC	3e-116	416	96.44	98	Phoma herbarum	73001	refseq_acc:NR_135967.1;NCBI_bioproject:PRJNA177353	Phoma herbarum CBS 615.75 ITS region; from reference material;REVIEWED REFSEQ: This record has been curated by NCBI staff. The;reference sequence is identical to FJ427022.	Netherlands
ec3b59b33e08c9c8f9e05095d7df297b	ITS_AAA7MB	3e-116	416	96.44	98	Didymella boeremae	646062	refseq_acc:NR_135962.1;NCBI_bioproject:PRJNA177353	Didymella boeremae CBS 109942 ITS region; from TYPE material;REVIEWED REFSEQ: This record has been curated by NCBI staff. The;reference sequence is identical to FJ426982.	Australia
ec3b59b33e08c9c8f9e05095d7df297b	ITS_AAAXBV	1e-115	414	96.09	98	Phoma omnivirens	646057	refseq_acc:NR_137712.1;NCBI_bioproject:PRJNA177353	Phoma omnivirens CBS 341.86 ITS region; from TYPE material;REVIEWED REFSEQ: This record has been curated by NCBI staff. The;reference sequence is identical to FJ427042.	Belgium
ec3b59b33e08c9c8f9e05095d7df297b	ITS_AABMPP	4e-115	412	96.06	98	Stagonosporopsis tanaceti	1200839	refseq_acc:NR_111724.1;NCBI_bioproject:PRJNA177353	Stagonosporopsis tanaceti CBS 131484 ITS region; from TYPE material;REVIEWED REFSEQ: This record has been curated by NCBI staff. The;reference sequence is identical to JQ897481.;COMPLETENESS: not full length.	Australia
ec3b59b33e08c9c8f9e05095d7df297b	ITS_AABMPO	4e-115	412	96.06	98	Stagonosporopsis inoxydabilis	1200838	refseq_acc:NR_135995.1;NCBI_bioproject:PRJNA177353	Stagonosporopsis inoxydabilis CBS 425.90 ITS region; from TYPE material;REVIEWED REFSEQ: This record has been curated by NCBI staff. The;reference sequence is identical to GU237861.
ec3b59b33e08c9c8f9e05095d7df297b	ITS_AABHDX	1e-114	411	96.05	98	Didymella clematidis	621458	refseq_acc:NR_137715.1;NCBI_bioproject:PRJNA177353	Didymella clematidis ITS region; from TYPE material;REVIEWED REFSEQ: This record has been curated by NCBI staff. The;reference sequence is identical to FJ515593.	South Africa
ec3b59b33e08c9c8f9e05095d7df297b	ITS_AAAEEZ	1e-114	411	96.05	98	Stagonosporopsis crystalliniformis	749888	refseq_acc:NR_119808.1;NCBI_bioproject:PRJNA177353	Stagonosporopsis crystalliniformis CBS 713.85 ITS region; from TYPE material;REVIEWED REFSEQ: This record has been curated by NCBI staff. The;reference sequence is identical to GU237903.
ec3b59b33e08c9c8f9e05095d7df297b	ITS_AAAWO7	5e-114	409	96.05	98	Paraboeremia selaginellae	749870	refseq_acc:NR_135980.1;NCBI_bioproject:PRJNA177353	Paraboeremia selaginellae CBS 122.93 ITS region; from TYPE material;REVIEWED REFSEQ: This record has been curated by NCBI staff. The;reference sequence is identical to GU237762.
ec3b59b33e08c9c8f9e05095d7df297b	ITS_AABLV8	7e-113	405	95.65	98	Didymella dactylidis	749824	refseq_acc:NR_135982.1;NCBI_bioproject:PRJNA177353	Didymella dactylidis CBS 124513 ITS region; from TYPE material;REVIEWED REFSEQ: This record has been curated by NCBI staff. The;reference sequence is identical to GU237766.
ec3b59b33e08c9c8f9e05095d7df297b	ITS_AABGR4	2e-112	403	95.29	98	Allophoma piperis	749864	refseq_acc:NR_135987.1;NCBI_bioproject:PRJNA177353	Allophoma piperis CBS 268.93 ITS region; from TYPE material;REVIEWED REFSEQ: This record has been curated by NCBI staff. The;reference sequence is identical to GU237816.
ec3b59b33e08c9c8f9e05095d7df297b	ITS_AABHSR	1e-110	398	95.58	97	Didymella exigua	100019	refseq_acc:NR_135936.1;NCBI_bioproject:PRJNA177353	Didymella exigua CBS 183.55 ITS region; from TYPE material;REVIEWED REFSEQ: This record has been curated by NCBI staff. The;reference sequence is identical to EF192139.
ec3b59b33e08c9c8f9e05095d7df297b	ITS_AABB9Y	4e-110	396	95.93	95	Peyronellaea sp. RJ-2015	1874945	GENBANK_ACC:KU516554	Peyronellaea sp. RJ-2015 isolate 60Jc14 18S ribosomal RNA gene, partial sequence; internal transcribed spacer 1, 5.8S ribosomal RNA gene, and internal transcribed spacer 2, complete sequence; and 28S ribosomal RNA gene, partial sequence	Poland
ec3b59b33e08c9c8f9e05095d7df297b	ITS_AABG1J	2e-107	387	96.58	91	fungal endophyte sp. AP014	550052	GENBANK_ACC:FM200435	Fungal endophyte sp. AP014 partial 18S rRNA gene, ITS1, 5.8S rRNA gene and partial ITS2, isolate AP014	Germany
ec3b59b33e08c9c8f9e05095d7df297b	ITS_AAAF2W	8e-107	385	95.45	93	Phoma sp. DS1wsM30b	765866	GENBANK_ACC:HM216214	Phoma sp. DS1wsM30b 18S ribosomal RNA gene, partial sequence; internal transcribed spacer 1, 5.8S ribosomal RNA gene, and internal transcribed spacer 2, complete sequence; and 28S ribosomal RNA gene, partial sequence	USA: central PA
095be5b1d5672e62b5ef0ea8d72e4ceb	ITS_AAAK3H	6e-118	422	96.14	100	Seimatosporium pistaciae	1577874	refseq_acc:NR_137942.1;NCBI_bioproject:PRJNA177353	Seimatosporium pistaciae ITS region; from TYPE material;REVIEWED REFSEQ: This record has been curated by NCBI staff. The;reference sequence is identical to KP004463.	Iran: Saveh
095be5b1d5672e62b5ef0ea8d72e4ceb	ITS_AAA0KJ	1e-105	381	95.06	94	Discosia neofraxinea	1699684	GENBANK_ACC:KR072673	Discosia neofraxinea voucher MFLU 15-0375 18S ribosomal RNA gene, partial sequence; internal transcribed spacer 1 and 5.8S ribosomal RNA gene, complete sequence; and internal transcribed spacer 2, partial sequence	Italy
d1fc7d6622d0eb65d92f6eaf29d531ca	ITS_AAAT2F	2e-118	424	96.17	100	Lycoperdon scabrum	1616962	GENBANK_ACC:KP012882	Lycoperdon scabrum voucher MEL:2382702 internal transcribed spacer 1, partial sequence; 5.8S ribosomal RNA gene and internal transcribed spacer 2, complete sequence; and large subunit ribosomal RNA gene, partial sequence	Australia: NT, Litchfield National Park,Flo TO
d1fc7d6622d0eb65d92f6eaf29d531ca	ITS_AAAKHC	1e-115	414	95.75	100	Vascellum curtisii	979787	GENBANK_ACC:HQ235045	Vascellum curtisii isolate NCP9 18S ribosomal RNA gene, partial sequence; internal transcribed spacer 1, 5.8S ribosomal RNA gene, and internal transcribed spacer 2, complete sequence; and 28S ribosomal RNA gene, partial sequence
d1fc7d6622d0eb65d92f6eaf29d531ca	ITS_AAAETG	4e-115	412	95.4	100	Lycoperdon caudatum	341587	GENBANK_ACC:DQ112633	Lycoperdon caudatum voucher RGC920818 internal transcribed spacer 1, partial sequence; 5.8S ribosomal RNA gene and internal transcribed spacer 2, complete sequence; and 28S ribosomal RNA gene, partial sequence
d1fc7d6622d0eb65d92f6eaf29d531ca	ITS_AAALQX	2e-113	407	95.35	100	Lycoperdon norvegicum	342226	GENBANK_ACC:DQ112631	Lycoperdon norvegicum voucher MJ5453 internal transcribed spacer 1, partial sequence; 5.8S ribosomal RNA gene and internal transcribed spacer 2, complete sequence; and 28S ribosomal RNA gene, partial sequence
d1fc7d6622d0eb65d92f6eaf29d531ca	ITS_AAAYUG	2e-112	403	95.98	96	uncultured Basidiomycota	175244	GENBANK_ACC:FJ656027	Uncultured Basidiomycota clone KD19_1Sn 18S ribosomal RNA gene, partial sequence; internal transcribed spacer 1, 5.8S ribosomal RNA gene, and internal transcribed spacer 2, complete sequence; and 28S ribosomal RNA gene, partial sequence	New Caledonia: Koniambo Massif, Trazy Guerioum watershed, natural forest stand
d1fc7d6622d0eb65d92f6eaf29d531ca	ITS_AABHRU	8e-112	401	95.97	96	Lycoperdon perlatum	90686	GENBANK_ACC:KP340194	Lycoperdon perlatum voucher KA13-0608 internal transcribed spacer 1, partial sequence; 5.8S ribosomal RNA gene, complete sequence; and internal transcribed spacer 2, partial sequence	South Korea
3f931733fe0e0c43f2bea8b75e0a0dd2	ITS_AAAPMI	2e-132	470	100	98	Clypeophysalospora latitans	1956015	GENBANK_ACC:KX820252	Clypeophysalospora latitans strain CPC 14932 small subunit ribosomal RNA gene, partial sequence; internal transcribed spacer 1, 5.8S ribosomal RNA gene, and internal transcribed spacer 2, complete sequence; and large subunit ribosomal RNA gene, partial sequence
88337a636b5ed2ca6e5d3a726f284023	ITS_AAAJYV	3e-121	433	96.92	99	Alternaria perpunctulata	1187936	refseq_acc:NR_151838.1;NCBI_bioproject:PRJNA177353	Alternaria perpunctulata CBS 115267 ITS region; from TYPE material;REVIEWED REFSEQ: This record has been curated by NCBI staff. The;reference sequence is identical to KC584210.	USA
88337a636b5ed2ca6e5d3a726f284023	ITS_AAAET2	1e-115	414	95.74	100	Alternaria destruens	230003	refseq_acc:NR_137143.1;NCBI_bioproject:PRJNA177353	Alternaria destruens ATCC 204363 ITS region; from TYPE material;REVIEWED REFSEQ: This record has been curated by NCBI staff. The;reference sequence is identical to AY278836.;COMPLETENESS: incomplete on both ends.
88337a636b5ed2ca6e5d3a726f284023	ITS_AAAERY	1e-115	414	95.74	100	Alternaria alternata	5599	refseq_acc:NR_131316.1;NCBI_bioproject:PRJNA177353	Alternaria alternata CBS 916.96 ITS region; from TYPE material;REVIEWED REFSEQ: This record has been curated by NCBI staff. The;reference sequence is identical to KF465761.
88337a636b5ed2ca6e5d3a726f284023	ITS_AAAXQG	5e-114	409	95.35	100	Alternaria eichhorniae	489833	refseq_acc:NR_111832.1;NCBI_bioproject:PRJNA177353	Alternaria eichhorniae ATCC 22255 ITS region; from TYPE material;REVIEWED REFSEQ: This record has been curated by NCBI staff. The;reference sequence is identical to KC146356.
88337a636b5ed2ca6e5d3a726f284023	ITS_AAA4V6	5e-114	409	95.35	100	Alternaria arborescens	156630	refseq_acc:NR_135927.1;NCBI_bioproject:PRJNA177353	Alternaria arborescens CBS 102605 ITS region; from TYPE material;REVIEWED REFSEQ: This record has been curated by NCBI staff. The;reference sequence is identical to AF347033.
88337a636b5ed2ca6e5d3a726f284023	ITS_AABIKB	7e-113	405	95.31	99	Alternaria senecionicola	1579464	refseq_acc:NR_137951.1;NCBI_bioproject:PRJNA177353	Alternaria senecionicola CBS 119545 ITS region; from TYPE material;REVIEWED REFSEQ: This record has been curated by NCBI staff. The;reference sequence is identical to KP124409.	New Zealand
88337a636b5ed2ca6e5d3a726f284023	ITS_AABIKA	7e-113	405	95.31	99	Alternaria daucifolii	1342363	refseq_acc:NR_137802.1;NCBI_bioproject:PRJNA177353	Alternaria daucifolii CBS 118812 ITS region; from TYPE material;REVIEWED REFSEQ: This record has been curated by NCBI staff. The;reference sequence is identical to KC584193.	USA
88337a636b5ed2ca6e5d3a726f284023	ITS_AABIJ9	7e-113	405	95.31	99	Alternaria cerealis	1187910	refseq_acc:NR_136117.1;NCBI_bioproject:PRJNA177353	Alternaria cerealis CBS 119544 ITS region; from TYPE material;REVIEWED REFSEQ: This record has been curated by NCBI staff. The;reference sequence is identical to KP124408.	New Zealand
88337a636b5ed2ca6e5d3a726f284023	ITS_AAAU4P	7e-113	405	95.31	99	Alternaria burnsii	1187904	refseq_acc:NR_136119.1;NCBI_bioproject:PRJNA177353	Alternaria burnsii CBS 107.38 ITS region; from TYPE material;REVIEWED REFSEQ: This record has been curated by NCBI staff. The;reference sequence is identical to KP124420.	India
88337a636b5ed2ca6e5d3a726f284023	ITS_AAAF9C	7e-113	405	95.31	99	Alternaria betae-kenyensis	1281295	refseq_acc:NR_136118.1;NCBI_bioproject:PRJNA177353	Alternaria betae-kenyensis CBS 118810 ITS region; from TYPE material;REVIEWED REFSEQ: This record has been curated by NCBI staff. The;reference sequence is identical to KP124419.	Kenya
88337a636b5ed2ca6e5d3a726f284023	ITS_AAA4PT	7e-113	405	95.31	99	Alternaria iridiaustralis	1579462	refseq_acc:NR_136120.1;NCBI_bioproject:PRJNA177353	Alternaria iridiaustralis CBS 118486 ITS region; from TYPE material;REVIEWED REFSEQ: This record has been curated by NCBI staff. The;reference sequence is identical to KP124435.	Australia
2929353ce630b48a6d075cd0310655e7	ITS_AAAXYT	2e-117	420	96.48	98	uncultured fungus	175245	GENBANK_ACC:DQ421255	Uncultured soil fungus clone 68a9 18S ribosomal RNA gene, partial sequence; internal transcribed spacer 1, 5.8S ribosomal RNA gene, and internal transcribed spacer 2, complete sequence; and large subunit ribosomal RNA gene, partial sequence	USA:Cedar Creek, Minnesota
14c1e955f648af034a357f8c163bd719	ITS_AABI71	6e-133	472	99.61	100	Neophaeomoniella eucalypti	1663548	refseq_acc:NR_138001.1;NCBI_bioproject:PRJNA177353	Neophaeomoniella eucalypti ITS region; from TYPE material;REVIEWED REFSEQ: This record has been curated by NCBI staff. The;reference sequence is identical to KR476749.	USA: California, San Luis Obispo County, Nipomo
14c1e955f648af034a357f8c163bd719	ITS_AABLE9	1e-124	444	99.19	95	Neophaeomoniella niveniae	1130681	GENBANK_ACC:JQ044435	Phaeomoniella niveniae strain CBS 131316 18S ribosomal RNA gene, partial sequence; internal transcribed spacer 1, 5.8S ribosomal RNA gene, and internal transcribed spacer 2, complete sequence; and 28S ribosomal RNA gene, partial sequence	South Africa: Betties Bay
14c1e955f648af034a357f8c163bd719	ITS_AABD1V	5e-119	425	99.57	90	Neophaeomoniella eucalypti	1663548	GENBANK_ACC:KR476749	Neophaeomoniella eucalypti strain CPC 25161 culture-collection CBS:139919 18S ribosomal RNA gene, partial sequence; internal transcribed spacer 1, 5.8S ribosomal RNA gene, and internal transcribed spacer 2, complete sequence; and 28S ribosomal RNA gene, partial sequence	USA: California, San Luis Obispo County, Nipomo
14c1e955f648af034a357f8c163bd719	ITS_AAAXH7	2e-107	387	96.58	90	fungal sp. ARIZ AZ0988	758371	GENBANK_ACC:HM123651	Fungal sp. ARIZ AZ0988 internal transcribed spacer 1, partial sequence; 5.8S ribosomal RNA gene and internal transcribed spacer 2, complete sequence; and 28S ribosomal RNA gene, partial sequence	USA: Arizona, Cochise Co., Coronado National Forest, eastern Chiricahua Mountains at 2100 m.a.s.l.
9cb2946e8841d6eefea96123b94f46a6	ITS_AABMK7	3e-116	416	97.15	95	fungal sp. TRN230	307326	GENBANK_ACC:AY843089	Fungal sp. TRN230 internal transcribed spacer 1, 5.8S ribosomal RNA gene, and internal transcribed spacer 2, complete sequence
cf8df12153449779a2bcef705ed32571	ITS_AAAQUL	2e-118	424	98.74	93	Neoseptorioides eucalypti	1769447	refseq_acc:NR_145252.1;NCBI_bioproject:PRJNA177353	Neoseptorioides eucalypti ITS region; from TYPE material;REVIEWED REFSEQ: This record has been curated by NCBI staff. The;reference sequence is identical to KT950857.	Australia: Victoria, The Gurdies
aaa3418708eb26bbc916aac4a07f670a	ITS_AAAXYT	5e-119	425	96.88	98	uncultured fungus	175245	GENBANK_ACC:DQ421255	Uncultured soil fungus clone 68a9 18S ribosomal RNA gene, partial sequence; internal transcribed spacer 1, 5.8S ribosomal RNA gene, and internal transcribed spacer 2, complete sequence; and large subunit ribosomal RNA gene, partial sequence	USA:Cedar Creek, Minnesota
b05e339ceae669f487465c3eb67b67ba	ITS_AAAFPU	2e-118	424	96.86	97	Myrothecium gramineum	226117	GENBANK_ACC:JQ936266	Myrothecium gramineum strain C84 internal transcribed spacer 1, partial sequence; 5.8S ribosomal RNA gene and internal transcribed spacer 2, complete sequence; and 28S ribosomal RNA gene, partial sequence
65b6a23dd22cfb692ef5ab46fffbccdf	ITS_AABHUB	3e-131	466	99.22	100	Diaporthe acaciigena	1050729	refseq_acc:NR_137113.1;NCBI_bioproject:PRJNA177353	Diaporthe acaciigena CBS 129521 ITS region; from TYPE material;REVIEWED REFSEQ: This record has been curated by NCBI staff. The;reference sequence is identical to KC343005.	Australia
65b6a23dd22cfb692ef5ab46fffbccdf	ITS_AAAVWK	2e-118	424	96.17	100	Diaporthe amygdali	1214568	refseq_acc:NR_119753.1;NCBI_bioproject:PRJNA177353	Diaporthe amygdali CBS 126679 ITS region; from TYPE material;REVIEWED REFSEQ: This record has been curated by NCBI staff. The;reference sequence is identical to GQ281791.	Portugal
65b6a23dd22cfb692ef5ab46fffbccdf	ITS_AAAXK0	8e-117	418	96.14	100	Diaporthe mahothocarpus	1344040	refseq_acc:NR_147522.1;NCBI_bioproject:PRJNA177353	Diaporthe mahothocarpus CGMCC 3.15181 ITS region; from TYPE material;REVIEWED REFSEQ: This record has been curated by NCBI staff. The;reference sequence is identical to KC153096.	China
65b6a23dd22cfb692ef5ab46fffbccdf	ITS_AAA4O2	1e-115	414	95.75	100	Diaporthe ternstroemia	1344041	refseq_acc:NR_147523.1;NCBI_bioproject:PRJNA177353	Diaporthe ternstroemia CGMCC 3.15183 ITS region; from TYPE material;REVIEWED REFSEQ: This record has been curated by NCBI staff. The;reference sequence is identical to KC153098.	China
65b6a23dd22cfb692ef5ab46fffbccdf	ITS_AABCL8	1e-114	411	95.74	100	Diaporthe elaeagni-glabrae	1968848	refseq_acc:NR_152468.1;NCBI_bioproject:PRJNA177353	Diaporthe elaeagni-glabrae CGMCC 3.18287 ITS region; from TYPE material;REVIEWED REFSEQ: This record has been curated by NCBI staff. The;reference sequence is identical to KX986779.	China
65b6a23dd22cfb692ef5ab46fffbccdf	ITS_AAA8QY	1e-114	411	95.74	100	Diaporthe macintoshii	1537731	refseq_acc:NR_147539.1;NCBI_bioproject:PRJNA177353	Diaporthe macintoshii BRIP 55064a ITS region; from TYPE material;REVIEWED REFSEQ: This record has been curated by NCBI staff. The;reference sequence is identical to KJ197289.	Australia: Qld, Toowoomba
65b6a23dd22cfb692ef5ab46fffbccdf	ITS_AAAVDQ	1e-110	398	95.62	97	Phomopsis sp. Pcs013	1221616	GENBANK_ACC:JN857946	Phomopsis sp. Pcs013 18S ribosomal RNA gene, partial sequence; internal transcribed spacer 1, 5.8S ribosomal RNA gene, and internal transcribed spacer 2, complete sequence; and 28S ribosomal RNA gene, partial sequence
65b6a23dd22cfb692ef5ab46fffbccdf	ITS_AAAUL9	5e-109	392	97.01	90	Diaporthe fusicola	1462941	NCBI_bioproject:PRJNA177353;GENBANK_ACC:KF576281;refseq_acc:NR_147532.1	Diaporthe fusicola CGMCC 3.17087 ITS region; from TYPE material;REVIEWED REFSEQ: This record has been curated by NCBI staff. The;reference sequence is identical to KF576281.;Diaporthe fusicola strain CGMCC 3.17087 internal transcribed spacer 1, partial sequence; 5.8S ribosomal RNA gene, complete sequence; and internal transcribed spacer 2, partial sequence	China
65b6a23dd22cfb692ef5ab46fffbccdf	ITS_AAA0FG	3e-106	383	96.19	90	Diaporthe ovoicicola	1462943	NCBI_bioproject:PRJNA177353;refseq_acc:NR_147530.1;GENBANK_ACC:KF576264	Diaporthe ovoicicola CGMCC 3.17092 ITS region; from TYPE material;REVIEWED REFSEQ: This record has been curated by NCBI staff. The;reference sequence is identical to KF576264.;Diaporthe ovoicicola strain CGMCC 3.17092 internal transcribed spacer 1, partial sequence; 5.8S ribosomal RNA gene, complete sequence; and internal transcribed spacer 2, partial sequence	China
65b6a23dd22cfb692ef5ab46fffbccdf	ITS_AAAF86	3e-101	366	95.3	90	Diaporthe betulae	1892354	refseq_acc:NR_147578.1;NCBI_bioproject:PRJNA177353	Diaporthe betulae CFCC 50469 ITS region; from TYPE material;REVIEWED REFSEQ: This record has been curated by NCBI staff. The;reference sequence is identical to KT732950.	China
65b6a23dd22cfb692ef5ab46fffbccdf	ITS_AAAF85	3e-101	366	95.3	90	Diaporthe betulae	1892354	GENBANK_ACC:KT732951	Diaporthe betulae strain CFCC 50470 internal transcribed spacer 1, partial sequence; 5.8S ribosomal RNA gene and internal transcribed spacer 2, complete sequence; and 28S ribosomal RNA gene, partial sequence	China
2af4a6ea8fd4942a0bd1a82ad04895c4	ITS_AAASJD	2e-133	473	100	99	Fusarium ramigenum	48496	refseq_acc:NR_111888.1;NCBI_bioproject:PRJNA177353	Fusarium ramigenum NRRL 25208 ITS region; from TYPE material;REVIEWED REFSEQ: This record has been curated by NCBI staff. The;reference sequence is identical to U61684.
2af4a6ea8fd4942a0bd1a82ad04895c4	ITS_AAAQYL	2e-133	473	100	99	Fusarium pseudonygamai	47755	refseq_acc:NR_137162.1;NCBI_bioproject:PRJNA177353	Fusarium pseudonygamai NRRL 13592 ITS region; from TYPE material;REVIEWED REFSEQ: This record has been curated by NCBI staff. The;reference sequence is identical to U34563.
2af4a6ea8fd4942a0bd1a82ad04895c4	ITS_AAAQYK	2e-133	473	100	99	Fusarium napiforme	42672	refseq_acc:NR_149349.1;NCBI_bioproject:PRJNA177353	Fusarium napiforme NRRL 13604 ITS region; from TYPE material;REVIEWED REFSEQ: This record has been curated by NCBI staff. The;reference sequence is identical to U34570.
2af4a6ea8fd4942a0bd1a82ad04895c4	ITS_AAAQYJ	2e-133	473	100	99	Fusarium bulbicola	79018	refseq_acc:NR_152942.1;NCBI_bioproject:PRJNA177353	Fusarium bulbicola NRRL 13618 ITS region; from TYPE material;REVIEWED REFSEQ: This record has been curated by NCBI staff. The;reference sequence is identical to U61676.
2af4a6ea8fd4942a0bd1a82ad04895c4	ITS_AAAWM3	6e-133	472	99.61	100	Fusarium guttiforme	47756	refseq_acc:NR_120264.1;NCBI_bioproject:PRJNA177353	Fusarium guttiforme CBS 409.97 ITS region; from TYPE material;REVIEWED REFSEQ: This record has been curated by NCBI staff. The;reference sequence is identical to KC464629.	Brazil
2af4a6ea8fd4942a0bd1a82ad04895c4	ITS_AAANR8	6e-133	472	99.61	100	Fusarium circinatum	48490	refseq_acc:NR_120263.1;NCBI_bioproject:PRJNA177353	Fusarium circinatum CBS 405.97 ITS region; from TYPE material;REVIEWED REFSEQ: This record has been curated by NCBI staff. The;reference sequence is identical to KC464617.	USA
2af4a6ea8fd4942a0bd1a82ad04895c4	ITS_AABL0Y	3e-131	466	99.22	100	Fusarium begoniae	48487	refseq_acc:NR_111864.1;NCBI_bioproject:PRJNA177353	Fusarium begoniae CBS 452.97 ITS region; from TYPE material;REVIEWED REFSEQ: This record has been curated by NCBI staff. The;reference sequence is identical to KC464616.	Germany
2af4a6ea8fd4942a0bd1a82ad04895c4	ITS_AAAW4M	3e-131	466	99.22	100	Fusarium bactridioides	42668	refseq_acc:NR_120262.1;NCBI_bioproject:PRJNA177353	Fusarium bactridioides CBS 100057 ITS region; from TYPE material;REVIEWED REFSEQ: This record has been curated by NCBI staff. The;reference sequence is identical to KC464615.	USA
2af4a6ea8fd4942a0bd1a82ad04895c4	ITS_AAAKD0	4e-130	462	99.22	99	Fusarium lactis	48493	refseq_acc:NR_111887.1;NCBI_bioproject:PRJNA177353	Fusarium lactis NRRL 25200 ITS region; from TYPE material;REVIEWED REFSEQ: This record has been curated by NCBI staff. The;reference sequence is identical to U61681.
2af4a6ea8fd4942a0bd1a82ad04895c4	ITS_AAAQHI	5e-119	425	98.76	93	Fusarium verticillioides	117187	GENBANK_ACC:KU837257	Fusarium verticillioides isolate C2 internal transcribed spacer 1, partial sequence; 5.8S ribosomal RNA gene, complete sequence; and internal transcribed spacer 2, partial sequence	China
2af4a6ea8fd4942a0bd1a82ad04895c4	ITS_AAAYKN	6e-118	422	96.5	99	Fusarium inflexum	42671	refseq_acc:NR_152941.1;NCBI_bioproject:PRJNA177353	Fusarium inflexum NRRL 20433 ITS region; from TYPE material;REVIEWED REFSEQ: This record has been curated by NCBI staff. The;reference sequence is identical to U34577.
2af4a6ea8fd4942a0bd1a82ad04895c4	ITS_AAADDZ	2e-117	420	96.14	100	Fusarium equiseti	61235	refseq_acc:NR_121457.1;NCBI_bioproject:PRJNA177353	Fusarium equiseti NRRL 26419 ITS region; from TYPE material;REVIEWED REFSEQ: This record has been curated by NCBI staff. The;reference sequence is identical to GQ505688.
2af4a6ea8fd4942a0bd1a82ad04895c4	ITS_AABBEI	1e-114	411	95.37	100	Fusarium polyphialidicum	44410	refseq_acc:NR_144930.1;NCBI_bioproject:PRJNA177353	Fusarium polyphialidicum NRRL 13459 ITS region; from TYPE material;REVIEWED REFSEQ: This record has been curated by NCBI staff. The;reference sequence is identical to U34580.
2af4a6ea8fd4942a0bd1a82ad04895c4	ITS_AAA34V	3e-111	399	97.84	90	Fusarium oxysporum	5507	GENBANK_ACC:KJ160145	Fusarium oxysporum strain 2 internal transcribed spacer 1, partial sequence; 5.8S ribosomal RNA gene, complete sequence; and internal transcribed spacer 2, partial sequence
2af4a6ea8fd4942a0bd1a82ad04895c4	ITS_AAA34V	2e-63	241	96.58	90	Fusarium oxysporum	5507	GENBANK_ACC:KJ160145	Fusarium oxysporum strain 2 internal transcribed spacer 1, partial sequence; 5.8S ribosomal RNA gene, complete sequence; and internal transcribed spacer 2, partial sequence
2af4a6ea8fd4942a0bd1a82ad04895c4	ITS_AABJ3T	1e-110	398	95.58	97	Fusarium graminearum	5518	GENBANK_ACC:KX196812	Fusarium graminearum strain JINF003 18S ribosomal RNA gene, partial sequence; internal transcribed spacer 1 and 5.8S ribosomal RNA gene, complete sequence; and internal transcribed spacer 2, partial sequence	China
2af4a6ea8fd4942a0bd1a82ad04895c4	ITS_AAA2AZ	1e-109	394	97.41	90	Fusarium oxysporum	5507	GENBANK_ACC:KJ160147	Fusarium oxysporum strain 4 internal transcribed spacer 1, partial sequence; 5.8S ribosomal RNA gene, complete sequence; and internal transcribed spacer 2, partial sequence
2af4a6ea8fd4942a0bd1a82ad04895c4	ITS_AAAM82	1e-105	381	95.06	94	Fusarium sp.	29916	GENBANK_ACC:KT269107	Fusarium sp. strain P1835 internal transcribed spacer 1, partial sequence; 5.8S ribosomal RNA gene, complete sequence; and internal transcribed spacer 2, partial sequence	Bulgaria
2af4a6ea8fd4942a0bd1a82ad04895c4	ITS_AAA96G	9e-102	368	95.3	91	fungal sp. FLS-2010	889868	GENBANK_ACC:HQ023210	Fungal sp. FLS-2010 isolate FS-3.38(2) 18S ribosomal RNA gene, partial sequence; internal transcribed spacer 1, 5.8S ribosomal RNA gene, and internal transcribed spacer 2, complete sequence; and 28S ribosomal RNA gene, partial sequence	Brazil
db0ed7b41fcfdbc0b0014ddf7a4e7573	ITS_AAAY62	3e-12	71.3	95.45	95	Cyphellophora reptans	293230	refseq_acc:NR_121346.1;NCBI_bioproject:PRJNA177353	Cyphellophora reptans CBS 113.85 ITS region; from TYPE material;REVIEWED REFSEQ: This record has been curated by NCBI staff. The;reference sequence is identical to EU514699.
bafd79cb9b06de62d0644d57ca3e5642	ITS_AAAL7J	3e-131	466	99.22	100	[Rhodotorula] nothofagi	114767	GENBANK_ACC:KJ706659	[Rhodotorula] nothofagi strain DBMY442 18S ribosomal RNA gene, partial sequence; internal transcribed spacer 1, 5.8S ribosomal RNA gene, and internal transcribed spacer 2, complete sequence; and 28S ribosomal RNA gene, partial sequence	India
bafd79cb9b06de62d0644d57ca3e5642	ITS_AAA43G	1e-129	460	98.84	100	[Rhodotorula] nothofagi	114767	refseq_acc:NR_073292.1;NCBI_bioproject:PRJNA177353	[Rhodotorula] nothofagi CBS 8166 ITS region; from TYPE material;REVIEWED REFSEQ: This record has been curated by NCBI staff. The;reference sequence is identical to AF444537.;Source information has been augmented with data from the CBS strain;database.
bafd79cb9b06de62d0644d57ca3e5642	ITS_AABHBH	1e-124	444	97.67	100	Curvibasidium cygneicollum	106008	GENBANK_ACC:AF444490	Curvibasidium cygneicollum strain CBS 4551 18S ribosomal RNA gene, partial sequence; internal transcribed spacer 1, 5.8S ribosomal RNA gene, and internal transcribed spacer 2, complete sequence; and 28S ribosomal RNA gene, partial sequence
bafd79cb9b06de62d0644d57ca3e5642	ITS_AABDVK	1e-124	444	97.67	100	Curvibasidium cygneicollum	106008	refseq_acc:NR_111077.1;NCBI_bioproject:PRJNA177353	Curvibasidium cygneicollum CBS 4551 ITS region; from synonym TYPE material;REVIEWED REFSEQ: This record has been curated by NCBI staff. The;reference sequence is identical to AF444490.
bafd79cb9b06de62d0644d57ca3e5642	ITS_AAA2Z7	1e-124	444	97.67	100	Curvibasidium cygneicollum	106008	GENBANK_ACC:KY102975	Curvibasidium cygneicollum culture CBS:6371 internal transcribed spacer 1, partial sequence; 5.8S ribosomal RNA gene and internal transcribed spacer 2, complete sequence; and large subunit ribosomal RNA gene, partial sequence	France
bafd79cb9b06de62d0644d57ca3e5642	ITS_AAA07X	1e-119	427	96.51	100	Curvibasidium cygneicollum	106008	GENBANK_ACC:KJ707143	Curvibasidium cygneicollum strain DBMY926 18S ribosomal RNA gene, partial sequence; internal transcribed spacer 1, 5.8S ribosomal RNA gene, and internal transcribed spacer 2, complete sequence; and 28S ribosomal RNA gene, partial sequence	India
90fb570fdc3cb3670d5128d1b2f4520d	ITS_AABF01	1e-124	444	97.68	100	Bartalinia robillardoides	162409	refseq_acc:NR_126145.2;NCBI_bioproject:PRJNA177353	Bartalinia robillardoides CBS 122705 ITS region; from TYPE material;REVIEWED REFSEQ: This record has been curated by NCBI staff. The;reference sequence is identical to KJ710460.;On Jan 12, 2015 this sequence version replaced NR_126145.1.	Italy
90fb570fdc3cb3670d5128d1b2f4520d	ITS_AAA8YY	1e-120	431	99.58	91	fungal endophyte	410823	GENBANK_ACC:KP335399	Fungal endophyte isolate SNP205 internal transcribed spacer 1, partial sequence; 5.8S ribosomal RNA gene, complete sequence; and internal transcribed spacer 2, partial sequence	USA: Saguaro National Park, AZ
90fb570fdc3cb3670d5128d1b2f4520d	ITS_AAAKZ0	1e-119	427	96.53	100	Hyalotiella spartii	1699757	refseq_acc:NR_137972.1;NCBI_bioproject:PRJNA177353	Hyalotiella spartii MFLUCC 13-0397 ITS region; from TYPE material;REVIEWED REFSEQ: This record has been curated by NCBI staff. The;reference sequence is identical to KP757756.;COMPLETENESS: not full length.	Italy
90fb570fdc3cb3670d5128d1b2f4520d	ITS_AAAAG1	1e-110	398	96.67	93	Pestalotiopsis sp. HC02	479708	GENBANK_ACC:EU089663	Pestalotiopsis sp. HC02 18S ribosomal RNA gene, partial sequence; internal transcribed spacer 1, 5.8S ribosomal RNA gene, and internal transcribed spacer 2, complete sequence; and 28S ribosomal RNA gene, partial sequence
5d222fba3cead995d167f2354c35b0e9	ITS_AAAZ6T	3e-121	433	96.9	100	Cystobasidiomycetes sp. M17	1882909	GENBANK_ACC:LT602890	Cystobasidiomycetes sp. M17 genomic DNA sequence contains ITS1, 5.8S rRNA gene, ITS2, isolate M17
5d222fba3cead995d167f2354c35b0e9	ITS_AAACCP	1e-115	414	95.74	100	Rhodotorula sp. P2S-PDA	1807435	GENBANK_ACC:KT819328	Rhodotorula sp. P2S-PDA internal transcribed spacer 1, partial sequence; 5.8S ribosomal RNA gene, complete sequence; and internal transcribed spacer 2, partial sequence	New Zealand
db2f4c21fdade94fe65c25c21a62d63e	ITS_AABAOU	8e-122	435	97.29	100	Septoriella phragmitis	1667019	refseq_acc:NR_132926.1;NCBI_bioproject:PRJNA177353	Septoriella phragmitis ITS region; from TYPE material;REVIEWED REFSEQ: This record has been curated by NCBI staff. The;reference sequence is identical to KR873251.	Netherlands: Den Haag, Loosduinen
db2f4c21fdade94fe65c25c21a62d63e	ITS_AAAO7K	3e-121	433	98.77	95	Septoriella hirta	565412	NCBI_bioproject:PRJNA177353;refseq_acc:NR_145192.1;GENBANK_ACC:KR873249	Septoriella hirta CBS 536.77 ITS region; from TYPE material;REVIEWED REFSEQ: This record has been curated by NCBI staff. The;reference sequence is identical to KR873249.;Septoriella hirta strain CBS 536.77 18S ribosomal RNA gene, partial sequence; internal transcribed spacer 1, 5.8S ribosomal RNA gene, and internal transcribed spacer 2, complete sequence; and 28S ribosomal RNA gene, partial seque…	Germany: Gottingen-Weend
db2f4c21fdade94fe65c25c21a62d63e	ITS_AAANPX	5e-109	392	95.9	93	Phaeosphaeria berlesei	178147	GENBANK_ACC:AF439473	Phaeosphaeria berlesei isolate CBS 592.86 18S ribosomal RNA gene, partial sequence; internal transcribed spacer 1, 5.8S ribosomal RNA gene and internal transcribed spacer 2, complete sequence; and 26S ribosomal RNA gene, partial sequence	Switzerland
db2f4c21fdade94fe65c25c21a62d63e	ITS_AABEV7	8e-107	385	95.12	94	Septoriella hubertusii	1351868	GENBANK_ACC:KT827267	Septoriella hubertusii strain FI4 18S ribosomal RNA gene, partial sequence; internal transcribed spacer 1 and 5.8S ribosomal RNA gene, complete sequence; and internal transcribed spacer 2, partial sequence	USA
db2f4c21fdade94fe65c25c21a62d63e	ITS_AAAXO5	1e-104	377	95.04	93	Phaeosphaeria fuckelii	178153	GENBANK_ACC:AF439481	Phaeosphaeria fuckelii isolate CBS 583.86 18S ribosomal RNA gene, partial sequence; internal transcribed spacer 1, 5.8S ribosomal RNA gene and internal transcribed spacer 2, complete sequence; and 26S ribosomal RNA gene, partial sequence	Sweden
54500a347e80cf59bb9b1adaf58e3b44	ITS_AAAE4I	3e-121	433	97.27	99	Exophiala sp. NO170	1488186	GENBANK_ACC:KJ406881	Exophiala sp. NO170 internal transcribed spacer 1, partial sequence; 5.8S ribosomal RNA gene and internal transcribed spacer 2, complete sequence; and 28S ribosomal RNA gene, partial sequence
54500a347e80cf59bb9b1adaf58e3b44	ITS_AAAXBX	6e-118	422	99.15	91	uncultured fungus	175245	GENBANK_ACC:KX147989	Uncultured fungus clone PO.3.34 18S ribosomal RNA gene, partial sequence; internal transcribed spacer 1, 5.8S ribosomal RNA gene, and internal transcribed spacer 2, complete sequence; and 28S ribosomal RNA gene, partial sequence	Netherlands
54500a347e80cf59bb9b1adaf58e3b44	ITS_AAA8VM	3e-116	416	98.72	91	Exophiala eucalyptorum	470457	GENBANK_ACC:KC455245;NCBI_bioproject:PRJNA177353;refseq_acc:NR_132882.1	Exophiala eucalyptorum CBS 121638 ITS region; from TYPE material;REVIEWED REFSEQ: This record has been curated by NCBI staff. The;reference sequence is identical to KC455245.;Exophiala eucalyptorum strain CBS 121638 internal transcribed spacer 1, partial sequence; 5.8S ribosomal RNA gene, complete sequence; and internal transcribed spacer 2, partial sequence
54500a347e80cf59bb9b1adaf58e3b44	ITS_AAAW14	2e-107	387	95.12	95	Exophiala sp. mtl1208	1169544	GENBANK_ACC:JN983437	Exophiala sp. mtl1208 internal transcribed spacer 1, partial sequence; 5.8S ribosomal RNA gene, complete sequence; and internal transcribed spacer 2, partial sequence	Australia
7c37c62976156698aea9db0005dc9218	ITS_AABHUB	3e-131	466	99.22	100	Diaporthe acaciigena	1050729	refseq_acc:NR_137113.1;NCBI_bioproject:PRJNA177353	Diaporthe acaciigena CBS 129521 ITS region; from TYPE material;REVIEWED REFSEQ: This record has been curated by NCBI staff. The;reference sequence is identical to KC343005.	Australia
7c37c62976156698aea9db0005dc9218	ITS_AAAVWK	2e-118	424	96.17	100	Diaporthe amygdali	1214568	refseq_acc:NR_119753.1;NCBI_bioproject:PRJNA177353	Diaporthe amygdali CBS 126679 ITS region; from TYPE material;REVIEWED REFSEQ: This record has been curated by NCBI staff. The;reference sequence is identical to GQ281791.	Portugal
7c37c62976156698aea9db0005dc9218	ITS_AAAXK0	8e-117	418	96.14	100	Diaporthe mahothocarpus	1344040	refseq_acc:NR_147522.1;NCBI_bioproject:PRJNA177353	Diaporthe mahothocarpus CGMCC 3.15181 ITS region; from TYPE material;REVIEWED REFSEQ: This record has been curated by NCBI staff. The;reference sequence is identical to KC153096.	China
7c37c62976156698aea9db0005dc9218	ITS_AAA4O2	1e-115	414	95.75	100	Diaporthe ternstroemia	1344041	refseq_acc:NR_147523.1;NCBI_bioproject:PRJNA177353	Diaporthe ternstroemia CGMCC 3.15183 ITS region; from TYPE material;REVIEWED REFSEQ: This record has been curated by NCBI staff. The;reference sequence is identical to KC153098.	China
7c37c62976156698aea9db0005dc9218	ITS_AABCL8	1e-114	411	95.74	100	Diaporthe elaeagni-glabrae	1968848	refseq_acc:NR_152468.1;NCBI_bioproject:PRJNA177353	Diaporthe elaeagni-glabrae CGMCC 3.18287 ITS region; from TYPE material;REVIEWED REFSEQ: This record has been curated by NCBI staff. The;reference sequence is identical to KX986779.	China
7c37c62976156698aea9db0005dc9218	ITS_AAA8QY	7e-113	405	95.35	100	Diaporthe macintoshii	1537731	refseq_acc:NR_147539.1;NCBI_bioproject:PRJNA177353	Diaporthe macintoshii BRIP 55064a ITS region; from TYPE material;REVIEWED REFSEQ: This record has been curated by NCBI staff. The;reference sequence is identical to KJ197289.	Australia: Qld, Toowoomba
7c37c62976156698aea9db0005dc9218	ITS_AAAVDQ	1e-110	398	95.62	97	Phomopsis sp. Pcs013	1221616	GENBANK_ACC:JN857946	Phomopsis sp. Pcs013 18S ribosomal RNA gene, partial sequence; internal transcribed spacer 1, 5.8S ribosomal RNA gene, and internal transcribed spacer 2, complete sequence; and 28S ribosomal RNA gene, partial sequence
7c37c62976156698aea9db0005dc9218	ITS_AAAUL9	5e-109	392	97.01	90	Diaporthe fusicola	1462941	NCBI_bioproject:PRJNA177353;GENBANK_ACC:KF576281;refseq_acc:NR_147532.1	Diaporthe fusicola CGMCC 3.17087 ITS region; from TYPE material;REVIEWED REFSEQ: This record has been curated by NCBI staff. The;reference sequence is identical to KF576281.;Diaporthe fusicola strain CGMCC 3.17087 internal transcribed spacer 1, partial sequence; 5.8S ribosomal RNA gene, complete sequence; and internal transcribed spacer 2, partial sequence	China
7c37c62976156698aea9db0005dc9218	ITS_AAA0FG	3e-106	383	96.19	90	Diaporthe ovoicicola	1462943	NCBI_bioproject:PRJNA177353;refseq_acc:NR_147530.1;GENBANK_ACC:KF576264	Diaporthe ovoicicola CGMCC 3.17092 ITS region; from TYPE material;REVIEWED REFSEQ: This record has been curated by NCBI staff. The;reference sequence is identical to KF576264.;Diaporthe ovoicicola strain CGMCC 3.17092 internal transcribed spacer 1, partial sequence; 5.8S ribosomal RNA gene, complete sequence; and internal transcribed spacer 2, partial sequence	China
7c37c62976156698aea9db0005dc9218	ITS_AAAF86	3e-101	366	95.3	90	Diaporthe betulae	1892354	refseq_acc:NR_147578.1;NCBI_bioproject:PRJNA177353	Diaporthe betulae CFCC 50469 ITS region; from TYPE material;REVIEWED REFSEQ: This record has been curated by NCBI staff. The;reference sequence is identical to KT732950.	China
7c37c62976156698aea9db0005dc9218	ITS_AAAF85	3e-101	366	95.3	90	Diaporthe betulae	1892354	GENBANK_ACC:KT732951	Diaporthe betulae strain CFCC 50470 internal transcribed spacer 1, partial sequence; 5.8S ribosomal RNA gene and internal transcribed spacer 2, complete sequence; and 28S ribosomal RNA gene, partial sequence	China
d14863c6a6eb94595166e0f8a42922b3	ITS_AAALEW	3e-131	466	99.22	100	Dinemasporium polygonum	1196451	refseq_acc:NR_137786.1;NCBI_bioproject:PRJNA177353	Dinemasporium polygonum CBS 516.95 ITS region; from TYPE material;REVIEWED REFSEQ: This record has been curated by NCBI staff. The;reference sequence is identical to JQ889276.	Netherlands
d14863c6a6eb94595166e0f8a42922b3	ITS_AAAOVO	6e-128	455	98.46	100	Dinemasporium pseudoindicum	1196452	refseq_acc:NR_137787.1;NCBI_bioproject:PRJNA177353	Dinemasporium pseudoindicum CBS 127402 ITS region; from TYPE material;REVIEWED REFSEQ: This record has been curated by NCBI staff. The;reference sequence is identical to JQ889277.	USA: Kansas
d14863c6a6eb94595166e0f8a42922b3	ITS_AAAMMR	1e-124	444	97.68	100	Dinemasporium strigosum	1196449	refseq_acc:NR_121540.1;NCBI_bioproject:PRJNA177353	Dinemasporium strigosum CBS 828.84 ITS region; from TYPE material;REVIEWED REFSEQ: This record has been curated by NCBI staff. The;reference sequence is identical to JQ889283.	Germany
d14863c6a6eb94595166e0f8a42922b3	ITS_AABG3X	3e-121	433	96.91	100	Dinemasporium morbidum	1196453	refseq_acc:NR_137788.1;NCBI_bioproject:PRJNA177353	Dinemasporium morbidum CBS 129.66 ITS region; from TYPE material;REVIEWED REFSEQ: This record has been curated by NCBI staff. The;reference sequence is identical to JQ889280.	Netherlands
d14863c6a6eb94595166e0f8a42922b3	ITS_AAA264	5e-114	409	95.06	100	Dinemasporium ipomoeae	1577842	refseq_acc:NR_137928.1;NCBI_bioproject:PRJNA177353	Dinemasporium ipomoeae ITS region; from TYPE material;REVIEWED REFSEQ: This record has been curated by NCBI staff. The;reference sequence is identical to KP004446.	Viet Nam: Can Dao Islands
d832b164fad4feb4fb32e6c42a3e5e18	ITS_AABEY2	1e-124	444	97.67	100	Vishniacozyma dimennae	89920	refseq_acc:NR_144808.1;NCBI_bioproject:PRJNA177353	Vishniacozyma dimennae CBS 5770 ITS region; from TYPE material;REVIEWED REFSEQ: This record has been curated by NCBI staff. The;reference sequence is identical to AF410473.
d832b164fad4feb4fb32e6c42a3e5e18	ITS_AAADEK	1e-120	431	96.9	100	Vishniacozyma globospora	4976	refseq_acc:NR_073235.1;NCBI_bioproject:PRJNA177353	Vishniacozyma globospora CBS 6981 ITS region; from TYPE material;REVIEWED REFSEQ: This record has been curated by NCBI staff. The;reference sequence is identical to AF444407.;Source information has been augmented with data from the CBS strain;database.
d832b164fad4feb4fb32e6c42a3e5e18	ITS_AAAKX5	5e-119	425	98.74	93	Vishniacozyma dimennae		UNITE_seqid:UDB026608
0fc9ed517399430d664838863993d903	ITS_AAAZBE	1e-134	477	100	100	Naganishia randhawae	312146	GENBANK_ACC:AJ876528	Cryptococcus randhawii partial 18S rRNA gene, ITS1, 5.8S rRNA gene, ITS2 and partial 26S rRNA gene, isolate J11	India:Delhi
0fc9ed517399430d664838863993d903	ITS_AAAOSL	1e-134	477	100	100	Naganishia randhawae	312146	refseq_acc:NR_111118.1;NCBI_bioproject:PRJNA177353	Naganishia randhawae CBS 10160 ITS region; from TYPE material;REVIEWED REFSEQ: This record has been curated by NCBI staff. The;reference sequence is identical to AJ876528.	India: Delhi
0fc9ed517399430d664838863993d903	ITS_AABBYJ	6e-133	472	99.61	100	Naganishia bhutanensis	92954	refseq_acc:NR_077082.1;NCBI_bioproject:PRJNA177353;ATCC:22461	Naganishia bhutanensis ATCC 22461 ITS region; from TYPE material;REVIEWED REFSEQ: This record has been curated by NCBI staff. The;reference sequence is identical to EU266557.;Source information has been augmented with data from the CBS strain;database.
0fc9ed517399430d664838863993d903	ITS_AABAOW	6e-133	472	99.61	100	Naganishia antarctica	89916	GENBANK_ACC:AF145326	Cryptococcus antarcticus strain CBS7687 internal transcribed spacer 1, 5.8S ribosomal RNA, and internal transcribed spacer 2, complete sequence
[truncated: 9,647 more rows]

## Sheet: D2 top matches
otu	db_id	evalue	bitscore	pident	otu_qcovs	organism	ncbi_taxid	dbxref	comments	country
[truncated: 71,695 more rows]

## Sheet: Combined SOI presence
		Badgingarra	Badgingarra	Badgingarra	Badgingarra	Badgingarra	Borden	Borden	Borden	Borden	Borden	Buntine	Buntine	Buntine	Buntine	Buntine	Buntine	Harrismith	Harrismith	Harrismith	Harrismith	Harrismith	Hyden	Hyden	Hyden	Hyden	Hyden	Kalannie	Kalannie	Kalannie	Kalannie	Kalannie	Kalannie	Kojonup	Kojonup	Kojonup	Kojonup	Kojonup	Morawa	Morawa	Morawa	Morawa	Morawa	Morawa	Mullewa	Mullewa	Mullewa	Mullewa	Mullewa
[truncated: 1,763 more rows]
[truncated: 30 more columns]

[truncated: 8 more sheets: Combined SOI location frequencies, Combined SOI host frequencies, ITS SOI presence, ITS SOI location frequencies, ITS SOI host frequencies, D2 SOI presence, D2 SOI location frequencies, D2 SOI host frequencies]
