# Supplementary material for: Crop-Zone Weed Mycobiomes of the South-Western Australian Grain Belt
Source: Front Microbiol. 2020 Nov 24;11:581592. doi: 10.3389/fmicb.2020.581592 (PMC7721668; doi:10.3389/fmicb.2020.581592)
Supplement: Supplementary Table 3 — Combined ITS and D2 relative frequencies of microbial taxa versus host taxonomy and sample locations. Each microbial taxon detected by either an ITS or D2 OTU sequence is expressed in terms of a number ranging from 0 to 1, where 1 indicates universal occurrence across host taxa or sample locations, and 0 indicates no occurrences. [file Table_3.XLSX]

## Sheet: Scores
sample	host_species	host_common_name	host_family	host_group	location	lat	long	date	PC1	PC2	PC3	PC4	PC5	PC6	PC7	PC8	PC9	PC10	PC11	PC12	PC13	PC14	PC15	PC16	PC17	PC18	PC19	PC20	PC21	PC22	PC23	PC24	PC25	PC26	PC27	PC28	PC29	PC30	PC31	PC32	PC33	PC34	PC35	PC36	PC37	PC38	PC39	PC40	PC41
AWFS-P16-092	Arctotheca calendula (L.) Levyns	Capeweed	Asteraceae	Eudicotyledon	Borden	-34.0256	118.263	2016-05-12	-6.52429	2.54582	-0.629969	4.1302	-0.303434	0.317674	-1.97202	-2.67369	1.32866	-0.985973	-1.05301	0.517183	1.0331	-0.0120113	-4.0645	-1.03289	-0.946355	0.308139	1.60564	-1.16609	1.01101	-0.882552	0.6671	2.84008	-2.25724	-5.35896	1.50107	-0.779117	-1.24435	1.2805	0.880254	-1.89044	4.36398	2.84396	0.776786	-4.2927	-1.50715	1.26484	-0.431721	1.04552	3.32364
AWFS-P16-096	Hypochaeris radicata L.	Flatweed	Asteraceae	Eudicotyledon	Borden	-34.0256	118.263	2016-05-12	1.07422	11.0295	11.0794	22.0529	3.44269	2.48161	-0.415284	-16.6612	-10.3351	-22.4181	11.5474	-18.3272	7.07691	10.1195	-5.74226	-4.09382	4.99303	2.67593	-6.31913	-2.22646	-3.99733	1.44349	1.96517	-4.33963	3.24017	2.49678	1.89455	-1.64462	-2.70627	-1.17507	3.07709	-1.62245	-0.847375	-1.02223	1.85474	1.92404	1.74712	1.17565	0.199446	0.510742	0.108886
AWFS-P16-095	Raphanus raphanistrum L.	Wild radish	Brassicaceae	Eudicotyledon	Borden	-34.0256	118.263	2016-05-12	-6.72859	3.43617	-1.34684	3.56073	1.81512	-3.29353	-3.58121	0.508712	-0.93005	-3.17301	0.883656	-3.19399	3.38629	-1.00482	-0.126294	-0.264781	-1.01822	-3.87586	-3.95817	2.28404	0.205329	0.875907	0.356371	5.16906	-1.91423	-0.916873	1.42819	4.57473	-0.952185	1.38436	-1.25833	0.93096	0.551785	1.70007	-3.4766	4.44695	-1.30469	-1.74626	1.59269	-2.43254	1.7897
AWFS-P16-093	Bromus sp.	Brome grass	Poaceae	Monocotyledon	Borden	-34.0256	118.263	2016-05-12	-11.9259	4.3137	-1.16768	-1.08224	-0.643485	0.246592	-2.98632	0.229116	-2.76811	-0.744952	1.04976	-0.923447	2.23169	-1.20411	-0.961441	3.22294	-0.0402668	-3.08343	-0.14826	1.34415	3.89434	0.0599505	2.00409	3.84875	-1.46859	1.04372	0.961735	-0.882067	-1.40508	0.586488	-1.74294	3.3728	-2.34543	-0.218862	-1.95425	-1.31968	1.3251	-5.34751	2.6919	-0.807747	1.80224
AWFS-P16-094	Lolium rigidum Gaudin	Annual ryegrass	Poaceae	Monocotyledon	Borden	-34.0256	118.263	2016-05-12	5.50592	11.9982	7.73021	4.74016	-0.239325	-11.9004	-13.6372	-0.666423	-2.93778	-1.11135	-1.14486	3.00127	16.5171	-15.3067	-3.68741	-2.92745	-13.9016	-12.2347	0.349561	11.2738	6.17072	-6.73677	-4.79039	2.6366	1.59731	6.98382	-5.86389	1.27366	6.10093	-0.711374	3.4623	-2.77891	5.1524	0.188013	5.84089	-2.86232	-2.34626	1.43256	0.641243	-1.30761	-0.401609
AWFS-P16-098	Arctotheca calendula (L.) Levyns	Capeweed	Asteraceae	Eudicotyledon	Kojonup	-33.8383	117.11	2016-05-13	-0.936294	0.442476	-5.33218	-2.24016	-1.50147	-8.81449	-6.31726	0.81569	4.87519	-2.37903	2.34027	11.9064	1.00564	22.8831	-0.329146	-11.5277	-0.78207	-3.54091	4.77862	-0.284984	2.78363	-0.454097	-1.28752	-4.40629	0.948857	2.67327	1.87024	6.67666	-5.31413	1.0671	-5.3658	-6.97778	5.00777	-2.81697	1.3039	-3.64907	1.49308	3.97233	-0.777499	0.993163	-2.88268
AWFS-P16-097	Raphanus raphanistrum L.	Wild radish	Brassicaceae	Eudicotyledon	Kojonup	-33.8383	117.11	2016-05-13	-6.92398	3.12775	-2.53973	-0.151308	1.23612	-0.500627	-2.26454	0.50003	1.00167	1.54202	-0.952574	-0.190044	0.10291	1.23282	2.52564	-1.61336	3.75775	-0.51267	-0.258638	0.0822998	-0.65631	1.62982	-3.33124	5.77899	-0.784678	-1.48229	2.46745	0.726105	-1.23278	0.783128	0.822974	0.673444	2.69413	-0.348439	3.62029	-0.00737032	3.22128	-0.562511	2.94696	3.48533	0.942348
AWFS-P16-101	Erodium botrys (Cav.) Bertol.	Erodium	Geraniaceae	Eudicotyledon	Kojonup	-33.8383	117.11	2016-05-13	-22.9002	6.48882	-13.5614	-1.86946	1.06518	5.93049	9.44082	-7.84016	3.51895	6.40312	12.5935	5.44522	3.36701	-5.47283	5.12694	-7.16102	-2.03714	0.0451326	-1.27857	2.54107	-5.18392	2.02256	-3.85329	-2.87387	3.95651	3.22063	0.662576	-1.24915	2.24323	-1.11884	1.96254	-0.370893	-1.00509	-0.424012	0.202718	2.78376	0.249549	1.47165	-0.234399	0.212456	0.172619
AWFS-P16-100	Avena fatua L.	Wild oats	Poaceae	Monocotyledon	Kojonup	-33.8383	117.11	2016-05-13	3.20449	10.6426	0.51943	-1.30786	-1.8927	-8.14009	-5.78821	-0.194753	-2.44751	0.0570594	-1.03668	6.1956	1.13975	-3.10877	-4.53034	1.06282	0.676666	-4.94825	0.985166	6.45293	1.28862	2.57056	2.98934	0.699479	-0.215328	-0.704419	3.50083	7.7322	-1.30993	4.20947	-5.89668	-7.6813	-6.54721	-9.59447	-7.16367	9.81815	7.06588	-4.65457	-9.40941	5.23661	-4.86011
AWFS-P16-099	Lolium rigidum Gaudin	Annual ryegrass	Poaceae	Monocotyledon	Kojonup	-33.8383	117.11	2016-05-13	16.0582	27.3206	7.71551	-3.38254	8.906	-0.253782	-16.8041	-6.56615	-6.38301	8.46464	0.777134	18.7472	-0.435601	-2.69901	8.9426	-2.19639	18.9707	6.92743	-1.07442	-6.5244	-1.23132	3.64387	4.36615	-1.46303	-0.0528872	-4.13604	-0.364841	-3.5851	3.02008	1.47291	3.07648	2.96066	1.01932	2.13444	-0.680333	-2.18994	-0.815075	1.0485	2.92622	-2.89117	-0.875598
AWFS-P16-088	Arctotheca calendula (L.) Levyns	Capeweed	Asteraceae	Eudicotyledon	Newdegate	-33.2284	119.002	2016-05-12	-3.17436	1.49091	-0.00793278	4.91251	0.529021	1.93269	0.980452	-2.58451	-1.71247	-3.67169	0.602557	0.350938	-1.17735	-2.18977	-4.49099	0.0633487	0.847534	-0.020795	0.837856	-1.1461	2.06158	-2.93725	1.51603	1.80138	-5.37722	-2.17741	-0.391964	1.09184	-2.30388	2.07638	-4.22518	6.45715	5.09934	4.88726	-8.97415	-1.52882	-4.46026	-1.39595	-8.83333	5.74743	-5.24366
AWFS-P16-087	Hypochaeris radicata L.	Flatweed	Asteraceae	Eudicotyledon	Newdegate	-33.2284	119.002	2016-05-12	-13.8099	2.02972	-4.60761	0.990443	-0.00943438	1.66377	3.19504	-3.37	0.572889	-0.781627	1.70238	1.11506	-0.436114	-1.0174	-2.60648	0.386883	-0.364834	-1.09232	0.433155	-0.857561	1.02761	-1.10084	3.93278	2.28603	-3.74809	-2.84992	0.0825258	3.27529	-3.03334	0.765856	-2.59842	-1.83198	3.00536	5.53174	-3.90885	-5.20002	-2.83346	-3.14009	0.323484	2.77234	-0.345047
AWFS-P16-090	Avena fatua L.	Wild oats	Poaceae	Monocotyledon	Newdegate	-33.2284	119.002	2016-05-12	-9.10953	3.89952	0.00791392	-0.880691	-0.912144	-0.807119	0.15517	1.34272	-3.64726	-1.89278	3.67134	-3.94299	0.587867	0.390383	-0.0870955	6.67845	2.54911	-4.05295	-0.971646	1.2791	4.29517	3.92426	4.37828	2.05199	-0.867963	-1.23307	2.67102	4.17832	0.436196	0.760541	-9.23632	2.16643	-6.45981	1.9008	-0.240072	-2.87421	-4.29687	0.667969	3.62932	-4.10614	1.41347
AWFS-P16-089	Bromus sp.	Brome grass	Poaceae	Monocotyledon	Newdegate	-33.2284	119.002	2016-05-12	-10.3893	3.10741	-1.22175	-0.757589	-0.746759	-0.867609	-1.55993	2.38311	-2.61241	-1.39677	1.14201	-1.93487	-1.45868	-0.482216	-0.331868	6.79603	0.872874	-3.76636	-2.12195	-0.344009	2.36972	3.81014	5.56058	1.66669	-2.06219	-0.650068	0.317859	3.7723	1.56871	1.19173	-7.27504	1.71561	-4.8925	6.1622	-2.53125	-0.249463	-3.13219	-0.553029	2.17566	-0.307925	-0.0503599
AWFS-P16-091	Lolium rigidum Gaudin	Annual ryegrass	Poaceae	Monocotyledon	Newdegate	-33.2284	119.002	2016-05-12	-5.14868	1.47912	-1.26695	-1.35859	0.786764	-1.09505	-3.24762	0.107643	-1.51101	0.297145	-0.782571	-3.64465	3.9732	-0.660233	-3.21421	1.15173	1.04508	-0.233696	2.07849	1.60298	-0.0562826	0.806237	3.47376	1.91984	0.46076	-3.58806	0.730572	0.513979	-1.51012	-0.72266	3.29331	2.37361	3.2752	6.34308	-0.105206	-2.8097	-1.83799	0.77191	6.25732	2.74517	1.70789
AWFS-P16-084	Arctotheca calendula (L.) Levyns	Capeweed	Asteraceae	Eudicotyledon	Harrismith	-32.9292	117.83	2016-05-12	29.9617	8.67783	-9.54814	-12.3138	15.0151	18.8636	2.46527	3.87673	24.0338	-14.9461	5.75932	-1.91065	6.86432	3.92465	4.49682	6.13178	-0.879997	-7.2112	-2.91656	5.8813	5.30645	0.71009	-3.4857	0.928049	0.558501	-7.89222	0.683619	1.1029	0.34158	-0.8277	0.935906	2.29462	1.16888	1.65654	2.523	-0.365601	2.92683	-4.76926	-1.65375	-0.433205	1.56001
AWFS-P16-082	Raphanus raphanistrum L.	Wild radish	Brassicaceae	Eudicotyledon	Harrismith	-32.9292	117.83	2016-05-12	-0.783119	0.268501	-1.34307	3.3386	-0.21335	-2.43072	-1.69007	1.64562	3.11391	0.461707	-2.20239	0.811648	-4.40151	1.3438	0.660561	-0.199517	2.10344	-0.742275	-0.568925	1.1944	-3.00322	0.329882	-2.62099	2.0892	-0.678441	-0.696706	0.387435	2.74575	-0.856078	-0.431679	-1.95797	1.35155	0.645866	2.29878	-2.79616	4.21573	-0.637156	-0.00500653	-0.361658	-1.43832	-1.42403
AWFS-P16-085	Avena fatua L.	Wild oats	Poaceae	Monocotyledon	Harrismith	-32.9292	117.83	2016-05-12	4.66773	6.16785	-2.4963	-0.338196	1.59824	-4.07002	-2.03523	2.91528	3.67995	-3.60939	-0.0924786	-1.5593	-1.17252	-2.60096	-0.36151	9.54621	-5.31223	8.60376	2.61012	-2.14913	-11.6398	11.5	-10.7471	-4.79173	-7.70693	9.81681	-2.39266	8.35166	-1.55427	3.53415	1.8233	5.17045	-2.62784	-2.65797	5.38061	-9.98645	-6.24175	5.76532	-2.34025	5.85093	-1.49096
AWFS-P16-083	Hordeum vulgare L.	Barley grass	Poaceae	Monocotyledon	Harrismith	-32.9292	117.83	2016-05-12	-4.93663	1.84329	-2.72017	-1.67906	1.58522	-0.157095	1.05645	5.65279	-1.66662	-0.87211	-1.29914	-1.73532	-3.63895	-0.0100752	-1.59819	5.72353	5.97574	1.66722	3.56252	0.814069	-3.02797	4.10144	4.67196	-1.02679	-0.807159	1.67849	-1.22045	-0.0807013	1.98336	-2.01794	-2.96125	2.08301	11.4359	-8.19392	13.1913	10.7896	-2.78373	-4.66276	2.73274	9.00778	-4.3206
AWFS-P16-086	Lolium rigidum Gaudin	Annual ryegrass	Poaceae	Monocotyledon	Harrismith	-32.9292	117.83	2016-05-12	10.1157	4.19039	-5.46186	-3.46165	3.28667	-4.13627	-2.44594	2.37557	5.0291	-3.38639	0.779749	-1.62939	0.721665	-7.39127	-3.53252	8.46194	-5.94019	5.82319	2.98117	-6.77805	-10.9057	4.11332	-0.101065	-5.02303	-8.65564	4.35134	-0.400705	3.64945	-4.24221	0.67122	0.100552	-4.3849	0.185788	-0.62133	-8.18053	4.65729	4.87425	3.21865	2.13089	-6.5983	5.78897
AWFS-P16-078	Arctotheca calendula (L.) Levyns	Capeweed	Asteraceae	Eudicotyledon	Pingelly	-32.4618	117.041	2016-05-12	12.7279	-0.973855	-4.00632	0.732189	6.66479	-2.30879	-1.32787	-0.127711	2.8549	1.90415	1.83785	0.86061	-1.43857	-9.03666	-9.16873	-1.40448	-3.39025	5.39833	1.12695	-9.41848	6.37234	-6.50242	-4.79204	-10.7795	7.87188	3.87402	11.1633	-7.56815	-8.92371	1.67347	-8.4783	-2.22979	-1.35593	3.69839	1.41515	-0.0854513	-9.08374	-6.97233	-1.01921	-0.978228	-5.02348
AWFS-P16-081	Hypochaeris radicata L.	Flatweed	Asteraceae	Eudicotyledon	Pingelly	-32.4618	117.041	2016-05-12	-2.97824	-2.07583	-4.12508	-0.366564	2.56113	-2.76229	-1.95778	1.91995	1.7947	0.770715	-1.95137	-0.606382	-0.663024	-1.71264	-4.36489	-0.289265	-3.46039	5.79001	-0.942755	-3.69136	5.16833	-3.94702	1.06774	-3.38219	-2.09454	-1.34683	8.34806	-2.17955	-3.90658	3.27836	3.39097	-3.5738	4.33584	0.0864009	-0.56762	-2.54912	13.1833	8.4799	1.18273	-0.115975	0.321102
AWFS-P16-077	Raphanus raphanistrum L.	Wild radish	Brassicaceae	Eudicotyledon	Pingelly	-32.4618	117.041	2016-05-12	-0.2657	-1.82964	-3.72159	0.381639	2.15182	-2.7985	-2.64766	1.33882	1.37301	2.64613	-1.77896	-0.491501	-0.130467	-1.08296	-3.21373	-1.67321	-1.80468	1.0917	-1.99936	0.533484	-0.963694	-0.493055	-1.64838	2.34816	-1.09755	-1.11862	6.85385	-1.29035	-2.28981	1.41902	1.07124	0.570821	2.43931	-1.11177	-1.00585	-0.807699	-0.32209	-0.956045	-0.290221	0.148597	3.04904
AWFS-P16-080	Avena fatua L.	Wild oats	Poaceae	Monocotyledon	Pingelly	-32.4618	117.041	2016-05-12	-10.1869	0.320438	-3.8471	-3.44338	0.990835	-1.22865	-1.30831	1.77768	0.350947	0.452275	0.456335	-2.20451	-0.143628	-0.641317	-1.37466	3.03293	-1.62863	0.00462039	0.286074	-2.40285	2.92943	-1.14188	2.53773	-1.39559	-1.04626	-0.301156	0.239976	-1.69139	-0.267712	0.901592	-1.35955	0.0146365	-1.76603	-1.00005	-0.311296	-0.856217	0.0944802	-2.5809	1.96552	-2.82994	1.45055
AWFS-P16-079	Lolium rigidum Gaudin	Annual ryegrass	Poaceae	Monocotyledon	Pingelly	-32.4618	117.041	2016-05-12	4.65008	-0.463716	0.709418	-2.35403	2.15887	-3.40319	-2.73065	0.663162	-0.84413	2.80539	-3.5822	0.217692	1.34855	-5.58163	-4.54055	-1.13347	-2.65024	0.319963	0.28416	2.68064	1.8543	-1.10472	3.43009	-3.80566	3.47149	-1.78639	6.59555	-7.80503	-3.15012	-0.441675	3.56636	1.21153	-5.18446	3.16319	3.38948	-0.424056	2.68741	3.4074	-1.17265	8.48974	10.6866
AWFS-P16-066	Arctotheca calendula (L.) Levyns	Capeweed	Asteraceae	Eudicotyledon	Hyden	-32.2848	118.83	2016-05-11	2.80468	-0.0722517	0.843919	3.31245	1.51689	2.26024	4.18911	-2.18972	1.54522	-1.13479	-2.20421	1.73345	-4.88218	-0.519595	-6.21473	-0.43846	2.93629	3.16446	4.52528	3.99619	2.16694	-0.267113	0.315705	-0.47318	-0.038097	0.82582	-0.14126	-3.70976	0.595843	-3.11087	-0.954728	5.83931	4.6966	-1.34446	-1.45771	0.924035	2.56011	-0.680998	-5.51722	1.80367	-2.24848
AWFS-P16-070	Hypochaeris radicata L.	Flatweed	Asteraceae	Eudicotyledon	Hyden	-32.2848	118.83	2016-05-11	1.75722	1.40272	2.53045	8.41406	0.491028	4.25762	7.51176	-2.6895	0.363954	-2.45573	-0.28862	2.19276	-11.0066	1.29019	-10.3132	1.80469	10.6895	0.530581	22.7389	12.9621	3.69596	-3.64076	-9.74826	-3.55546	-7.77999	-1.32371	-1.04523	-3.56199	7.84212	1.5833	1.32268	-9.57593	-6.12875	4.12929	1.20337	-0.970089	-1.55472	-0.294846	4.12978	-1.33702	1.67869
AWFS-P16-069	Raphanus raphanistrum L.	Wild radish	Brassicaceae	Eudicotyledon	Hyden	-32.2848	118.83	2016-05-11	-0.571573	-0.675969	3.77135	4.39586	0.172286	2.09399	2.61188	0.543771	2.43662	0.15252	-4.70509	1.03273	-3.53216	0.192454	0.360574	-1.8673	5.95934	0.749593	2.02935	7.64671	3.1496	-1.53163	-5.30784	6.27534	-0.600681	6.28337	0.050725	1.78135	-5.67667	-4.63429	-0.685276	8.43237	5.83207	4.48985	-3.42776	3.56638	4.99777	4.83904	2.61163	0.754764	-4.02437
AWFS-P16-067	Avena fatua L.	Wild oats	Poaceae	Monocotyledon	Hyden	-32.2848	118.83	2016-05-11	-9.00074	0.781548	0.42029	-2.77961	-3.17195	1.62682	-0.569735	2.92781	-1.34529	0.0590013	0.468548	-0.69606	-0.670988	0.628367	-0.390723	3.74489	1.61444	-0.731147	-0.369518	1.69326	0.932308	0.0411328	1.51402	-1.73627	1.92016	-0.177362	-2.26492	0.228494	-2.18811	-1.21222	-2.21258	-0.0454157	-0.105668	-2.58336	0.213581	-1.49611	1.10019	-1.82563	1.79434	-2.95878	0.850987
AWFS-P16-068	Lolium rigidum Gaudin	Annual ryegrass	Poaceae	Monocotyledon	Hyden	-32.2848	118.83	2016-05-11	-0.347255	2.62493	3.55386	-3.51397	-3.27815	1.34389	-0.741134	1.99306	0.133771	1.00921	-0.805712	-0.156613	0.289432	-0.590556	-2.32963	3.01818	1.53533	1.73462	3.09947	4.72867	-0.858974	0.730915	-0.446654	-4.24721	2.94382	1.96271	-10.1152	-2.23506	-9.68043	-8.35406	-1.56752	2.29851	4.27789	-3.34401	-4.25293	-0.814725	-1.50403	1.17055	-0.660579	-7.09253	-1.98919
AWFS-P16-071	Arctotheca calendula (L.) Levyns	Capeweed	Asteraceae	Eudicotyledon	Yoting	-32.1621	117.633	2016-05-11	13.3641	-11.3469	-1.4594	4.5638	2.24234	-0.71966	3.30273	0.323901	2.98908	4.57261	-5.61191	0.41633	-3.78386	-4.50646	-1.89691	-10.6098	3.57053	-8.75005	-14.7006	12.7926	-7.11206	7.58767	10.3846	-8.83189	-14.6316	6.20428	2.38849	-8.06625	-2.5131	-1.97601	3.12203	-0.661511	-1.22785	2.30975	0.719469	-1.39946	-0.0949864	-3.83027	1.79311	-3.68044	-5.54429
AWFS-P16-076	Hypochaeris radicata L.	Flatweed	Asteraceae	Eudicotyledon	Yoting	-32.1621	117.633	2016-05-11	0.355297	4.31035	9.12042	10.7132	26.6493	-3.19987	28.6745	22.1724	-14.3973	1.13775	-4.67997	9.28871	8.79724	3.56932	2.19467	0.0987958	-3.58933	-0.907212	0.0980765	-1.57718	-4.06374	-1.6602	1.59719	1.71475	2.91585	-1.41401	-0.766621	0.62908	-0.943151	1.97223	-1.18687	-0.727027	-0.293543	-0.798842	0.0303641	-2.17306	0.736865	0.615245	0.184003	-1.46399	0.0316131
AWFS-P16-073	Avena fatua L.	Wild oats	Poaceae	Monocotyledon	Yoting	-32.1621	117.633	2016-05-11	-3.68563	-0.11554	0.56867	1.92947	0.761534	-2.24311	-1.62018	2.44054	0.400883	0.519836	-1.07242	-1.90476	-2.14119	-1.89808	1.16453	2.05984	0.205202	-0.266765	-2.13842	-0.883138	3.76501	2.62855	0.463553	-0.0622086	-0.920222	0.844592	-2.05147	0.194757	-0.93663	1.05288	-0.0751646	1.87639	-2.20233	6.32189	2.53365	-0.0586649	0.252275	1.90114	0.747645	2.59248	-2.82924
AWFS-P16-075	Bromus sp.	Brome grass	Poaceae	Monocotyledon	Yoting	-32.1621	117.633	2016-05-11	6.94205	1.33275	20.9429	8.69951	4.90687	-6.3179	-0.873471	6.4099	18.7228	26.8244	23.1464	-13.3744	-6.51669	4.22483	-2.58069	-2.15215	-1.81536	1.64179	0.446455	-1.49713	1.51034	-0.889005	2.6374	3.87357	0.893825	-0.0691348	-3.23568	2.90535	0.0029627	0.782932	1.26765	-0.340153	-0.279175	-1.21359	0.585887	0.167657	-0.368039	-1.26938	-1.1552	-0.647649	0.193824
AWFS-P16-024	Echium plantagineum L.	Paterson's curse	Boraginaceae	Eudicotyledon	Toodyay	-31.487	116.443	2016-05-09	9.07075	-1.71059	-1.74944	-4.63277	7.73025	6.74475	0.638045	-2.53633	-3.74345	0.996801	1.80023	-4.00838	-8.08317	-0.0365451	-2.4064	5.68431	-2.60677	-5.33996	0.468321	-3.38802	6.40133	1.56781	6.68432	3.12494	1.89715	10.3985	10.8416	-0.103903	16.2581	-6.44191	-3.31698	-0.0146754	4.19864	-6.0031	-5.68038	0.456171	-3.61448	9.88231	1.86918	-0.592009	-0.28194
AWFS-P16-021	Raphanus raphanistrum L.	Wild radish	Brassicaceae	Eudicotyledon	Toodyay	-31.487	116.443	2016-05-09	-4.87153	-2.65036	-1.44311	-0.4394	0.27036	2.47843	-1.35698	-0.27867	-2.33927	2.71286	-3.91809	-3.37458	-1.71023	1.2726	1.21593	-0.338562	1.70516	-0.812817	-0.767576	0.932801	1.36776	-2.50288	-3.24953	5.23909	-1.26852	2.96017	6.65251	0.467847	2.959	-1.39866	0.574333	6.58641	4.40267	-0.981423	1.13598	-1.52738	1.4908	4.46229	-1.21786	-5.14052	2.31923
AWFS-P16-023	Lolium rigidum Gaudin	Annual ryegrass	Poaceae	Monocotyledon	Toodyay	-31.487	116.443	2016-05-09	7.83024	2.38805	3.66009	-19.0379	14.445	16.5812	-5.2188	-14.5281	-20.9782	12.3518	-5.54821	-7.67316	-10.9673	8.64388	-1.54513	-6.0517	-14.6461	-0.936542	-1.08716	5.03698	-3.11245	-3.00644	-3.66648	-0.747341	-1.75764	-1.7046	-4.3869	4.11838	-3.89561	4.18239	-1.74208	0.159615	-1.85896	0.736122	2.21597	1.50723	-0.0780535	-1.15744	-0.824744	1.00305	0.950089
AWFS-P16-061	Arctotheca calendula (L.) Levyns	Capeweed	Asteraceae	Eudicotyledon	Nungarin	-31.2907	118.199	2016-05-11	15.0062	-24.0938	-4.86571	-5.61893	8.52062	-11.0468	7.10432	-13.4945	-6.5926	-4.18662	11.4305	3.99018	-6.01844	-11.2364	0.880826	0.564402	12.4923	-12.1235	-0.926825	-7.24571	5.03779	-0.405353	-1.87952	3.18738	2.80094	1.6275	-7.51567	6.60531	-5.77404	1.36226	1.41021	-0.0317001	-0.978277	-5.28664	2.80984	-5.88468	1.94622	-0.196684	3.49918	3.80919	1.14319
AWFS-P16-060	Raphanus raphanistrum L.	Wild radish	Brassicaceae	Eudicotyledon	Nungarin	-31.2907	118.199	2016-05-11	3.86389	-8.48162	0.594777	1.74178	3.52326	-6.084	-1.0571	-2.9856	1.82517	-2.45025	-2.62824	0.329859	-3.13874	-5.87373	-3.08753	-2.97443	5.85397	-1.29695	-2.74799	-0.889421	-5.98411	-1.39879	-6.48126	3.8088	5.35451	-5.4665	-3.57553	3.60476	1.6401	2.21928	-2.09208	4.22915	-3.44675	5.28606	-1.24317	6.66018	-0.601695	6.02779	-7.94463	-2.31895	3.96573
AWFS-P16-063	Erodium botrys (Cav.) Bertol.	Erodium	Geraniaceae	Eudicotyledon	Nungarin	-31.2907	118.199	2016-05-11	-8.0726	-0.596621	-2.96167	-0.311566	1.0485	-0.846418	-0.55732	-0.0399263	0.511348	0.789049	-0.83653	0.143785	-1.12442	0.28374	-1.32702	-0.592554	-0.00589919	0.214666	-0.5083	0.135782	-0.577203	-0.425452	-1.22351	3.43987	-1.89308	-1.59672	0.556562	0.944222	-3.565	0.318438	2.88495	-1.40854	2.84068	-0.838848	1.80707	1.22283	-0.285789	-1.227	1.69959	0.156792	1.89614
AWFS-P16-062	Emex australis Steinh.	Doublegees	Polygonaceae	Eudicotyledon	Nungarin	-31.2907	118.199	2016-05-11	-9.47304	-2.31847	-4.66123	-1.49225	2.95269	-1.47073	-0.282568	0.242302	-0.452207	-0.0881281	-1.726	-3.09373	-2.64341	-0.607861	-1.25765	1.40751	2.38628	2.73962	-3.10364	-1.96872	4.37706	-3.12079	2.4757	-0.876612	-4.52039	-4.52186	1.2292	5.98244	0.167559	-0.542695	9.45116	-6.52971	2.0814	-1.96451	0.922726	-2.6979	4.47589	0.637728	-0.770222	-5.87276	-3.69208
AWFS-P16-065	Avena fatua L.	Wild oats	Poaceae	Monocotyledon	Nungarin	-31.2907	118.199	2016-05-11	-10.457	1.01801	-3.00415	-1.57254	0.0726271	-0.624618	-1.04517	0.513654	-0.206136	1.40065	0.162594	-1.65446	-1.11381	-0.735833	-1.09399	3.14822	-0.742509	-0.308738	0.643603	-2.13648	1.15463	0.440378	1.65035	2.37655	-2.06365	-1.83991	0.94289	-1.02894	-0.972249	0.0740038	0.259515	-0.665497	-1.14348	-0.735367	2.58627	-1.28846	-0.123897	-2.09374	0.746274	-2.1613	0.547084
AWFS-P16-064	Lolium rigidum Gaudin	Annual ryegrass	Poaceae	Monocotyledon	Nungarin	-31.2907	118.199	2016-05-11	-7.18845	-0.373255	-1.29222	-3.27474	-0.171489	-2.92064	-0.757403	0.314061	-1.02558	2.00121	-1.31348	-1.43448	-0.471299	-1.38317	-2.17216	1.10224	-0.08376	-0.632743	0.395618	-2.1668	-0.344201	-0.560263	0.55642	2.1036	-1.1734	-3.15801	-0.670936	-1.7324	-2.29749	-0.818337	3.05352	-1.53678	-0.248928	0.360954	2.48116	-0.308533	1.23725	-2.28912	0.761988	0.142314	1.1006
AWFS-P16-027	Arctotheca calendula (L.) Levyns	Capeweed	Asteraceae	Eudicotyledon	Walebing	-30.7444	116.249	2016-05-09	6.63717	0.696569	-7.2157	-3.69711	-5.4058	2.18588	0.508076	1.96083	3.03941	1.26822	-3.36835	-2.80037	3.59085	4.71159	-4.59784	-2.10886	-0.248973	1.00991	-1.55624	5.94199	-1.45313	1.78586	2.79612	5.70973	9.10775	-4.75762	-2.41803	-6.20097	-5.53885	4.98939	5.29289	-1.25835	-1.00057	-7.0945	-10.277	-4.78322	-10.8365	6.70067	6.64283	5.30442	-5.97499
AWFS-P16-029	Hypochaeris radicata L.	Flatweed	Asteraceae	Eudicotyledon	Walebing	-30.7444	116.249	2016-05-09	17.8839	9.64066	-5.73754	9.62927	-12.1252	-3.5299	6.87299	-5.47205	4.80483	-5.65403	-0.0331686	5.85537	-9.50362	-1.4204	4.66616	-4.57096	-11.2446	2.05241	4.11276	-1.85137	-6.32162	-17.7031	13.1103	2.141	-3.38681	-4.49443	-2.12528	5.26093	-0.215105	-5.05378	-4.37415	8.01607	-6.3513	-2.89857	4.19731	-3.06406	2.32956	1.50132	5.2363	-0.718148	-1.727
AWFS-P16-030	Raphanus raphanistrum L.	Wild radish	Brassicaceae	Eudicotyledon	Walebing	-30.7444	116.249	2016-05-09	5.25607	-4.33906	1.26744	3.57342	-7.74608	-2.87399	-0.363782	1.35492	0.980955	1.72618	-2.94001	0.212548	-0.99175	2.19493	-3.25822	-7.00151	3.70729	0.936377	-3.93482	10.1737	-10.0324	5.26856	-6.23205	2.82166	4.3828	-4.97828	9.49603	1.0592	4.06154	5.27163	-7.47448	5.09547	-1.54552	-8.35844	1.66967	-7.02289	1.94773	-3.00233	0.591063	-2.62635	6.70623
AWFS-P16-028	Erodium botrys (Cav.) Bertol.	Erodium	Geraniaceae	Eudicotyledon	Walebing	-30.7444	116.249	2016-05-09	6.93275	3.75312	-6.29266	3.62571	-4.9838	-1.90453	4.68004	-1.54953	-0.572003	-2.07017	-4.18704	2.32325	-9.84834	0.675272	4.44225	0.289284	-1.82623	2.62824	0.529727	0.627448	-3.53231	-3.21601	6.04791	0.681313	4.77645	2.60194	0.683296	3.28944	0.271477	0.902482	8.52844	-4.33044	3.65228	-0.199307	2.47609	6.49763	-10.4795	-5.62402	-3.46395	-1.939	10.0818
AWFS-P16-026	Avena fatua L.	Wild oats	Poaceae	Monocotyledon	Walebing	-30.7444	116.249	2016-05-09	8.73897	4.77184	-3.46464	-0.647204	-13.1283	-2.14451	6.21035	3.3901	-3.51912	-0.47791	-1.21934	-1.70779	-9.54488	2.99031	4.71378	6.12755	-1.38444	-3.5841	1.43406	4.22762	2.30886	8.09345	4.78226	-2.11544	16.4452	8.44019	1.38167	4.56933	0.56308	10.7009	8.00972	0.450607	0.744188	11.26	2.52142	-2.07782	5.64336	-2.5302	-3.46274	-4.76466	-5.29761
AWFS-P16-025	Lolium rigidum Gaudin	Annual ryegrass	Poaceae	Monocotyledon	Walebing	-30.7444	116.249	2016-05-09	21.9028	14.6796	-2.19725	-16.8259	-22.8009	-8.35661	22.5346	-0.781085	-6.97177	8.45184	-1.34083	-8.37947	11.8421	3.77093	-7.57465	-4.29807	5.6588	-2.4378	-4.10799	-9.50758	4.49488	-0.240893	-7.71208	0.572325	-7.93226	-1.79649	1.21588	-0.22811	3.18847	-1.97155	1.39564	0.489848	1.08738	1.34961	0.231005	2.99845	-0.774348	-0.00948864	-0.150062	0.5058	0.264708
AWFS-P16-056	Arctotheca calendula (L.) Levyns	Capeweed	Asteraceae	Eudicotyledon	Kalannie	-30.4651	117.411	2016-05-10	0.827	-7.38138	-3.50784	-2.23362	0.981215	-2.61392	-4.12235	2.93273	3.59301	-2.51907	-1.87909	0.442283	2.39267	2.10166	-5.09532	-3.15108	0.428793	3.56084	-1.56309	-0.282607	-8.18354	-1.5778	0.423404	2.567	7.64458	-4.16312	-1.35034	0.554965	7.20276	0.648161	1.78145	-5.83245	0.013135	0.216838	-0.421884	-1.64616	-2.82831	-1.27919	4.7971	0.836523	-3.61222
AWFS-P16-055	Echium plantagineum L.	Paterson's curse	Boraginaceae	Eudicotyledon	Kalannie	-30.4651	117.411	2016-05-10	1.23569	-7.69945	1.23697	-2.02578	2.66772	-6.28779	-2.84407	0.508915	2.20766	-1.57274	-0.495016	1.43824	1.15263	-1.66354	-5.0271	-0.208214	-0.27528	3.88675	-1.8205	-1.05979	-5.67709	-3.56381	0.519516	1.36713	4.23497	-3.08492	-0.144082	-1.73384	4.75492	-1.10195	2.47686	4.55468	-2.14956	5.89585	-0.419795	5.44572	1.62789	2.93751	-3.78642	4.79041	0.244576
AWFS-P16-054	Raphanus raphanistrum L.	Wild radish	Brassicaceae	Eudicotyledon	Kalannie	-30.4651	117.411	2016-05-10	-1.50884	-9.05545	-0.9217	-5.38688	3.05311	-9.67085	-4.56615	2.20292	3.79062	-3.60225	1.01509	6.30089	0.3546	15.8268	-0.71961	-6.49268	-2.73667	-4.35734	1.02656	-4.40371	-3.0976	-0.591512	-0.578044	-3.37271	-1.16324	4.56567	-1.34483	-1.27959	4.36567	-3.94342	1.83766	3.08627	3.30925	6.068	-2.10963	3.24659	-1.15364	0.54841	0.550368	0.439817	2.68204
AWFS-P16-058	Avena fatua L.	Wild oats	Poaceae	Monocotyledon	Kalannie	-30.4651	117.411	2016-05-10	-8.83948	-2.82517	-2.82107	-4.13658	2.48643	-11.2446	-5.98828	2.1657	-1.27632	-3.8011	2.80646	3.82293	1.35391	14.5123	-0.293496	-0.0917479	-3.6259	-7.10156	4.4334	-4.63352	5.69761	2.38181	-0.826997	-6.31922	-2.80545	2.32002	-4.20804	-7.61999	2.64815	-1.21264	2.72121	9.87104	-9.00066	-1.39905	0.195991	1.17639	-2.06237	-3.72173	-1.78111	-3.53204	2.45306
AWFS-P16-057	Bromus sp.	Brome grass	Poaceae	Monocotyledon	Kalannie	-30.4651	117.411	2016-05-10	-7.21579	-1.65518	-3.19772	-3.38979	2.27891	-4.00598	-2.53042	1.55588	0.582667	-0.760658	-1.11044	-1.49399	0.675577	-2.78952	-3.30671	3.18224	-1.80472	1.00037	1.30744	-2.27843	-2.41072	0.569749	3.26054	1.48464	-1.24189	-1.3172	-1.44912	-3.21362	1.4025	-1.79394	1.17023	0.507695	1.81033	-2.13561	4.95851	4.57676	-0.0302228	-4.11951	1.65807	0.248667	-1.60377
AWFS-P16-059	Lolium rigidum Gaudin	Annual ryegrass	Poaceae	Monocotyledon	Kalannie	-30.4651	117.411	2016-05-10	2.29751	-3.31892	-0.520415	-7.9085	2.5981	-4.74239	-1.84427	0.0221688	-1.24543	-1.93995	-1.7982	-6.38425	-0.424065	-2.08582	-5.25936	1.13658	-1.56782	2.34781	-1.52275	-2.0766	-9.96343	1.90338	-0.0686055	-4.42068	5.91042	-6.8257	-9.98981	-1.15678	11.1086	-6.40339	-5.62773	-6.58534	1.65987	4.96186	-3.86458	-1.31508	4.49668	-1.98104	3.4795	-1.80979	-5.45889
AWFS-P16-034	Arctotheca calendula (L.) Levyns	Capeweed	Asteraceae	Eudicotyledon	Badgingarra	-30.2111	115.46	2016-05-09	20.4091	-18.9448	-19.6987	15.74	-7.28993	16.427	-11.3572	8.10458	-14.8069	12.1604	9.85263	1.72766	18.586	2.67331	-1.54026	2.7855	2.28569	5.42639	6.44246	0.605662	0.399939	-0.727994	3.25607	-2.49911	-1.25897	-0.326173	-1.37316	5.52284	1.21179	0.484191	-0.887046	2.51102	-0.503322	2.075	1.60783	2.60327	1.57592	-0.603175	-0.0680736	-1.22247	0.136645
AWFS-P16-031	Hypochaeris radicata L.	Flatweed	Asteraceae	Eudicotyledon	Badgingarra	-30.2111	115.46	2016-05-09	7.65881	0.623792	-5.3612	11.5091	-1.50222	1.26536	-0.630952	0.901374	-2.98568	-1.93358	-1.20981	0.92924	-8.857	-1.67466	6.75247	1.11252	-4.49272	-2.11816	-1.15385	-7.84802	2.37788	0.489038	-5.5255	0.540275	2.7621	0.570658	-0.133906	-4.98282	0.0164387	-0.350092	1.04842	-3.10283	3.92867	-4.8566	-4.72045	2.56899	-0.212281	-0.712484	2.01159	-3.10195	1.265
AWFS-P16-032	Raphanus raphanistrum L.	Wild radish	Brassicaceae	Eudicotyledon	Badgingarra	-30.2111	115.46	2016-05-09	2.95566	-2.05813	-2.51653	11.7458	-2.98263	0.804423	-3.31312	1.78185	-2.78148	0.061372	-1.41384	-2.07517	-2.96268	-2.37408	10.1247	-2.63594	-0.612564	-4.4072	-2.95614	-1.9865	0.127787	0.931606	-12.1264	1.73608	-1.17993	-3.97367	-2.47674	-4.14128	0.357178	-1.44252	-2.02404	-0.503964	4.23994	-3.92125	-3.84823	-0.200394	-3.82186	-3.33113	-3.63018	-7.18485	1.82552
AWFS-P16-033	Avena fatua L.	Wild oats	Poaceae	Monocotyledon	Badgingarra	-30.2111	115.46	2016-05-09	5.75191	2.73208	-2.4768	8.59735	-6.5634	0.329272	-3.71182	5.1068	-4.22863	1.57103	-0.561725	-3.48178	-7.39585	1.06253	15.0356	0.274058	-4.16716	-2.57633	-3.97753	-4.16184	0.973092	4.53886	-5.15736	0.59375	-0.484452	-1.53441	-0.584049	-5.63459	1.68934	-8.86792	-8.83733	-8.35027	0.61541	5.62793	2.94209	-6.99996	4.97005	-0.948783	-2.05038	9.73204	0.0455649
AWFS-P16-035	Lolium rigidum Gaudin	Annual ryegrass	Poaceae	Monocotyledon	Badgingarra	-30.2111	115.46	2016-05-09	1.98416	1.95006	-6.52624	6.88653	-1.30796	-0.205821	-3.60359	7.60439	-3.36187	-0.229083	2.81987	-1.55889	-5.93966	2.94661	5.72366	5.84902	-3.8975	-4.83988	-1.35152	-0.767825	2.23678	0.357241	-2.59731	4.63485	-5.7981	-4.63839	-4.2869	-9.66362	-0.866463	5.06765	9.77525	-0.606539	-8.2122	-3.48903	-2.72986	5.59302	0.391118	5.38954	-0.23645	5.92478	-3.71538
AWFS-P16-050	Arctotheca calendula (L.) Levyns	Capeweed	Asteraceae	Eudicotyledon	Buntine	-29.9852	116.562	2016-05-10	5.35704	-4.14695	1.36153	-2.18647	1.84452	5.07077	0.915325	-6.49225	4.34725	-1.27857	-4.22165	5.92741	6.47247	4.17148	-1.84684	-1.86301	0.221594	12.4473	-0.954913	-3.28566	-0.141744	1.07059	0.75609	21.3726	-0.99451	17.1321	-2.69557	-3.96434	-0.431051	-4.34659	0.992131	-6.04718	-7.39308	0.891271	-2.08368	-2.38294	2.79271	-8.87381	-0.852422	1.08445	1.45012
AWFS-P16-049	Hypochaeris radicata L.	Flatweed	Asteraceae	Eudicotyledon	Buntine	-29.9852	116.562	2016-05-10	1.07426	-6.3986	14.3165	11.1737	-5.6899	10.3495	4.85098	-11.9072	8.38291	1.25754	-10.9876	11.2646	2.08316	-2.37307	-8.10387	-2.93351	-12.4523	-1.06043	2.32937	-10.0047	8.29114	18.5014	-0.428451	-0.0647701	2.31014	-6.63365	-2.43021	1.13467	0.719935	2.89405	-1.19102	2.85657	-1.24516	-1.63023	3.40121	4.93617	2.23078	1.21041	6.64261	-2.16088	-1.72104
AWFS-P16-048	Raphanus raphanistrum L.	Wild radish	Brassicaceae	Eudicotyledon	Buntine	-29.9852	116.562	2016-05-10	-4.51441	-4.38203	5.89576	-0.274817	-2.51336	4.59021	-0.417717	-3.06914	3.07505	1.2961	-4.74624	2.03153	2.62615	2.18693	5.30315	4.68247	0.587287	0.169675	-3.86813	-1.10015	-3.94953	-9.10758	-8.69413	3.40481	-1.14665	0.402983	3.50314	1.06492	-4.9919	-1.86481	-0.487558	-1.01661	-2.85744	4.5039	6.66324	6.16079	-2.64687	3.19903	1.31863	-3.00486	-9.59
AWFS-P16-051	Avena fatua L.	Wild oats	Poaceae	Monocotyledon	Buntine	-29.9852	116.562	2016-05-10	-5.53858	-4.69324	15.0799	-1.80668	-6.2896	7.26927	-1.73977	-2.62441	2.28826	4.37806	-1.39696	7.1936	4.36568	5.07244	1.48316	17.5616	5.18455	-10.5807	-6.7145	-1.30741	-8.69829	-10.1527	-4.04369	-5.67642	3.65307	2.59806	8.18595	0.904592	-0.928767	-2.56636	1.85113	-2.94528	-5.88306	-2.94035	0.612095	0.38843	-0.130775	1.06988	3.53257	0.574164	-1.18857
AWFS-P16-047	Lolium rigidum Gaudin	Annual ryegrass	Poaceae	Monocotyledon	Morawa	-29.9852	116.562	2016-05-10	-10.0196	-0.592901	-1.42629	-0.854747	-1.7487	0.528969	0.304087	0.517081	1.62506	0.808118	-2.26594	-1.20619	-0.0487495	0.441091	2.12266	-0.369815	1.18644	1.42498	-0.897198	-0.840461	-0.262841	-1.16454	-0.457595	1.97143	0.226714	-0.482213	0.659265	1.78153	-2.16795	1.72588	0.126305	-2.4626	2.22265	1.93179	0.691699	-0.4081	-2.22844	-0.970178	0.0306629	-1.99754	2.73105
AWFS-P16-053	Lolium rigidum Gaudin	Annual ryegrass	Poaceae	Monocotyledon	Buntine	-29.9852	116.562	2016-05-10	7.53613	-15.0563	13.5199	-11.1309	-2.8605	-14.2034	5.94679	-11.2374	-5.52546	-5.68715	12.5091	3.09247	6.79863	0.485647	18.6918	7.33892	-8.35264	13.0523	5.73145	11.7301	2.37184	4.21213	1.99123	1.01941	-4.0833	-6.35594	6.9032	-5.03972	-0.515068	1.93836	-1.55562	-1.30172	4.35113	0.885374	-1.81957	2.57078	-2.17147	0.133566	0.687143	-1.76928	-1.72241
AWFS-P16-052	Vulpia sp.	Silver grass	Poaceae	Monocotyledon	Buntine	-29.9852	116.562	2016-05-10	-2.91679	-5.8421	12.3882	4.00262	-7.51566	10.21	4.29928	-7.93929	3.55323	3.9028	-2.40327	9.04381	3.87363	3.34413	-2.42081	10.3477	-1.00606	-6.58836	-1.72052	-3.15159	-3.85145	-2.1602	6.15631	-4.8542	-3.9844	-2.07396	-4.34267	-0.205427	2.25416	1.49666	2.54733	-3.10352	8.06105	0.77164	-3.98526	-5.71444	-1.70561	-1.60185	-9.31127	5.06553	5.92717
AWFS-P16-042	Arctotheca calendula (L.) Levyns	Capeweed	Asteraceae	Eudicotyledon	Morawa	-29.0817	115.987	2016-05-10	-5.90438	-2.00617	-0.140216	-2.43575	0.442114	0.730115	-0.738088	-1.14537	0.354369	-1.35727	-2.85415	-3.66258	1.31067	0.739997	-2.38159	1.71701	1.83627	6.28576	0.792663	-1.92182	2.25272	-3.25187	0.467877	-2.32072	1.65553	-1.50123	-1.20239	-5.51926	5.2406	3.10158	1.38508	5.31709	-0.487527	-7.86163	4.84597	-5.47065	3.47735	-2.87501	-8.00928	-3.05817	-3.56483
AWFS-P16-046	Erodium botrys (Cav.) Bertol.	Erodium	Geraniaceae	Eudicotyledon	Morawa	-29.0817	115.987	2016-05-10	-24.7995	7.47592	-13.7168	-0.665501	0.27686	7.89576	11.6969	-10.2522	3.64838	5.79498	14.4832	6.91953	3.74248	-6.32081	3.99267	-6.71556	-2.88169	-0.848275	-0.0672751	2.14387	-4.11854	1.62846	-2.33761	-4.99053	3.38421	2.36736	-0.52834	-2.68763	3.4297	-1.55625	0.00902088	0.776329	-2.07261	-0.090084	-1.39674	1.21245	1.81959	2.2927	-1.19349	1.38719	-1.26539
AWFS-P16-045	Oxalis pes-caprae L.	Soursob	Oxalidaceae	Eudicotyledon	Morawa	-29.0817	115.987	2016-05-10	-1.31551	-1.55778	3.4422	-3.9019	-3.4933	0.504023	1.29189	1.46747	-1.58448	-0.268583	-3.41539	-1.5749	0.582679	-2.44754	0.754576	3.50848	-0.00472732	5.35439	0.22819	2.48521	2.28004	-3.71966	1.44251	-1.36068	4.166	2.18627	-4.23201	-5.352	2.36997	-1.92994	-1.08697	3.96221	-3.38114	-3.20601	-1.27711	-4.82207	3.65787	0.807521	-6.20796	-0.568178	-2.4961
AWFS-P16-043	Emex australis Steinh.	Doublegees	Polygonaceae	Eudicotyledon	Morawa	-29.0817	115.987	2016-05-10	-11.2381	-0.94398	-1.7359	-1.22062	0.486397	0.788161	-1.09702	-1.07317	-0.256274	-0.413978	-2.9395	-2.76393	-0.252195	0.381007	0.728219	0.402179	0.661679	3.55808	-1.7345	-2.65217	2.90559	-2.04838	-0.648451	0.530225	-2.28785	-3.73489	-1.94251	2.82505	0.976583	0.443634	4.66214	-0.744292	0.633301	-3.17867	2.40943	-4.43291	0.190888	-2.49128	-2.85825	-4.83926	-3.9482
AWFS-P16-044	Avena fatua L.	Wild oats	Poaceae	Monocotyledon	Morawa	-29.0817	115.987	2016-05-10	-4.31079	-3.88977	17.9321	-13.5934	-13.1737	16.3391	-4.2731	22.0065	-8.00275	-16.4048	17.3512	9.24219	-8.95292	-8.00572	-5.51821	-12.3503	-1.91368	3.08231	-4.64433	-2.83332	0.575058	-1.10295	-1.57442	0.732524	-2.8316	0.987851	0.430448	1.46452	0.707764	1.67064	2.44339	-0.484506	0.0667504	-0.102142	0.19009	0.365238	-0.905127	-0.00416473	0.630149	0.249309	0.446037
AWFS-P16-037	Arctotheca calendula (L.) Levyns	Capeweed	Asteraceae	Eudicotyledon	Mullewa	-28.6862	115.178	2016-05-10	-1.44344	-3.85983	-1.24915	-2.30906	1.00357	3.93762	1.16888	0.658167	7.33776	-2.42502	-6.05287	-3.55065	4.82107	-0.993954	6.42499	-6.86841	5.98095	2.83732	-3.55568	-1.19816	5.55598	-0.193267	8.48219	0.878797	-3.59582	1.69771	-5.77977	-1.30927	1.98487	7.00092	-8.20314	-8.5595	-3.78003	0.0898555	8.42935	2.43366	-6.91561	12.8285	-7.69912	-3.9802	1.00607
AWFS-P16-040	Raphanus raphanistrum L.	Wild radish	Brassicaceae	Eudicotyledon	Mullewa	-28.6862	115.178	2016-05-10	-5.62991	0.274428	1.42848	-1.17948	-1.83161	-1.75795	-0.903328	3.70384	0.528992	1.22489	-2.9803	-2.39208	0.0999761	0.392171	3.03491	-0.274248	2.42964	1.8959	-2.4319	1.11775	-0.227902	2.8326	0.193714	0.604905	1.24842	-1.5481	1.59642	-1.17162	0.267115	-0.538165	-4.44812	-0.413232	-1.7036	0.611025	3.31714	0.95838	2.32735	-1.11728	1.39805	2.33371	3.723
AWFS-P16-038	Emex australis Steinh.	Doublegees	Polygonaceae	Eudicotyledon	Mullewa	-28.6862	115.178	2016-05-10	-2.75944	-4.00369	2.99434	3.4571	3.2277	-1.03729	0.82719	1.98426	1.50251	1.04759	-8.91159	-1.53543	0.850451	-1.62568	6.98367	-5.66741	0.911162	10.7267	-5.93918	3.968	12.7326	1.87314	-2.70353	-10.4701	1.42775	-2.86535	2.72843	15.3809	3.6781	-13.3252	8.46711	0.490794	-7.02518	-1.85636	-4.58719	0.0336029	-4.66694	-2.71753	0.0871431	5.17252	0.456706
AWFS-P16-036	Avena fatua L.	Wild oats	Poaceae	Monocotyledon	Mullewa	-28.6862	115.178	2016-05-10	0.0389086	2.7865	2.35407	-5.22323	-5.51354	2.58642	1.19288	3.8509	-0.945395	0.880795	-1.51519	-1.53756	0.210703	0.138444	-0.8573	2.90261	3.6268	1.29839	1.31295	6.27136	3.28045	2.42363	2.85669	-3.98429	7.531	1.82581	-8.40738	-2.84032	-11.2161	-9.64344	-3.8196	-1.98968	-0.468853	-2.42423	1.02378	2.37106	2.04817	5.51603	0.814316	-0.737854	8.85658
AWFS-P16-041	Lolium rigidum Gaudin	Annual ryegrass	Poaceae	Monocotyledon	Mullewa	-28.6862	115.178	2016-05-10	-2.15913	-3.24653	9.67292	-6.37696	-0.17647	6.18781	-2.92399	2.97782	2.60215	-1.26903	-8.24985	-13.8725	8.2028	-7.59119	13.681	-12.9535	3.25086	-11.5627	23.1304	-8.7529	-9.03884	2.45262	5.04064	-0.351098	1.24853	0.884559	6.31039	1.01039	-3.26215	-1.72731	3.71354	0.539763	-2.25307	-1.08505	-2.92632	-1.12215	0.434861	-1.61071	-2.10414	0.969876	-2.45477
AWFS-P16-039	Vulpia sp.	Silver grass	Poaceae	Monocotyledon	Mullewa	-28.6862	115.178	2016-05-10	-2.93492	-2.38781	4.45409	0.521678	-0.717414	2.19854	1.14029	0.276926	6.23751	-0.812163	-7.27714	-6.42168	3.19106	-0.849739	10.5151	-3.01229	3.44437	5.07162	-3.79505	-0.53385	4.51961	-10.6205	-2.40683	-9.95526	-1.28999	8.7695	-8.26739	0.188247	5.14799	16.6351	-4.8384	3.223	3.15312	-1.53747	-6.70308	2.86239	3.77057	-4.01157	10.1389	5.40128	3.77282
[truncated: 37 more columns]

## Sheet: Components
taxid	rank	scientific name	common name	synonym	anamorph	authority	species	genus	subtribe	tribe	subfamily	family	superfamily	infraorder	suborder	order	infraclass	subclass	class	subphylum	phylum	kingdom	superkingdom	no_rank	PC1	PC2	PC3	PC4	PC5	PC6	PC7	PC8	PC9	PC10	PC11	PC12	PC13	PC14	PC15	PC16	PC17	PC18	PC19	PC20	PC21	PC22	PC23	PC24	PC25
1542784	species	Arthonia mediella		Opegrapha mediella			Arthonia mediella	Arthonia				Arthoniaceae				Arthoniales			Arthoniomycetes	Pezizomycotina	Ascomycota	Fungi	Eukaryota	dothideomyceta;leotiomyceta;saccharomyceta;Opisthokonta;cellular organisms;root	0.00174241	0.0377598	0.00707431	-0.0093202	0.0170605	0.00699891	-0.0335334	-0.0206081	-0.00640461	0.0141311	-0.0061143	0.0457963	0.0165218	0.00308302	0.0181305	-0.00544721	0.052634	0.0378731	-0.00607098	-0.0211875	0.00489197	0.0176203	0.010947	0.0854098	-0.0100501
39679	genus	Arthonia						Arthonia				Arthoniaceae				Arthoniales			Arthoniomycetes	Pezizomycotina	Ascomycota	Fungi	Eukaryota	dothideomyceta;leotiomyceta;saccharomyceta;Opisthokonta;cellular organisms;root	0.0012195	0.0332531	0.0108451	-0.00296944	0.0155969	0.00919514	-0.0264668	-0.0177397	-0.00207144	0.0129686	-0.0132457	0.0430487	0.00860078	0.00313229	0.0170069	-0.00864437	0.059728	0.0357263	-0.000913066	-0.00167708	0.0118453	0.0120728	-0.00392951	0.0932552	-0.0106975
1187120	species	cf. Herpothallon sp. BRY C56027					cf. Herpothallon sp. BRY C56027	Herpothallon				Arthoniaceae				Arthoniales			Arthoniomycetes	Pezizomycotina	Ascomycota	Fungi	Eukaryota	dothideomyceta;leotiomyceta;saccharomyceta;Opisthokonta;cellular organisms;root	0.00143053	0.0266716	0.0286192	0.0592404	0.0101521	0.00746308	-0.00129159	-0.0546018	-0.0341329	-0.0778037	0.0413553	-0.0698444	0.0273841	0.0407478	-0.0235709	-0.0178472	0.0224911	0.0125933	-0.0308744	-0.0110323	-0.0205581	0.00778684	0.0111141	-0.0246032	0.0193436
714650	genus	Herpothallon						Herpothallon				Arthoniaceae				Arthoniales			Arthoniomycetes	Pezizomycotina	Ascomycota	Fungi	Eukaryota	dothideomyceta;leotiomyceta;saccharomyceta;Opisthokonta;cellular organisms;root	0.00143053	0.0266716	0.0286192	0.0592404	0.0101521	0.00746308	-0.00129159	-0.0546018	-0.0341329	-0.0778037	0.0413553	-0.0698444	0.0273841	0.0407478	-0.0235709	-0.0178472	0.0224911	0.0125933	-0.0308744	-0.0110323	-0.0205581	0.00778684	0.0111141	-0.0246032	0.0193436
39678	family	Arthoniaceae										Arthoniaceae				Arthoniales			Arthoniomycetes	Pezizomycotina	Ascomycota	Fungi	Eukaryota	dothideomyceta;leotiomyceta;saccharomyceta;Opisthokonta;cellular organisms;root	0.0017249	0.0418262	0.0220513	0.022281	0.0186226	0.0116029	-0.0248733	-0.0393583	-0.0163145	-0.020927	0.00528437	0.0100826	0.0194669	0.0200823	0.00568122	-0.0154806	0.0643967	0.0381559	-0.013874	-0.00619921	0.00220869	0.0143847	0.00108025	0.075332	-0.00166643
72306	species	Dirina catalinariae					Dirina catalinariae	Dirina				Roccellaceae				Arthoniales			Arthoniomycetes	Pezizomycotina	Ascomycota	Fungi	Eukaryota	dothideomyceta;leotiomyceta;saccharomyceta;Opisthokonta;cellular organisms;root	-0.00390841	-0.00577421	0.0115053	0.00140138	-0.00211557	0.00661178	0.00354649	0.000907537	0.0206001	-0.00281868	-0.026062	-0.0244727	0.0123478	-0.0034216	0.0431625	-0.0131322	0.0155151	0.0238676	-0.0185421	-0.00264527	0.0232442	-0.0572918	-0.0136119	-0.0564405	-0.00770113
72305	genus	Dirina						Dirina				Roccellaceae				Arthoniales			Arthoniomycetes	Pezizomycotina	Ascomycota	Fungi	Eukaryota	dothideomyceta;leotiomyceta;saccharomyceta;Opisthokonta;cellular organisms;root	-0.00390841	-0.00577421	0.0115053	0.00140138	-0.00211557	0.00661178	0.00354649	0.000907537	0.0206001	-0.00281868	-0.026062	-0.0244727	0.0123478	-0.0034216	0.0431625	-0.0131322	0.0155151	0.0238676	-0.0185421	-0.00264527	0.0232442	-0.0572918	-0.0136119	-0.0564405	-0.00770113
40111	family	Roccellaceae										Roccellaceae				Arthoniales			Arthoniomycetes	Pezizomycotina	Ascomycota	Fungi	Eukaryota	dothideomyceta;leotiomyceta;saccharomyceta;Opisthokonta;cellular organisms;root	-0.00390841	-0.00577421	0.0115053	0.00140138	-0.00211557	0.00661178	0.00354649	0.000907537	0.0206001	-0.00281868	-0.026062	-0.0244727	0.0123478	-0.0034216	0.0431625	-0.0131322	0.0155151	0.0238676	-0.0185421	-0.00264527	0.0232442	-0.0572918	-0.0136119	-0.0564405	-0.00770113
39677	order	Arthoniales		Opegraphales												Arthoniales			Arthoniomycetes	Pezizomycotina	Ascomycota	Fungi	Eukaryota	dothideomyceta;leotiomyceta;saccharomyceta;Opisthokonta;cellular organisms;root	6.97556e-05	0.0367225	0.0250874	0.0213245	0.0165294	0.01342	-0.0217939	-0.0363372	-0.00710181	-0.0206201	-0.00533159	-0.000232551	0.0230096	0.0173763	0.0222859	-0.0196018	0.0661451	0.0449679	-0.0202334	-0.00682084	0.0112084	-0.00913962	-0.00435066	0.0480177	-0.00458489
1385568	species	Etayoa trypethelii				Etayoa trypethelii (Flakus & Kukwa) Diederich & Ertz	Etayoa trypethelii	Etayoa				Phaeococcomycetaceae				Lichenostigmatales			Arthoniomycetes	Pezizomycotina	Ascomycota	Fungi	Eukaryota	dothideomyceta;leotiomyceta;saccharomyceta;Opisthokonta;cellular organisms;root	0.00825595	0.0389681	0.015167	0.00656238	-0.00447481	-0.042896	-0.0430006	-0.00200871	-0.0126588	-0.00260427	-0.00556077	0.0249458	0.0486285	-0.0527778	-0.0240088	-0.00578573	-0.0423996	-0.0575552	0.00464149	0.0625176	0.0273047	-0.0159961	-0.00724975	0.0134616	0.00587211
1385567	genus	Etayoa				Etayoa Diederich & Ertz, 2013		Etayoa				Phaeococcomycetaceae				Lichenostigmatales			Arthoniomycetes	Pezizomycotina	Ascomycota	Fungi	Eukaryota	dothideomyceta;leotiomyceta;saccharomyceta;Opisthokonta;cellular organisms;root	0.00825595	0.0389681	0.015167	0.00656238	-0.00447481	-0.042896	-0.0430006	-0.00200871	-0.0126588	-0.00260427	-0.00556077	0.0249458	0.0486285	-0.0527778	-0.0240088	-0.00578573	-0.0423996	-0.0575552	0.00464149	0.0625176	0.0273047	-0.0159961	-0.00724975	0.0134616	0.00587211
1280617	species	Phaeococcomyces eucalypti					Phaeococcomyces eucalypti	Phaeococcomyces				Phaeococcomycetaceae				Lichenostigmatales			Arthoniomycetes	Pezizomycotina	Ascomycota	Fungi	Eukaryota	dothideomyceta;leotiomyceta;saccharomyceta;Opisthokonta;cellular organisms;root	-0.0052993	0.0052683	0.00695425	-0.0122417	-0.0154164	0.0017733	0.000640951	0.0176216	-0.000978804	0.00520138	-0.011459	-0.0106588	0.000855638	0.00152071	0.00636205	0.00815548	0.0194172	0.0106995	-0.00389112	0.0260595	0.0111738	0.0201812	0.0122788	-0.0136364	0.0373043
1477511	species	Phaeococcomyces mexicanus		Phaeococcomyces mexicana		Phaeococcomyces mexicanus O. Moreno-Rico & Crous, 2014	Phaeococcomyces mexicanus	Phaeococcomyces				Phaeococcomycetaceae				Lichenostigmatales			Arthoniomycetes	Pezizomycotina	Ascomycota	Fungi	Eukaryota	dothideomyceta;leotiomyceta;saccharomyceta;Opisthokonta;cellular organisms;root	0.0233526	-0.0547882	0.0186585	0.00919486	-0.0255101	-0.00668941	0.00557563	-0.00775512	-0.00578625	0.0400987	0.0363919	0.00980079	0.00676006	0.0137668	0.0142632	0.040828	0.0107788	-0.0321027	-0.00755757	0.0372438	0.00524513	0.00863373	0.0320125	-0.0358394	0.02467
13201	genus	Phaeococcomyces						Phaeococcomyces				Phaeococcomycetaceae				Lichenostigmatales			Arthoniomycetes	Pezizomycotina	Ascomycota	Fungi	Eukaryota	dothideomyceta;leotiomyceta;saccharomyceta;Opisthokonta;cellular organisms;root	0.0503367	-0.03481	0.0269147	-0.0049841	-0.00672363	-0.0111559	0.0291247	-0.00236072	0.0188679	0.0241802	-0.0233977	0.0226069	0.00841029	0.0123965	0.00111565	-0.00472336	0.033794	0.000836286	0.0214815	0.00924559	-0.00843331	-0.00763989	0.0190572	-0.0269284	0.0667007
1385565	family	Phaeococcomycetaceae										Phaeococcomycetaceae				Lichenostigmatales			Arthoniomycetes	Pezizomycotina	Ascomycota	Fungi	Eukaryota	dothideomyceta;leotiomyceta;saccharomyceta;Opisthokonta;cellular organisms;root	0.0521122	-0.028328	0.0314938	-0.00211547	-0.00689888	-0.0192769	0.0195987	-0.00286021	0.0167171	0.023364	-0.0243794	0.0252465	0.0228864	-0.00151601	-0.00230543	-0.00762107	0.0197085	-0.0121854	0.0219177	0.0219027	-0.00127452	-0.0158777	0.0129734	-0.0236099	0.0690125
1750907	species	Lichenostigmatales sp. A930					Lichenostigmatales sp. A930									Lichenostigmatales			Arthoniomycetes	Pezizomycotina	Ascomycota	Fungi	Eukaryota	unclassified Lichenostigmatales;dothideomyceta;leotiomyceta;saccharomyceta;Opisthokonta;cellular organisms;root	0.0584053	0.00697494	0.0360914	0.0223594	0.00781581	0.00720985	0.0451995	-0.0389083	-0.00129287	0.00052763	-0.0116863	0.00299038	-0.0377412	0.00496536	0.0163382	0.00219293	-0.00380214	0.0335154	-0.0121204	0.00377092	-0.00513339	0.00737751	-0.0265565	-0.025488	0.0160087
1663550	no rank	unclassified Lichenostigmatales														Lichenostigmatales			Arthoniomycetes	Pezizomycotina	Ascomycota	Fungi	Eukaryota	unclassified Lichenostigmatales;dothideomyceta;leotiomyceta;saccharomyceta;Opisthokonta;cellular organisms;root	0.0584053	0.00697494	0.0360914	0.0223594	0.00781581	0.00720985	0.0451995	-0.0389083	-0.00129287	0.00052763	-0.0116863	0.00299038	-0.0377412	0.00496536	0.0163382	0.00219293	-0.00380214	0.0335154	-0.0121204	0.00377092	-0.00513339	0.00737751	-0.0265565	-0.025488	0.0160087
1385564	order	Lichenostigmatales														Lichenostigmatales			Arthoniomycetes	Pezizomycotina	Ascomycota	Fungi	Eukaryota	dothideomyceta;leotiomyceta;saccharomyceta;Opisthokonta;cellular organisms;root	0.0604469	-0.016649	0.0413831	0.0129748	-0.00291842	-0.00276228	0.0115237	-0.0230822	-0.00856975	0.0117833	-0.0261769	0.00126315	0.00601251	0.0126569	0.00984135	0.000848145	-0.00139716	-0.00435695	0.0115238	0.0125095	-0.0234003	-0.011942	-0.0275692	-0.0351207	0.0615231
147539	class	Arthoniomycetes																	Arthoniomycetes	Pezizomycotina	Ascomycota	Fungi	Eukaryota	dothideomyceta;leotiomyceta;saccharomyceta;Opisthokonta;cellular organisms;root	0.0560031	-0.0131735	0.042697	0.0154447	-0.00245842	-0.00149853	0.0098778	-0.0227757	-0.00829399	0.0129493	-0.031005	0.001227	0.00506803	0.0132635	0.0120701	0.000600391	0.00918464	-0.00775631	0.0138107	0.023853	-0.016113	-0.0121016	-0.0375643	-0.0142249	0.0592636
62138	genus	Scorias						Scorias				Capnodiaceae				Capnodiales		Dothideomycetidae	Dothideomycetes	Pezizomycotina	Ascomycota	Fungi	Eukaryota	dothideomyceta;leotiomyceta;saccharomyceta;Opisthokonta;cellular organisms;root	0.034665	-0.0264375	-0.0113916	0.0326818	0.00128641	-0.00323797	0.018236	-0.0227625	0.00927804	-0.00167045	-0.0293428	0.0130873	-0.056029	-0.0469745	0.0250723	-0.0305361	-0.0267467	-0.0117517	-0.03472	-0.0387867	0.0565039	0.0131276	0.0480014	-0.0391342	0.00774737
62133	family	Capnodiaceae										Capnodiaceae				Capnodiales		Dothideomycetidae	Dothideomycetes	Pezizomycotina	Ascomycota	Fungi	Eukaryota	dothideomyceta;leotiomyceta;saccharomyceta;Opisthokonta;cellular organisms;root	0.034665	-0.0264375	-0.0113916	0.0326818	0.00128641	-0.00323797	0.018236	-0.0227625	0.00927804	-0.00167045	-0.0293428	0.0130873	-0.056029	-0.0469745	0.0250723	-0.0305361	-0.0267467	-0.0117517	-0.03472	-0.0387867	0.0565039	0.0131276	0.0480014	-0.0391342	0.00774737
1052096	species	Cladosporium halotolerans				Cladosporium halotolerans Zalar, de Hoog & Gunde-Cimerman 2007	Cladosporium halotolerans	Cladosporium				Cladosporiaceae				Capnodiales		Dothideomycetidae	Dothideomycetes	Pezizomycotina	Ascomycota	Fungi	Eukaryota	dothideomyceta;leotiomyceta;saccharomyceta;Opisthokonta;cellular organisms;root	0.00449461	-0.00898146	0.0129191	0.0296577	-0.0189272	0.0245625	0.00812032	-0.0164161	0.00133409	0.00486429	-0.00920977	0.0270511	-0.0137246	0.00478463	0.0126553	0.0355597	-0.0176293	-0.0291629	-0.00999556	-0.0387928	-0.00539394	-0.0064164	0.00253919	-0.0174074	-0.00519362
5498	genus	Cladosporium						Cladosporium				Cladosporiaceae				Capnodiales		Dothideomycetidae	Dothideomycetes	Pezizomycotina	Ascomycota	Fungi	Eukaryota	dothideomyceta;leotiomyceta;saccharomyceta;Opisthokonta;cellular organisms;root	0.045211	-0.0240353	0.0501512	0.00484672	-0.00281675	-0.0295946	-0.046791	0.0422008	-0.0168477	-0.0301313	-0.0690188	-0.0335385	-0.0195802	0.0337999	-0.0266436	0.0430573	0.01577	0.00269016	0.00468016	-0.0165226	0.0340514	-0.014018	0.0249201	0.0317342	-0.0311912
2014862	species	Davidiellomyces australiensis				Davidiellomyces australiensis Crous, 2017	Davidiellomyces australiensis	Davidiellomyces				Cladosporiaceae				Capnodiales		Dothideomycetidae	Dothideomycetes	Pezizomycotina	Ascomycota	Fungi	Eukaryota	dothideomyceta;leotiomyceta;saccharomyceta;Opisthokonta;cellular organisms;root	-0.00677153	0.0438093	0.0183284	0.0372853	0.00374903	-0.0237086	-0.0333882	-0.0267987	-0.0294634	-0.045513	0.0179955	-0.0207502	0.0476606	-0.0215809	-0.0338605	-0.00540556	-0.016056	-0.0426918	-0.0170238	0.0376184	0.0208948	-0.010759	0.00964773	0.0234942	-0.0104292
2014861	genus	Davidiellomyces						Davidiellomyces				Cladosporiaceae				Capnodiales		Dothideomycetidae	Dothideomycetes	Pezizomycotina	Ascomycota	Fungi	Eukaryota	dothideomyceta;leotiomyceta;saccharomyceta;Opisthokonta;cellular organisms;root	-0.00677153	0.0438093	0.0183284	0.0372853	0.00374903	-0.0237086	-0.0333882	-0.0267987	-0.0294634	-0.045513	0.0179955	-0.0207502	0.0476606	-0.0215809	-0.0338605	-0.00540556	-0.016056	-0.0426918	-0.0170238	0.0376184	0.0208948	-0.010759	0.00964773	0.0234942	-0.0104292
470018	genus	Rachicladosporium						Rachicladosporium				Cladosporiaceae				Capnodiales		Dothideomycetidae	Dothideomycetes	Pezizomycotina	Ascomycota	Fungi	Eukaryota	dothideomyceta;leotiomyceta;saccharomyceta;Opisthokonta;cellular organisms;root	0.0349775	0.00413142	0.0413615	-0.0131426	0.0178511	-0.0211409	0.0105992	-0.0160578	-0.000642602	-0.0223877	0.00304464	0.014469	-0.0184304	-0.0115783	-0.0556835	0.0190536	-0.0126115	-0.0348558	0.0153479	-0.00565691	-0.0538221	0.010765	0.0227139	0.0298296	-0.00201022
1966419	species	Toxicocladosporium hominis		Toxicocladosporium sp. UTHSC DI-13-172		Toxicocladosporium hominis Sandoval-Denis, Gene & Deanna A. Sutton, 2016	Toxicocladosporium hominis	Toxicocladosporium				Cladosporiaceae				Capnodiales		Dothideomycetidae	Dothideomycetes	Pezizomycotina	Ascomycota	Fungi	Eukaryota	dothideomyceta;leotiomyceta;saccharomyceta;Opisthokonta;cellular organisms;root	0.0098665	0.0442478	0.0376597	0.0169573	0.000854791	-0.0423057	-0.0433969	-0.0403854	-0.0371632	-0.0294534	0.0287453	0.0124419	0.0512571	-0.0157126	0.0141989	-0.00785533	0.00841003	-0.000960117	-0.0151617	0.0634045	-0.00253675	0.022679	0.00555721	0.0218475	0.00328944
470063	genus	Toxicocladosporium						Toxicocladosporium				Cladosporiaceae				Capnodiales		Dothideomycetidae	Dothideomycetes	Pezizomycotina	Ascomycota	Fungi	Eukaryota	dothideomyceta;leotiomyceta;saccharomyceta;Opisthokonta;cellular organisms;root	0.00931064	0.0358376	0.0403961	0.0202416	-0.00235911	-0.0313157	-0.0459097	-0.0314003	-0.0339243	-0.0281389	0.0144398	-0.00916049	0.0533382	-0.0277618	0.0457679	-0.0299984	0.0116311	-0.0261617	0.0194099	0.0396317	-0.0177238	0.0267241	-0.00844187	0.0224685	0.00312292
452563	family	Cladosporiaceae		Davidiellaceae		Cladosporiaceae (Sacc.) Nann., 1934						Cladosporiaceae				Capnodiales		Dothideomycetidae	Dothideomycetes	Pezizomycotina	Ascomycota	Fungi	Eukaryota	dothideomyceta;leotiomyceta;saccharomyceta;Opisthokonta;cellular organisms;root	0.045211	-0.0240353	0.0501512	0.00484672	-0.00281675	-0.0295946	-0.046791	0.0422008	-0.0168477	-0.0301313	-0.0690188	-0.0335385	-0.0195802	0.0337999	-0.0266436	0.0430573	0.01577	0.00269016	0.00468016	-0.0165226	0.0340514	-0.014018	0.0249201	0.0317342	-0.0311912
112488	genus	Dissoconium						Dissoconium				Dissoconiaceae				Capnodiales		Dothideomycetidae	Dothideomycetes	Pezizomycotina	Ascomycota	Fungi	Eukaryota	dothideomyceta;leotiomyceta;saccharomyceta;Opisthokonta;cellular organisms;root	0.0143432	0.057043	0.0154163	-0.00658936	0.0186336	-0.0199142	-0.0530707	-0.0114104	-0.0274926	0.0111749	0.00252963	0.0385099	0.0136483	-0.0400097	-0.003796	0.0168584	0.00830035	-0.0418513	-0.00312672	0.0170015	0.0354305	0.0120307	0.0384705	0.0173547	0.00319183
470080	species	Ramichloridium apiculatum					Ramichloridium apiculatum	Ramichloridium				Dissoconiaceae				Capnodiales		Dothideomycetidae	Dothideomycetes	Pezizomycotina	Ascomycota	Fungi	Eukaryota	dothideomyceta;leotiomyceta;saccharomyceta;Opisthokonta;cellular organisms;root	0.00961614	-0.0329722	-0.0129615	0.02889	-0.0241838	0.0449358	-0.0187501	0.000523238	-0.0246617	0.033216	0.0139675	0.0158885	0.0598346	0.0126193	-0.0172301	0.0364312	0.00612585	-0.00384236	0.0194371	-0.00273334	-0.0105536	-0.00657014	0.0426334	-0.0180206	-0.0167028
37937	genus	Ramichloridium						Ramichloridium				Dissoconiaceae				Capnodiales		Dothideomycetidae	Dothideomycetes	Pezizomycotina	Ascomycota	Fungi	Eukaryota	dothideomyceta;leotiomyceta;saccharomyceta;Opisthokonta;cellular organisms;root	0.00961614	-0.0329722	-0.0129615	0.02889	-0.0241838	0.0449358	-0.0187501	0.000523238	-0.0246617	0.033216	0.0139675	0.0158885	0.0598346	0.0126193	-0.0172301	0.0364312	0.00612585	-0.00384236	0.0194371	-0.00273334	-0.0105536	-0.00657014	0.0426334	-0.0180206	-0.0167028
744530	family	Dissoconiaceae				Dissoconiaceae Crous & de Hoog 2010						Dissoconiaceae				Capnodiales		Dothideomycetidae	Dothideomycetes	Pezizomycotina	Ascomycota	Fungi	Eukaryota	dothideomyceta;leotiomyceta;saccharomyceta;Opisthokonta;cellular organisms;root	0.0176751	0.0251527	0.00423026	0.0129926	-0.000285778	0.0124059	-0.0547308	-0.00888031	-0.0378279	0.0300763	0.0108958	0.0411615	0.0489458	-0.0243021	-0.0139862	0.0367028	0.0105841	-0.0362234	0.00979622	0.0119933	0.0219146	0.00554819	0.0580823	0.00258837	-0.00801044
29002	genus	Cercospora						Cercospora				Mycosphaerellaceae				Capnodiales		Dothideomycetidae	Dothideomycetes	Pezizomycotina	Ascomycota	Fungi	Eukaryota	dothideomyceta;leotiomyceta;saccharomyceta;Opisthokonta;cellular organisms;root	0.0314636	-0.0401037	0.00527813	0.0103726	-0.0203548	-0.00251375	-0.00809086	-0.00104936	0.0335434	-0.0123436	-0.0233024	0.0168249	0.0244013	0.00440998	0.0369224	-0.00615658	-0.00526524	0.00473346	-0.0389885	0.0571615	-0.0409109	-0.04156	0.0202571	-0.0434081	0.01871
41254	genus	Mycosphaerella						Mycosphaerella				Mycosphaerellaceae				Capnodiales		Dothideomycetidae	Dothideomycetes	Pezizomycotina	Ascomycota	Fungi	Eukaryota	dothideomyceta;leotiomyceta;saccharomyceta;Opisthokonta;cellular organisms;root	0.0313446	0.026644	0.00926267	-0.0336609	-0.0382371	-0.0375464	-0.00468391	0.019616	-0.0167675	-0.00937163	-0.00404213	0.017532	-0.00976653	-0.0356225	-0.011189	-0.00867833	0.018743	-0.0151817	-0.0156426	0.02592	-0.00435484	0.0110099	0.0261348	-0.049775	0.0162245
1873266	genus	Neopseudocercosporella						Neopseudocercosporella				Mycosphaerellaceae				Capnodiales		Dothideomycetidae	Dothideomycetes	Pezizomycotina	Ascomycota	Fungi	Eukaryota	dothideomyceta;leotiomyceta;saccharomyceta;Opisthokonta;cellular organisms;root	0.00699948	-0.0104928	0.00327393	0.00959925	-0.0228423	-0.00864309	-0.00113141	0.00444031	0.00323973	0.00599085	-0.0105292	0.000810012	-0.00383758	0.00883822	-0.0133744	-0.0305234	0.0166994	0.0044067	-0.019225	0.0504113	-0.0515961	0.0284211	-0.0352455	0.0159972	0.026165
131324	genus	Pseudocercospora						Pseudocercospora				Mycosphaerellaceae				Capnodiales		Dothideomycetidae	Dothideomycetes	Pezizomycotina	Ascomycota	Fungi	Eukaryota	dothideomyceta;leotiomyceta;saccharomyceta;Opisthokonta;cellular organisms;root	0.000476459	-0.0121763	0.0332547	0.0297682	-0.0115807	0.0266348	0.01652	-0.0265055	0.0254326	0.00348308	-0.0400007	0.0333555	-0.00399067	-0.00624952	-0.0226226	-0.0148963	-0.0208169	-0.00104117	0.0151574	-0.00831606	0.0418785	0.065155	-0.0230902	0.0250607	0.00726358
446943	species	Ramularia sp. KACC 42532					Ramularia sp. KACC 42532	Ramularia				Mycosphaerellaceae				Capnodiales		Dothideomycetidae	Dothideomycetes	Pezizomycotina	Ascomycota	Fungi	Eukaryota	dothideomyceta;leotiomyceta;saccharomyceta;Opisthokonta;cellular organisms;root	0.00542113	0.0146874	0.0226099	0.0294152	0.0247446	0.0040213	0.042309	0.00697304	-0.0275184	-0.0265556	-0.010481	-0.00167989	0.00194623	0.0118269	-0.0399865	0.00672758	0.046075	0.0128991	0.0165898	0.0640078	-0.00222037	0.0241215	0.0395026	0.00415407	-0.0144369
112497	genus	Ramularia						Ramularia				Mycosphaerellaceae				Capnodiales		Dothideomycetidae	Dothideomycetes	Pezizomycotina	Ascomycota	Fungi	Eukaryota	dothideomyceta;leotiomyceta;saccharomyceta;Opisthokonta;cellular organisms;root	0.00885818	0.0177663	0.0190202	0.0278334	0.0117987	0.00186824	0.0468361	0.0101907	-0.0301696	-0.0261341	-0.0114721	-0.00364984	-0.00963873	0.0151633	-0.0325399	0.0148191	0.0425019	0.0071839	0.0181881	0.068277	0.0015606	0.0368823	0.0465394	0.000267659	0.0166854
306876	genus	Readeriella						Readeriella				Mycosphaerellaceae				Capnodiales		Dothideomycetidae	Dothideomycetes	Pezizomycotina	Ascomycota	Fungi	Eukaryota	dothideomyceta;leotiomyceta;saccharomyceta;Opisthokonta;cellular organisms;root	0.0225866	0.0458524	-0.00614509	-0.00544385	0.00221597	-0.0108814	-0.0446888	0.00999216	0.0312866	-0.0118012	-0.0098555	0.0322984	0.02224	0.00301065	0.0215901	-0.0174903	0.0131012	-0.0166183	-0.00724466	0.0303545	0.00145084	0.0230707	-0.00814552	0.000996747	-0.0012518
39702	genus	Septoria						Septoria				Mycosphaerellaceae				Capnodiales		Dothideomycetidae	Dothideomycetes	Pezizomycotina	Ascomycota	Fungi	Eukaryota	dothideomyceta;leotiomyceta;saccharomyceta;Opisthokonta;cellular organisms;root	0.0229132	-0.0588757	0.0137993	0.00431964	-0.00738312	0.00360964	-0.00527308	-0.0176499	-0.00285501	-0.0118002	-0.00544271	0.0562342	-0.00615132	-0.0152847	-0.019966	-0.0326948	0.0366817	0.0419193	0.000229665	0.0133907	-0.0180722	0.0359306	0.026123	0.00409435	0.00440876
1047167	genus	Zymoseptoria						Zymoseptoria				Mycosphaerellaceae				Capnodiales		Dothideomycetidae	Dothideomycetes	Pezizomycotina	Ascomycota	Fungi	Eukaryota	dothideomyceta;leotiomyceta;saccharomyceta;Opisthokonta;cellular organisms;root	0.0140557	-0.0330903	-0.0179472	0.00423137	0.00858206	-0.0155966	0.00712084	-0.00473563	-0.00926962	-0.00546728	-0.00336087	-0.0143327	-0.0237549	-0.0292489	-0.00863521	-0.00938723	0.0345119	-0.0358497	-0.0351486	0.0114112	-0.020147	0.0311968	0.0120748	-0.00400905	-0.0112833
93133	family	Mycosphaerellaceae										Mycosphaerellaceae				Capnodiales		Dothideomycetidae	Dothideomycetes	Pezizomycotina	Ascomycota	Fungi	Eukaryota	dothideomyceta;leotiomyceta;saccharomyceta;Opisthokonta;cellular organisms;root	0.0560925	-0.0145245	0.0308136	0.0262925	-0.0143609	-0.0175256	0.00285559	0.019452	0.0145289	-0.0267342	-0.0080467	0.014768	0.0041673	0.0063823	-0.00644913	-0.00543714	0.0174722	0.000356597	0.0273642	0.000112496	-0.00808157	0.0147244	0.00899691	-0.0199614	0.022293
1093212	species	Neodevriesia capensis		Teratosphaeria capensis		Neodevriesia capensis (Crous) Crous, 2015;Teratosphaeria capensis Crous 2011	Neodevriesia capensis	Neodevriesia				Neodevriesiaceae				Capnodiales		Dothideomycetidae	Dothideomycetes	Pezizomycotina	Ascomycota	Fungi	Eukaryota	dothideomyceta;leotiomyceta;saccharomyceta;Opisthokonta;cellular organisms;root	0.0248959	0.0166204	0.0391631	0.00113102	-0.0504786	-0.0180051	0.0286167	-0.0368539	-0.00597577	-0.0277024	-0.00838916	-0.0382463	0.0558121	-0.0143599	0.046076	-0.0226079	-0.0221478	-0.0158171	0.024548	0.00430887	0.00676073	-0.0393329	0.0549306	-0.0333027	0.0033386
706557	species	Neodevriesia lagerstroemiae		Capnodiales sp. WQ-2013m;Devriesia lagerstroemiae		Devriesia lagerstroemiae Crous & M.J. Wingf. 2009;Neodevriesia lagerstroemiae (Crous & M.J. Wingf.) Crous, 2015	Neodevriesia lagerstroemiae	Neodevriesia				Neodevriesiaceae				Capnodiales		Dothideomycetidae	Dothideomycetes	Pezizomycotina	Ascomycota	Fungi	Eukaryota	dothideomyceta;leotiomyceta;saccharomyceta;Opisthokonta;cellular organisms;root	0.0362398	0.0124267	0.0198453	-0.012796	-0.0132017	0.0141962	0.0192819	-0.00281656	0.0603003	0.0266892	-0.00708465	-0.01797	0.057627	-0.00377251	-0.0310974	-0.0332206	-0.0133871	-0.0193083	-0.033599	0.029263	0.0429666	0.0432871	0.0273662	0.0458324	-0.00905955
1508290	genus	Neodevriesia						Neodevriesia				Neodevriesiaceae				Capnodiales		Dothideomycetidae	Dothideomycetes	Pezizomycotina	Ascomycota	Fungi	Eukaryota	dothideomyceta;leotiomyceta;saccharomyceta;Opisthokonta;cellular organisms;root	0.038564	0.00742746	0.0482215	0.000990874	-0.0359701	0.0114406	0.0327235	-0.0288004	0.0454948	-0.005224	-0.0117621	-0.0360049	0.0535539	-0.00373472	0.0179501	-0.0264085	-0.0184961	-0.00614955	0.00475915	0.0383621	0.0249425	0.00572918	0.064798	0.0110207	0.015946
1508183	family	Neodevriesiaceae				Neodevriesiaceae Quaedvlieg & Crous, 2014						Neodevriesiaceae				Capnodiales		Dothideomycetidae	Dothideomycetes	Pezizomycotina	Ascomycota	Fungi	Eukaryota	dothideomyceta;leotiomyceta;saccharomyceta;Opisthokonta;cellular organisms;root	0.0370936	0.00490076	0.0494652	0.00329839	-0.033076	0.010497	0.0328985	-0.0267626	0.0460845	-0.00424032	-0.0195727	-0.0369526	0.0536104	-0.00531779	0.02486	-0.0322075	-0.0172054	0.00655872	-0.00256345	0.0427287	0.0409565	0.00817335	0.0600485	-0.00397674	0.0178487
281250	family	Schizothyriaceae										Schizothyriaceae				Capnodiales		Dothideomycetidae	Dothideomycetes	Pezizomycotina	Ascomycota	Fungi	Eukaryota	dothideomyceta;leotiomyceta;saccharomyceta;Opisthokonta;cellular organisms;root	-0.00192222	-0.00933386	-0.00322668	-0.0062028	0.00295942	0.0118418	0.0036354	0.00215694	0.0242339	-0.00841622	-0.0216775	-0.0135314	0.0186551	-0.00400231	0.0263734	-0.0299431	0.0269411	0.0133528	-0.0173726	-0.00593697	0.0285742	-0.00104257	0.0479713	0.00498226	-0.0214668
1434221	species	Apenidiella strumelloidea		Cladosporium strumelloideum;Penidiella strumelloidea			Apenidiella strumelloidea	Apenidiella				Teratosphaeriaceae				Capnodiales		Dothideomycetidae	Dothideomycetes	Pezizomycotina	Ascomycota	Fungi	Eukaryota	dothideomyceta;leotiomyceta;saccharomyceta;Opisthokonta;cellular organisms;root	0.0091221	-0.0216538	0.0154459	-0.00636145	-0.00796406	-0.0301635	0.0208398	-0.0207104	-0.00887758	-0.0136226	-0.00123505	0.00865074	-0.00497836	-0.00109478	0.0723219	0.00500066	-0.0244215	0.072701	0.000920331	0.0473231	0.0348162	0.00905466	0.0176527	-0.0290843	0.00740702
1515431	genus	Apenidiella						Apenidiella				Teratosphaeriaceae				Capnodiales		Dothideomycetidae	Dothideomycetes	Pezizomycotina	Ascomycota	Fungi	Eukaryota	dothideomyceta;leotiomyceta;saccharomyceta;Opisthokonta;cellular organisms;root	0.0091221	-0.0216538	0.0154459	-0.00636145	-0.00796406	-0.0301635	0.0208398	-0.0207104	-0.00887758	-0.0136226	-0.00123505	0.00865074	-0.00497836	-0.00109478	0.0723219	0.00500066	-0.0244215	0.072701	0.000920331	0.0473231	0.0348162	0.00905466	0.0176527	-0.0290843	0.00740702
1515416	genus	Austroafricana						Austroafricana				Teratosphaeriaceae				Capnodiales		Dothideomycetidae	Dothideomycetes	Pezizomycotina	Ascomycota	Fungi	Eukaryota	dothideomyceta;leotiomyceta;saccharomyceta;Opisthokonta;cellular organisms;root	0.044226	0.0135194	0.0204122	-0.0073623	-0.00193024	-0.00536114	0.00434956	0.0288193	-0.0355606	-0.00517371	0.0132564	-0.02887	-0.00612662	-0.00159842	0.00194631	-0.0198753	0.0213779	-0.000635021	0.0260506	0.0800043	0.00409737	0.00524704	0.0205469	-0.0154719	0.0253667
1051142	species	Camarosporula persooniae		Hendersonia persooniae		Camarosporula persooniae (Henn.) Petr.;Hendersonia persooniae Henn.	Camarosporula persooniae	Camarosporula				Teratosphaeriaceae				Capnodiales		Dothideomycetidae	Dothideomycetes	Pezizomycotina	Ascomycota	Fungi	Eukaryota	dothideomyceta;leotiomyceta;saccharomyceta;Opisthokonta;cellular organisms;root	0.0291678	0.0354983	-0.00567572	-0.0451992	-0.0672373	-0.0251313	0.0700859	-0.00255976	-0.0230251	0.0293328	-0.00480199	-0.0319338	0.045823	0.0151842	-0.0310925	-0.0187376	0.02549	-0.0114726	-0.0200711	-0.0471107	0.023117	-0.00129949	-0.0436159	0.00324475	-0.047355
1051141	genus	Camarosporula						Camarosporula				Teratosphaeriaceae				Capnodiales		Dothideomycetidae	Dothideomycetes	Pezizomycotina	Ascomycota	Fungi	Eukaryota	dothideomyceta;leotiomyceta;saccharomyceta;Opisthokonta;cellular organisms;root	0.0291678	0.0354983	-0.00567572	-0.0451992	-0.0672373	-0.0251313	0.0700859	-0.00255976	-0.0230251	0.0293328	-0.00480199	-0.0319338	0.045823	0.0151842	-0.0310925	-0.0187376	0.02549	-0.0114726	-0.0200711	-0.0471107	0.023117	-0.00129949	-0.0436159	0.00324475	-0.047355
1602727	species	Capnobotryella sp. 130A					Capnobotryella sp. 130A	Capnobotryella				Teratosphaeriaceae				Capnodiales		Dothideomycetidae	Dothideomycetes	Pezizomycotina	Ascomycota	Fungi	Eukaryota	dothideomyceta;leotiomyceta;saccharomyceta;Opisthokonta;cellular organisms;root	0.0104275	0.00577481	0.00945438	-0.0511415	0.0425966	0.0498655	-0.0162312	-0.0476114	-0.0692831	0.0428678	-0.0198701	-0.0292421	-0.042438	0.0348059	-0.00634247	-0.0263826	-0.065973	-0.00440748	-0.00531172	0.0249586	-0.0160072	-0.0162182	-0.0207359	-0.00423699	-0.010493
62131	genus	Capnobotryella						Capnobotryella				Teratosphaeriaceae				Capnodiales		Dothideomycetidae	Dothideomycetes	Pezizomycotina	Ascomycota	Fungi	Eukaryota	dothideomyceta;leotiomyceta;saccharomyceta;Opisthokonta;cellular organisms;root	0.0104275	0.00577481	0.00945438	-0.0511415	0.0425966	0.0498655	-0.0162312	-0.0476114	-0.0692831	0.0428678	-0.0198701	-0.0292421	-0.042438	0.0348059	-0.00634247	-0.0263826	-0.065973	-0.00440748	-0.00531172	0.0249586	-0.0160072	-0.0162182	-0.0207359	-0.00423699	-0.010493
237593	species	Catenulostroma elginense		Trimmatostroma elginense			Catenulostroma elginense	Catenulostroma				Teratosphaeriaceae				Capnodiales		Dothideomycetidae	Dothideomycetes	Pezizomycotina	Ascomycota	Fungi	Eukaryota	dothideomyceta;leotiomyceta;saccharomyceta;Opisthokonta;cellular organisms;root	0.0256166	0.010826	-0.00936545	-0.0225459	0.0300088	0.0450828	0.00798138	0.00968846	0.0711563	-0.0389256	-0.00386893	-0.0226008	0.0276934	0.00881253	0.0438584	0.00967942	0.00822148	-0.00716665	-0.0233395	0.0188591	0.035968	-0.0380507	-0.0237191	-0.0364263	-0.00310812
470130	genus	Catenulostroma						Catenulostroma				Teratosphaeriaceae				Capnodiales		Dothideomycetidae	Dothideomycetes	Pezizomycotina	Ascomycota	Fungi	Eukaryota	dothideomyceta;leotiomyceta;saccharomyceta;Opisthokonta;cellular organisms;root	0.0249064	0.0109324	-0.0223726	0.0090475	0.0172776	0.0339314	-0.00099774	0.0211599	0.0402984	-0.0317222	0.000168494	-0.0174196	-0.00935728	0.0089273	0.0575489	0.0224154	-0.0133846	-0.0218369	-0.0229683	-0.00826008	0.0378793	-0.0249387	-0.0404275	-0.0111387	-0.0114715
879691	species	Devriesia sp. NG_p52					Devriesia sp. NG_p52	Devriesia				Teratosphaeriaceae				Capnodiales		Dothideomycetidae	Dothideomycetes	Pezizomycotina	Ascomycota	Fungi	Eukaryota	dothideomyceta;leotiomyceta;saccharomyceta;Opisthokonta;cellular organisms;root	0.0162385	0.0660061	0.0345545	0.0356968	0.0259181	0.00476859	-0.0381172	-0.0541782	-0.0392979	-0.0344673	0.0314153	0.00113922	0.0182908	0.0212668	0.00935003	-0.0195177	0.0768288	0.032167	-0.0257109	-0.030862	-0.0191393	0.0195328	0.0254854	-0.0234147	0.013543
1562865	species	Devriesia sp. ZWY-2014b					Devriesia sp. ZWY-2014b	Devriesia				Teratosphaeriaceae				Capnodiales		Dothideomycetidae	Dothideomycetes	Pezizomycotina	Ascomycota	Fungi	Eukaryota	dothideomyceta;leotiomyceta;saccharomyceta;Opisthokonta;cellular organisms;root	0.0190584	0.0462142	0.0197533	0.0572367	-0.0153911	-0.0227806	-0.0130626	-0.0437103	-0.0163605	-0.0592506	0.0217247	-0.0211138	0.0318956	-0.0155647	-0.0114387	-0.0295639	-0.0531059	-0.0206655	-0.00530717	0.020859	-0.0124805	-0.0725708	0.034028	0.00145258	0.00506632
286563	genus	Devriesia						Devriesia				Teratosphaeriaceae				Capnodiales		Dothideomycetidae	Dothideomycetes	Pezizomycotina	Ascomycota	Fungi	Eukaryota	dothideomyceta;leotiomyceta;saccharomyceta;Opisthokonta;cellular organisms;root	0.0275231	0.0739886	0.027387	0.0452678	-2.38724e-05	-0.0202507	-0.0380447	-0.0490843	-0.0250159	-0.0366747	0.0203604	0.0180312	0.0269487	-0.0191132	0.00874933	-0.0306592	-0.00271656	-0.00138958	-0.0073045	0.00169727	-0.014111	-0.0532458	0.0422618	-0.00296405	0.00425607
1515438	genus	Myrtapenidiella						Myrtapenidiella				Teratosphaeriaceae				Capnodiales		Dothideomycetidae	Dothideomycetes	Pezizomycotina	Ascomycota	Fungi	Eukaryota	dothideomyceta;leotiomyceta;saccharomyceta;Opisthokonta;cellular organisms;root	0.0254319	0.0031242	0.0139069	-0.048803	-0.0290341	-0.00028104	0.00518457	0.00869659	-0.025382	0.000118558	-0.0184142	6.5482e-05	-0.0245809	0.0107267	0.0066526	-0.0279982	0.00442101	0.04887	-0.0253754	0.0395585	-0.0137735	0.0199046	0.0400104	-0.0260723	0.00246917
1515428	genus	Neocatenulostroma						Neocatenulostroma				Teratosphaeriaceae				Capnodiales		Dothideomycetidae	Dothideomycetes	Pezizomycotina	Ascomycota	Fungi	Eukaryota	dothideomyceta;leotiomyceta;saccharomyceta;Opisthokonta;cellular organisms;root	0.0423526	0.00573593	-0.044146	0.0263019	-0.0795908	0.0025721	0.0201688	0.0218052	-0.0276965	0.0222728	0.00313006	-0.0123312	0.00728379	0.0231332	0.0125686	-0.00946218	-0.00958141	-0.010198	-0.00347385	0.0125598	-0.015712	-0.00447126	-0.00990484	0.0273319	0.0229777
1515432	genus	Parateratosphaeria						Parateratosphaeria				Teratosphaeriaceae				Capnodiales		Dothideomycetidae	Dothideomycetes	Pezizomycotina	Ascomycota	Fungi	Eukaryota	dothideomyceta;leotiomyceta;saccharomyceta;Opisthokonta;cellular organisms;root	0.0223072	-0.0220183	0.00703506	0.0202698	-0.0548706	0.0177741	0.000900533	0.0225016	-0.0368144	-0.0214105	0.0525369	0.0210533	-0.0170435	-0.00198456	0.0269058	-0.00814938	-0.0107677	0.0321986	0.0461941	0.0512708	-0.00771014	-0.0104637	4.99446e-05	0.00694964	-0.0361062
1049288	species	Penidiella aggregata					Penidiella aggregata	Penidiella				Teratosphaeriaceae				Capnodiales		Dothideomycetidae	Dothideomycetes	Pezizomycotina	Ascomycota	Fungi	Eukaryota	dothideomyceta;leotiomyceta;saccharomyceta;Opisthokonta;cellular organisms;root	0.0118458	0.015204	0.000955022	0.0738554	-0.011439	0.00748622	-0.0128032	-0.014828	-0.0342464	-0.0402157	0.0152742	-0.044618	-0.0239565	0.0146499	0.0547906	-0.0118807	-0.0098317	-0.0154236	-0.0359008	-0.0409992	-0.00136025	0.0203683	-0.0601251	-0.00424926	0.0132083
467980	genus	Penidiella						Penidiella				Teratosphaeriaceae				Capnodiales		Dothideomycetidae	Dothideomycetes	Pezizomycotina	Ascomycota	Fungi	Eukaryota	dothideomyceta;leotiomyceta;saccharomyceta;Opisthokonta;cellular organisms;root	0.0118458	0.015204	0.000955022	0.0738554	-0.011439	0.00748622	-0.0128032	-0.014828	-0.0342464	-0.0402157	0.0152742	-0.044618	-0.0239565	0.0146499	0.0547906	-0.0118807	-0.0098317	-0.0154236	-0.0359008	-0.0409992	-0.00136025	0.0203683	-0.0601251	-0.00424926	0.0132083
445181	genus	Phaeothecoidea						Phaeothecoidea				Teratosphaeriaceae				Capnodiales		Dothideomycetidae	Dothideomycetes	Pezizomycotina	Ascomycota	Fungi	Eukaryota	dothideomyceta;leotiomyceta;saccharomyceta;Opisthokonta;cellular organisms;root	0.0548794	0.0153717	-0.00398475	-0.00685384	-0.0397363	-0.0177267	-0.0270813	0.0473016	0.0146988	0.00609499	0.0130346	0.00691735	-0.0134837	-0.0125491	0.00462812	0.0170562	-0.00755329	0.0168817	-0.0196047	0.0403839	-0.0324163	0.00945616	0.00859032	-0.0176097	0.0370396
1515599	genus	Pseudoteratosphaeria						Pseudoteratosphaeria				Teratosphaeriaceae				Capnodiales		Dothideomycetidae	Dothideomycetes	Pezizomycotina	Ascomycota	Fungi	Eukaryota	dothideomyceta;leotiomyceta;saccharomyceta;Opisthokonta;cellular organisms;root	0.0217782	0.044249	0.0163299	0.00999376	-0.04063	-0.0125752	0.0489639	-0.0406844	-0.0406819	-0.0344989	0.0260166	-0.07244	0.0521047	0.0398093	-0.0389064	-0.026039	0.0341502	0.000797649	-0.0362601	-0.0413829	0.00182126	0.00461733	-0.023133	-0.0152017	-0.019937
679529	species	Teratosphaeria crispata				Teratosphaeria crispata Carnegie 2011	Teratosphaeria crispata	Teratosphaeria				Teratosphaeriaceae				Capnodiales		Dothideomycetidae	Dothideomycetes	Pezizomycotina	Ascomycota	Fungi	Eukaryota	dothideomyceta;leotiomyceta;saccharomyceta;Opisthokonta;cellular organisms;root	0.00883868	0.00168445	-0.0186389	-0.00993153	-0.0159411	0.00657372	0.00158019	0.00642599	0.010038	0.00440145	-0.0120633	-0.0106721	0.0138948	0.0189719	-0.0188733	-0.00919365	-0.0011215	0.00475278	-0.00760359	0.029443	-0.00747338	0.00963375	0.0158135	0.0323708	0.0543727
269607	species	Teratosphaeria mexicana		Mycosphaerella mexicana			Teratosphaeria mexicana	Teratosphaeria				Teratosphaeriaceae				Capnodiales		Dothideomycetidae	Dothideomycetes	Pezizomycotina	Ascomycota	Fungi	Eukaryota	dothideomyceta;leotiomyceta;saccharomyceta;Opisthokonta;cellular organisms;root	-0.00281618	-0.0069565	-0.00445366	-0.0131924	0.000650645	0.00391868	-0.0052621	0.0102558	0.00759008	0.00756333	-0.0279962	-0.0154935	0.00712166	-0.012719	-0.00400037	-0.0114677	0.0107631	0.0203895	-0.00823334	0.0113687	0.0406928	-0.0131919	0.0326965	-0.0131612	0.0110876
531437	species	Teratosphaeria sp. CPC 13963					Teratosphaeria sp. CPC 13963	Teratosphaeria				Teratosphaeriaceae				Capnodiales		Dothideomycetidae	Dothideomycetes	Pezizomycotina	Ascomycota	Fungi	Eukaryota	dothideomyceta;leotiomyceta;saccharomyceta;Opisthokonta;cellular organisms;root	-0.00399124	0.0125223	0.00479903	0.0362534	-0.00351748	0.00919659	-0.0438171	-0.00493016	-0.0420471	-0.0233598	0.022347	-0.0553611	0.086897	-0.0187892	-0.00255399	-0.0103475	-0.00139689	-0.047014	0.0373283	0.0136158	0.00357199	0.00419606	0.0328913	0.0177357	0.00229564
237584	genus	Teratosphaeria						Teratosphaeria				Teratosphaeriaceae				Capnodiales		Dothideomycetidae	Dothideomycetes	Pezizomycotina	Ascomycota	Fungi	Eukaryota	dothideomyceta;leotiomyceta;saccharomyceta;Opisthokonta;cellular organisms;root	0.031782	-0.000897321	0.027314	-0.00157413	-0.0357546	0.0188606	-0.0161325	0.00833436	-0.0157107	0.00232254	0.0152499	-0.0482963	0.0278458	0.00869637	0.0339397	-0.0139827	-0.0318998	-0.0452669	-0.0288793	0.0362834	0.0307058	-0.0143618	0.034969	-0.0270253	0.00648656
668547	family	Teratosphaeriaceae										Teratosphaeriaceae				Capnodiales		Dothideomycetidae	Dothideomycetes	Pezizomycotina	Ascomycota	Fungi	Eukaryota	dothideomyceta;leotiomyceta;saccharomyceta;Opisthokonta;cellular organisms;root	0.0437729	-0.00594358	0.0210321	-0.00277586	0.00179513	-0.0252631	-0.0196179	0.0407124	-0.0244206	-0.0194274	-0.00308974	-0.0282931	-0.0172485	0.0127389	0.00545614	0.0248418	0.019397	-0.0222628	0.00114523	0.0277872	-0.00345375	-0.0352427	0.0158129	-0.059528	0.00304275
1756098	species	Capnodiales sp.					Capnodiales sp.									Capnodiales		Dothideomycetidae	Dothideomycetes	Pezizomycotina	Ascomycota	Fungi	Eukaryota	unclassified Capnodiales;dothideomyceta;leotiomyceta;saccharomyceta;Opisthokonta;cellular organisms;root	-0.0028753	-0.00785079	0.0249861	-0.0171304	-0.00052039	0.0186089	-0.00909405	0.00975886	0.00859391	-0.00440428	-0.0295457	-0.0528675	0.0317407	-0.0305671	0.0561582	-0.0564713	0.0146434	-0.0544153	0.113012	-0.0433712	-0.0464865	0.0132306	0.0285075	-0.00199052	0.00745363
134362	order	Capnodiales														Capnodiales		Dothideomycetidae	Dothideomycetes	Pezizomycotina	Ascomycota	Fungi	Eukaryota	dothideomyceta;leotiomyceta;saccharomyceta;Opisthokonta;cellular organisms;root	0.045211	-0.0240353	0.0501512	0.00484672	-0.00281675	-0.0295946	-0.046791	0.0422008	-0.0168477	-0.0301313	-0.0690188	-0.0335385	-0.0195802	0.0337999	-0.0266436	0.0430573	0.01577	0.00269016	0.00468016	-0.0165226	0.0340514	-0.014018	0.0249201	0.0317342	-0.0311912
515146	no rank	unclassified Capnodiales														Capnodiales		Dothideomycetidae	Dothideomycetes	Pezizomycotina	Ascomycota	Fungi	Eukaryota	unclassified Capnodiales;dothideomyceta;leotiomyceta;saccharomyceta;Opisthokonta;cellular organisms;root	0.0223817	-0.0157799	-0.0094802	0.00690015	-0.0352271	-0.00662647	0.0340372	-0.00788673	0.00616853	-0.00492802	-0.0262355	-0.00751871	-0.0499299	-0.0164135	0.00963	-0.0351255	0.0403782	-0.0369683	0.0496566	0.0595113	-0.0320198	-0.000993127	0.0374731	0.0103597	0.0341449
64482	genus	Dothiora						Dothiora				Dothioraceae				Dothideales		Dothideomycetidae	Dothideomycetes	Pezizomycotina	Ascomycota	Fungi	Eukaryota	dothideomyceta;leotiomyceta;saccharomyceta;Opisthokonta;cellular organisms;root	0.0464952	0.0247169	0.0118035	0.00101839	-0.0100131	-0.023761	-0.00879332	0.00737409	0.0318361	0.00941748	0.0229556	0.0393751	-0.0214988	-0.0335395	-0.0457902	-0.0437542	-0.00174321	-0.0237323	0.00702977	-0.00286592	0.014531	0.00881334	-0.0104452	-0.0204125	-0.0425536
136167	species	Hormonema sp. F-054,258					Hormonema sp. F-054,258	Hormonema				Dothioraceae				Dothideales		Dothideomycetidae	Dothideomycetes	Pezizomycotina	Ascomycota	Fungi	Eukaryota	dothideomyceta;leotiomyceta;saccharomyceta;Opisthokonta;cellular organisms;root	0.0592591	0.0145347	-0.0143155	0.00113236	-0.0317463	-0.0397989	-0.0185134	0.0109098	0.0139958	0.0191966	0.0204121	0.0143903	0.000953362	-0.0122233	0.0141802	0.0165002	-0.000420745	-0.0122973	-0.0139631	0.0320072	-0.0421895	0.020504	-0.0123267	-0.0249028	0.0435126
46635	genus	Hormonema						Hormonema				Dothioraceae				Dothideales		Dothideomycetidae	Dothideomycetes	Pezizomycotina	Ascomycota	Fungi	Eukaryota	dothideomyceta;leotiomyceta;saccharomyceta;Opisthokonta;cellular organisms;root	0.0592591	0.0145347	-0.0143155	0.00113236	-0.0317463	-0.0397989	-0.0185134	0.0109098	0.0139958	0.0191966	0.0204121	0.0143903	0.000953362	-0.0122233	0.0141802	0.0165002	-0.000420745	-0.0122973	-0.0139631	0.0320072	-0.0421895	0.020504	-0.0123267	-0.0249028	0.0435126
2054742	species	Pringsheimia sp.					Pringsheimia sp.	Pringsheimia				Dothioraceae				Dothideales		Dothideomycetidae	Dothideomycetes	Pezizomycotina	Ascomycota	Fungi	Eukaryota	dothideomyceta;leotiomyceta;saccharomyceta;Opisthokonta;cellular organisms;root	0.00713394	-0.0100282	0.00351696	-0.00587351	0.00543928	0.0152496	0.0028468	-0.0212763	0.0143573	-0.00443737	-0.0151192	0.0225891	0.0250452	0.0167971	-0.00758094	-0.00812188	0.000998166	0.0585784	-0.00466557	-0.0162807	-0.000728986	0.00577525	0.00427609	0.12117	-0.00593715
93492	genus	Pringsheimia						Pringsheimia				Dothioraceae				Dothideales		Dothideomycetidae	Dothideomycetes	Pezizomycotina	Ascomycota	Fungi	Eukaryota	dothideomyceta;leotiomyceta;saccharomyceta;Opisthokonta;cellular organisms;root	0.00713394	-0.0100282	0.00351696	-0.00587351	0.00543928	0.0152496	0.0028468	-0.0212763	0.0143573	-0.00443737	-0.0151192	0.0225891	0.0250452	0.0167971	-0.00758094	-0.00812188	0.000998166	0.0585784	-0.00466557	-0.0162807	-0.000728986	0.00577525	0.00427609	0.12117	-0.00593715
1351845	genus	Pseudoseptoria						Pseudoseptoria				Dothioraceae				Dothideales		Dothideomycetidae	Dothideomycetes	Pezizomycotina	Ascomycota	Fungi	Eukaryota	dothideomyceta;leotiomyceta;saccharomyceta;Opisthokonta;cellular organisms;root	0.0220617	-0.0224933	0.0365901	0.0591955	-0.0288844	0.0250935	-0.016883	-0.0148289	0.00126511	0.0532664	0.0162533	0.036579	-0.0101615	0.0121864	0.0411451	0.0312935	0.00799109	-0.0156927	-0.00201589	0.00892768	-0.0150297	0.0270618	-0.0361293	-0.00479506	-0.049973
64899	family	Dothioraceae		anamorphic Dothioraceae								Dothioraceae				Dothideales		Dothideomycetidae	Dothideomycetes	Pezizomycotina	Ascomycota	Fungi	Eukaryota	dothideomyceta;leotiomyceta;saccharomyceta;Opisthokonta;cellular organisms;root	0.0501365	0.00357571	0.00472114	0.00863736	-0.0474358	-0.0117119	-0.0175174	0.0146234	0.0219114	0.0124414	0.0128267	0.0435621	-0.0131882	-0.0137775	-0.0174757	0.0294856	-0.00963096	0.00011369	0.0035696	0.0143951	-0.0314118	0.0241758	-0.0245877	0.00984618	0.00345747
5579	genus	Aureobasidium						Aureobasidium				Saccotheciaceae				Dothideales		Dothideomycetidae	Dothideomycetes	Pezizomycotina	Ascomycota	Fungi	Eukaryota	dothideomyceta;leotiomyceta;saccharomyceta;Opisthokonta;cellular organisms;root	0.0479183	-0.0226265	0.048183	0.00242717	-0.00229887	-0.0272515	-0.0442717	0.0411465	-0.0149543	-0.0231786	-0.0602947	-0.0300519	-0.0151062	0.0301775	-0.01564	0.0344031	0.0139231	0.00521833	0.00260867	-0.0110945	0.0248959	-0.00804773	0.00747088	0.0185012	-0.0125469
1570301	family	Saccotheciaceae		Aureobasidiaceae;Saccotheciei								Saccotheciaceae				Dothideales		Dothideomycetidae	Dothideomycetes	Pezizomycotina	Ascomycota	Fungi	Eukaryota	dothideomyceta;leotiomyceta;saccharomyceta;Opisthokonta;cellular organisms;root	0.0479183	-0.0226265	0.048183	0.00242717	-0.00229887	-0.0272515	-0.0442717	0.0411465	-0.0149543	-0.0231786	-0.0602947	-0.0300519	-0.0151062	0.0301775	-0.01564	0.0344031	0.0139231	0.00521833	0.00260867	-0.0110945	0.0248959	-0.00804773	0.00747088	0.0185012	-0.0125469
565434	species	Selenophoma linicola					Selenophoma linicola	Selenophoma								Dothideales		Dothideomycetidae	Dothideomycetes	Pezizomycotina	Ascomycota	Fungi	Eukaryota	Dothideales incertae sedis;dothideomyceta;leotiomyceta;saccharomyceta;Opisthokonta;cellular organisms;root	-0.00256768	-0.0418431	0.0570916	-0.0138627	-0.0223636	0.00218003	0.00749178	-0.0366692	0.00849273	0.00369351	0.00570403	0.0399081	0.0334424	0.0174322	0.0339933	0.0795383	-0.00799047	-0.000130312	-0.0188328	0.0116325	-0.0467818	-0.0514671	-0.0105742	-0.012341	-0.00363676
242511	genus	Selenophoma						Selenophoma								Dothideales		Dothideomycetidae	Dothideomycetes	Pezizomycotina	Ascomycota	Fungi	Eukaryota	Dothideales incertae sedis;dothideomyceta;leotiomyceta;saccharomyceta;Opisthokonta;cellular organisms;root	-0.00256768	-0.0418431	0.0570916	-0.0138627	-0.0223636	0.00218003	0.00749178	-0.0366692	0.00849273	0.00369351	0.00570403	0.0399081	0.0334424	0.0174322	0.0339933	0.0795383	-0.00799047	-0.000130312	-0.0188328	0.0116325	-0.0467818	-0.0514671	-0.0105742	-0.012341	-0.00363676
997780	species	Dothideales sp. 1 NF-2011					Dothideales sp. 1 NF-2011									Dothideales		Dothideomycetidae	Dothideomycetes	Pezizomycotina	Ascomycota	Fungi	Eukaryota	unclassified Dothideales;dothideomyceta;leotiomyceta;saccharomyceta;Opisthokonta;cellular organisms;root	0.056845	0.000444404	-0.0133139	-0.0219702	-0.0240364	-0.0348264	-0.0298388	0.0241175	-0.0115669	0.0114588	0.0326001	0.0190096	-0.0248132	0.0147951	0.00773264	-0.0263691	-0.0342353	-0.0024363	-0.01076	0.0207794	-0.00191706	0.0064619	-0.0150977	-0.0309532	0.0377479
5014	order	Dothideales														Dothideales		Dothideomycetidae	Dothideomycetes	Pezizomycotina	Ascomycota	Fungi	Eukaryota	dothideomyceta;leotiomyceta;saccharomyceta;Opisthokonta;cellular organisms;root	0.0479183	-0.0226265	0.048183	0.00242717	-0.00229887	-0.0272515	-0.0442717	0.0411465	-0.0149543	-0.0231786	-0.0602947	-0.0300519	-0.0151062	0.0301775	-0.01564	0.0344031	0.0139231	0.00521833	0.00260867	-0.0110945	0.0248959	-0.00804773	0.00747088	0.0185012	-0.0125469
37839	no rank	unclassified Dothideales														Dothideales		Dothideomycetidae	Dothideomycetes	Pezizomycotina	Ascomycota	Fungi	Eukaryota	unclassified Dothideales;dothideomyceta;leotiomyceta;saccharomyceta;Opisthokonta;cellular organisms;root	0.0534946	-0.0135675	0.0113322	-0.0199635	-0.0323596	-0.0158651	-0.0266399	0.0110771	0.00408939	0.018341	0.00937823	0.0333309	-0.00627417	0.0262509	0.0265362	-0.00479839	-0.0250646	0.00958619	-0.0364699	0.0149249	-0.00122437	-0.0292026	-0.0293629	-0.0393026	0.0350289
148100	no rank	Dothideales incertae sedis														Dothideales		Dothideomycetidae	Dothideomycetes	Pezizomycotina	Ascomycota	Fungi	Eukaryota	Dothideales incertae sedis;dothideomyceta;leotiomyceta;saccharomyceta;Opisthokonta;cellular organisms;root	-0.00256768	-0.0418431	0.0570916	-0.0138627	-0.0223636	0.00218003	0.00749178	-0.0366692	0.00849273	0.00369351	0.00570403	0.0399081	0.0334424	0.0174322	0.0339933	0.0795383	-0.00799047	-0.000130312	-0.0188328	0.0116325	-0.0467818	-0.0514671	-0.0105742	-0.012341	-0.00363676
40996	genus	Elsinoe						Elsinoe				Elsinoaceae				Myriangiales		Dothideomycetidae	Dothideomycetes	Pezizomycotina	Ascomycota	Fungi	Eukaryota	dothideomyceta;leotiomyceta;saccharomyceta;Opisthokonta;cellular organisms;root	0.0390908	0.00505028	0.0170516	-0.00938604	-0.0469153	0.038443	-0.00417985	0.00845583	0.00685951	-0.00397334	-0.0247395	0.0100837	-0.006014	0.0057895	0.0479412	-0.00787547	0.0066212	0.0283842	0.0295617	0.00806324	0.000440053	0.00354975	-0.0671636	-0.039294	0.0191179
40995	family	Elsinoaceae										Elsinoaceae				Myriangiales		Dothideomycetidae	Dothideomycetes	Pezizomycotina	Ascomycota	Fungi	Eukaryota	dothideomyceta;leotiomyceta;saccharomyceta;Opisthokonta;cellular organisms;root	0.0390908	0.00505028	0.0170516	-0.00938604	-0.0469153	0.038443	-0.00417985	0.00845583	0.00685951	-0.00397334	-0.0247395	0.0100837	-0.006014	0.0057895	0.0479412	-0.00787547	0.0066212	0.0283842	0.0295617	0.00806324	0.000440053	0.00354975	-0.0671636	-0.039294	0.0191179
703499	species	Myriangium hispanicum				Myriangium hispanicum J.B. Martnez 1931	Myriangium hispanicum	Myriangium				Myriangiaceae				Myriangiales		Dothideomycetidae	Dothideomycetes	Pezizomycotina	Ascomycota	Fungi	Eukaryota	dothideomyceta;leotiomyceta;saccharomyceta;Opisthokonta;cellular organisms;root	-0.00574065	-0.00940628	0.0463204	-0.0365159	-0.0388478	0.0491375	-0.01329	0.0721195	-0.0264301	-0.0569342	0.062141	0.0352216	-0.0346433	-0.0322362	-0.0226512	-0.0538418	-0.00862015	0.0145057	-0.0226915	-0.0140393	0.0029575	-0.00594983	-0.00890419	0.00415298	-0.0169044
147569	genus	Myriangium						Myriangium				Myriangiaceae				Myriangiales		Dothideomycetidae	Dothideomycetes	Pezizomycotina	Ascomycota	Fungi	Eukaryota	dothideomyceta;leotiomyceta;saccharomyceta;Opisthokonta;cellular organisms;root	-0.00574065	-0.00940628	0.0463204	-0.0365159	-0.0388478	0.0491375	-0.01329	0.0721195	-0.0264301	-0.0569342	0.062141	0.0352216	-0.0346433	-0.0322362	-0.0226512	-0.0538418	-0.00862015	0.0145057	-0.0226915	-0.0140393	0.0029575	-0.00594983	-0.00890419	0.00415298	-0.0169044
147568	family	Myriangiaceae										Myriangiaceae				Myriangiales		Dothideomycetidae	Dothideomycetes	Pezizomycotina	Ascomycota	Fungi	Eukaryota	dothideomyceta;leotiomyceta;saccharomyceta;Opisthokonta;cellular organisms;root	-0.00574065	-0.00940628	0.0463204	-0.0365159	-0.0388478	0.0491375	-0.01329	0.0721195	-0.0264301	-0.0569342	0.062141	0.0352216	-0.0346433	-0.0322362	-0.0226512	-0.0538418	-0.00862015	0.0145057	-0.0226915	-0.0140393	0.0029575	-0.00594983	-0.00890419	0.00415298	-0.0169044
502745	species	Endosporium populi-tremuloidis					Endosporium populi-tremuloidis	Endosporium								Myriangiales		Dothideomycetidae	Dothideomycetes	Pezizomycotina	Ascomycota	Fungi	Eukaryota	Myriangiales incertae sedis;dothideomyceta;leotiomyceta;saccharomyceta;Opisthokonta;cellular organisms;root	0.0396443	-0.00746956	-0.0387812	-0.0138666	-0.032603	-0.00324902	0.00484995	0.0223015	0.0170735	0.0056291	-0.0136308	-0.00935443	0.0165469	0.0264198	-0.037573	-0.024039	0.0250506	-0.00154427	-0.0174694	0.040959	-0.0329557	0.0247017	0.00260091	-0.0248756	0.0757696
651026	genus	Endosporium						Endosporium								Myriangiales		Dothideomycetidae	Dothideomycetes	Pezizomycotina	Ascomycota	Fungi	Eukaryota	Myriangiales incertae sedis;dothideomyceta;leotiomyceta;saccharomyceta;Opisthokonta;cellular organisms;root	0.0396443	-0.00746956	-0.0387812	-0.0138666	-0.032603	-0.00324902	0.00484995	0.0223015	0.0170735	0.0056291	-0.0136308	-0.00935443	0.0165469	0.0264198	-0.037573	-0.024039	0.0250506	-0.00154427	-0.0174694	0.040959	-0.0329557	0.0247017	0.00260091	-0.0248756	0.0757696
1986134	species	Myriangiales sp.					Myriangiales sp.									Myriangiales		Dothideomycetidae	Dothideomycetes	Pezizomycotina	Ascomycota	Fungi	Eukaryota	unclassified Myriangiales;dothideomyceta;leotiomyceta;saccharomyceta;Opisthokonta;cellular organisms;root	0.0116789	0.00105519	0.0271179	0.0147536	0.0016243	-0.018879	-0.0116981	0.0221217	0.025597	0.0537121	0.0435494	-0.0518123	-0.032453	0.00754148	0.0172788	-0.00189109	-0.019896	0.00389085	-0.0144449	-0.0224231	-0.0225045	0.0175246	-0.00856421	0.000154662	0.0220712
703500	no rank	Myriangiales incertae sedis														Myriangiales		Dothideomycetidae	Dothideomycetes	Pezizomycotina	Ascomycota	Fungi	Eukaryota	Myriangiales incertae sedis;dothideomyceta;leotiomyceta;saccharomyceta;Opisthokonta;cellular organisms;root	0.0396443	-0.00746956	-0.0387812	-0.0138666	-0.032603	-0.00324902	0.00484995	0.0223015	0.0170735	0.0056291	-0.0136308	-0.00935443	0.0165469	0.0264198	-0.037573	-0.024039	0.0250506	-0.00154427	-0.0174694	0.040959	-0.0329557	0.0247017	0.00260091	-0.0248756	0.0757696
45676	order	Myriangiales														Myriangiales		Dothideomycetidae	Dothideomycetes	Pezizomycotina	Ascomycota	Fungi	Eukaryota	dothideomyceta;leotiomyceta;saccharomyceta;Opisthokonta;cellular organisms;root	0.0452812	-0.00325772	0.0226351	-0.00688664	-0.0440991	0.0256452	-0.00633174	0.0174003	0.0237702	0.0167776	-0.0201128	-0.00939739	-0.0184404	0.00595919	0.0384337	-0.0213913	0.00898183	0.0318828	0.0107432	0.0219293	-0.0317197	0.0126887	-0.0380042	-0.0442069	0.0277883
278881	no rank	unclassified Myriangiales														Myriangiales		Dothideomycetidae	Dothideomycetes	Pezizomycotina	Ascomycota	Fungi	Eukaryota	unclassified Myriangiales;dothideomyceta;leotiomyceta;saccharomyceta;Opisthokonta;cellular organisms;root	0.0116789	0.00105519	0.0271179	0.0147536	0.0016243	-0.018879	-0.0116981	0.0221217	0.025597	0.0537121	0.0435494	-0.0518123	-0.032453	0.00754148	0.0172788	-0.00189109	-0.019896	0.00389085	-0.0144449	-0.0224231	-0.0225045	0.0175246	-0.00856421	0.000154662	0.0220712
451867	subclass	Dothideomycetidae																Dothideomycetidae	Dothideomycetes	Pezizomycotina	Ascomycota	Fungi	Eukaryota	dothideomyceta;leotiomyceta;saccharomyceta;Opisthokonta;cellular organisms;root	0.045211	-0.0240353	0.0501512	0.00484672	-0.00281675	-0.0295946	-0.046791	0.0422008	-0.0168477	-0.0301313	-0.0690188	-0.0335385	-0.0195802	0.0337999	-0.0266436	0.0430573	0.01577	0.00269016	0.00468016	-0.0165226	0.0340514	-0.014018	0.0249201	0.0317342	-0.0311912
531857	genus	Gloniopsis						Gloniopsis				Hysteriaceae				Hysteriales		Pleosporomycetidae	Dothideomycetes	Pezizomycotina	Ascomycota	Fungi	Eukaryota	dothideomyceta;leotiomyceta;saccharomyceta;Opisthokonta;cellular organisms;root	0.000623247	-0.000741724	0.0325168	0.0168257	0.0152487	-0.0445313	-0.0300054	0.0154126	0.0307968	0.0246402	0.0248491	-0.0100503	0.0140436	0.000587913	-0.0171523	-0.0203389	-0.0240821	-0.026779	-0.00781782	0.0260585	0.0121992	-0.0208261	-0.0149135	0.035452	0.00499978
37884	genus	Rhytidhysteron						Rhytidhysteron				Hysteriaceae				Hysteriales		Pleosporomycetidae	Dothideomycetes	Pezizomycotina	Ascomycota	Fungi	Eukaryota	dothideomyceta;leotiomyceta;saccharomyceta;Opisthokonta;cellular organisms;root	0.0195114	-0.00352972	0.0249396	-0.00199548	0.0118573	0.0254829	-0.0128641	-0.0118216	0.0610272	-0.0212282	-0.0369245	0.0219166	0.0592147	-0.0174064	0.00175296	0.0193433	-0.0364556	0.0108422	-0.0279111	-0.0018655	0.0164641	-0.00535531	-0.0334171	-0.00735722	0.0131411
100025	family	Hysteriaceae										Hysteriaceae				Hysteriales		Pleosporomycetidae	Dothideomycetes	Pezizomycotina	Ascomycota	Fungi	Eukaryota	dothideomyceta;leotiomyceta;saccharomyceta;Opisthokonta;cellular organisms;root	0.0146289	-0.0239599	0.0500357	-0.00171461	0.0156064	-0.00923443	-0.014484	-0.0106589	0.0689848	-0.00247092	-0.00267815	0.0122068	0.0480673	0.00666461	0.0204459	0.0186468	-0.0373511	0.0224966	-0.0249958	0.0157272	0.0103273	-0.0158553	-0.0391317	0.0216114	0.00252421
191554	order	Hysteriales														Hysteriales		Pleosporomycetidae	Dothideomycetes	Pezizomycotina	Ascomycota	Fungi	Eukaryota	dothideomyceta;leotiomyceta;saccharomyceta;Opisthokonta;cellular organisms;root	0.0146289	-0.0239599	0.0500357	-0.00171461	0.0156064	-0.00923443	-0.014484	-0.0106589	0.0689848	-0.00247092	-0.00267815	0.0122068	0.0480673	0.00666461	0.0204459	0.0186468	-0.0373511	0.0224966	-0.0249958	0.0157272	0.0103273	-0.0158553	-0.0391317	0.0216114	0.00252421
1303434	species	Pseudocoleophoma polygonicola				Pseudocoleophoma polygonicola Kaz. Tanaka & K. Hiray., 2015	Pseudocoleophoma polygonicola	Pseudocoleophoma				Dictyosporiaceae			Massarineae	Pleosporales		Pleosporomycetidae	Dothideomycetes	Pezizomycotina	Ascomycota	Fungi	Eukaryota	dothideomyceta;leotiomyceta;saccharomyceta;Opisthokonta;cellular organisms;root	-0.00396611	-0.00501978	-0.0106555	-0.000984697	0.00755248	-0.00830719	-0.006089	0.00629202	0.00592723	0.00267483	-0.00698857	-0.0023109	-0.00256557	-0.0068962	-0.0179171	-0.00126106	-0.0155873	0.0272485	-0.00460617	-0.0182909	0.0265805	-0.0212921	0.00603865	-0.019175	-0.0125043
1898458	genus	Pseudocoleophoma						Pseudocoleophoma				Dictyosporiaceae			Massarineae	Pleosporales		Pleosporomycetidae	Dothideomycetes	Pezizomycotina	Ascomycota	Fungi	Eukaryota	dothideomyceta;leotiomyceta;saccharomyceta;Opisthokonta;cellular organisms;root	0.0143675	-0.0357097	0.00911723	-0.00496328	0.010776	-0.0133776	0.00998935	-0.00875751	0.00904025	0.00476598	-0.0232243	-0.014242	-0.0087347	-0.0230983	0.00517072	-0.0161049	-0.00451346	0.0627774	-0.0280905	0.0412917	0.0419464	-0.0139478	0.00806091	-0.0676328	-0.00341383
1898320	family	Dictyosporiaceae										Dictyosporiaceae			Massarineae	Pleosporales		Pleosporomycetidae	Dothideomycetes	Pezizomycotina	Ascomycota	Fungi	Eukaryota	dothideomyceta;leotiomyceta;saccharomyceta;Opisthokonta;cellular organisms;root	0.0275335	-0.0175359	0.0133621	0.00643886	0.00771155	-0.0270801	0.0102414	-0.002138	0.0377396	0.0179643	0.00299629	-0.0240945	-0.0255616	-0.0287025	0.00255186	-0.00068341	-0.0345443	0.0798527	-0.0112824	0.0199484	-0.00171816	-0.0169397	0.0149226	-0.0664341	-0.0344119
1224812	species	Deniquelata barringtoniae				Deniquelata barringtoniae Ariyawansa & K.D. Hyde 2013	Deniquelata barringtoniae	Deniquelata				Didymosphaeriaceae			Massarineae	Pleosporales		Pleosporomycetidae	Dothideomycetes	Pezizomycotina	Ascomycota	Fungi	Eukaryota	dothideomyceta;leotiomyceta;saccharomyceta;Opisthokonta;cellular organisms;root	-0.00334172	-0.0337326	0.00683589	-0.0114448	0.0120087	0.00507617	0.00836806	-0.0183176	0.0106193	-0.0187234	-0.0188792	-0.0358271	0.0143221	-0.0382159	0.0480718	-0.0401315	0.0507338	-0.024319	0.0287881	-0.0450376	0.0239747	-0.03132	0.0241253	-0.00935535	-0.0214271
1343192	genus	Deniquelata						Deniquelata				Didymosphaeriaceae			Massarineae	Pleosporales		Pleosporomycetidae	Dothideomycetes	Pezizomycotina	Ascomycota	Fungi	Eukaryota	dothideomyceta;leotiomyceta;saccharomyceta;Opisthokonta;cellular organisms;root	-0.00334172	-0.0337326	0.00683589	-0.0114448	0.0120087	0.00507617	0.00836806	-0.0183176	0.0106193	-0.0187234	-0.0188792	-0.0358271	0.0143221	-0.0382159	0.0480718	-0.0401315	0.0507338	-0.024319	0.0287881	-0.0450376	0.0239747	-0.03132	0.0241253	-0.00935535	-0.0214271
125369	genus	Paraphaeosphaeria						Paraphaeosphaeria				Didymosphaeriaceae			Massarineae	Pleosporales		Pleosporomycetidae	Dothideomycetes	Pezizomycotina	Ascomycota	Fungi	Eukaryota	dothideomyceta;leotiomyceta;saccharomyceta;Opisthokonta;cellular organisms;root	0.000995903	0.0257731	0.00519808	0.0459488	0.000472688	-0.00477905	0.00124367	-0.0339374	-0.0228697	-0.0561601	0.0172719	-0.0428	0.00139184	0.0230611	-0.003425	-0.0103781	0.00566178	0.00393224	-0.0278607	0.00198571	-0.0220361	-0.0028295	0.0276901	0.00501052	0.0213119
227067	genus	Spegazzinia						Spegazzinia				Didymosphaeriaceae			Massarineae	Pleosporales		Pleosporomycetidae	Dothideomycetes	Pezizomycotina	Ascomycota	Fungi	Eukaryota	dothideomyceta;leotiomyceta;saccharomyceta;Opisthokonta;cellular organisms;root	0.025345	-0.0156439	-0.0117597	-0.0233697	0.03063	0.0110692	0.000139653	0.0092853	0.026768	-0.0143033	-0.0152466	-0.0328082	-0.00714891	-0.050435	0.020715	0.00301391	0.00794516	-0.00401385	0.0175462	-0.0254193	0.0540869	0.0097398	0.0180978	-0.0420852	0.0251737
1853266	species	Tremateia arundicola				Tremateia arundicola Wanas., E.B.G. Jones & K.D. Hyde, 2016	Tremateia arundicola	Tremateia				Didymosphaeriaceae			Massarineae	Pleosporales		Pleosporomycetidae	Dothideomycetes	Pezizomycotina	Ascomycota	Fungi	Eukaryota	dothideomyceta;leotiomyceta;saccharomyceta;Opisthokonta;cellular organisms;root	0.00816111	-0.00693067	0.0452259	0.0208823	0.00122193	-0.0250901	0.0122447	-0.065074	-0.0372821	-0.0694245	0.0613203	-0.0413232	0.0382145	0.0303938	0.0378331	0.0100691	-0.010771	0.0526826	-0.00204365	0.033517	-0.00595008	0.0217146	0.0159256	-0.0133976	-0.00358248
703475	genus	Tremateia						Tremateia				Didymosphaeriaceae			Massarineae	Pleosporales		Pleosporomycetidae	Dothideomycetes	Pezizomycotina	Ascomycota	Fungi	Eukaryota	dothideomyceta;leotiomyceta;saccharomyceta;Opisthokonta;cellular organisms;root	0.00816111	-0.00693067	0.0452259	0.0208823	0.00122193	-0.0250901	0.0122447	-0.065074	-0.0372821	-0.0694245	0.0613203	-0.0413232	0.0382145	0.0303938	0.0378331	0.0100691	-0.010771	0.0526826	-0.00204365	0.033517	-0.00595008	0.0217146	0.0159256	-0.0133976	-0.00358248
221678	family	Didymosphaeriaceae		Montagnulaceae								Didymosphaeriaceae			Massarineae	Pleosporales		Pleosporomycetidae	Dothideomycetes	Pezizomycotina	Ascomycota	Fungi	Eukaryota	dothideomyceta;leotiomyceta;saccharomyceta;Opisthokonta;cellular organisms;root	0.0393386	-0.0138269	0.042785	0.0103273	-0.00988333	-0.00726019	-0.0170007	0.0169548	-0.0109616	-0.0161925	-0.0287463	-0.00178307	-0.00174406	0.0273484	-0.00697286	-0.00526636	0.0154019	-0.0193	0.00126139	0.00568536	0.0333073	-0.0223744	0.028496	0.00989122	0.0222309
422685	no rank	unclassified Didymosphaeriaceae										Didymosphaeriaceae			Massarineae	Pleosporales		Pleosporomycetidae	Dothideomycetes	Pezizomycotina	Ascomycota	Fungi	Eukaryota	unclassified Didymosphaeriaceae;dothideomyceta;leotiomyceta;saccharomyceta;Opisthokonta;cellular organisms;root	0.00027478	-0.010066	0.0445578	0.000733243	0.00754508	0.00921243	-0.00236084	0.0172543	0.0587878	0.0395058	0.0028614	-0.0723437	0.0191403	-0.0107	0.0587053	-0.0555576	0.0249521	-0.00482921	0.0404349	-0.0302817	0.00668126	-0.0254505	0.0396719	-0.0160599	-0.00835346
2015261	species	Keissleriella cirsii				Keissleriella cirsii R.H. Perera, Bulgakov, Wanasinghe & K.D. Hyde, 2017	Keissleriella cirsii	Keissleriella				Lentitheciaceae			Massarineae	Pleosporales		Pleosporomycetidae	Dothideomycetes	Pezizomycotina	Ascomycota	Fungi	Eukaryota	dothideomyceta;leotiomyceta;saccharomyceta;Opisthokonta;cellular organisms;root	0.000752069	-0.0197298	0.00852969	-0.0259593	0.00587023	-0.00205574	-0.0161758	0.0113739	0.009563	-0.0116295	-0.0249884	-0.0441744	0.0230245	-0.0178444	0.00798761	-0.0381732	0.00556492	-0.0155659	0.0572918	-0.0322107	-0.0817918	0.00876729	0.0178507	-0.00731236	0.0516998
1303459	species	Keissleriella culmifida		Leptosphaeria culmifida;Metasphaeria culmifida;Sphaeria culmifida;Trichometasphaeria culmifida		Keissleriella culmifida (P. Karst.) S.K. Bose, 1961	Keissleriella culmifida	Keissleriella				Lentitheciaceae			Massarineae	Pleosporales		Pleosporomycetidae	Dothideomycetes	Pezizomycotina	Ascomycota	Fungi	Eukaryota	dothideomyceta;leotiomyceta;saccharomyceta;Opisthokonta;cellular organisms;root	0.0121547	-0.0214331	0.0269408	0.0292019	0.048572	-0.0283145	0.0312812	0.0340492	0.0179613	0.0393065	0.00620927	-0.00362342	-0.0152715	-0.011572	-0.0284048	-0.0256995	0.00848744	-0.00250641	-0.0332218	0.0209748	-0.0311965	0.00388913	0.0163331	0.00787329	-0.00727935
100032	genus	Keissleriella						Keissleriella				Lentitheciaceae			Massarineae	Pleosporales		Pleosporomycetidae	Dothideomycetes	Pezizomycotina	Ascomycota	Fungi	Eukaryota	dothideomyceta;leotiomyceta;saccharomyceta;Opisthokonta;cellular organisms;root	0.0441628	0.00828885	-0.0191086	0.0253696	0.0242305	-0.0366431	-0.00522431	0.0227417	-0.00338227	-0.0122133	0.00123619	-0.0220884	0.000695228	-0.0160479	0.00833596	-0.0122922	0.0148578	-0.0198737	-0.0085747	-0.0424626	-0.00147518	0.00538017	0.0414141	0.0163033	0.0176609
318860	genus	Pleurophoma						Pleurophoma				Lentitheciaceae			Massarineae	Pleosporales		Pleosporomycetidae	Dothideomycetes	Pezizomycotina	Ascomycota	Fungi	Eukaryota	dothideomyceta;leotiomyceta;saccharomyceta;Opisthokonta;cellular organisms;root	0.0392134	-0.0229803	-0.00254387	-0.0124045	0.0460745	-0.0148805	-0.000802821	-0.001784	0.0588856	0.0068059	0.0279439	-0.0132975	-0.00386205	-0.0387381	-0.0317342	0.0151022	-0.00272144	0.0235594	-0.023181	-0.0199066	-0.0150376	0.0200043	-0.00413755	-0.00863726	-0.021261
715298	family	Lentitheciaceae				Lentitheciaceae Yin. Zhang, C.L. Schoch, J. Fourn., Crous & K.D. Hyde 2009						Lentitheciaceae			Massarineae	Pleosporales		Pleosporomycetidae	Dothideomycetes	Pezizomycotina	Ascomycota	Fungi	Eukaryota	dothideomyceta;leotiomyceta;saccharomyceta;Opisthokonta;cellular organisms;root	0.0468534	-0.0109549	0.0120272	0.0133509	0.0310554	-0.0278864	-0.00769256	-0.00261001	-0.00536049	0.00124296	-0.0327516	-0.0255993	0.000618754	-0.0136191	0.0315322	0.0140631	-0.0126976	0.00806412	-0.0222804	-0.0377631	0.00298905	-0.00521343	0.00390064	-0.000272286	-0.00133146
58127	genus	Helminthosporium						Helminthosporium				Massarinaceae			Massarineae	Pleosporales		Pleosporomycetidae	Dothideomycetes	Pezizomycotina	Ascomycota	Fungi	Eukaryota	dothideomyceta;leotiomyceta;saccharomyceta;Opisthokonta;cellular organisms;root	0.0458512	0.0421446	-0.0322433	-0.0268522	-0.0155186	-0.00506783	0.0333962	0.00668876	0.0451349	-0.0269212	0.00471928	-0.0132412	0.0132144	-0.00923044	-0.0115601	0.0275743	-0.040276	0.0250748	0.00358247	-0.0378565	-0.0301753	-0.0126801	-0.0187861	-0.0228717	-0.0736408
1769455	species	Semifissispora natalis				Semifissispora natalis Crous, J. Edwards & P.W.J. Taylor, 2015	Semifissispora natalis	Semifissispora				Massarinaceae			Massarineae	Pleosporales		Pleosporomycetidae	Dothideomycetes	Pezizomycotina	Ascomycota	Fungi	Eukaryota	dothideomyceta;leotiomyceta;saccharomyceta;Opisthokonta;cellular organisms;root	0.0545728	-0.0280811	-0.0384566	-0.0289741	-0.0147404	-0.0182281	0.0181914	-0.00910411	0.0111824	-0.0156096	0.00561137	-0.00067652	0.011319	0.00119571	-0.0257109	0.0210278	-0.0195419	0.056316	0.0175273	-0.00489464	-0.0164368	-0.0132567	0.016071	0.0173948	0.0444572
1769456	species	Semifissispora rotundata				Semifissispora rotundata H.J. Swart, 1982	Semifissispora rotundata	Semifissispora				Massarinaceae			Massarineae	Pleosporales		Pleosporomycetidae	Dothideomycetes	Pezizomycotina	Ascomycota	Fungi	Eukaryota	dothideomyceta;leotiomyceta;saccharomyceta;Opisthokonta;cellular organisms;root	0.0157039	0.0139118	-0.00422	0.0109504	-0.032781	-0.00647677	0.018074	-0.00934075	0.00756982	-0.0146298	-0.0087904	0.0116105	-0.0245691	-0.0110853	0.0158371	-0.00329673	-0.0360658	0.0248094	0.0150956	0.00223538	-0.0147941	-0.0822522	0.0585794	0.00314872	0.00331083
1769453	genus	Semifissispora						Semifissispora				Massarinaceae			Massarineae	Pleosporales		Pleosporomycetidae	Dothideomycetes	Pezizomycotina	Ascomycota	Fungi	Eukaryota	dothideomyceta;leotiomyceta;saccharomyceta;Opisthokonta;cellular organisms;root	0.0556348	-0.0278299	-0.0272042	-0.0226531	-0.00953722	-0.0243637	0.0152549	-0.0029256	0.0266636	0.00887426	0.0236002	-0.0131593	0.00502086	0.00416457	-0.0308452	0.0166833	-0.0230254	0.0582844	0.015399	-0.00593047	-0.0154586	-0.014767	0.0170873	0.0254044	0.0433221
54788	genus	Stagonospora		Saccharicola				Stagonospora				Massarinaceae			Massarineae	Pleosporales		Pleosporomycetidae	Dothideomycetes	Pezizomycotina	Ascomycota	Fungi	Eukaryota	dothideomyceta;leotiomyceta;saccharomyceta;Opisthokonta;cellular organisms;root	-0.0122921	0.00034654	7.37206e-05	-1.44247e-05	-0.00774742	0.00479782	-0.00699367	0.0126928	-0.00170284	-0.00543897	-0.015918	-0.024753	0.00244632	-0.0015069	0.0257356	0.0225968	0.00276852	0.0189965	-0.00959119	0.00137888	0.0358661	-0.0425539	-0.00283049	-0.0134184	-0.00749979
290882	family	Massarinaceae										Massarinaceae			Massarineae	Pleosporales		Pleosporomycetidae	Dothideomycetes	Pezizomycotina	Ascomycota	Fungi	Eukaryota	dothideomyceta;leotiomyceta;saccharomyceta;Opisthokonta;cellular organisms;root	0.050439	-0.0250469	-0.0285377	-0.0182225	-0.0111462	-0.0222675	0.0109982	0.00328535	0.0261559	0.00724447	0.0202562	-0.0207149	0.00444729	0.00490372	-0.0156617	0.0224231	-0.02303	0.0538919	0.00907619	-0.00575062	-0.00245017	-0.0271682	0.0127859	0.0229131	0.0305514
1898421	genus	Clypeoloculus						Clypeoloculus				Morosphaeriaceae			Massarineae	Pleosporales		Pleosporomycetidae	Dothideomycetes	Pezizomycotina	Ascomycota	Fungi	Eukaryota	dothideomyceta;leotiomyceta;saccharomyceta;Opisthokonta;cellular organisms;root	0.0112987	-0.026173	-0.00497967	0.00431096	0.0068127	0.00688793	0.00989848	0.00229069	0.0242745	0.00530489	-0.0297336	-0.0085016	0.00285658	-0.0157639	0.0132291	-0.0542328	0.0306224	-0.019805	-0.0634859	0.0408904	-0.00569598	0.0283907	0.0759444	-0.0320921	-0.0774494
715496	family	Morosphaeriaceae				Morosphaeriaceae Suetrong, Sakayaroj, E.B.G. Jones, & C.L. Schoch 2009						Morosphaeriaceae			Massarineae	Pleosporales		Pleosporomycetidae	Dothideomycetes	Pezizomycotina	Ascomycota	Fungi	Eukaryota	dothideomyceta;leotiomyceta;saccharomyceta;Opisthokonta;cellular organisms;root	0.0112987	-0.026173	-0.00497967	0.00431096	0.0068127	0.00688793	0.00989848	0.00229069	0.0242745	0.00530489	-0.0297336	-0.0085016	0.00285658	-0.0157639	0.0132291	-0.0542328	0.0306224	-0.019805	-0.0634859	0.0408904	-0.00569598	0.0283907	0.0759444	-0.0320921	-0.0774494
97971	genus	Periconia						Periconia				Periconiaceae			Massarineae	Pleosporales		Pleosporomycetidae	Dothideomycetes	Pezizomycotina	Ascomycota	Fungi	Eukaryota	dothideomyceta;leotiomyceta;saccharomyceta;Opisthokonta;cellular organisms;root	0.0325776	-0.0126403	0.0400416	-0.000200768	0.0107566	0.045778	0.0031044	-0.0720519	-0.00106153	0.0007419	-0.0304218	0.00526526	0.00424904	-0.00782096	0.0107599	-0.0249471	0.0153543	-0.0168859	-0.0146571	-0.0440605	-0.00910924	-0.0241225	0.067758	-0.018553	0.0107399
1898439	family	Periconiaceae										Periconiaceae			Massarineae	Pleosporales		Pleosporomycetidae	Dothideomycetes	Pezizomycotina	Ascomycota	Fungi	Eukaryota	dothideomyceta;leotiomyceta;saccharomyceta;Opisthokonta;cellular organisms;root	0.0325776	-0.0126403	0.0400416	-0.000200768	0.0107566	0.045778	0.0031044	-0.0720519	-0.00106153	0.0007419	-0.0304218	0.00526526	0.00424904	-0.00782096	0.0107599	-0.0249471	0.0153543	-0.0168859	-0.0146571	-0.0440605	-0.00910924	-0.0241225	0.067758	-0.018553	0.0107399
2086676	species	Fuscostagonospora cytisi				Fuscostagonospora cytisi Jayasiri, Camporesi & K.D. Hyde, 2017	Fuscostagonospora cytisi	Fuscostagonospora							Massarineae	Pleosporales		Pleosporomycetidae	Dothideomycetes	Pezizomycotina	Ascomycota	Fungi	Eukaryota	Massarineae incertae sedis;dothideomyceta;leotiomyceta;saccharomyceta;Opisthokonta;cellular organisms;root	0.00396054	-0.0295687	0.00253383	-0.0150848	0.0130509	-0.019155	-0.011817	-0.00724762	0.0199878	-0.0131025	-0.00775512	0.0304682	0.0180632	0.043189	-0.0182344	-0.0218407	-0.00735291	0.0329727	-0.00499858	-0.0253612	-0.0268262	-0.00973466	0.00230786	0.0642324	0.00725447
1898406	genus	Fuscostagonospora						Fuscostagonospora							Massarineae	Pleosporales		Pleosporomycetidae	Dothideomycetes	Pezizomycotina	Ascomycota	Fungi	Eukaryota	Massarineae incertae sedis;dothideomyceta;leotiomyceta;saccharomyceta;Opisthokonta;cellular organisms;root	0.00396054	-0.0295687	0.00253383	-0.0150848	0.0130509	-0.019155	-0.011817	-0.00724762	0.0199878	-0.0131025	-0.00775512	0.0304682	0.0180632	0.043189	-0.0182344	-0.0218407	-0.00735291	0.0329727	-0.00499858	-0.0253612	-0.0268262	-0.00973466	0.00230786	0.0642324	0.00725447
1255046	suborder	Massarineae													Massarineae	Pleosporales		Pleosporomycetidae	Dothideomycetes	Pezizomycotina	Ascomycota	Fungi	Eukaryota	dothideomyceta;leotiomyceta;saccharomyceta;Opisthokonta;cellular organisms;root	0.0453063	-0.0211953	0.04576	0.00645484	-0.00244043	-0.0232256	-0.0365569	0.033701	-0.0134492	-0.0276093	-0.0570687	-0.0238775	-0.0135721	0.0295142	-0.019272	0.0273608	0.0149183	0.00306108	0.00200716	-0.00738725	0.0245137	-0.0129114	0.0150223	0.018201	-0.0184296
1255055	no rank	Massarineae incertae sedis													Massarineae	Pleosporales		Pleosporomycetidae	Dothideomycetes	Pezizomycotina	Ascomycota	Fungi	Eukaryota	Massarineae incertae sedis;dothideomyceta;leotiomyceta;saccharomyceta;Opisthokonta;cellular organisms;root	0.00396054	-0.0295687	0.00253383	-0.0150848	0.0130509	-0.019155	-0.011817	-0.00724762	0.0199878	-0.0131025	-0.00775512	0.0304682	0.0180632	0.043189	-0.0182344	-0.0218407	-0.00735291	0.0329727	-0.00499858	-0.0253612	-0.0268262	-0.00973466	0.00230786	0.0642324	0.00725447
1960599	species	Coniothyrium hakeae				Coniothyrium hakeae Crous & Barber, 2016	Coniothyrium hakeae	Coniothyrium				Coniothyriaceae			Pleosporineae	Pleosporales		Pleosporomycetidae	Dothideomycetes	Pezizomycotina	Ascomycota	Fungi	Eukaryota	dothideomyceta;leotiomyceta;saccharomyceta;Opisthokonta;cellular organisms;root	0.041189	0.0260605	0.0144894	-0.0342098	-0.0206375	-0.0182888	0.00512041	-0.0147697	0.0286597	-0.0184252	-0.0214128	0.0201844	0.0362826	-0.0226113	-0.0142358	0.0250492	0.0155973	0.0521497	0.00763178	0.0446914	-0.0410808	0.00429604	0.00764978	0.0224773	0.00784158
78388	genus	Coniothyrium						Coniothyrium				Coniothyriaceae			Pleosporineae	Pleosporales		Pleosporomycetidae	Dothideomycetes	Pezizomycotina	Ascomycota	Fungi	Eukaryota	dothideomyceta;leotiomyceta;saccharomyceta;Opisthokonta;cellular organisms;root	0.041189	0.0260605	0.0144894	-0.0342098	-0.0206375	-0.0182888	0.00512041	-0.0147697	0.0286597	-0.0184252	-0.0214128	0.0201844	0.0362826	-0.0226113	-0.0142358	0.0250492	0.0155973	0.0521497	0.00763178	0.0446914	-0.0410808	0.00429604	0.00764978	0.0224773	0.00784158
2093506	species	Neoconiothyrium persooniae				Neoconiothyrium persooniae Crous, 2017	Neoconiothyrium persooniae	Neoconiothyrium				Coniothyriaceae			Pleosporineae	Pleosporales		Pleosporomycetidae	Dothideomycetes	Pezizomycotina	Ascomycota	Fungi	Eukaryota	dothideomyceta;leotiomyceta;saccharomyceta;Opisthokonta;cellular organisms;root	-0.0070946	-0.00412878	0.0329537	-0.0165974	-0.0265393	0.0391102	-0.0072887	0.0453022	-0.0228368	-0.0495922	0.0457644	0.0260206	-0.0278997	-0.0292197	-0.0292426	-0.038125	-0.00341811	0.0102547	-0.0132369	-0.0140344	0.00965136	-0.0155122	-0.000235026	0.0102247	-0.0348797
2093505	genus	Neoconiothyrium						Neoconiothyrium				Coniothyriaceae			Pleosporineae	Pleosporales		Pleosporomycetidae	Dothideomycetes	Pezizomycotina	Ascomycota	Fungi	Eukaryota	dothideomyceta;leotiomyceta;saccharomyceta;Opisthokonta;cellular organisms;root	-0.0070946	-0.00412878	0.0329537	-0.0165974	-0.0265393	0.0391102	-0.0072887	0.0453022	-0.0228368	-0.0495922	0.0457644	0.0260206	-0.0278997	-0.0292197	-0.0292426	-0.038125	-0.00341811	0.0102547	-0.0132369	-0.0140344	0.00965136	-0.0155122	-0.000235026	0.0102247	-0.0348797
1460697	family	Coniothyriaceae										Coniothyriaceae			Pleosporineae	Pleosporales		Pleosporomycetidae	Dothideomycetes	Pezizomycotina	Ascomycota	Fungi	Eukaryota	dothideomyceta;leotiomyceta;saccharomyceta;Opisthokonta;cellular organisms;root	0.0379481	0.0241307	0.0252355	-0.0390589	-0.0291042	-0.00479236	0.00256935	0.000729264	0.0204027	-0.0346679	-0.00561984	0.0284867	0.0261684	-0.0319354	-0.0237429	0.0117416	0.0141248	0.0544966	0.00303372	0.0390503	-0.0369849	-0.000995124	0.00741088	0.0254352	-0.00401771
285810	genus	Pyrenochaeta						Pyrenochaeta				Cucurbitariaceae			Pleosporineae	Pleosporales		Pleosporomycetidae	Dothideomycetes	Pezizomycotina	Ascomycota	Fungi	Eukaryota	dothideomyceta;leotiomyceta;saccharomyceta;Opisthokonta;cellular organisms;root	0.0280861	0.0210071	0.00315865	0.00192693	0.0521041	-0.00718767	0.0130393	0.0379719	0.016014	-0.0168484	-0.0111578	0.00852597	0.0489867	-0.0401463	-0.014341	0.00448625	-0.0382061	-0.0438036	-0.0267463	0.0574842	-0.0179334	0.00903388	0.0145634	-0.0240907	-0.0303599
221670	family	Cucurbitariaceae										Cucurbitariaceae			Pleosporineae	Pleosporales		Pleosporomycetidae	Dothideomycetes	Pezizomycotina	Ascomycota	Fungi	Eukaryota	dothideomyceta;leotiomyceta;saccharomyceta;Opisthokonta;cellular organisms;root	0.0345418	0.000699375	0.0339986	0.0365458	-0.0038006	0.00429405	0.0165743	0.00742417	-0.00206866	0.0111942	0.0334102	-0.0130604	0.0714027	0.00567415	0.000241865	0.0333805	-0.0185537	-0.0355281	-0.0380083	0.0376251	-0.0335472	-0.0141867	-0.0233405	-0.00880663	-0.0523329
749461	genus	Boeremia						Boeremia				Didymellaceae			Pleosporineae	Pleosporales		Pleosporomycetidae	Dothideomycetes	Pezizomycotina	Ascomycota	Fungi	Eukaryota	dothideomyceta;leotiomyceta;saccharomyceta;Opisthokonta;cellular organisms;root	0.012168	0.00146088	-0.0485744	0.0177382	-0.00216703	-0.0100527	-0.0209433	0.0079713	0.00752263	-0.00135415	0.0144423	0.0138793	0.0116083	-0.00275861	-0.0377967	0.00810562	-0.0417839	0.0429985	0.0346514	-0.0399197	-0.0146637	-0.0312656	0.0181955	-0.0385033	-0.0467048
55170	genus	Didymella						Didymella				Didymellaceae			Pleosporineae	Pleosporales		Pleosporomycetidae	Dothideomycetes	Pezizomycotina	Ascomycota	Fungi	Eukaryota	dothideomyceta;leotiomyceta;saccharomyceta;Opisthokonta;cellular organisms;root	0.0156163	0.0422167	-0.00692169	-0.0049571	0.0269787	-0.0135317	-0.0451564	-0.00294457	0.027615	-0.0122584	0.000829959	0.0432036	0.0300934	-0.00582187	-0.0226947	-0.0180983	0.00986074	-0.0184649	0.00867514	0.0207657	0.0343232	-0.014174	-0.00590289	0.00608362	0.021011
104397	genus	Epicoccum		Cerebella				Epicoccum				Didymellaceae			Pleosporineae	Pleosporales		Pleosporomycetidae	Dothideomycetes	Pezizomycotina	Ascomycota	Fungi	Eukaryota	dothideomyceta;leotiomyceta;saccharomyceta;Opisthokonta;cellular organisms;root	0.040563	0.0268695	-0.0108795	0.0232794	-0.00653374	0.00264077	-0.029934	-0.00718155	-0.00954289	0.0133504	-0.00728326	-0.040068	-0.020784	-0.012624	0.012243	0.0202049	0.0251275	-0.0473291	-0.00508459	0.0166142	0.0205016	0.00210902	-0.0205237	0.0294418	-0.0177039
1770170	genus	Neoascochyta						Neoascochyta				Didymellaceae			Pleosporineae	Pleosporales		Pleosporomycetidae	Dothideomycetes	Pezizomycotina	Ascomycota	Fungi	Eukaryota	dothideomyceta;leotiomyceta;saccharomyceta;Opisthokonta;cellular organisms;root	0.0221893	-0.0341259	-0.0101245	-0.00374417	0.00193293	-0.036089	-0.0281275	0.0233547	0.0207311	-0.0172413	0.046044	0.00588097	-0.00370013	-0.0240934	-0.0240435	0.0260855	-0.0427585	-0.00772726	-0.0120379	-0.00355862	-0.0257617	0.00860132	0.0271975	0.0174515	-0.0233298
1707701	species	Phoma sp.					Phoma sp.	Phoma				Didymellaceae			Pleosporineae	Pleosporales		Pleosporomycetidae	Dothideomycetes	Pezizomycotina	Ascomycota	Fungi	Eukaryota	dothideomyceta;leotiomyceta;saccharomyceta;Opisthokonta;cellular organisms;root	0.0213846	0.0660669	0.0199299	-0.00908649	0.0262628	-0.000763214	-0.0522632	-0.0215185	-0.0210807	0.0293772	0.0027832	0.071445	-0.00168556	-0.010868	0.0367077	-0.00957525	0.0854534	0.0326013	-0.00524945	-0.0323288	-0.00633262	0.0196567	0.0246929	-0.00829452	-0.000315733
37463	genus	Phoma						Phoma				Didymellaceae			Pleosporineae	Pleosporales		Pleosporomycetidae	Dothideomycetes	Pezizomycotina	Ascomycota	Fungi	Eukaryota	dothideomyceta;leotiomyceta;saccharomyceta;Opisthokonta;cellular organisms;root	0.0356039	-0.00496637	0.00663512	-0.0299982	-0.00298614	-0.0324125	-0.0272654	-0.03794	6.84039e-05	0.00537172	0.0126262	-0.00483005	0.0239827	0.0414268	-0.0476784	0.0317781	0.000910224	0.013825	0.0110585	0.0178024	-0.0104115	-0.0607317	0.00190051	-0.00548592	0.0508815
683158	family	Didymellaceae				Didymellaceae Gruyter, Aveskamp & Verkley 2009						Didymellaceae			Pleosporineae	Pleosporales		Pleosporomycetidae	Dothideomycetes	Pezizomycotina	Ascomycota	Fungi	Eukaryota	dothideomyceta;leotiomyceta;saccharomyceta;Opisthokonta;cellular organisms;root	0.0368832	-0.0258528	0.0274384	-0.0128519	-0.0482877	-0.0186949	-0.0906297	-0.00782201	0.0139686	-0.0270755	-0.0469231	-0.0482742	-0.0360072	0.0193731	-0.0271691	0.0351378	0.02242	0.00470872	0.0035664	-0.00900849	0.0402138	-0.00628252	0.0151981	0.0203959	-0.03582
220672	species	Leptosphaeria biglobosa					Leptosphaeria biglobosa	Leptosphaeria				Leptosphaeriaceae			Pleosporineae	Pleosporales		Pleosporomycetidae	Dothideomycetes	Pezizomycotina	Ascomycota	Fungi	Eukaryota	Leptosphaeria maculans species complex;dothideomyceta;leotiomyceta;saccharomyceta;Opisthokonta;cellular organisms;root	0.000389825	0.0070202	0.0288856	0.0374879	0.0426226	-0.0117078	0.0375009	0.0552273	0.00593354	0.0457087	0.0258988	-0.00782085	-0.0147792	0.0207452	0.00824122	0.00267477	-0.00692831	-0.00678947	0.00160243	0.00896776	0.00532856	-0.0102801	-0.0127128	0.0519191	-0.0122902
5022	species	Leptosphaeria maculans	blackleg of canola fungus;blackleg of crucifers fungus	Leptosphaeria sp. JW-2011m	Phoma lingam		Leptosphaeria maculans	Leptosphaeria				Leptosphaeriaceae			Pleosporineae	Pleosporales		Pleosporomycetidae	Dothideomycetes	Pezizomycotina	Ascomycota	Fungi	Eukaryota	Leptosphaeria maculans species complex;dothideomyceta;leotiomyceta;saccharomyceta;Opisthokonta;cellular organisms;root	0.0290196	0.055325	0.0129586	0.0136313	0.0111348	-0.0143033	-0.0422461	0.00158804	0.0470906	0.0098158	0.0180241	0.0221213	0.00621502	0.00225554	0.0339599	-0.041958	-0.00744852	-0.04687	0.0448442	-0.00469707	0.00031647	-0.0249606	0.0137011	0.0270586	0.00117968
220671	no rank	Leptosphaeria maculans species complex						Leptosphaeria				Leptosphaeriaceae			Pleosporineae	Pleosporales		Pleosporomycetidae	Dothideomycetes	Pezizomycotina	Ascomycota	Fungi	Eukaryota	Leptosphaeria maculans species complex;dothideomyceta;leotiomyceta;saccharomyceta;Opisthokonta;cellular organisms;root	0.0235906	0.0527947	0.0140284	0.0284086	0.031772	-0.0145886	-0.0142437	0.0290664	0.0284484	0.0105597	0.00871967	0.0292223	0.00361383	0.00985946	0.0382943	-0.033254	-0.00857981	-0.0481505	0.0404337	0.00330954	0.00135088	-0.0272025	0.000375225	0.0495524	-0.00788759
5021	genus	Leptosphaeria						Leptosphaeria				Leptosphaeriaceae			Pleosporineae	Pleosporales		Pleosporomycetidae	Dothideomycetes	Pezizomycotina	Ascomycota	Fungi	Eukaryota	dothideomyceta;leotiomyceta;saccharomyceta;Opisthokonta;cellular organisms;root	0.0203749	0.0479189	0.0015636	0.0190889	0.0391779	-0.027718	-0.0191666	0.0333214	0.0311935	0.00404212	0.000312174	0.0172983	-0.00600019	-0.0139209	0.0182425	-0.00344106	-0.00807477	-0.0222647	0.0409048	-0.00981641	-0.029474	-0.00474986	-0.00678575	0.0308188	-0.0289717
1960873	species	Sphaerellopsis hakeae				Sphaerellopsis hakeae Crous, 2016	Sphaerellopsis hakeae	Sphaerellopsis				Leptosphaeriaceae			Pleosporineae	Pleosporales		Pleosporomycetidae	Dothideomycetes	Pezizomycotina	Ascomycota	Fungi	Eukaryota	dothideomyceta;leotiomyceta;saccharomyceta;Opisthokonta;cellular organisms;root	0.0139979	0.0130073	3.46485e-06	0.00919939	0.0147966	-0.0299216	-0.0320451	0.00104425	0.00249257	0.00698199	-0.00227521	0.00751392	0.033837	-0.0598938	-0.0385887	-0.0153151	-0.0503215	-0.0158155	-0.00149442	0.00692448	0.0348379	-0.0433355	-0.0371568	-0.0192186	0.0292371
1589771	genus	Sphaerellopsis				Sphaerellopsis Cook, 1883		Sphaerellopsis				Leptosphaeriaceae			Pleosporineae	Pleosporales		Pleosporomycetidae	Dothideomycetes	Pezizomycotina	Ascomycota	Fungi	Eukaryota	dothideomyceta;leotiomyceta;saccharomyceta;Opisthokonta;cellular organisms;root	0.0139979	0.0130073	3.46485e-06	0.00919939	0.0147966	-0.0299216	-0.0320451	0.00104425	0.00249257	0.00698199	-0.00227521	0.00751392	0.033837	-0.0598938	-0.0385887	-0.0153151	-0.0503215	-0.0158155	-0.00149442	0.00692448	0.0348379	-0.0433355	-0.0371568	-0.0192186	0.0292371
34374	family	Leptosphaeriaceae		Leptosphaeriaceae anamorphs;anamorphic Leptosphaeriaceae								Leptosphaeriaceae			Pleosporineae	Pleosporales		Pleosporomycetidae	Dothideomycetes	Pezizomycotina	Ascomycota	Fungi	Eukaryota	dothideomyceta;leotiomyceta;saccharomyceta;Opisthokonta;cellular organisms;root	0.0366811	0.00196291	-0.0283458	0.0229315	0.0351402	-0.0522037	-0.0249183	0.0434236	0.010487	0.0208503	-0.00917402	-0.0049939	-0.0106161	-0.0250563	-0.00939075	-0.0257484	0.0137204	-0.0273151	0.0152802	-0.015795	-0.019632	0.00287107	-0.0410696	0.0148943	-0.0382361
565398	genus	Chaetosphaeronema						Chaetosphaeronema				Phaeosphaeriaceae			Pleosporineae	Pleosporales		Pleosporomycetidae	Dothideomycetes	Pezizomycotina	Ascomycota	Fungi	Eukaryota	dothideomyceta;leotiomyceta;saccharomyceta;Opisthokonta;cellular organisms;root	0.0250088	-0.0451646	-0.0287552	0.0511289	-0.0151701	0.0133192	-0.0191677	0.0224238	-0.0149605	0.0206486	-0.0170761	0.000176199	0.00797152	-0.00508917	0.0195017	-0.0431869	0.0102803	0.00995637	-0.0457805	0.0339808	-0.0196152	0.0293957	-0.027878	-0.0315452	-0.00200501
1853264	species	Dematiopleospora cirsii				Dematiopleospora cirsii Wanas., Camporesi, E.B.G. Jones & K.D. Hyde, 2015, nom.inval.;Dematiopleospora cirsii Wanas., Camporesi, E.B.G. Jones & K.D. Hyde, 2017	Dematiopleospora cirsii	Dematiopleospora				Phaeosphaeriaceae			Pleosporineae	Pleosporales		Pleosporomycetidae	Dothideomycetes	Pezizomycotina	Ascomycota	Fungi	Eukaryota	dothideomyceta;leotiomyceta;saccharomyceta;Opisthokonta;cellular organisms;root	0.0071713	-0.0267611	0.0168577	0.0148003	-0.0317343	0.0238816	-0.0289689	0.0263632	-0.0299975	-0.0177961	0.00433862	-0.0209712	0.031071	-0.0419736	0.0826539	-0.0327188	-0.0201624	0.00641482	0.0202459	-0.00593415	0.0341457	-0.0284103	-0.0227968	0.00256278	-0.0242977
2059301	genus	Dematiopleospora						Dematiopleospora				Phaeosphaeriaceae			Pleosporineae	Pleosporales		Pleosporomycetidae	Dothideomycetes	Pezizomycotina	Ascomycota	Fungi	Eukaryota	dothideomyceta;leotiomyceta;saccharomyceta;Opisthokonta;cellular organisms;root	0.0071713	-0.0267611	0.0168577	0.0148003	-0.0317343	0.0238816	-0.0289689	0.0263632	-0.0299975	-0.0177961	0.00433862	-0.0209712	0.031071	-0.0419736	0.0826539	-0.0327188	-0.0201624	0.00641482	0.0202459	-0.00593415	0.0341457	-0.0284103	-0.0227968	0.00256278	-0.0242977
1844887	species	Phaeosphaeria sp. CX					Phaeosphaeria sp. CX	Phaeosphaeria				Phaeosphaeriaceae			Pleosporineae	Pleosporales		Pleosporomycetidae	Dothideomycetes	Pezizomycotina	Ascomycota	Fungi	Eukaryota	dothideomyceta;leotiomyceta;saccharomyceta;Opisthokonta;cellular organisms;root	0.00281373	-0.052318	0.0266406	-0.0268681	0.000498666	-0.0241937	-0.0015868	-0.0237161	0.0187384	-0.019727	-0.0155673	0.0105093	0.0282245	0.0178953	0.00547081	0.00894378	-0.00314229	0.0604875	-0.0100219	-0.00542902	-0.0423482	-0.0343465	0.00406226	0.00705641	0.0336737
55067	genus	Phaeosphaeria						Phaeosphaeria				Phaeosphaeriaceae			Pleosporineae	Pleosporales		Pleosporomycetidae	Dothideomycetes	Pezizomycotina	Ascomycota	Fungi	Eukaryota	dothideomyceta;leotiomyceta;saccharomyceta;Opisthokonta;cellular organisms;root	0.0263085	-0.0461005	0.00599901	-0.0214111	-0.0244437	-0.025578	0.0222805	0.0218793	-0.0155966	-0.0174671	-0.0138192	0.00947956	0.0322277	-0.0186185	0.00836447	-0.0297743	-0.0139112	0.00792611	0.00354267	-0.0230036	-0.00786483	-0.0458398	0.0474883	-0.0218609	0.0471902
228211	genus	Phaeosphaeriopsis						Phaeosphaeriopsis				Phaeosphaeriaceae			Pleosporineae	Pleosporales		Pleosporomycetidae	Dothideomycetes	Pezizomycotina	Ascomycota	Fungi	Eukaryota	dothideomyceta;leotiomyceta;saccharomyceta;Opisthokonta;cellular organisms;root	0.0209582	-0.0302879	-0.0221092	0.0285208	0.00361674	-0.0217441	-0.00271292	-0.00431629	-0.0232748	-0.0115226	0.0162035	0.000365146	-0.0557169	-0.0273268	0.047709	0.00966247	0.0119768	-0.0496175	-0.0227948	-0.047595	0.0109639	0.00887262	-0.0562146	0.0332399	0.0127092
356988	genus	Sclerostagonospora						Sclerostagonospora				Phaeosphaeriaceae			Pleosporineae	Pleosporales		Pleosporomycetidae	Dothideomycetes	Pezizomycotina	Ascomycota	Fungi	Eukaryota	dothideomyceta;leotiomyceta;saccharomyceta;Opisthokonta;cellular organisms;root	0.0249051	0.0147369	-0.0165088	-0.0198543	0.0331129	0.0355756	0.00187071	0.0147351	0.0574366	-0.0356353	0.011947	-0.010349	0.0130079	0.00580806	0.0165401	0.0254176	-0.00216342	-0.0250478	-0.0175786	0.0176272	0.0332058	0.0128186	-0.012165	0.00349381	-0.00153698
1671274	genus	Wojnowiciella						Wojnowiciella				Phaeosphaeriaceae			Pleosporineae	Pleosporales		Pleosporomycetidae	Dothideomycetes	Pezizomycotina	Ascomycota	Fungi	Eukaryota	dothideomyceta;leotiomyceta;saccharomyceta;Opisthokonta;cellular organisms;root	0.00968561	-0.0110341	-0.000150676	0.0272027	0.0429962	-0.000287948	0.0468627	0.0514128	-0.0125195	0.00540992	-0.0247048	0.00893235	0.00768668	0.00208559	0.0260578	-0.0256381	0.00474341	-0.0279869	-0.0486174	0.0233756	-0.008874	0.0167598	0.0515368	-0.00463666	-0.0642762
5020	family	Phaeosphaeriaceae										Phaeosphaeriaceae			Pleosporineae	Pleosporales		Pleosporomycetidae	Dothideomycetes	Pezizomycotina	Ascomycota	Fungi	Eukaryota	dothideomyceta;leotiomyceta;saccharomyceta;Opisthokonta;cellular organisms;root	0.045211	-0.0240353	0.0501512	0.00484672	-0.00281675	-0.0295946	-0.046791	0.0422008	-0.0168477	-0.0301313	-0.0690188	-0.0335385	-0.0195802	0.0337999	-0.0266436	0.0430573	0.01577	0.00269016	0.00468016	-0.0165226	0.0340514	-0.014018	0.0249201	0.0317342	-0.0311912
5598	genus	Alternaria		Undifilum				Alternaria				Pleosporaceae			Pleosporineae	Pleosporales		Pleosporomycetidae	Dothideomycetes	Pezizomycotina	Ascomycota	Fungi	Eukaryota	dothideomyceta;leotiomyceta;saccharomyceta;Opisthokonta;cellular organisms;root	0.045211	-0.0240353	0.0501512	0.00484672	-0.00281675	-0.0295946	-0.046791	0.0422008	-0.0168477	-0.0301313	-0.0690188	-0.0335385	-0.0195802	0.0337999	-0.0266436	0.0430573	0.01577	0.00269016	0.00468016	-0.0165226	0.0340514	-0.014018	0.0249201	0.0317342	-0.0311912
648923	species	Bipolaris sp. HSAUP074449					Bipolaris sp. HSAUP074449	Bipolaris				Pleosporaceae			Pleosporineae	Pleosporales		Pleosporomycetidae	Dothideomycetes	Pezizomycotina	Ascomycota	Fungi	Eukaryota	dothideomyceta;leotiomyceta;saccharomyceta;Opisthokonta;cellular organisms;root	0.0247306	-0.0212058	-0.0100487	0.0101257	0.0186948	-0.0064823	0.00437159	0.000457616	0.013737	0.0159986	-0.00962012	0.0034636	-0.0143831	-0.0388138	-0.0323291	-0.0372789	0.000578008	-0.0112268	-0.0472022	0.0118995	-0.00270775	0.0041668	0.0225118	-0.0791351	-0.0287224
33194	genus	Bipolaris						Bipolaris				Pleosporaceae			Pleosporineae	Pleosporales		Pleosporomycetidae	Dothideomycetes	Pezizomycotina	Ascomycota	Fungi	Eukaryota	dothideomyceta;leotiomyceta;saccharomyceta;Opisthokonta;cellular organisms;root	0.0140774	-0.0213518	0.0320974	-0.0249459	-0.0345482	-0.0220938	-0.0679177	0.00217867	0.0211158	-0.00909414	-0.0273512	-0.0318735	0.018367	0.0181475	-0.0252237	0.011374	0.0294078	0.0121535	0.00108794	0.0168647	0.0122628	0.00447084	-0.00919161	3.89055e-06	-0.033638
1342378	genus	Comoclathris						Comoclathris				Pleosporaceae			Pleosporineae	Pleosporales		Pleosporomycetidae	Dothideomycetes	Pezizomycotina	Ascomycota	Fungi	Eukaryota	dothideomyceta;leotiomyceta;saccharomyceta;Opisthokonta;cellular organisms;root	0.00408416	-0.0419108	-0.0144365	0.0112436	0.0137249	-0.0183722	-0.0150711	0.00411092	-0.00130723	0.0307297	0.0500061	-0.00755323	0.00368285	0.00631136	-0.0357858	0.0073534	0.0165499	-0.00854126	0.0271973	-0.0279873	0.0122708	-0.00721173	0.0207618	0.015458	-0.005262
5502	genus	Curvularia						Curvularia				Pleosporaceae			Pleosporineae	Pleosporales		Pleosporomycetidae	Dothideomycetes	Pezizomycotina	Ascomycota	Fungi	Eukaryota	dothideomyceta;leotiomyceta;saccharomyceta;Opisthokonta;cellular organisms;root	0.00786972	-0.0413392	0.0240579	-0.0145283	0.0129587	-0.0194633	-0.00989679	0.0149687	0.0168524	0.00298923	0.0305986	-0.0112697	-0.0202665	-0.0499131	-0.0422683	-0.0269712	0.0171206	0.0298263	-0.0191716	-0.0338389	0.00800746	-0.0602944	-0.0129139	-0.0106903	0.0460693
132098	species	Drechslera campanulata					Drechslera campanulata	Drechslera				Pleosporaceae			Pleosporineae	Pleosporales		Pleosporomycetidae	Dothideomycetes	Pezizomycotina	Ascomycota	Fungi	Eukaryota	dothideomyceta;leotiomyceta;saccharomyceta;Opisthokonta;cellular organisms;root	0.0585292	0.028914	-0.0412866	0.0240561	0.0141562	0.00386408	0.0181563	0.00525784	-0.039578	-0.00813405	-0.000315886	0.00231726	-0.0369602	0.0281287	0.0299998	0.000130959	0.0013986	-0.0119235	-0.0225956	-0.00765903	-0.00839969	0.0308813	0.00611274	-0.0203044	-0.0197647
139231	species	Drechslera nobleae					Drechslera nobleae	Drechslera				Pleosporaceae			Pleosporineae	Pleosporales		Pleosporomycetidae	Dothideomycetes	Pezizomycotina	Ascomycota	Fungi	Eukaryota	dothideomyceta;leotiomyceta;saccharomyceta;Opisthokonta;cellular organisms;root	0.0207715	-0.00907819	-0.00112925	-0.0496752	-0.0139537	-0.02802	0.0256176	-0.00850446	-0.0104911	0.000929295	-0.00182946	-0.0418007	0.0215396	-0.0420125	-0.0101893	-0.00509336	0.0272079	-0.0312146	0.0443264	-0.0620198	-0.0436819	0.0169732	-0.0102642	-0.0182512	-0.0114145
33198	genus	Drechslera						Drechslera				Pleosporaceae			Pleosporineae	Pleosporales		Pleosporomycetidae	Dothideomycetes	Pezizomycotina	Ascomycota	Fungi	Eukaryota	dothideomyceta;leotiomyceta;saccharomyceta;Opisthokonta;cellular organisms;root	0.0480525	0.00370696	7.76619e-05	0.00624747	0.00240502	0.0118561	0.0172928	-0.0158011	-0.0301429	-0.00416071	-0.0226093	0.00964864	-0.0173899	0.0295704	0.0193434	0.0433716	-0.000193994	-0.0194209	0.0266112	-0.0154962	-0.00975251	0.0389163	0.0116817	-0.0254587	-0.00864922
5027	genus	Pyrenophora						Pyrenophora				Pleosporaceae			Pleosporineae	Pleosporales		Pleosporomycetidae	Dothideomycetes	Pezizomycotina	Ascomycota	Fungi	Eukaryota	dothideomyceta;leotiomyceta;saccharomyceta;Opisthokonta;cellular organisms;root	0.0342561	-0.00725867	0.0170764	-0.0429267	0.0040429	-0.0103251	0.00616916	-0.0150553	0.00902068	0.00415214	0.034915	0.0248588	-0.0463783	0.00624302	-0.0278113	0.0300619	0.00120101	-0.0191131	2.30688e-05	-0.0138741	-0.00905474	-0.0157107	0.0374919	-0.00125869	-0.0256517
95729	genus	Stemphylium						Stemphylium				Pleosporaceae			Pleosporineae	Pleosporales		Pleosporomycetidae	Dothideomycetes	Pezizomycotina	Ascomycota	Fungi	Eukaryota	dothideomyceta;leotiomyceta;saccharomyceta;Opisthokonta;cellular organisms;root	0.0379778	-0.0230438	0.0333357	-0.00854858	-0.035866	-0.00480087	-0.0666966	-0.00229654	0.002703	-0.0162197	-0.0434909	-0.0606943	-0.0292828	-0.0252291	-0.0157967	0.0498957	0.0199756	0.0137119	-0.00889559	-0.00447259	0.0225705	-0.00107999	0.00506128	0.0215346	-0.0204481
28556	family	Pleosporaceae		Pyrenophoraceae								Pleosporaceae			Pleosporineae	Pleosporales		Pleosporomycetidae	Dothideomycetes	Pezizomycotina	Ascomycota	Fungi	Eukaryota	dothideomyceta;leotiomyceta;saccharomyceta;Opisthokonta;cellular organisms;root	0.045211	-0.0240353	0.0501512	0.00484672	-0.00281675	-0.0295946	-0.046791	0.0422008	-0.0168477	-0.0301313	-0.0690188	-0.0335385	-0.0195802	0.0337999	-0.0266436	0.0430573	0.01577	0.00269016	0.00468016	-0.0165226	0.0340514	-0.014018	0.0249201	0.0317342	-0.0311912
487628	genus	Pleiochaeta						Pleiochaeta							Pleosporineae	Pleosporales		Pleosporomycetidae	Dothideomycetes	Pezizomycotina	Ascomycota	Fungi	Eukaryota	Pleosporineae incertae sedis;dothideomyceta;leotiomyceta;saccharomyceta;Opisthokonta;cellular organisms;root	0.0280152	-0.0358359	-0.0245478	-0.00469633	0.0235644	0.0573395	-0.0199878	-0.0134185	-0.0589753	0.0522758	-0.00563446	-0.0226012	-0.01059	0.0148821	-0.0116378	-0.0170806	-0.0200509	-0.022508	-0.0216433	0.0363685	-0.00485541	0.00723032	0.0348312	-0.00967197	-0.0466677
715340	suborder	Pleosporineae													Pleosporineae	Pleosporales		Pleosporomycetidae	Dothideomycetes	Pezizomycotina	Ascomycota	Fungi	Eukaryota	dothideomyceta;leotiomyceta;saccharomyceta;Opisthokonta;cellular organisms;root	0.045211	-0.0240353	0.0501512	0.00484672	-0.00281675	-0.0295946	-0.046791	0.0422008	-0.0168477	-0.0301313	-0.0690188	-0.0335385	-0.0195802	0.0337999	-0.0266436	0.0430573	0.01577	0.00269016	0.00468016	-0.0165226	0.0340514	-0.014018	0.0249201	0.0317342	-0.0311912
1582909	no rank	Pleosporineae incertae sedis													Pleosporineae	Pleosporales		Pleosporomycetidae	Dothideomycetes	Pezizomycotina	Ascomycota	Fungi	Eukaryota	Pleosporineae incertae sedis;dothideomyceta;leotiomyceta;saccharomyceta;Opisthokonta;cellular organisms;root	0.0280152	-0.0358359	-0.0245478	-0.00469633	0.0235644	0.0573395	-0.0199878	-0.0134185	-0.0589753	0.0522758	-0.00563446	-0.0226012	-0.01059	0.0148821	-0.0116378	-0.0170806	-0.0200509	-0.022508	-0.0216433	0.0363685	-0.00485541	0.00723032	0.0348312	-0.00967197	-0.0466677
715292	family	Amniculicolaceae				Amniculicolaceae Yin. Zhang, C.L. Schoch, J. Fourn., Crous & K.D. Hyde 2009						Amniculicolaceae				Pleosporales		Pleosporomycetidae	Dothideomycetes	Pezizomycotina	Ascomycota	Fungi	Eukaryota	dothideomyceta;leotiomyceta;saccharomyceta;Opisthokonta;cellular organisms;root	0.0410652	-0.00459383	-0.0202374	-0.0148176	0.0362209	0.0388365	0.0127682	0.00979803	0.0635205	-0.0256243	0.000375754	-0.00405323	0.00848386	-0.00166741	0.00759586	-0.0138948	0.00862597	-0.053463	-0.0612634	0.0658578	-0.00660939	0.0318591	0.0277702	-0.0318933	-0.0597974
744552	species	Delitschia anisomera				Delitschia anisomera Luck-Allen & Cain 1975	Delitschia anisomera	Delitschia				Delitschiaceae				Pleosporales		Pleosporomycetidae	Dothideomycetes	Pezizomycotina	Ascomycota	Fungi	Eukaryota	dothideomyceta;leotiomyceta;saccharomyceta;Opisthokonta;cellular organisms;root	0.0297399	0.00469938	-0.0115731	-0.018632	0.0330641	0.0372003	0.00130941	0.00130342	0.0578907	-0.0238475	0.00597295	0.00218813	0.0182267	-0.00689026	0.00151579	0.0239979	-0.00970502	-0.00452385	-0.016171	-0.0134423	0.0232544	-0.0470204	-0.056151	-0.0213807	0.0254377
1504671	species	Delitschia confertaspora					Delitschia confertaspora	Delitschia				Delitschiaceae				Pleosporales		Pleosporomycetidae	Dothideomycetes	Pezizomycotina	Ascomycota	Fungi	Eukaryota	dothideomyceta;leotiomyceta;saccharomyceta;Opisthokonta;cellular organisms;root	-0.00192222	-0.00933386	-0.00322668	-0.0062028	0.00295942	0.0118418	0.0036354	0.00215694	0.0242339	-0.00841622	-0.0216775	-0.0135314	0.0186551	-0.00400231	0.0263734	-0.0299431	0.0269411	0.0133528	-0.0173726	-0.00593697	0.0285742	-0.00104257	0.0479713	0.00498226	-0.0214668
100051	genus	Delitschia						Delitschia				Delitschiaceae				Pleosporales		Pleosporomycetidae	Dothideomycetes	Pezizomycotina	Ascomycota	Fungi	Eukaryota	dothideomyceta;leotiomyceta;saccharomyceta;Opisthokonta;cellular organisms;root	0.0249485	-0.000663404	-0.0117358	-0.0194081	0.0303366	0.0384731	0.0029958	0.00223651	0.0628325	-0.0250841	-0.00584871	-0.00499372	0.0254058	-0.00804864	0.0147729	0.00565075	0.0052795	0.00286622	-0.0229594	-0.0147478	0.0348484	-0.0415268	-0.0244886	-0.0160998	0.0112292
221679	family	Delitschiaceae										Delitschiaceae				Pleosporales		Pleosporomycetidae	Dothideomycetes	Pezizomycotina	Ascomycota	Fungi	Eukaryota	dothideomyceta;leotiomyceta;saccharomyceta;Opisthokonta;cellular organisms;root	0.0249485	-0.000663404	-0.0117358	-0.0194081	0.0303366	0.0384731	0.0029958	0.00223651	0.0628325	-0.0250841	-0.00584871	-0.00499372	0.0254058	-0.00804864	0.0147729	0.00565075	0.0052795	0.00286622	-0.0229594	-0.0147478	0.0348484	-0.0415268	-0.0244886	-0.0160998	0.0112292
1702109	species	Brunneoclavispora bambusae				Brunneoclavispora bambusae Phook. & K.D. Hyde, 2015	Brunneoclavispora bambusae	Brunneoclavispora				Halotthiaceae				Pleosporales		Pleosporomycetidae	Dothideomycetes	Pezizomycotina	Ascomycota	Fungi	Eukaryota	dothideomyceta;leotiomyceta;saccharomyceta;Opisthokonta;cellular organisms;root	0.00143059	-0.0154731	0.036981	0.0300158	-0.0167789	0.0311246	0.0150873	-0.0390222	0.0276856	0.0043644	-0.0393504	0.0429288	0.0080608	-0.00955552	-0.0332649	-0.0127888	-0.0560915	-0.00499052	0.011381	-0.049574	0.0426411	0.0998051	-0.00242312	-0.000367209	0.0137914
1932622	genus	Brunneoclavispora						Brunneoclavispora				Halotthiaceae				Pleosporales		Pleosporomycetidae	Dothideomycetes	Pezizomycotina	Ascomycota	Fungi	Eukaryota	dothideomyceta;leotiomyceta;saccharomyceta;Opisthokonta;cellular organisms;root	0.00143059	-0.0154731	0.036981	0.0300158	-0.0167789	0.0311246	0.0150873	-0.0390222	0.0276856	0.0043644	-0.0393504	0.0429288	0.0080608	-0.00955552	-0.0332649	-0.0127888	-0.0560915	-0.00499052	0.011381	-0.049574	0.0426411	0.0998051	-0.00242312	-0.000367209	0.0137914
703494	species	Mauritiana rhizophorae				Mauritiana rhizophorae Poonyth, K.D. Hyde, Aptroot & Peerally 2000	Mauritiana rhizophorae	Mauritiana				Halotthiaceae				Pleosporales		Pleosporomycetidae	Dothideomycetes	Pezizomycotina	Ascomycota	Fungi	Eukaryota	dothideomyceta;leotiomyceta;saccharomyceta;Opisthokonta;cellular organisms;root	-0.00367473	-0.00968176	0.00773469	0.00928678	0.00951813	-0.00311949	0.00257268	0.00650279	0.00496221	0.00363575	-0.0319156	-0.00585144	0.00329082	-0.00654604	0.0286667	-0.0247073	0.00410432	0.0504812	-0.029018	0.0196617	0.0654834	0.0101046	-0.0152899	-0.059359	0.00852356
703493	genus	Mauritiana						Mauritiana				Halotthiaceae				Pleosporales		Pleosporomycetidae	Dothideomycetes	Pezizomycotina	Ascomycota	Fungi	Eukaryota	dothideomyceta;leotiomyceta;saccharomyceta;Opisthokonta;cellular organisms;root	-0.00367473	-0.00968176	0.00773469	0.00928678	0.00951813	-0.00311949	0.00257268	0.00650279	0.00496221	0.00363575	-0.0319156	-0.00585144	0.00329082	-0.00654604	0.0286667	-0.0247073	0.00410432	0.0504812	-0.029018	0.0196617	0.0654834	0.0101046	-0.0152899	-0.059359	0.00852356
1298587	family	Halotthiaceae				Halotthiaceae Y. Zhang ter, J. Fourn. & K.D. Hyde 2013						Halotthiaceae				Pleosporales		Pleosporomycetidae	Dothideomycetes	Pezizomycotina	Ascomycota	Fungi	Eukaryota	dothideomyceta;leotiomyceta;saccharomyceta;Opisthokonta;cellular organisms;root	-0.00159726	-0.0179038	0.0318261	0.0279734	-0.00516781	0.0199325	0.0125694	-0.0231455	0.0232369	0.00569406	-0.0507231	0.0263896	0.00807944	-0.0114602	-0.00327277	-0.0266876	-0.0370015	0.0323777	-0.0125531	-0.0212899	0.0769569	0.0782275	-0.0126071	-0.0425098	0.0158825
570524	species	Lophiostoma sp. CBS 123543					Lophiostoma sp. CBS 123543	Lophiostoma				Lophiostomataceae				Pleosporales		Pleosporomycetidae	Dothideomycetes	Pezizomycotina	Ascomycota	Fungi	Eukaryota	dothideomyceta;leotiomyceta;saccharomyceta;Opisthokonta;cellular organisms;root	0.000473147	0.0104233	0.023559	0.0287788	0.0785858	-0.00962314	0.0891818	0.0726631	-0.047549	0.00394865	-0.0167606	0.0353989	0.0340409	0.0143724	0.0090087	0.000430705	-0.0161681	-0.00426945	0.000479188	-0.00781505	-0.0208997	-0.00895589	0.00903294	0.00972163	0.0174074
45148	genus	Lophiostoma						Lophiostoma				Lophiostomataceae				Pleosporales		Pleosporomycetidae	Dothideomycetes	Pezizomycotina	Ascomycota	Fungi	Eukaryota	dothideomyceta;leotiomyceta;saccharomyceta;Opisthokonta;cellular organisms;root	0.0450201	-0.00856053	0.0306392	0.0208343	0.00975808	-0.0241383	0.0172781	-0.0100913	0.0203532	-0.0170256	-0.014004	0.0044401	0.0202826	-0.00967138	-0.0232243	0.0221116	0.0296175	0.00756202	0.0242898	0.000733045	-0.00367834	0.00706339	0.0396521	-0.0450137	0.0128367
163257	genus	Vaginatispora						Vaginatispora				Lophiostomataceae				Pleosporales		Pleosporomycetidae	Dothideomycetes	Pezizomycotina	Ascomycota	Fungi	Eukaryota	dothideomyceta;leotiomyceta;saccharomyceta;Opisthokonta;cellular organisms;root	0.0281567	-0.00954259	0.0049355	0.00925502	-0.0060217	0.0230804	0.0119473	0.00641211	0.0385787	-0.00970189	-0.030323	0.00611448	-0.013609	-0.00415357	0.0211153	-0.00625184	-0.0219515	-0.0119259	-0.0407484	0.0300814	0.0304444	0.0769558	0.00726591	-0.0480169	0.0283451
45147	family	Lophiostomataceae										Lophiostomataceae				Pleosporales		Pleosporomycetidae	Dothideomycetes	Pezizomycotina	Ascomycota	Fungi	Eukaryota	dothideomyceta;leotiomyceta;saccharomyceta;Opisthokonta;cellular organisms;root	0.0496838	-0.00887793	0.0328471	0.024935	-0.0109468	-0.0202317	0.00170495	0.0191102	0.0175211	-0.0316663	-0.00372752	0.0158024	0.00515609	0.00822376	-0.00555093	-0.00798831	0.0282812	-0.00068621	0.0128763	-0.00464638	0.00432332	0.0221666	0.0133898	-0.0345956	0.0203646
1450326	family	Lophiotremataceae				Lophiotremataceae K. Hiray. & Kaz. Tanaka, 2011						Lophiotremataceae				Pleosporales		Pleosporomycetidae	Dothideomycetes	Pezizomycotina	Ascomycota	Fungi	Eukaryota	dothideomyceta;leotiomyceta;saccharomyceta;Opisthokonta;cellular organisms;root	0.00984058	0.0559702	0.0232569	0.00192414	0.0108345	-0.0216332	-0.0551449	-0.00790744	-0.0170417	0.00918599	-0.000529313	0.0357604	0.0389923	-0.0402554	0.00586055	-0.00527071	0.0128341	-0.0178785	-0.00394617	0.0297259	0.0112419	-0.00408875	-0.00148415	0.00605911	0.00783752
1802942	species	Pseudostrickeria muriformis				Pseudostrickeria muriformis Wanasinghe, Q. Tian, Camporesi & K.D. Hyde, 2015	Pseudostrickeria muriformis	Pseudostrickeria				Melanommataceae				Pleosporales		Pleosporomycetidae	Dothideomycetes	Pezizomycotina	Ascomycota	Fungi	Eukaryota	dothideomyceta;leotiomyceta;saccharomyceta;Opisthokonta;cellular organisms;root	-0.0117715	-0.00683184	-0.00728711	-0.0111121	0.00733221	-0.0338166	-0.0186245	0.0070974	-0.0042152	-0.013192	0.0100509	0.014569	0.00523896	0.0584361	-0.00120475	-0.000399979	-0.0163328	-0.0334208	0.021661	-0.0229594	0.0293026	0.0128486	-0.00467711	-0.0358263	-0.0167484
1802941	genus	Pseudostrickeria						Pseudostrickeria				Melanommataceae				Pleosporales		Pleosporomycetidae	Dothideomycetes	Pezizomycotina	Ascomycota	Fungi	Eukaryota	dothideomyceta;leotiomyceta;saccharomyceta;Opisthokonta;cellular organisms;root	-0.0117715	-0.00683184	-0.00728711	-0.0111121	0.00733221	-0.0338166	-0.0186245	0.0070974	-0.0042152	-0.013192	0.0100509	0.014569	0.00523896	0.0584361	-0.00120475	-0.000399979	-0.0163328	-0.0334208	0.021661	-0.0229594	0.0293026	0.0128486	-0.00467711	-0.0358263	-0.0167484
45307	family	Melanommataceae										Melanommataceae				Pleosporales		Pleosporomycetidae	Dothideomycetes	Pezizomycotina	Ascomycota	Fungi	Eukaryota	dothideomyceta;leotiomyceta;saccharomyceta;Opisthokonta;cellular organisms;root	0.0209135	-0.0215578	-0.0226588	-0.0033168	-0.00421248	0.0487896	-0.0320704	0.0551431	-0.0014487	-0.0324689	0.0489954	0.016412	0.0232396	0.0153303	0.00503382	-0.0118715	-0.0156072	-0.00878442	-0.00120447	-0.0139277	0.0375093	-0.00399572	-0.0326867	-0.0210724	-0.0242262
55178	species	Preussia australis		Sporormiella australis		Sporormiella australis (Speg.) S.I.Ahmed & Cain	Preussia australis	Preussia				Sporormiaceae				Pleosporales		Pleosporomycetidae	Dothideomycetes	Pezizomycotina	Ascomycota	Fungi	Eukaryota	Preussia/Sporomiella species complex;dothideomyceta;leotiomyceta;saccharomyceta;Opisthokonta;cellular organisms;root	-0.00868836	0.00615632	-0.00162727	0.0110949	-0.000894794	0.000955359	-0.00613328	-0.00876217	0.00438808	-0.0034219	-0.0037712	0.00197096	0.00399758	-4.83653e-05	-0.016684	-0.00450294	-0.00426284	0.00145014	0.00784491	-0.00577805	0.00519961	-0.0047609	0.0037728	0.0161016	-0.0134755
265084	genus	Preussia				Preussia Fuckel, 1867		Preussia				Sporormiaceae				Pleosporales		Pleosporomycetidae	Dothideomycetes	Pezizomycotina	Ascomycota	Fungi	Eukaryota	Preussia/Sporomiella species complex;dothideomyceta;leotiomyceta;saccharomyceta;Opisthokonta;cellular organisms;root	0.0301588	-0.0325765	0.0287055	0.000461527	0.0030899	0.0407975	0.0064775	-0.0111831	0.0129995	-0.000575797	0.00427176	-0.0343589	0.00166006	-0.0105301	-0.0319564	-0.0392902	0.0192687	-0.00296385	-0.00108759	-0.0223889	0.0278347	0.0242531	0.0091069	-0.0189327	-0.0294348
1828766	genus	Sparticola						Sparticola				Sporormiaceae				Pleosporales		Pleosporomycetidae	Dothideomycetes	Pezizomycotina	Ascomycota	Fungi	Eukaryota	dothideomyceta;leotiomyceta;saccharomyceta;Opisthokonta;cellular organisms;root	0.00393603	-0.00497699	-0.00650044	0.0315525	-0.00879544	0.00241919	-0.0103043	0.00583946	-0.00918619	0.000212996	-0.00506346	-0.00790839	-0.0114641	-0.00955958	0.0415601	-0.0114915	-0.00275929	-0.0207408	-0.0144433	-0.00984325	0.000657207	0.00502552	-0.0685812	0.00984257	-0.00704411
718241	species	Sporormiella megalospora		Preussia megalospora;Sporormia megalospora			Sporormiella megalospora	Sporormiella				Sporormiaceae				Pleosporales		Pleosporomycetidae	Dothideomycetes	Pezizomycotina	Ascomycota	Fungi	Eukaryota	Preussia/Sporomiella species complex;dothideomyceta;leotiomyceta;saccharomyceta;Opisthokonta;cellular organisms;root	0.0366814	0.0231488	-0.0239241	-0.0247808	0.00396005	0.0357866	0.0192046	0.01695	0.0482221	-0.0380999	0.0115724	-0.00981475	-0.00738251	0.0198179	0.0269095	0.0380392	-0.00725986	-0.0361594	-0.00515534	0.0356515	0.0278756	0.033801	0.005219	-0.00479134	0.0722498
718228	genus	Sporormiella						Sporormiella				Sporormiaceae				Pleosporales		Pleosporomycetidae	Dothideomycetes	Pezizomycotina	Ascomycota	Fungi	Eukaryota	Preussia/Sporomiella species complex;dothideomyceta;leotiomyceta;saccharomyceta;Opisthokonta;cellular organisms;root	0.0366814	0.0231488	-0.0239241	-0.0247808	0.00396005	0.0357866	0.0192046	0.01695	0.0482221	-0.0380999	0.0115724	-0.00981475	-0.00738251	0.0198179	0.0269095	0.0380392	-0.00725986	-0.0361594	-0.00515534	0.0356515	0.0278756	0.033801	0.005219	-0.00479134	0.0722498
325665	species	Westerdykella nigra					Westerdykella nigra	Westerdykella				Sporormiaceae				Pleosporales		Pleosporomycetidae	Dothideomycetes	Pezizomycotina	Ascomycota	Fungi	Eukaryota	dothideomyceta;leotiomyceta;saccharomyceta;Opisthokonta;cellular organisms;root	0.0398998	0.0209848	-0.0246638	-0.0330784	0.0442779	0.0567295	0.00766735	0.0127048	0.0793745	-0.0518718	0.0206262	-0.00728141	0.0265615	0.0158032	0.0184586	0.0267318	-0.00396394	-0.0339368	-0.0142499	0.0291423	0.0272909	0.00383055	-0.0197135	0.00526149	0.00333421
318751	species	Westerdykella ornata					Westerdykella ornata	Westerdykella				Sporormiaceae				Pleosporales		Pleosporomycetidae	Dothideomycetes	Pezizomycotina	Ascomycota	Fungi	Eukaryota	dothideomyceta;leotiomyceta;saccharomyceta;Opisthokonta;cellular organisms;root	-0.0028753	-0.00785079	0.0249861	-0.0171304	-0.00052039	0.0186089	-0.00909405	0.00975886	0.00859391	-0.00440428	-0.0295457	-0.0528675	0.0317407	-0.0305671	0.0561582	-0.0564713	0.0146434	-0.0544153	0.113012	-0.0433712	-0.0464865	0.0132306	0.0285075	-0.00199052	0.00745363
45153	genus	Westerdykella		Eremodothis				Westerdykella				Sporormiaceae				Pleosporales		Pleosporomycetidae	Dothideomycetes	Pezizomycotina	Ascomycota	Fungi	Eukaryota	dothideomyceta;leotiomyceta;saccharomyceta;Opisthokonta;cellular organisms;root	0.0263519	0.00934805	0.000229412	-0.0357358	0.0311441	0.0536217	-0.00101544	0.0159883	0.0626109	-0.0400541	-0.00634837	-0.0428106	0.0414962	-0.0105081	0.053108	-0.0211669	0.00760107	-0.062884	0.0702933	-0.0101274	-0.0136623	0.0121431	0.00625908	0.0023281	0.00767817
718227	no rank	Preussia/Sporomiella species complex										Sporormiaceae				Pleosporales		Pleosporomycetidae	Dothideomycetes	Pezizomycotina	Ascomycota	Fungi	Eukaryota	Preussia/Sporomiella species complex;dothideomyceta;leotiomyceta;saccharomyceta;Opisthokonta;cellular organisms;root	0.0327309	-0.029923	0.0266418	6.90712e-05	-0.00563729	0.0392772	0.0108184	-0.00866165	0.0103596	-0.000948528	0.00328087	-0.0357686	-0.00666372	-0.00779993	-0.0275444	-0.033207	0.017832	-0.00675907	0.000492771	-0.0176325	0.0304641	0.0340494	0.0151853	-0.0216035	-0.0072674
55176	family	Sporormiaceae										Sporormiaceae				Pleosporales		Pleosporomycetidae	Dothideomycetes	Pezizomycotina	Ascomycota	Fungi	Eukaryota	dothideomyceta;leotiomyceta;saccharomyceta;Opisthokonta;cellular organisms;root	0.041724	-0.0343307	0.00686872	0.0117482	-0.0236562	0.0272731	0.00140698	-0.00482708	0.0244533	-0.00624315	-0.012058	-0.0239167	-0.0301494	0.0162407	-0.0249233	-0.037658	-0.00251495	-0.0102406	-0.0101094	-0.0339661	-0.00294327	-0.00661624	0.0140326	-0.0244405	0.0278844
278090	genus	Teichospora		Floricola;Misturatosphaeria;Ramusculicola				Teichospora				Teichosporaceae				Pleosporales		Pleosporomycetidae	Dothideomycetes	Pezizomycotina	Ascomycota	Fungi	Eukaryota	dothideomyceta;leotiomyceta;saccharomyceta;Opisthokonta;cellular organisms;root	0.0214595	0.0244936	0.0883229	0.00350645	-0.00706867	0.0269213	0.0194627	-0.000430403	0.01287	-0.00626904	0.0211448	0.00794287	0.0647714	0.00394828	0.04159	-0.00994561	-0.00434976	-0.00817951	-0.00750773	-0.0355409	0.00500163	0.00536583	-0.00694504	0.0180616	-0.0094161
147544	family	Teichosporaceae		Floricolaceae								Teichosporaceae				Pleosporales		Pleosporomycetidae	Dothideomycetes	Pezizomycotina	Ascomycota	Fungi	Eukaryota	dothideomyceta;leotiomyceta;saccharomyceta;Opisthokonta;cellular organisms;root	0.0214595	0.0244936	0.0883229	0.00350645	-0.00706867	0.0269213	0.0194627	-0.000430403	0.01287	-0.00626904	0.0211448	0.00794287	0.0647714	0.00394828	0.04159	-0.00994561	-0.00434976	-0.00817951	-0.00750773	-0.0355409	0.00500163	0.00536583	-0.00694504	0.0180616	-0.0094161
714941	genus	Tetraplosphaeria						Tetraplosphaeria				Tetraplosphaeriaceae				Pleosporales		Pleosporomycetidae	Dothideomycetes	Pezizomycotina	Ascomycota	Fungi	Eukaryota	dothideomyceta;leotiomyceta;saccharomyceta;Opisthokonta;cellular organisms;root	-0.00367473	-0.00968176	0.00773469	0.00928678	0.00951813	-0.00311949	0.00257268	0.00650279	0.00496221	0.00363575	-0.0319156	-0.00585144	0.00329082	-0.00654604	0.0286667	-0.0247073	0.00410432	0.0504812	-0.029018	0.0196617	0.0654834	0.0101046	-0.0152899	-0.059359	0.00852356
714940	family	Tetraplosphaeriaceae				Tetraplosphaeriaceae Kaz. Tanaka & K. Hiray 2009						Tetraplosphaeriaceae				Pleosporales		Pleosporomycetidae	Dothideomycetes	Pezizomycotina	Ascomycota	Fungi	Eukaryota	dothideomyceta;leotiomyceta;saccharomyceta;Opisthokonta;cellular organisms;root	-0.00367473	-0.00968176	0.00773469	0.00928678	0.00951813	-0.00311949	0.00257268	0.00650279	0.00496221	0.00363575	-0.0319156	-0.00585144	0.00329082	-0.00654604	0.0286667	-0.0247073	0.00410432	0.0504812	-0.029018	0.0196617	0.0654834	0.0101046	-0.0152899	-0.059359	0.00852356
1540118	family	Thyridariaceae		Roussoellaceae								Thyridariaceae				Pleosporales		Pleosporomycetidae	Dothideomycetes	Pezizomycotina	Ascomycota	Fungi	Eukaryota	dothideomyceta;leotiomyceta;saccharomyceta;Opisthokonta;cellular organisms;root	-0.00330202	-0.0193993	0.0265191	-0.0302605	-0.0255902	0.0293783	-0.0185844	0.0581713	-0.0103656	-0.0467451	0.0394387	0.0262684	-0.0180675	-0.0169207	-0.0310082	-0.048099	-0.00476061	0.0222515	-0.0215862	-0.0109891	-0.0278506	-0.0102927	-0.00463317	0.0133141	0.0204506
1763018	genus	Cryptocoryneum						Cryptocoryneum								Pleosporales		Pleosporomycetidae	Dothideomycetes	Pezizomycotina	Ascomycota	Fungi	Eukaryota	Pleosporales incertae sedis;dothideomyceta;leotiomyceta;saccharomyceta;Opisthokonta;cellular organisms;root	-0.00190855	0.0355192	0.0154919	0.0381958	0.00580512	-0.0157492	-0.0178026	-0.03134	-0.0264932	-0.0518412	0.0238722	-0.034167	0.026265	0.0141475	-0.0249709	-0.00840531	0.0122572	-0.0169264	-0.026559	0.0188721	-0.00753174	0.0154315	0.0175709	0.00507077	0.00387869
100035	species	Massariosphaeria phaeospora					Massariosphaeria phaeospora	Massariosphaeria								Pleosporales		Pleosporomycetidae	Dothideomycetes	Pezizomycotina	Ascomycota	Fungi	Eukaryota	Pleosporales incertae sedis;dothideomyceta;leotiomyceta;saccharomyceta;Opisthokonta;cellular organisms;root	-0.00657408	0.00445745	-0.00702648	-0.00451045	0.00467465	-0.000472442	0.00328573	0.0185252	-0.00550422	-0.00302673	-0.00465267	-0.00661324	-0.0140809	-4.05693e-05	-0.00656026	0.024952	0.0269177	0.00784615	0.017406	0.00403377	-0.0155727	0.0221251	0.0264224	-0.00582129	-0.00481868
434363	species	Massariosphaeria roumeguerei					Massariosphaeria roumeguerei	Massariosphaeria								Pleosporales		Pleosporomycetidae	Dothideomycetes	Pezizomycotina	Ascomycota	Fungi	Eukaryota	Pleosporales incertae sedis;dothideomyceta;leotiomyceta;saccharomyceta;Opisthokonta;cellular organisms;root	0.04924	0.000720945	0.020124	0.0149371	0.0446686	-0.023812	-0.00221445	0.00381718	-0.0112792	0.00829826	0.00623235	-0.0260479	0.0255001	-0.0267607	0.00102064	-0.0243568	0.0328808	0.00238033	0.0281256	0.0394062	-0.000218108	0.0142477	-0.0423282	-0.0439754	-0.0468867
100034	genus	Massariosphaeria						Massariosphaeria								Pleosporales		Pleosporomycetidae	Dothideomycetes	Pezizomycotina	Ascomycota	Fungi	Eukaryota	Pleosporales incertae sedis;dothideomyceta;leotiomyceta;saccharomyceta;Opisthokonta;cellular organisms;root	0.04924	0.000720945	0.020124	0.0149371	0.0446686	-0.023812	-0.00221445	0.00381718	-0.0112792	0.00829826	0.00623235	-0.0260479	0.0255001	-0.0267607	0.00102064	-0.0243568	0.0328808	0.00238033	0.0281256	0.0394062	-0.000218108	0.0142477	-0.0423282	-0.0439754	-0.0468867
644758	species	Monodictys sp. 148					Monodictys sp. 148	Monodictys								Pleosporales		Pleosporomycetidae	Dothideomycetes	Pezizomycotina	Ascomycota	Fungi	Eukaryota	Pleosporales incertae sedis;dothideomyceta;leotiomyceta;saccharomyceta;Opisthokonta;cellular organisms;root	0.0137348	0.0129153	-0.0109234	0.0152003	-0.0413301	-0.00388545	0.00553082	0.0198192	-0.018212	0.00270019	-0.00453996	-0.0140763	-0.0466563	0.0116152	0.0576994	0.0198634	-0.0177986	-0.0206347	-0.00884487	0.000231977	0.0120135	0.0485015	-0.00150991	-0.0061403	0.0678183
71662	genus	Monodictys						Monodictys								Pleosporales		Pleosporomycetidae	Dothideomycetes	Pezizomycotina	Ascomycota	Fungi	Eukaryota	Pleosporales incertae sedis;dothideomyceta;leotiomyceta;saccharomyceta;Opisthokonta;cellular organisms;root	0.0137348	0.0129153	-0.0109234	0.0152003	-0.0413301	-0.00388545	0.00553082	0.0198192	-0.018212	0.00270019	-0.00453996	-0.0140763	-0.0466563	0.0116152	0.0576994	0.0198634	-0.0177986	-0.0206347	-0.00884487	0.000231977	0.0120135	0.0485015	-0.00150991	-0.0061403	0.0678183
565407	species	Pseudorobillarda phragmitis					Pseudorobillarda phragmitis	Pseudorobillarda								Pleosporales		Pleosporomycetidae	Dothideomycetes	Pezizomycotina	Ascomycota	Fungi	Eukaryota	Pleosporales incertae sedis;dothideomyceta;leotiomyceta;saccharomyceta;Opisthokonta;cellular organisms;root	0.0300236	-0.0369593	-0.0243974	0.00856466	0.0416422	0.00843842	-0.0260889	-0.0165854	0.00609535	-0.0231645	-0.02721	-0.0336109	0.00740751	-0.0124986	-0.024647	-0.0375218	-0.0238893	-0.0140852	0.0166088	-0.0200979	0.0203596	-0.00252483	0.00573157	-0.0635565	0.00411313
565406	genus	Pseudorobillarda						Pseudorobillarda								Pleosporales		Pleosporomycetidae	Dothideomycetes	Pezizomycotina	Ascomycota	Fungi	Eukaryota	Pleosporales incertae sedis;dothideomyceta;leotiomyceta;saccharomyceta;Opisthokonta;cellular organisms;root	0.0300236	-0.0369593	-0.0243974	0.00856466	0.0416422	0.00843842	-0.0260889	-0.0165854	0.00609535	-0.0231645	-0.02721	-0.0336109	0.00740751	-0.0124986	-0.024647	-0.0375218	-0.0238893	-0.0140852	0.0166088	-0.0200979	0.0203596	-0.00252483	0.00573157	-0.0635565	0.00411313
224419	genus	Shiraia						Shiraia								Pleosporales		Pleosporomycetidae	Dothideomycetes	Pezizomycotina	Ascomycota	Fungi	Eukaryota	Pleosporales incertae sedis;dothideomyceta;leotiomyceta;saccharomyceta;Opisthokonta;cellular organisms;root	0.00887285	0.024919	0.0133163	-0.0123268	0.0207284	-0.0102241	-0.0370913	-0.0138085	-0.00738224	0.0112368	-0.00538863	0.0368362	0.00458999	-0.00853321	0.0036834	-0.00175357	0.0541035	0.0470773	-0.00600869	-0.0275551	-0.0140072	-0.0100094	0.017712	-0.00801494	0.0203872
1755443	species	Pleosporales sp.					Pleosporales sp.									Pleosporales		Pleosporomycetidae	Dothideomycetes	Pezizomycotina	Ascomycota	Fungi	Eukaryota	unclassified Pleosporales;dothideomyceta;leotiomyceta;saccharomyceta;Opisthokonta;cellular organisms;root	0.0398272	0.0156344	-0.0258942	0.0205825	-0.0118551	-0.0309786	-0.0144398	-0.0122749	-0.0243665	-0.0330754	0.00579014	-0.0170693	0.00988189	-0.0209085	0.0428017	0.0147802	0.00861173	-0.0207213	-0.0335486	0.0219166	0.0422271	0.0146936	0.0281547	0.00637536	-0.0104385
1541030	species	Pleosporales sp. KO-groupE 2014					Pleosporales sp. KO-groupE 2014									Pleosporales		Pleosporomycetidae	Dothideomycetes	Pezizomycotina	Ascomycota	Fungi	Eukaryota	unclassified Pleosporales;dothideomyceta;leotiomyceta;saccharomyceta;Opisthokonta;cellular organisms;root	-0.00482826	-0.00969751	0.0259726	-0.011195	-0.00187613	0.0179507	-0.00394844	0.00759174	0.0207787	-0.00514089	-0.0395784	-0.0550464	0.0313798	-0.0241912	0.0706908	-0.0495398	0.0214652	-0.0217421	0.0672384	-0.032752	-0.0165425	-0.0313603	0.0106019	-0.0415879	-0.000176155
209472	species	uncultured Pleosporales		uncultured ectomycorrhiza (Pleosporales)			uncultured Pleosporales									Pleosporales		Pleosporomycetidae	Dothideomycetes	Pezizomycotina	Ascomycota	Fungi	Eukaryota	environmental samples;dothideomyceta;leotiomyceta;saccharomyceta;Opisthokonta;cellular organisms;root	0.0100358	-0.0364092	0.0349232	-0.0299008	-0.0084353	-0.0427146	0.0184954	-0.0368271	-0.0182485	-0.0197377	0.0447997	0.0117853	0.0263073	0.00195553	0.0767265	0.0319943	-0.0376243	0.0614257	0.0280031	0.0581237	0.0121983	0.0227222	0.0112614	0.00577946	-0.024377
92860	order	Pleosporales														Pleosporales		Pleosporomycetidae	Dothideomycetes	Pezizomycotina	Ascomycota	Fungi	Eukaryota	dothideomyceta;leotiomyceta;saccharomyceta;Opisthokonta;cellular organisms;root	0.045211	-0.0240353	0.0501512	0.00484672	-0.00281675	-0.0295946	-0.046791	0.0422008	-0.0168477	-0.0301313	-0.0690188	-0.0335385	-0.0195802	0.0337999	-0.0266436	0.0430573	0.01577	0.00269016	0.00468016	-0.0165226	0.0340514	-0.014018	0.0249201	0.0317342	-0.0311912
92862	no rank	unclassified Pleosporales														Pleosporales		Pleosporomycetidae	Dothideomycetes	Pezizomycotina	Ascomycota	Fungi	Eukaryota	unclassified Pleosporales;dothideomyceta;leotiomyceta;saccharomyceta;Opisthokonta;cellular organisms;root	0.0436034	0.00123284	-0.00241677	-0.0123736	0.0246345	-0.0276309	-0.0192435	0.0262313	-0.027989	-0.0232219	0.00420892	-0.0418742	0.00259016	-0.017571	0.0234238	-0.00628276	-0.00918554	0.0150476	-0.0209983	-0.021975	-0.00270593	-0.00752655	0.0279897	0.0187404	0.00121339
209470	no rank	environmental samples														Pleosporales		Pleosporomycetidae	Dothideomycetes	Pezizomycotina	Ascomycota	Fungi	Eukaryota	environmental samples;dothideomyceta;leotiomyceta;saccharomyceta;Opisthokonta;cellular organisms;root	0.0100358	-0.0364092	0.0349232	-0.0299008	-0.0084353	-0.0427146	0.0184954	-0.0368271	-0.0182485	-0.0197377	0.0447997	0.0117853	0.0263073	0.00195553	0.0767265	0.0319943	-0.0376243	0.0614257	0.0280031	0.0581237	0.0121983	0.0227222	0.0112614	0.00577946	-0.024377
147498	no rank	Pleosporales incertae sedis														Pleosporales		Pleosporomycetidae	Dothideomycetes	Pezizomycotina	Ascomycota	Fungi	Eukaryota	Pleosporales incertae sedis;dothideomyceta;leotiomyceta;saccharomyceta;Opisthokonta;cellular organisms;root	0.0524981	-0.00864049	-0.00020545	0.0227353	0.0386927	-0.0321803	-0.00875272	0.0050193	-0.00780012	-0.000362756	-0.0189891	-0.0367484	-0.0050233	-0.0110471	-0.00903616	-0.0221904	-0.00163735	0.00484364	0.0187417	0.00627993	0.0116594	0.0411878	-0.0246691	-0.0382946	0.00331172
5569	genus	Cenococcum						Cenococcum				Gloniaceae						Pleosporomycetidae	Dothideomycetes	Pezizomycotina	Ascomycota	Fungi	Eukaryota	Pleosporomycetidae incertae sedis;dothideomyceta;leotiomyceta;saccharomyceta;Opisthokonta;cellular organisms;root	0.00759801	0.0212772	0.0588732	0.0587971	0.0175245	-0.00821145	-0.00285282	-0.0239113	0.0197164	0.0108844	0.0884347	-0.0859883	0.00154291	0.0411101	-0.0243161	-0.0193805	0.0101878	0.0144624	-0.0204221	-0.0131321	-0.00910355	0.00212892	0.0185267	-0.00188064	0.0175656
531859	genus	Glonium						Glonium				Gloniaceae						Pleosporomycetidae	Dothideomycetes	Pezizomycotina	Ascomycota	Fungi	Eukaryota	Pleosporomycetidae incertae sedis;dothideomyceta;leotiomyceta;saccharomyceta;Opisthokonta;cellular organisms;root	0.0271786	-0.0458124	-0.0508838	0.0422822	-0.0214972	0.0494018	-0.0353225	0.0265602	-0.0489016	0.0422036	0.0352858	0.00658403	0.0719185	0.0107645	-0.00632249	0.0121435	0.0102958	0.0255372	0.031477	0.0030011	0.00205687	-0.00392714	0.0184148	-0.0141685	-0.00751595
603431	family	Gloniaceae										Gloniaceae						Pleosporomycetidae	Dothideomycetes	Pezizomycotina	Ascomycota	Fungi	Eukaryota	Pleosporomycetidae incertae sedis;dothideomyceta;leotiomyceta;saccharomyceta;Opisthokonta;cellular organisms;root	0.0357362	0.00542219	0.00608582	0.0357257	0.0143044	0.04702	-0.012839	0.00840049	0.0252856	0.0039873	0.0802568	-0.0585016	0.0466023	0.0389879	-0.0117339	0.0111609	0.0169862	0.00828149	-0.00231999	0.0205619	0.0153538	0.00733447	0.0187797	-0.0156796	0.0300648
451868	subclass	Pleosporomycetidae																Pleosporomycetidae	Dothideomycetes	Pezizomycotina	Ascomycota	Fungi	Eukaryota	dothideomyceta;leotiomyceta;saccharomyceta;Opisthokonta;cellular organisms;root	0.045211	-0.0240353	0.0501512	0.00484672	-0.00281675	-0.0295946	-0.046791	0.0422008	-0.0168477	-0.0301313	-0.0690188	-0.0335385	-0.0195802	0.0337999	-0.0266436	0.0430573	0.01577	0.00269016	0.00468016	-0.0165226	0.0340514	-0.014018	0.0249201	0.0317342	-0.0311912
715341	no rank	Pleosporomycetidae incertae sedis																Pleosporomycetidae	Dothideomycetes	Pezizomycotina	Ascomycota	Fungi	Eukaryota	Pleosporomycetidae incertae sedis;dothideomyceta;leotiomyceta;saccharomyceta;Opisthokonta;cellular organisms;root	0.0357362	0.00542219	0.00608582	0.0357257	0.0143044	0.04702	-0.012839	0.00840049	0.0252856	0.0039873	0.0802568	-0.0585016	0.0466023	0.0389879	-0.0117339	0.0111609	0.0169862	0.00828149	-0.00231999	0.0205619	0.0153538	0.00733447	0.0187797	-0.0156796	0.0300648
45132	genus	Botryosphaeria						Botryosphaeria				Botryosphaeriaceae				Botryosphaeriales			Dothideomycetes	Pezizomycotina	Ascomycota	Fungi	Eukaryota	Dothideomycetes incertae sedis;dothideomyceta;leotiomyceta;saccharomyceta;Opisthokonta;cellular organisms;root	0.0290919	-0.0117398	-0.0317162	-0.0038569	-0.027823	-0.0221295	0.00576819	0.0062002	-0.0110236	0.0211213	0.00643705	0.00903165	0.0282675	0.00491922	-0.0396101	-0.0227392	-0.0197353	0.0163571	0.0119601	-0.0435953	-0.00524505	-0.0596838	0.0130775	-0.0216265	-0.00258444
276832	genus	Dothiorella						Dothiorella				Botryosphaeriaceae				Botryosphaeriales			Dothideomycetes	Pezizomycotina	Ascomycota	Fungi	Eukaryota	Dothideomycetes incertae sedis;dothideomyceta;leotiomyceta;saccharomyceta;Opisthokonta;cellular organisms;root	-0.0028753	-0.00785079	0.0249861	-0.0171304	-0.00052039	0.0186089	-0.00909405	0.00975886	0.00859391	-0.00440428	-0.0295457	-0.0528675	0.0317407	-0.0305671	0.0561582	-0.0564713	0.0146434	-0.0544153	0.113012	-0.0433712	-0.0464865	0.0132306	0.0285075	-0.00199052	0.00745363
66739	genus	Lasiodiplodia						Lasiodiplodia				Botryosphaeriaceae				Botryosphaeriales			Dothideomycetes	Pezizomycotina	Ascomycota	Fungi	Eukaryota	Dothideomycetes incertae sedis;dothideomyceta;leotiomyceta;saccharomyceta;Opisthokonta;cellular organisms;root	0.0168236	0.0375409	0.00442481	-0.0196973	0.011555	0.00327322	-0.0267895	0.000532338	0.00848704	0.00625563	-0.0109801	0.0233823	0.0104952	-0.0224797	0.022983	0.00511352	0.0520102	0.040532	-0.000837227	-0.0207974	-0.00865769	0.0274794	0.0450099	-0.0277349	-0.0145342
35724	genus	Macrophomina						Macrophomina				Botryosphaeriaceae				Botryosphaeriales			Dothideomycetes	Pezizomycotina	Ascomycota	Fungi	Eukaryota	Dothideomycetes incertae sedis;dothideomyceta;leotiomyceta;saccharomyceta;Opisthokonta;cellular organisms;root	0.0311459	-0.0280722	-0.0309911	0.0185255	-0.00606389	-0.0111394	-0.0209471	0.00813518	-0.00277893	0.00885129	0.0129959	0.0263872	0.0171526	0.00135641	-0.0283	-0.0202906	-0.0342527	0.0252857	0.0230458	-0.0281307	-0.0140476	-0.0687648	0.0356861	-0.0405677	0.0246228
407951	genus	Neofusicoccum						Neofusicoccum				Botryosphaeriaceae				Botryosphaeriales			Dothideomycetes	Pezizomycotina	Ascomycota	Fungi	Eukaryota	Dothideomycetes incertae sedis;dothideomyceta;leotiomyceta;saccharomyceta;Opisthokonta;cellular organisms;root	0.032675	-0.0061249	-0.0372876	0.0181098	-0.00944258	0.0448997	-0.021108	-0.00717267	-0.0578477	0.0329755	0.0129528	-0.00320524	-0.0154424	0.0263769	0.0152925	-0.00442066	-0.0631854	0.00408619	0.0202261	0.00764103	-0.01783	-0.0579996	0.0291411	0.0102056	-0.037152
371114	species	Tiarosporella graminis				Tiarosporella graminis (Piroz. & Shoemaker) Nag Raj	Tiarosporella graminis	Tiarosporella				Botryosphaeriaceae				Botryosphaeriales			Dothideomycetes	Pezizomycotina	Ascomycota	Fungi	Eukaryota	Dothideomycetes incertae sedis;dothideomyceta;leotiomyceta;saccharomyceta;Opisthokonta;cellular organisms;root	-0.00789989	-0.00652623	0.00124919	-0.0087892	0.00111993	-0.00078473	0.00350963	-0.000521069	0.00151226	-0.00623312	-0.0175066	-0.00971473	-0.00456538	-0.0103029	-0.0233404	0.0177198	0.00680761	0.0379364	0.0170788	0.00576504	0.0112504	-0.0183485	0.0158263	-0.0077204	0.0138284
371113	genus	Tiarosporella						Tiarosporella				Botryosphaeriaceae				Botryosphaeriales			Dothideomycetes	Pezizomycotina	Ascomycota	Fungi	Eukaryota	Dothideomycetes incertae sedis;dothideomyceta;leotiomyceta;saccharomyceta;Opisthokonta;cellular organisms;root	-0.00127129	-0.00181193	0.0101128	7.59186e-05	0.00501546	-0.0234837	-0.0163894	-0.00548419	-0.000299555	-0.0103781	-0.0201962	-0.0026819	0.0180764	-0.0445349	-0.0310611	0.00380511	-0.00966934	0.00451678	0.00918979	0.0264958	0.0097178	-0.0337166	-0.0138128	0.00903672	0.0289681
45131	family	Botryosphaeriaceae										Botryosphaeriaceae				Botryosphaeriales			Dothideomycetes	Pezizomycotina	Ascomycota	Fungi	Eukaryota	Dothideomycetes incertae sedis;dothideomyceta;leotiomyceta;saccharomyceta;Opisthokonta;cellular organisms;root	0.0563239	-0.0154367	-0.0152762	-0.0349917	0.00303874	-0.00788542	-0.0010514	-0.0204872	-0.0104896	0.00414005	-0.0152998	0.000326759	-0.00245134	-0.0280085	-0.00785917	-0.0125675	0.00532886	0.0116976	0.0448915	0.023999	-0.00192513	-0.0255073	0.0279321	0.0040132	0.00288413
121621	genus	Phyllosticta						Phyllosticta				Phyllostictaceae				Botryosphaeriales			Dothideomycetes	Pezizomycotina	Ascomycota	Fungi	Eukaryota	Dothideomycetes incertae sedis;dothideomyceta;leotiomyceta;saccharomyceta;Opisthokonta;cellular organisms;root	0.0369552	0.0282666	-0.0205817	-0.00983047	-0.0828999	-0.0203313	0.0510863	0.000681422	-0.00252669	0.00847124	-0.0146426	-0.0119371	-0.00818843	0.0226509	-0.0114078	-0.0237315	-0.00726591	-0.0043732	-0.00909357	0.0204472	-0.0259919	-0.00692794	0.0175197	0.0237724	0.0510471
1424649	family	Phyllostictaceae				Phyllostictaceae Fr.						Phyllostictaceae				Botryosphaeriales			Dothideomycetes	Pezizomycotina	Ascomycota	Fungi	Eukaryota	Dothideomycetes incertae sedis;dothideomyceta;leotiomyceta;saccharomyceta;Opisthokonta;cellular organisms;root	0.0369552	0.0282666	-0.0205817	-0.00983047	-0.0828999	-0.0203313	0.0510863	0.000681422	-0.00252669	0.00847124	-0.0146426	-0.0119371	-0.00818843	0.0226509	-0.0114078	-0.0237315	-0.00726591	-0.0043732	-0.00909357	0.0204472	-0.0259919	-0.00692794	0.0175197	0.0237724	0.0510471
1960861	species	Saccharata eucalyptorum				Saccharata eucalyptorum Crous, 2016	Saccharata eucalyptorum	Saccharata				Saccharataceae				Botryosphaeriales			Dothideomycetes	Pezizomycotina	Ascomycota	Fungi	Eukaryota	Dothideomycetes incertae sedis;dothideomyceta;leotiomyceta;saccharomyceta;Opisthokonta;cellular organisms;root	0.0280502	-0.0178574	0.0421175	0.00594401	-0.0392274	-0.0035857	0.0324992	-0.0134863	0.0308765	0.0395994	-0.00289101	-0.0184972	0.0136238	-0.00694949	-0.00881371	-0.019675	-0.00504496	-0.0123971	0.0422263	0.0249614	-0.0357682	0.0603462	-0.0156458	-0.0147032	-0.0498037
1960863	species	Saccharata hakeicola				Saccharata hakeicola Crous, 2016	Saccharata hakeicola	Saccharata				Saccharataceae				Botryosphaeriales			Dothideomycetes	Pezizomycotina	Ascomycota	Fungi	Eukaryota	Dothideomycetes incertae sedis;dothideomyceta;leotiomyceta;saccharomyceta;Opisthokonta;cellular organisms;root	-0.000462438	0.00634762	0.00917998	-0.00943955	-0.00966691	0.00404156	-0.00230504	0.00653161	0.000441796	0.00350254	-0.00288554	-0.000596844	0.00111996	-0.00237796	-0.00956268	0.0131579	0.00691588	0.00816331	0.0151436	0.0234309	-0.00441767	0.00394289	-0.00252607	-0.0240792	0.0175744
371108	genus	Saccharata				Saccharata Denman & Crous		Saccharata				Saccharataceae				Botryosphaeriales			Dothideomycetes	Pezizomycotina	Ascomycota	Fungi	Eukaryota	Dothideomycetes incertae sedis;dothideomyceta;leotiomyceta;saccharomyceta;Opisthokonta;cellular organisms;root	0.0312244	-0.0313819	0.0459159	0.0222056	-0.0440766	0.00645335	0.00805152	-0.0124414	0.0202275	0.0477015	-0.006941	-0.00121779	0.0472893	-0.0175769	-0.0089817	0.00209509	0.00249371	-0.0324374	0.0314352	0.0426566	-0.043244	0.0118201	-0.0517245	-0.0013098	-0.0320836
1450292	family	Saccharataceae				Saccharataceae Slippers, Boissin & Crous, 2013						Saccharataceae				Botryosphaeriales			Dothideomycetes	Pezizomycotina	Ascomycota	Fungi	Eukaryota	Dothideomycetes incertae sedis;dothideomyceta;leotiomyceta;saccharomyceta;Opisthokonta;cellular organisms;root	0.0312244	-0.0313819	0.0459159	0.0222056	-0.0440766	0.00645335	0.00805152	-0.0124414	0.0202275	0.0477015	-0.006941	-0.00121779	0.0472893	-0.0175769	-0.0089817	0.00209509	0.00249371	-0.0324374	0.0314352	0.0426566	-0.043244	0.0118201	-0.0517245	-0.0013098	-0.0320836
1524408	species	Botryosphaeriales sp. 1 IP-2014					Botryosphaeriales sp. 1 IP-2014									Botryosphaeriales			Dothideomycetes	Pezizomycotina	Ascomycota	Fungi	Eukaryota	unclassified Botryosphaeriales;Dothideomycetes incertae sedis;dothideomyceta;leotiomyceta;saccharomyceta;Opisthokonta;cellular organisms;root	0.0445591	0.00544533	0.0336794	-0.0371913	0.00675862	0.026612	0.00991193	-0.0183996	0.00423767	0.0236494	0.0286217	0.0209199	-0.0137907	-0.0139734	-0.0428992	-0.0296635	0.0334624	0.00284901	-0.0361141	0.000387593	0.0110227	-0.0053386	0.00260405	0.00796912	-0.0251922
1053489	no rank	unclassified Botryosphaeriales														Botryosphaeriales			Dothideomycetes	Pezizomycotina	Ascomycota	Fungi	Eukaryota	unclassified Botryosphaeriales;Dothideomycetes incertae sedis;dothideomyceta;leotiomyceta;saccharomyceta;Opisthokonta;cellular organisms;root	0.0500827	-0.0115223	0.0332993	-0.00980658	-0.0198825	0.0490047	0.0049349	-0.0179091	-0.00472896	0.0367764	0.0216346	0.0348207	-0.000533766	-0.00679109	-0.0325055	-0.00443055	0.0228409	-0.0141	-0.0324792	-0.010131	0.0132365	0.0175508	-0.00971403	-0.00490581	0.00669153
451869	order	Botryosphaeriales														Botryosphaeriales			Dothideomycetes	Pezizomycotina	Ascomycota	Fungi	Eukaryota	Dothideomycetes incertae sedis;dothideomyceta;leotiomyceta;saccharomyceta;Opisthokonta;cellular organisms;root	0.0570977	-0.0243649	0.0304268	-0.0203522	-0.0224712	0.0186157	-0.00521719	-0.0165108	0.0105422	0.0215749	-0.00792323	0.0245241	-0.00746668	-0.0279126	-0.0251477	-0.00475857	-0.00141677	-0.00959812	0.0267203	0.0215983	-0.00421709	-0.03161	0.00533956	0.0249134	0.00228817
1960841	species	Neoscolecobasidium agapanthi				Neoscolecobasidium agapanthi Crous, 2016	Neoscolecobasidium agapanthi	Neoscolecobasidium								Microthyriales			Dothideomycetes	Pezizomycotina	Ascomycota	Fungi	Eukaryota	Microthyriales incertae sedis;Dothideomycetes incertae sedis;dothideomyceta;leotiomyceta;saccharomyceta;Opisthokonta;cellular organisms;root	0.0199815	0.0610489	0.0219682	-0.00315709	0.0134353	-0.0363485	-0.0618018	-0.0113062	-0.021245	0.018083	-0.00910862	0.0547387	0.0366489	-0.0548266	-0.00798853	-0.01155	0.00711191	-0.0238481	0.0013568	0.0350859	0.0212006	-0.00447664	0.0172932	-0.00558834	0.0146171
1960840	genus	Neoscolecobasidium						Neoscolecobasidium								Microthyriales			Dothideomycetes	Pezizomycotina	Ascomycota	Fungi	Eukaryota	Microthyriales incertae sedis;Dothideomycetes incertae sedis;dothideomyceta;leotiomyceta;saccharomyceta;Opisthokonta;cellular organisms;root	0.0199815	0.0610489	0.0219682	-0.00315709	0.0134353	-0.0363485	-0.0618018	-0.0113062	-0.021245	0.018083	-0.00910862	0.0547387	0.0366489	-0.0548266	-0.00798853	-0.01155	0.00711191	-0.0238481	0.0013568	0.0350859	0.0212006	-0.00447664	0.0172932	-0.00558834	0.0146171
1150844	no rank	Microthyriales incertae sedis														Microthyriales			Dothideomycetes	Pezizomycotina	Ascomycota	Fungi	Eukaryota	Microthyriales incertae sedis;Dothideomycetes incertae sedis;dothideomyceta;leotiomyceta;saccharomyceta;Opisthokonta;cellular organisms;root	0.0199815	0.0610489	0.0219682	-0.00315709	0.0134353	-0.0363485	-0.0618018	-0.0113062	-0.021245	0.018083	-0.00910862	0.0547387	0.0366489	-0.0548266	-0.00798853	-0.01155	0.00711191	-0.0238481	0.0013568	0.0350859	0.0212006	-0.00447664	0.0172932	-0.00558834	0.0146171
703495	order	Microthyriales														Microthyriales			Dothideomycetes	Pezizomycotina	Ascomycota	Fungi	Eukaryota	Dothideomycetes incertae sedis;dothideomyceta;leotiomyceta;saccharomyceta;Opisthokonta;cellular organisms;root	0.0199815	0.0610489	0.0219682	-0.00315709	0.0134353	-0.0363485	-0.0618018	-0.0113062	-0.021245	0.018083	-0.00910862	0.0547387	0.0366489	-0.0548266	-0.00798853	-0.01155	0.00711191	-0.0238481	0.0013568	0.0350859	0.0212006	-0.00447664	0.0172932	-0.00558834	0.0146171
1962184	species	Banhegyia cf. setispora G.M. 2015-04-29.1					Banhegyia cf. setispora G.M. 2015-04-29.1	Banhegyia				Patellariaceae				Patellariales			Dothideomycetes	Pezizomycotina	Ascomycota	Fungi	Eukaryota	Dothideomycetes incertae sedis;dothideomyceta;leotiomyceta;saccharomyceta;Opisthokonta;cellular organisms;root	0.0266169	0.0106696	-0.0259229	-0.00732167	0.029553	0.0186053	-0.00276728	0.0125637	0.049527	-0.0274318	0.00052361	-0.0166949	0.000551928	-0.0266372	0.0133241	0.0263609	-0.0245084	0.0138452	-0.0071603	-0.0441403	0.0230157	-0.0294985	-0.0328866	-0.0614782	0.000505612
1962182	genus	Banhegyia						Banhegyia				Patellariaceae				Patellariales			Dothideomycetes	Pezizomycotina	Ascomycota	Fungi	Eukaryota	Dothideomycetes incertae sedis;dothideomyceta;leotiomyceta;saccharomyceta;Opisthokonta;cellular organisms;root	0.0441123	0.030743	-0.00978927	-0.00468506	-0.0065226	-0.00376001	0.0289416	0.0106597	0.060562	0.0133212	0.0278937	-0.0352594	-0.00523271	-0.0128938	0.00317888	0.00506776	-0.0321808	0.0136297	-0.0051958	-0.059247	0.0186234	-0.0603774	-0.0114266	-0.0381266	-0.021494
37883	family	Patellariaceae		Lecanidiaceae								Patellariaceae				Patellariales			Dothideomycetes	Pezizomycotina	Ascomycota	Fungi	Eukaryota	Dothideomycetes incertae sedis;dothideomyceta;leotiomyceta;saccharomyceta;Opisthokonta;cellular organisms;root	0.0441123	0.030743	-0.00978927	-0.00468506	-0.0065226	-0.00376001	0.0289416	0.0106597	0.060562	0.0133212	0.0278937	-0.0352594	-0.00523271	-0.0128938	0.00317888	0.00506776	-0.0321808	0.0136297	-0.0051958	-0.059247	0.0186234	-0.0603774	-0.0114266	-0.0381266	-0.021494
37882	order	Patellariales		Lecanidiales												Patellariales			Dothideomycetes	Pezizomycotina	Ascomycota	Fungi	Eukaryota	Dothideomycetes incertae sedis;dothideomyceta;leotiomyceta;saccharomyceta;Opisthokonta;cellular organisms;root	0.0441123	0.030743	-0.00978927	-0.00468506	-0.0065226	-0.00376001	0.0289416	0.0106597	0.060562	0.0133212	0.0278937	-0.0352594	-0.00523271	-0.0128938	0.00317888	0.00506776	-0.0321808	0.0136297	-0.0051958	-0.059247	0.0186234	-0.0603774	-0.0114266	-0.0381266	-0.021494
1871902	species	Strigula nitidula				Strigula nitidula Mont., 1842	Strigula nitidula	Strigula				Strigulaceae				Strigulales			Dothideomycetes	Pezizomycotina	Ascomycota	Fungi	Eukaryota	Dothideomycetes incertae sedis;dothideomyceta;leotiomyceta;saccharomyceta;Opisthokonta;cellular organisms;root	0.0565088	0.0245169	-0.0234521	0.00267703	-0.0160601	0.0148166	-0.0199743	0.00644977	0.00373939	0.0468157	0.00847785	0.0052662	-0.0195422	0.0458647	0.0102386	-9.914e-05	-0.0155332	-0.0217235	-0.0354734	0.00616817	-0.0200257	0.00375235	0.00798812	0.0378755	-0.0166541
284609	genus	Strigula						Strigula				Strigulaceae				Strigulales			Dothideomycetes	Pezizomycotina	Ascomycota	Fungi	Eukaryota	Dothideomycetes incertae sedis;dothideomyceta;leotiomyceta;saccharomyceta;Opisthokonta;cellular organisms;root	0.0565088	0.0245169	-0.0234521	0.00267703	-0.0160601	0.0148166	-0.0199743	0.00644977	0.00373939	0.0468157	0.00847785	0.0052662	-0.0195422	0.0458647	0.0102386	-9.914e-05	-0.0155332	-0.0217235	-0.0354734	0.00616817	-0.0200257	0.00375235	0.00798812	0.0378755	-0.0166541
714593	family	Strigulaceae										Strigulaceae				Strigulales			Dothideomycetes	Pezizomycotina	Ascomycota	Fungi	Eukaryota	Dothideomycetes incertae sedis;dothideomyceta;leotiomyceta;saccharomyceta;Opisthokonta;cellular organisms;root	0.0565088	0.0245169	-0.0234521	0.00267703	-0.0160601	0.0148166	-0.0199743	0.00644977	0.00373939	0.0468157	0.00847785	0.0052662	-0.0195422	0.0458647	0.0102386	-9.914e-05	-0.0155332	-0.0217235	-0.0354734	0.00616817	-0.0200257	0.00375235	0.00798812	0.0378755	-0.0166541
1824641	order	Strigulales														Strigulales			Dothideomycetes	Pezizomycotina	Ascomycota	Fungi	Eukaryota	Dothideomycetes incertae sedis;dothideomyceta;leotiomyceta;saccharomyceta;Opisthokonta;cellular organisms;root	0.0565088	0.0245169	-0.0234521	0.00267703	-0.0160601	0.0148166	-0.0199743	0.00644977	0.00373939	0.0468157	0.00847785	0.0052662	-0.0195422	0.0458647	0.0102386	-9.914e-05	-0.0155332	-0.0217235	-0.0354734	0.00616817	-0.0200257	0.00375235	0.00798812	0.0378755	-0.0166541
1929954	family	Bezerromycetaceae										Bezerromycetaceae				Tubeufiales			Dothideomycetes	Pezizomycotina	Ascomycota	Fungi	Eukaryota	Dothideomycetes incertae sedis;dothideomyceta;leotiomyceta;saccharomyceta;Opisthokonta;cellular organisms;root	0.0594241	-0.0079656	-0.000337235	0.00348752	-0.00633268	-0.00303977	0.024578	-0.0104953	0.0331969	0.0169458	0.00887814	-0.00168071	-0.0271519	-0.0344336	0.000545198	0.000433715	0.0341177	0.0108396	0.0556309	0.00625511	-0.0118451	0.0465756	0.0172997	-0.0170642	-0.0177725
1122585	species	Acanthostigma chiangmaiense		Acanthostigma chiangmaiensis		Acanthostigma chiangmaiense Boonmee & K.D. Hyde 2011	Acanthostigma chiangmaiense	Acanthostigma				Tubeufiaceae				Tubeufiales			Dothideomycetes	Pezizomycotina	Ascomycota	Fungi	Eukaryota	Dothideomycetes incertae sedis;dothideomyceta;leotiomyceta;saccharomyceta;Opisthokonta;cellular organisms;root	0.0117985	0.0229445	0.0527157	0.025696	0.00979649	-0.0389956	-0.0321212	0.0133967	0.0371047	0.0635155	0.056082	-0.0281364	0.0275419	-0.0317601	-0.0183127	-0.0157614	-0.0503892	-0.0354815	0.00276813	0.0344798	0.0281163	-0.029279	-0.0086664	0.0262696	0.010585
796413	species	Acanthostigma multiseptatum				Acanthostigma multiseptatum Promputtha & A.N. Mill. 2010	Acanthostigma multiseptatum	Acanthostigma				Tubeufiaceae				Tubeufiales			Dothideomycetes	Pezizomycotina	Ascomycota	Fungi	Eukaryota	Dothideomycetes incertae sedis;dothideomyceta;leotiomyceta;saccharomyceta;Opisthokonta;cellular organisms;root	0.0291678	0.0354983	-0.00567572	-0.0451992	-0.0672373	-0.0251313	0.0700859	-0.00255976	-0.0230251	0.0293328	-0.00480199	-0.0319338	0.045823	0.0151842	-0.0310925	-0.0187376	0.02549	-0.0114726	-0.0200711	-0.0471107	0.023117	-0.00129949	-0.0436159	0.00324475	-0.047355
314149	genus	Acanthostigma						Acanthostigma				Tubeufiaceae				Tubeufiales			Dothideomycetes	Pezizomycotina	Ascomycota	Fungi	Eukaryota	Dothideomycetes incertae sedis;dothideomyceta;leotiomyceta;saccharomyceta;Opisthokonta;cellular organisms;root	0.0267605	0.039625	0.0400079	-0.00532132	-0.0312817	-0.0467531	0.0145989	0.00951362	0.0170275	0.0693644	0.0432859	-0.0418071	0.0494436	-0.0172216	-0.0332407	-0.0239161	-0.0265044	-0.0358744	-0.00946635	0.000780034	0.0366328	-0.0248252	-0.0326383	0.0234897	-0.0190026
1541441	species	Helicoma sp. NRRL 66050					Helicoma sp. NRRL 66050	Helicoma				Tubeufiaceae				Tubeufiales			Dothideomycetes	Pezizomycotina	Ascomycota	Fungi	Eukaryota	Dothideomycetes incertae sedis;dothideomyceta;leotiomyceta;saccharomyceta;Opisthokonta;cellular organisms;root	-0.00574065	-0.00940628	0.0463204	-0.0365159	-0.0388478	0.0491375	-0.01329	0.0721195	-0.0264301	-0.0569342	0.062141	0.0352216	-0.0346433	-0.0322362	-0.0226512	-0.0538418	-0.00862015	0.0145057	-0.0226915	-0.0140393	0.0029575	-0.00594983	-0.00890419	0.00415298	-0.0169044
314148	genus	Helicoma						Helicoma				Tubeufiaceae				Tubeufiales			Dothideomycetes	Pezizomycotina	Ascomycota	Fungi	Eukaryota	Dothideomycetes incertae sedis;dothideomyceta;leotiomyceta;saccharomyceta;Opisthokonta;cellular organisms;root	-0.00574065	-0.00940628	0.0463204	-0.0365159	-0.0388478	0.0491375	-0.01329	0.0721195	-0.0264301	-0.0569342	0.062141	0.0352216	-0.0346433	-0.0322362	-0.0226512	-0.0538418	-0.00862015	0.0145057	-0.0226915	-0.0140393	0.0029575	-0.00594983	-0.00890419	0.00415298	-0.0169044
43217	genus	Tubeufia						Tubeufia				Tubeufiaceae				Tubeufiales			Dothideomycetes	Pezizomycotina	Ascomycota	Fungi	Eukaryota	Dothideomycetes incertae sedis;dothideomyceta;leotiomyceta;saccharomyceta;Opisthokonta;cellular organisms;root	0.011194	0.0169636	0.0184374	0.026332	-0.0123271	-0.0184241	0.00901409	0.00278273	0.0450578	0.0458255	0.0487648	-0.0204514	-0.0387856	0.00487275	0.00238085	-0.00911711	-0.0363711	0.00932041	0.0148708	-0.0158993	-0.0110015	-0.0572823	0.0575611	0.0278299	-0.0159136
43216	family	Tubeufiaceae										Tubeufiaceae				Tubeufiales			Dothideomycetes	Pezizomycotina	Ascomycota	Fungi	Eukaryota	Dothideomycetes incertae sedis;dothideomyceta;leotiomyceta;saccharomyceta;Opisthokonta;cellular organisms;root	0.0371687	0.00959251	0.0138578	0.0157273	-0.00894553	-0.0298715	0.000800602	0.0346656	-0.0162183	0.0179615	0.031915	0.048317	0.0108124	-0.0221603	-0.0125495	-0.0157208	-0.0428756	0.0118335	-0.000841993	-0.0250183	-0.0157848	0.00149777	0.0362922	-0.000297646	-0.0309006
1572707	order	Tubeufiales														Tubeufiales			Dothideomycetes	Pezizomycotina	Ascomycota	Fungi	Eukaryota	Dothideomycetes incertae sedis;dothideomyceta;leotiomyceta;saccharomyceta;Opisthokonta;cellular organisms;root	0.0529607	-0.00279957	0.00867498	0.00405496	0.000648321	-0.0185916	0.0138695	0.0356941	0.0113515	-0.00225329	0.0163667	0.0252957	-0.0203768	-0.0395902	-0.0125761	-0.00777013	0.00576815	-0.0115336	0.0464621	0.0111731	-0.0122035	0.0338093	0.0113486	0.00546399	-0.00207014
50375	genus	Fusicladium						Fusicladium				Sympoventuriaceae				Venturiales			Dothideomycetes	Pezizomycotina	Ascomycota	Fungi	Eukaryota	Dothideomycetes incertae sedis;dothideomyceta;leotiomyceta;saccharomyceta;Opisthokonta;cellular organisms;root	0.0403703	-0.00204696	-0.0180197	-0.00606457	-0.0466433	-0.0230701	0.0587172	-0.020188	-0.00342588	0.00034221	-0.00489863	0.010973	-0.0352912	-0.0195441	-0.00335345	0.018476	0.00998619	-0.0353184	-0.0152013	-0.0175748	-0.0414887	0.000323549	0.0706189	-0.030483	-0.0323214
408669	species	Sympoventuria capensis					Sympoventuria capensis	Sympoventuria				Sympoventuriaceae				Venturiales			Dothideomycetes	Pezizomycotina	Ascomycota	Fungi	Eukaryota	Dothideomycetes incertae sedis;dothideomyceta;leotiomyceta;saccharomyceta;Opisthokonta;cellular organisms;root	0.0213846	0.0660669	0.0199299	-0.00908649	0.0262628	-0.000763214	-0.0522632	-0.0215185	-0.0210807	0.0293772	0.0027832	0.071445	-0.00168556	-0.010868	0.0367077	-0.00957525	0.0854534	0.0326013	-0.00524945	-0.0323288	-0.00633262	0.0196567	0.0246929	-0.00829452	-0.000315733
470111	genus	Sympoventuria						Sympoventuria				Sympoventuriaceae				Venturiales			Dothideomycetes	Pezizomycotina	Ascomycota	Fungi	Eukaryota	Dothideomycetes incertae sedis;dothideomyceta;leotiomyceta;saccharomyceta;Opisthokonta;cellular organisms;root	0.0409799	0.0571507	-0.0143988	-0.011051	0.0322529	0.0104961	-0.0331468	0.000591195	0.0261615	-0.0187211	0.00833931	0.0390896	-0.00100748	-0.0202497	0.0228675	0.0291796	0.0172434	-0.00330065	-0.00264462	-0.0200647	-0.00747405	0.0285601	-0.00456342	-0.0112446	-0.0153641
1111112	family	Sympoventuriaceae				Sympoventuriaceae Yin. Zhang, C.L. Schoch & K.D. Hyde						Sympoventuriaceae				Venturiales			Dothideomycetes	Pezizomycotina	Ascomycota	Fungi	Eukaryota	Dothideomycetes incertae sedis;dothideomyceta;leotiomyceta;saccharomyceta;Opisthokonta;cellular organisms;root	0.0579552	0.0333596	-0.00662408	-0.00779697	-0.0231438	-0.0107569	0.0275118	-0.00832068	0.0286783	0.0203284	0.0193349	0.0167831	-0.0321539	-0.0100919	0.0043839	0.0205308	0.0251516	-0.0318302	-0.0149812	-0.00405492	-0.0228823	0.0138444	0.0611229	-0.0145766	0.00103546
5024	genus	Venturia						Venturia				Venturiaceae				Venturiales			Dothideomycetes	Pezizomycotina	Ascomycota	Fungi	Eukaryota	Dothideomycetes incertae sedis;dothideomyceta;leotiomyceta;saccharomyceta;Opisthokonta;cellular organisms;root	0.0444201	0.00473554	-0.0110366	0.00767972	-0.0261785	0.00392344	0.0206198	0.0170994	0.0375176	0.0225925	0.015308	-7.93418e-05	0.00139786	0.0270106	-0.0349066	-0.032809	0.0474073	-0.00904116	0.0272803	0.068266	-0.00408924	-0.00318943	0.0209733	-0.0210086	-0.0283297
1524444	species	Venturiaceae sp. IP-2014					Venturiaceae sp. IP-2014					Venturiaceae				Venturiales			Dothideomycetes	Pezizomycotina	Ascomycota	Fungi	Eukaryota	unclassified Venturiaceae;Dothideomycetes incertae sedis;dothideomyceta;leotiomyceta;saccharomyceta;Opisthokonta;cellular organisms;root	0.0300697	0.0222812	-0.00704598	-0.00572255	-0.0705493	-0.00529069	0.0501847	-0.0114849	0.00701472	0.00954123	-0.0310903	-0.00264143	-0.00724691	0.0114081	0.00792016	0.00265262	-0.0154627	-0.00266666	-0.00873088	-0.00287863	-0.0037776	-0.0503403	0.0549533	-0.0244415	0.0380923
5023	family	Venturiaceae										Venturiaceae				Venturiales			Dothideomycetes	Pezizomycotina	Ascomycota	Fungi	Eukaryota	Dothideomycetes incertae sedis;dothideomyceta;leotiomyceta;saccharomyceta;Opisthokonta;cellular organisms;root	0.0468864	0.00456847	-0.00952971	0.00786612	-0.0453066	0.00889036	0.0294717	0.0127238	0.040184	0.024278	-0.0059946	0.000552761	-0.00589371	0.0295625	-0.0229981	-0.0179858	0.0384052	-0.00945732	0.0185871	0.0733872	-0.00386752	-0.0126018	0.0482369	-0.0391757	0.0171543
243625	no rank	unclassified Venturiaceae										Venturiaceae				Venturiales			Dothideomycetes	Pezizomycotina	Ascomycota	Fungi	Eukaryota	unclassified Venturiaceae;Dothideomycetes incertae sedis;dothideomyceta;leotiomyceta;saccharomyceta;Opisthokonta;cellular organisms;root	0.0300697	0.0222812	-0.00704598	-0.00572255	-0.0705493	-0.00529069	0.0501847	-0.0114849	0.00701472	0.00954123	-0.0310903	-0.00264143	-0.00724691	0.0114081	0.00792016	0.00265262	-0.0154627	-0.00266666	-0.00873088	-0.00287863	-0.0037776	-0.0503403	0.0549533	-0.0244415	0.0380923
1111111	order	Venturiales				Venturiales Yin. Zhang, C.L. Schoch & K.D. Hyde 2011										Venturiales			Dothideomycetes	Pezizomycotina	Ascomycota	Fungi	Eukaryota	Dothideomycetes incertae sedis;dothideomyceta;leotiomyceta;saccharomyceta;Opisthokonta;cellular organisms;root	0.0602786	0.00900149	-0.0140121	0.00689731	-0.0297296	-0.00168418	0.0186502	-0.000980454	0.0297429	0.0223126	0.00434371	0.02057	-0.0190986	0.00611695	-0.00917643	-0.00890572	0.0592683	-0.0107024	0.0175403	0.0364758	-0.00948666	-0.00193541	0.0418086	-0.0411289	0.011894
872982	species	Asteromella pistaciarum				Asteromella pistaciarum Bremer & Petr. 1947	Asteromella pistaciarum	Asteromella											Dothideomycetes	Pezizomycotina	Ascomycota	Fungi	Eukaryota	Dothideomycetes incertae sedis;dothideomyceta;leotiomyceta;saccharomyceta;Opisthokonta;cellular organisms;root	-0.00552128	-0.0397762	0.0678231	-0.00742522	-0.0272819	0.0334582	0.012957	-0.0483349	0.0249196	0.00438567	-0.0289005	0.0331731	0.0493212	0.00856673	0.0440045	0.0352586	-0.0190086	-0.00470797	0.0308645	-0.0307078	-0.0291394	0.00730448	0.000671926	0.0353639	-0.00613288
412481	genus	Asteromella						Asteromella											Dothideomycetes	Pezizomycotina	Ascomycota	Fungi	Eukaryota	Dothideomycetes incertae sedis;dothideomyceta;leotiomyceta;saccharomyceta;Opisthokonta;cellular organisms;root	-0.00552128	-0.0397762	0.0678231	-0.00742522	-0.0272819	0.0334582	0.012957	-0.0483349	0.0249196	0.00438567	-0.0289005	0.0331731	0.0493212	0.00856673	0.0440045	0.0352586	-0.0190086	-0.00470797	0.0308645	-0.0307078	-0.0291394	0.00730448	0.000671926	0.0353639	-0.00613288
61459	species	Coniosporium apollinis					Coniosporium apollinis	Coniosporium											Dothideomycetes	Pezizomycotina	Ascomycota	Fungi	Eukaryota	Dothideomycetes incertae sedis;dothideomyceta;leotiomyceta;saccharomyceta;Opisthokonta;cellular organisms;root	-0.00610029	-0.0190697	0.0193651	-0.00605798	-0.00595129	-0.00850146	-0.0145481	0.00234684	0.0177607	0.00251251	-0.00541424	0.0318941	0.000721583	0.0523953	0.00341972	0.0277205	0.0119933	-0.0431689	-0.0178835	-0.0130926	-0.0445249	-0.0328652	-0.0239624	-0.0230833	0.00632609
1955842	genus	Coniosporium						Coniosporium											Dothideomycetes	Pezizomycotina	Ascomycota	Fungi	Eukaryota	Dothideomycetes incertae sedis;dothideomyceta;leotiomyceta;saccharomyceta;Opisthokonta;cellular organisms;root	-0.00610029	-0.0190697	0.0193651	-0.00605798	-0.00595129	-0.00850146	-0.0145481	0.00234684	0.0177607	0.00251251	-0.00541424	0.0318941	0.000721583	0.0523953	0.00341972	0.0277205	0.0119933	-0.0431689	-0.0178835	-0.0130926	-0.0445249	-0.0328652	-0.0239624	-0.0230833	0.00632609
407088	species	Fusculina eucalypti				Fusculina eucalypti Crous & Summerell, 2009	Fusculina eucalypti	Fusculina											Dothideomycetes	Pezizomycotina	Ascomycota	Fungi	Eukaryota	Dothideomycetes incertae sedis;dothideomyceta;leotiomyceta;saccharomyceta;Opisthokonta;cellular organisms;root	0.0337889	0.0468395	-0.0254932	-0.0143233	0.00776327	-0.0118019	-0.0239178	0.00551134	0.034986	-0.0220432	-0.00157818	0.0487142	-0.0139376	0.0172866	0.00254609	0.00220987	0.00743935	0.014885	0.0197344	0.00531179	-0.0426336	-0.0132062	0.0450424	-0.0124636	0.00512679
407949	genus	Fusculina						Fusculina											Dothideomycetes	Pezizomycotina	Ascomycota	Fungi	Eukaryota	Dothideomycetes incertae sedis;dothideomyceta;leotiomyceta;saccharomyceta;Opisthokonta;cellular organisms;root	0.0337889	0.0468395	-0.0254932	-0.0143233	0.00776327	-0.0118019	-0.0239178	0.00551134	0.034986	-0.0220432	-0.00157818	0.0487142	-0.0139376	0.0172866	0.00254609	0.00220987	0.00743935	0.014885	0.0197344	0.00531179	-0.0426336	-0.0132062	0.0450424	-0.0124636	0.00512679
286661	species	Peltaster fructicola					Peltaster fructicola	Peltaster											Dothideomycetes	Pezizomycotina	Ascomycota	Fungi	Eukaryota	Dothideomycetes incertae sedis;dothideomyceta;leotiomyceta;saccharomyceta;Opisthokonta;cellular organisms;root	0.00775845	0.0115289	0.023497	-0.0159165	0.0862508	0.0286422	0.0519221	0.0178304	-0.0831545	0.0333213	-0.0260717	0.00438204	-0.00597655	0.0350023	0.00189768	-0.0184711	-0.0584634	-0.00617574	-0.00343952	0.0122018	-0.0262682	-0.0179175	-0.00832951	0.00390366	0.00492134
286660	genus	Peltaster				Peltaster Sydow & P. Sydow 1917		Peltaster											Dothideomycetes	Pezizomycotina	Ascomycota	Fungi	Eukaryota	Dothideomycetes incertae sedis;dothideomyceta;leotiomyceta;saccharomyceta;Opisthokonta;cellular organisms;root	0.00775845	0.0115289	0.023497	-0.0159165	0.0862508	0.0286422	0.0519221	0.0178304	-0.0831545	0.0333213	-0.0260717	0.00438204	-0.00597655	0.0350023	0.00189768	-0.0184711	-0.0584634	-0.00617574	-0.00343952	0.0122018	-0.0262682	-0.0179175	-0.00832951	0.00390366	0.00492134
307370	species	Ramimonilia apicalis				Ramimonilia apicalis Stielow & Quaedvlieg, 2015	Ramimonilia apicalis	Ramimonilia											Dothideomycetes	Pezizomycotina	Ascomycota	Fungi	Eukaryota	Dothideomycetes incertae sedis;dothideomyceta;leotiomyceta;saccharomyceta;Opisthokonta;cellular organisms;root	0.00668319	-0.0477077	-0.0121216	-0.00243933	0.0221967	-0.0310875	0.0087841	-0.018207	-0.00398114	0.000540161	-0.00139335	-0.00272972	-0.0297274	-0.0433595	-0.0110373	-0.015553	0.0464489	-0.0403935	-0.0479007	-0.00075568	-0.000565652	0.0107748	0.0131789	-0.00160591	-0.0329927
1664131	genus	Ramimonilia						Ramimonilia											Dothideomycetes	Pezizomycotina	Ascomycota	Fungi	Eukaryota	Dothideomycetes incertae sedis;dothideomyceta;leotiomyceta;saccharomyceta;Opisthokonta;cellular organisms;root	0.00668319	-0.0477077	-0.0121216	-0.00243933	0.0221967	-0.0310875	0.0087841	-0.018207	-0.00398114	0.000540161	-0.00139335	-0.00272972	-0.0297274	-0.0433595	-0.0110373	-0.015553	0.0464489	-0.0403935	-0.0479007	-0.00075568	-0.000565652	0.0107748	0.0131789	-0.00160591	-0.0329927
1423644	species	Spissiomyces ramosus				Spissiomyces ramosus L. Su, L.Y. Guo & Xing.Z. Liu, 2016	Spissiomyces ramosus	Spissiomyces											Dothideomycetes	Pezizomycotina	Ascomycota	Fungi	Eukaryota	Dothideomycetes incertae sedis;dothideomyceta;leotiomyceta;saccharomyceta;Opisthokonta;cellular organisms;root	0.032973	-0.00273631	0.0427117	-0.00762329	0.0185244	0.00525624	-0.00866458	-0.0269558	0.0614086	0.0129616	0.00775057	0.0254627	0.0226333	-0.00368357	0.0257006	0.000783643	0.00542006	0.0548325	-0.0116557	0.00589732	-0.0129712	0.0541833	-0.0254031	0.049466	-0.00113332
1837870	genus	Spissiomyces						Spissiomyces											Dothideomycetes	Pezizomycotina	Ascomycota	Fungi	Eukaryota	Dothideomycetes incertae sedis;dothideomyceta;leotiomyceta;saccharomyceta;Opisthokonta;cellular organisms;root	0.032973	-0.00273631	0.0427117	-0.00762329	0.0185244	0.00525624	-0.00866458	-0.0269558	0.0614086	0.0129616	0.00775057	0.0254627	0.0226333	-0.00368357	0.0257006	0.000783643	0.00542006	0.0548325	-0.0116557	0.00589732	-0.0129712	0.0541833	-0.0254031	0.049466	-0.00113332
1180586	species	Dothideomycetes sp. genotype 252					Dothideomycetes sp. genotype 252												Dothideomycetes	Pezizomycotina	Ascomycota	Fungi	Eukaryota	unclassified Dothideomycetes;dothideomyceta;leotiomyceta;saccharomyceta;Opisthokonta;cellular organisms;root	0.0063798	-0.027312	0.0413613	-0.0250004	-0.00675515	0.0295623	0.00873766	-0.0536634	0.0084718	0.0071015	-0.0292025	0.0295919	0.0238299	0.0502642	0.0296727	-0.0179107	-0.0380129	0.0374196	0.00522855	0.00799045	0.0356709	0.0185646	0.0248002	-0.00148006	-0.0103336
1180614	species	Dothideomycetes sp. genotype 376					Dothideomycetes sp. genotype 376												Dothideomycetes	Pezizomycotina	Ascomycota	Fungi	Eukaryota	unclassified Dothideomycetes;dothideomyceta;leotiomyceta;saccharomyceta;Opisthokonta;cellular organisms;root	-0.00422727	0.00360534	-2.04911e-05	0.0131964	0.00156003	0.00581227	0.00304935	-0.00846993	-0.00565563	-0.0127429	0.00215797	0.00133741	-0.00455576	-0.00881744	-0.0184347	0.000276172	0.00381771	-9.78637e-05	0.00409365	-0.005679	0.0106027	-0.0158449	0.00857397	0.0102128	-0.0321016
1919753	species	Dothideomycetes sp. genotype 724 JMUR-2016					Dothideomycetes sp. genotype 724 JMUR-2016												Dothideomycetes	Pezizomycotina	Ascomycota	Fungi	Eukaryota	unclassified Dothideomycetes;dothideomyceta;leotiomyceta;saccharomyceta;Opisthokonta;cellular organisms;root	0.00143059	-0.0154731	0.036981	0.0300158	-0.0167789	0.0311246	0.0150873	-0.0390222	0.0276856	0.0043644	-0.0393504	0.0429288	0.0080608	-0.00955552	-0.0332649	-0.0127888	-0.0560915	-0.00499052	0.011381	-0.049574	0.0426411	0.0998051	-0.00242312	-0.000367209	0.0137914
1423643	species	Dothideomycetes sp. LS-2013g					Dothideomycetes sp. LS-2013g												Dothideomycetes	Pezizomycotina	Ascomycota	Fungi	Eukaryota	unclassified Dothideomycetes;dothideomyceta;leotiomyceta;saccharomyceta;Opisthokonta;cellular organisms;root	0.0489892	-0.00625987	-0.0202148	-0.0427268	-0.0105451	-0.00523622	0.0503492	-0.0151168	0.0192876	-0.0158509	0.0235798	-0.0118322	0.0230834	-0.00276403	-0.011421	-0.0102357	0.0481967	-0.0500125	-0.0296199	-0.00176485	0.0126085	0.0146714	-0.0556981	0.0217142	-0.000578586
147541	class	Dothideomycetes																	Dothideomycetes	Pezizomycotina	Ascomycota	Fungi	Eukaryota	dothideomyceta;leotiomyceta;saccharomyceta;Opisthokonta;cellular organisms;root	0.045211	-0.0240353	0.0501512	0.00484672	-0.00281675	-0.0295946	-0.046791	0.0422008	-0.0168477	-0.0301313	-0.0690188	-0.0335385	-0.0195802	0.0337999	-0.0266436	0.0430573	0.01577	0.00269016	0.00468016	-0.0165226	0.0340514	-0.014018	0.0249201	0.0317342	-0.0311912
209473	no rank	unclassified Dothideomycetes																	Dothideomycetes	Pezizomycotina	Ascomycota	Fungi	Eukaryota	unclassified Dothideomycetes;dothideomyceta;leotiomyceta;saccharomyceta;Opisthokonta;cellular organisms;root	0.0574478	0.0130138	0.022447	0.0104436	-0.0171322	-0.00353277	0.0113912	-0.0384869	0.02497	-0.00689911	-0.00321908	-0.00198456	-0.012166	0.0273769	0.0315608	-0.034298	-0.0173099	-0.00936878	0.0225067	0.00909295	-0.00599318	0.0237732	0.000842934	0.00100042	-0.0323214
159987	no rank	Dothideomycetes incertae sedis																	Dothideomycetes	Pezizomycotina	Ascomycota	Fungi	Eukaryota	Dothideomycetes incertae sedis;dothideomyceta;leotiomyceta;saccharomyceta;Opisthokonta;cellular organisms;root	0.0508241	-0.0215006	0.0196806	-0.00592175	-0.00726515	0.00115753	-0.00484119	0.0250081	0.00954709	0.0171005	-0.0296437	0.026099	-0.0209265	-0.0114706	-0.00047109	0.00790627	-0.00952913	-0.00432391	0.020173	-0.000667506	-0.00993568	-0.0312054	-0.0127788	0.0282747	-0.0114771
470456	species	Camptophora hylomeconis		Cyphellophora hylomeconis		Camptophora hylomeconis (Crous, de Hoog & H.D. Shin) Reblova & Unter. 2013	Camptophora hylomeconis	Camptophora				Chaetothyriaceae				Chaetothyriales		Chaetothyriomycetidae	Eurotiomycetes	Pezizomycotina	Ascomycota	Fungi	Eukaryota	leotiomyceta;saccharomyceta;Opisthokonta;cellular organisms;root	0.00110131	-0.0178497	-0.00906111	-0.00600015	0.0028935	-0.00786099	-0.0128211	0.00961112	0.0118664	-0.00874263	-0.00672968	0.00168552	0.00925845	0.00846264	-0.0209153	-0.0137373	0.00193149	0.0167577	-0.00763702	-0.00140034	-0.0420876	-0.00851137	0.00239458	0.0145534	0.0456376
1341135	genus	Camptophora						Camptophora				Chaetothyriaceae				Chaetothyriales		Chaetothyriomycetidae	Eurotiomycetes	Pezizomycotina	Ascomycota	Fungi	Eukaryota	leotiomyceta;saccharomyceta;Opisthokonta;cellular organisms;root	0.00110131	-0.0178497	-0.00906111	-0.00600015	0.0028935	-0.00786099	-0.0128211	0.00961112	0.0118664	-0.00874263	-0.00672968	0.00168552	0.00925845	0.00846264	-0.0209153	-0.0137373	0.00193149	0.0167577	-0.00763702	-0.00140034	-0.0420876	-0.00851137	0.00239458	0.0145534	0.0456376
66611	family	Chaetothyriaceae										Chaetothyriaceae				Chaetothyriales		Chaetothyriomycetidae	Eurotiomycetes	Pezizomycotina	Ascomycota	Fungi	Eukaryota	leotiomyceta;saccharomyceta;Opisthokonta;cellular organisms;root	0.0232708	-0.0224544	-0.0202277	-0.00168349	-0.0349255	0.00789574	0.0120878	0.0225549	-0.0193765	0.0338531	-0.0115986	-0.0122722	0.0449396	0.00388558	-0.0191361	-0.0243286	0.0283767	0.0176524	-0.0329595	0.0273012	0.00486883	0.0163202	0.0104978	-0.0549968	-0.0232316
226991	genus	Cyphellophora						Cyphellophora				Cyphellophoraceae				Chaetothyriales		Chaetothyriomycetidae	Eurotiomycetes	Pezizomycotina	Ascomycota	Fungi	Eukaryota	leotiomyceta;saccharomyceta;Opisthokonta;cellular organisms;root	0.011697	-0.00876917	-0.00812786	0.0510501	0.00930657	0.000840865	-0.0103228	0.0498363	-0.0395641	0.00894989	-0.0150402	0.00748414	0.0394558	-0.00978633	0.0428537	0.00887772	-0.0391053	-0.001999	-0.0232043	0.00781449	0.0185845	-0.026845	-0.0409347	0.0127017	0.0191252
1341112	family	Cyphellophoraceae				Cyphellophoraceae Reblova & Unter. 2013						Cyphellophoraceae				Chaetothyriales		Chaetothyriomycetidae	Eurotiomycetes	Pezizomycotina	Ascomycota	Fungi	Eukaryota	leotiomyceta;saccharomyceta;Opisthokonta;cellular organisms;root	0.011697	-0.00876917	-0.00812786	0.0510501	0.00930657	0.000840865	-0.0103228	0.0498363	-0.0395641	0.00894989	-0.0150402	0.00748414	0.0394558	-0.00978633	0.0428537	0.00887772	-0.0391053	-0.001999	-0.0232043	0.00781449	0.0185845	-0.026845	-0.0409347	0.0127017	0.0191252
483470	species	Capronia sp. 97004c					Capronia sp. 97004c	Capronia				Herpotrichiellaceae				Chaetothyriales		Chaetothyriomycetidae	Eurotiomycetes	Pezizomycotina	Ascomycota	Fungi	Eukaryota	leotiomyceta;saccharomyceta;Opisthokonta;cellular organisms;root	-0.00388427	-0.0141274	0.0319999	0.0107522	-0.0221628	0.030705	0.0133714	-0.0260185	0.011735	0.013545	-0.00860698	0.0344656	0.014989	0.0134657	-0.00993697	0.0451113	-0.00453179	-0.0310056	-0.00840622	-0.0156163	-0.0198079	-0.0116531	0.0348172	-0.0275205	-0.0237866
1354935	species	Capronia sp. BRO-2013					Capronia sp. BRO-2013	Capronia				Herpotrichiellaceae				Chaetothyriales		Chaetothyriomycetidae	Eurotiomycetes	Pezizomycotina	Ascomycota	Fungi	Eukaryota	leotiomyceta;saccharomyceta;Opisthokonta;cellular organisms;root	0.0271786	-0.0458124	-0.0508838	0.0422822	-0.0214972	0.0494018	-0.0353225	0.0265602	-0.0489016	0.0422036	0.0352858	0.00658403	0.0719185	0.0107645	-0.00632249	0.0121435	0.0102958	0.0255372	0.031477	0.0030011	0.00205687	-0.00392714	0.0184148	-0.0141685	-0.00751595
43220	genus	Capronia						Capronia				Herpotrichiellaceae				Chaetothyriales		Chaetothyriomycetidae	Eurotiomycetes	Pezizomycotina	Ascomycota	Fungi	Eukaryota	leotiomyceta;saccharomyceta;Opisthokonta;cellular organisms;root	0.0107559	-0.0352281	-0.0101877	0.0340571	-0.0242273	0.042916	-0.0157891	0.00499573	-0.0209679	0.0336682	0.0133602	0.0197674	0.0459938	0.0097035	-0.00671534	0.0387472	0.00391269	-0.0039334	0.00738427	-0.00993985	0.000943209	-0.000819368	0.0326742	-0.0245942	-0.0215257
82105	genus	Cladophialophora						Cladophialophora				Herpotrichiellaceae				Chaetothyriales		Chaetothyriomycetidae	Eurotiomycetes	Pezizomycotina	Ascomycota	Fungi	Eukaryota	leotiomyceta;saccharomyceta;Opisthokonta;cellular organisms;root	0.0377266	0.0152114	0.0125605	0.0377896	0.0354745	0.000440544	0.0285201	0.000978065	0.0106973	-0.0163271	0.0153444	-0.0133587	-0.0490072	0.0129419	0.035398	-0.0198018	0.0369473	-0.0472329	0.0323929	-0.00370932	-0.00410453	-0.0219476	0.039606	0.00146125	-0.00586968
344959	species	Cladoriella eucalypti					Cladoriella eucalypti	Cladoriella				Herpotrichiellaceae				Chaetothyriales		Chaetothyriomycetidae	Eurotiomycetes	Pezizomycotina	Ascomycota	Fungi	Eukaryota	leotiomyceta;saccharomyceta;Opisthokonta;cellular organisms;root	0.0228869	0.0596324	0.00419042	-0.0128108	0.0177684	-0.0220442	-0.0455553	-0.00840733	-0.00734445	0.0104261	0.00108986	0.051975	0.00322754	-0.0310914	0.00211254	0.0186897	0.0361201	0.0214804	0.00826574	-0.0198547	-0.0326387	0.0325918	0.0240011	-0.0191917	-0.0311656
344958	genus	Cladoriella						Cladoriella				Herpotrichiellaceae				Chaetothyriales		Chaetothyriomycetidae	Eurotiomycetes	Pezizomycotina	Ascomycota	Fungi	Eukaryota	leotiomyceta;saccharomyceta;Opisthokonta;cellular organisms;root	0.0246692	0.0536347	0.0312451	0.000750075	0.0228716	-0.0289101	-0.0411033	0.003384	0.0251344	0.0565724	0.0432297	0.0193187	-0.0100472	-0.0184306	-0.00356109	0.0115094	0.0273209	0.0226686	0.0083191	-0.0210941	-0.0244945	0.0259694	0.0285331	-0.00553167	-0.0244504
1049287	species	Exophiala capensis					Exophiala capensis	Exophiala				Herpotrichiellaceae				Chaetothyriales		Chaetothyriomycetidae	Eurotiomycetes	Pezizomycotina	Ascomycota	Fungi	Eukaryota	leotiomyceta;saccharomyceta;Opisthokonta;cellular organisms;root	0.049594	0.0404638	0.0260529	-0.0253586	0.0188804	0.00531148	-0.00671697	-0.000593977	0.0403853	0.0316443	0.0130414	-0.019252	0.0389419	-0.0225591	0.00934588	-0.0229411	0.0108478	-0.0283725	0.005344	-0.00859906	-0.00913778	0.0375141	0.00596418	0.0325664	-0.0504695
414539	species	Exophiala crusticola					Exophiala crusticola	Exophiala				Herpotrichiellaceae				Chaetothyriales		Chaetothyriomycetidae	Eurotiomycetes	Pezizomycotina	Ascomycota	Fungi	Eukaryota	leotiomyceta;saccharomyceta;Opisthokonta;cellular organisms;root	0.00113395	-0.0379754	-0.0174167	-0.00884945	0.0178637	-0.020084	0.022799	-0.0393368	-0.0141501	-0.0122724	0.0334759	0.0138476	-0.0177764	-0.0351186	-0.00504162	0.00295172	0.0388812	-0.044267	-0.00171672	-0.0285781	0.0222022	-0.00578299	0.00826499	0.0220861	-0.00402449
1718875	species	Exophiala sp.					Exophiala sp.	Exophiala				Herpotrichiellaceae				Chaetothyriales		Chaetothyriomycetidae	Eurotiomycetes	Pezizomycotina	Ascomycota	Fungi	Eukaryota	leotiomyceta;saccharomyceta;Opisthokonta;cellular organisms;root	0.00988418	0.0474951	0.0168113	-0.00872235	0.0148481	-0.00430605	-0.0391976	-0.00667639	-0.0137606	0.0239347	-0.00561589	0.0443622	-0.000924341	-0.00661126	0.0349932	-0.00766608	0.0686104	0.0295542	-0.0121931	-0.0190678	-0.00534143	0.0248663	0.0183548	-0.00346268	0.00507987
1850153	species	Exophiala sp. DTO 305-D1					Exophiala sp. DTO 305-D1	Exophiala				Herpotrichiellaceae				Chaetothyriales		Chaetothyriomycetidae	Eurotiomycetes	Pezizomycotina	Ascomycota	Fungi	Eukaryota	leotiomyceta;saccharomyceta;Opisthokonta;cellular organisms;root	0.0384058	0.0259673	0.010787	0.0197693	0.0124651	0.0203595	0.0253433	0.00355202	0.080728	0.0066707	0.0522118	-0.0140665	-0.0397924	0.0164694	-0.00781093	0.00269796	-0.00746777	-0.00716826	0.0607579	0.0391596	0.0109937	-0.059217	0.00725101	0.00979429	-0.0295793
5583	genus	Exophiala		Nadsoniella;Wangiella				Exophiala				Herpotrichiellaceae				Chaetothyriales		Chaetothyriomycetidae	Eurotiomycetes	Pezizomycotina	Ascomycota	Fungi	Eukaryota	leotiomyceta;saccharomyceta;Opisthokonta;cellular organisms;root	0.0502853	0.00884935	0.0224816	0.00974587	-0.00564229	-0.0117458	0.0142472	0.0145686	-0.00177524	-0.0206017	0.0284028	0.0095688	0.0146927	-0.00654434	-0.00559747	-0.0346041	0.0294535	0.0177049	0.0316848	0.0449239	-0.0218071	0.0207866	0.00241221	0.0290754	0.00289716
5587	genus	Rhinocladiella						Rhinocladiella				Herpotrichiellaceae				Chaetothyriales		Chaetothyriomycetidae	Eurotiomycetes	Pezizomycotina	Ascomycota	Fungi	Eukaryota	leotiomyceta;saccharomyceta;Opisthokonta;cellular organisms;root	-0.00515995	0.00437085	0.0541464	0.0217951	-0.00521562	0.0280409	-0.00924097	-0.0312644	-0.0105193	-0.0392028	0.00398188	-0.0557487	0.0444703	0.0179043	0.022625	0.00131164	0.0353855	-0.0535951	0.0288588	-0.0356157	-0.0653908	-0.0197444	0.00980011	-0.0343836	0.0284343
43219	family	Herpotrichiellaceae										Herpotrichiellaceae				Chaetothyriales		Chaetothyriomycetidae	Eurotiomycetes	Pezizomycotina	Ascomycota	Fungi	Eukaryota	leotiomyceta;saccharomyceta;Opisthokonta;cellular organisms;root	0.0569516	-0.00945943	0.0414016	0.0212506	-0.0137972	0.0107937	0.0039128	0.00255129	0.00681416	-0.00280811	-0.0193466	0.0214613	-0.00541975	0.00564183	0.011434	-0.0239998	0.00142929	0.00655259	0.00885092	0.0115336	-0.00810175	-0.0134636	-0.0227013	-0.000758768	0.0139008
1690601	species	Knufia marmoricola				Knufia marmoricola Onofri & Zucconi, 2015	Knufia marmoricola	Knufia				Trichomeriaceae				Chaetothyriales		Chaetothyriomycetidae	Eurotiomycetes	Pezizomycotina	Ascomycota	Fungi	Eukaryota	leotiomyceta;saccharomyceta;Opisthokonta;cellular organisms;root	0.0093714	-0.00279095	0.000706503	-0.0378884	0.0387207	0.0453975	-0.0108033	-0.0332493	-0.0522825	0.0326092	-0.0160611	-0.0335661	-0.0469949	0.023273	-0.00656901	-0.00180039	-0.0409699	-0.0195174	-0.00396268	0.00748376	0.0140101	-0.0124384	-0.000766529	0.0252615	-0.00394293
430999	genus	Knufia						Knufia				Trichomeriaceae				Chaetothyriales		Chaetothyriomycetidae	Eurotiomycetes	Pezizomycotina	Ascomycota	Fungi	Eukaryota	leotiomyceta;saccharomyceta;Opisthokonta;cellular organisms;root	0.0471498	-0.0258838	0.0199513	0.0102186	0.0340303	0.0162047	0.0328736	-0.0277298	-0.018961	-0.0118978	-0.00850762	-0.00332589	0.0241507	-0.0179471	-0.0212899	0.0318547	0.00262441	0.0198362	-0.00439942	0.0228172	0.0083112	-0.0373207	-0.0546786	-0.0329867	-0.0339105
1233474	family	Trichomeriaceae				Trichomeriaceae Chomnunti & K.D. Hyde 2012						Trichomeriaceae				Chaetothyriales		Chaetothyriomycetidae	Eurotiomycetes	Pezizomycotina	Ascomycota	Fungi	Eukaryota	leotiomyceta;saccharomyceta;Opisthokonta;cellular organisms;root	0.0471498	-0.0258838	0.0199513	0.0102186	0.0340303	0.0162047	0.0328736	-0.0277298	-0.018961	-0.0118978	-0.00850762	-0.00332589	0.0241507	-0.0179471	-0.0212899	0.0318547	0.00262441	0.0198362	-0.00439942	0.0228172	0.0083112	-0.0373207	-0.0546786	-0.0329867	-0.0339105
1834872	species	Sarcinomyces sp. 9.L27					Sarcinomyces sp. 9.L27	Sarcinomyces								Chaetothyriales		Chaetothyriomycetidae	Eurotiomycetes	Pezizomycotina	Ascomycota	Fungi	Eukaryota	Chaetothyriales incertae sedis;leotiomyceta;saccharomyceta;Opisthokonta;cellular organisms;root	0.041584	0.0414937	0.0101941	-0.0766225	-0.00252358	0.0427449	-0.00367187	0.0129105	-0.0160753	0.00121425	0.0136772	1.02177e-05	0.00075384	-0.00166431	-0.0323379	-0.0223288	0.0108301	0.0177577	-0.0186937	-0.00416863	0.00590124	0.000626313	-0.0223179	-0.0337666	0.0428882
62074	genus	Sarcinomyces						Sarcinomyces								Chaetothyriales		Chaetothyriomycetidae	Eurotiomycetes	Pezizomycotina	Ascomycota	Fungi	Eukaryota	Chaetothyriales incertae sedis;leotiomyceta;saccharomyceta;Opisthokonta;cellular organisms;root	0.0393222	0.0368399	0.008749	-0.0756048	-0.00146745	0.0448863	-0.00235195	0.0130984	-0.00760807	-0.00155403	0.00613089	-0.00436393	0.006754	-0.00289232	-0.0225376	-0.0311265	0.019111	0.0213732	-0.0235716	-0.00592319	0.0149045	0.000264616	-0.00593169	-0.0308241	0.0342576
1750783	species	Chaetothyriales sp. A1022					Chaetothyriales sp. A1022									Chaetothyriales		Chaetothyriomycetidae	Eurotiomycetes	Pezizomycotina	Ascomycota	Fungi	Eukaryota	unclassified Chaetothyriales;leotiomyceta;saccharomyceta;Opisthokonta;cellular organisms;root	0.0256338	0.00488071	0.00522141	-0.0158905	0.0157403	0.0622309	0.0149742	-0.009476	0.0648466	-0.0272789	0.0085546	0.0193481	0.0295733	0.0208319	0.00606524	0.0511338	-0.00604678	-0.0462223	-0.0161253	0.00962698	0.00532601	-0.00556767	0.01075	-0.0158427	-0.0145569
1664452	species	Chaetothyriales sp. G4.5E1d					Chaetothyriales sp. G4.5E1d									Chaetothyriales		Chaetothyriomycetidae	Eurotiomycetes	Pezizomycotina	Ascomycota	Fungi	Eukaryota	unclassified Chaetothyriales;leotiomyceta;saccharomyceta;Opisthokonta;cellular organisms;root	0.0262759	-0.00733565	0.022444	-0.00223327	0.0308283	0.0229537	-0.00837575	-0.00786305	-0.0109799	0.0738308	0.0217537	-0.0492232	-0.0653092	0.0173631	0.0124556	-0.0257408	-0.040685	-0.0345004	-0.0423023	0.019988	-0.00316471	0.0242787	0.0282684	-0.00517403	-0.0386148
1664454	species	Chaetothyriales sp. G7.5F1a2					Chaetothyriales sp. G7.5F1a2									Chaetothyriales		Chaetothyriomycetidae	Eurotiomycetes	Pezizomycotina	Ascomycota	Fungi	Eukaryota	unclassified Chaetothyriales;leotiomyceta;saccharomyceta;Opisthokonta;cellular organisms;root	0.0143329	0.0477843	0.00438175	-0.0107503	0.015541	-0.0194103	-0.051182	-0.013413	-0.00354431	0.0150324	0.00794628	0.0831456	0.00156995	0.0578465	0.0251649	-0.042584	0.0583136	0.0113433	0.0128813	-0.0240149	0.00568221	0.0122471	0.0123924	-0.0236837	0.00380703
980150	species	Chaetothyriales sp. M-Cre1-1					Chaetothyriales sp. M-Cre1-1									Chaetothyriales		Chaetothyriomycetidae	Eurotiomycetes	Pezizomycotina	Ascomycota	Fungi	Eukaryota	unclassified Chaetothyriales;leotiomyceta;saccharomyceta;Opisthokonta;cellular organisms;root	0.0238159	0.0233131	-0.0148206	0.025867	-0.035756	-0.0106156	0.021376	-0.0179329	0.0158685	-0.0196228	-0.000118789	0.0223146	-0.0367742	-0.00571945	0.0191537	-0.0199273	-0.0506512	0.00965889	0.0200944	-0.00917366	-0.0325119	-0.0954988	0.0741459	0.0121382	-0.020219
1541146	species	Chaetothyriales sp. MP-2014					Chaetothyriales sp. MP-2014									Chaetothyriales		Chaetothyriomycetidae	Eurotiomycetes	Pezizomycotina	Ascomycota	Fungi	Eukaryota	unclassified Chaetothyriales;leotiomyceta;saccharomyceta;Opisthokonta;cellular organisms;root	0.00924468	0.00322288	0.0540976	0.0233694	0.0144698	-0.0190002	-0.00271663	0.0210064	0.0618345	0.0930963	0.0828954	-0.0509693	-0.0252163	0.0170119	-0.0105933	-0.00938238	-0.00817725	0.00772646	0.00218132	-0.00741838	0.00776765	-0.00479571	0.0149159	0.0219609	0.00533607
634182	species	Chaetothyriales sp. TRN1		Chaetothyriales sp.TRN1			Chaetothyriales sp. TRN1									Chaetothyriales		Chaetothyriomycetidae	Eurotiomycetes	Pezizomycotina	Ascomycota	Fungi	Eukaryota	unclassified Chaetothyriales;leotiomyceta;saccharomyceta;Opisthokonta;cellular organisms;root	0.0229896	-0.0100023	0.0402365	-0.0286526	-0.030227	0.0303267	0.037975	-0.0217615	0.0266747	-0.00357449	-0.013402	0.00119008	0.0379675	0.0220191	0.0155969	0.0243061	0.0388683	-0.0142964	0.0542537	0.0433381	-0.0196204	-0.00972916	-0.0463454	0.034549	-0.025794
34395	order	Chaetothyriales														Chaetothyriales		Chaetothyriomycetidae	Eurotiomycetes	Pezizomycotina	Ascomycota	Fungi	Eukaryota	leotiomyceta;saccharomyceta;Opisthokonta;cellular organisms;root	0.0576374	-0.0119723	0.0420335	0.0190918	-0.0107944	0.00671241	-0.00197443	0.002987	0.0029597	-0.00546286	-0.0258869	0.00861759	-0.00441042	0.00392348	0.00728326	-0.0251377	0.000374455	0.00381988	0.000572208	0.0140643	-0.0213658	-0.0140472	-0.0293327	0.00913485	0.0197282
316340	no rank	unclassified Chaetothyriales														Chaetothyriales		Chaetothyriomycetidae	Eurotiomycetes	Pezizomycotina	Ascomycota	Fungi	Eukaryota	unclassified Chaetothyriales;leotiomyceta;saccharomyceta;Opisthokonta;cellular organisms;root	0.0466445	0.00527168	0.044811	-0.00913656	-0.000462196	0.0126719	0.013107	-0.0565174	0.00898582	0.00708146	0.0113327	0.00202606	-0.0153713	0.0246393	0.0132299	-0.00407873	0.0428657	-0.023919	0.0226144	0.0249819	-0.0368698	-0.0231735	-0.0149984	0.0279414	-0.0429146
156300	no rank	Chaetothyriales incertae sedis														Chaetothyriales		Chaetothyriomycetidae	Eurotiomycetes	Pezizomycotina	Ascomycota	Fungi	Eukaryota	Chaetothyriales incertae sedis;leotiomyceta;saccharomyceta;Opisthokonta;cellular organisms;root	0.0393222	0.0368399	0.008749	-0.0756048	-0.00146745	0.0448863	-0.00235195	0.0130984	-0.00760807	-0.00155403	0.00613089	-0.00436393	0.006754	-0.00289232	-0.0225376	-0.0311265	0.019111	0.0213732	-0.0235716	-0.00592319	0.0149045	0.000264616	-0.00593169	-0.0308241	0.0342576
1891666	species	Neophaeomoniella sp.					Neophaeomoniella sp.	Neophaeomoniella								Phaeomoniellales		Chaetothyriomycetidae	Eurotiomycetes	Pezizomycotina	Ascomycota	Fungi	Eukaryota	Phaeomoniellales incertae sedis;leotiomyceta;saccharomyceta;Opisthokonta;cellular organisms;root	-0.0028753	-0.00785079	0.0249861	-0.0171304	-0.00052039	0.0186089	-0.00909405	0.00975886	0.00859391	-0.00440428	-0.0295457	-0.0528675	0.0317407	-0.0305671	0.0561582	-0.0564713	0.0146434	-0.0544153	0.113012	-0.0433712	-0.0464865	0.0132306	0.0285075	-0.00199052	0.00745363
1671297	genus	Neophaeomoniella						Neophaeomoniella								Phaeomoniellales		Chaetothyriomycetidae	Eurotiomycetes	Pezizomycotina	Ascomycota	Fungi	Eukaryota	Phaeomoniellales incertae sedis;leotiomyceta;saccharomyceta;Opisthokonta;cellular organisms;root	-0.0028753	-0.00785079	0.0249861	-0.0171304	-0.00052039	0.0186089	-0.00909405	0.00975886	0.00859391	-0.00440428	-0.0295457	-0.0528675	0.0317407	-0.0305671	0.0561582	-0.0564713	0.0146434	-0.0544153	0.113012	-0.0433712	-0.0464865	0.0132306	0.0285075	-0.00199052	0.00745363
158045	genus	Phaeomoniella						Phaeomoniella								Phaeomoniellales		Chaetothyriomycetidae	Eurotiomycetes	Pezizomycotina	Ascomycota	Fungi	Eukaryota	Phaeomoniellales incertae sedis;leotiomyceta;saccharomyceta;Opisthokonta;cellular organisms;root	0.042006	0.00228572	0.0122758	-0.0559541	-0.0197363	0.00624271	0.00814729	0.000656089	0.012429	-0.0272323	-0.00766196	-0.00429652	0.0105563	-0.0125424	-0.0239873	-0.00130601	-0.0745021	0.0239428	-0.0152256	0.0183945	-0.0143483	0.0178752	0.0129037	-0.0189053	0.0175443
1671301	genus	Pseudophaeomoniella						Pseudophaeomoniella								Phaeomoniellales		Chaetothyriomycetidae	Eurotiomycetes	Pezizomycotina	Ascomycota	Fungi	Eukaryota	Phaeomoniellales incertae sedis;leotiomyceta;saccharomyceta;Opisthokonta;cellular organisms;root	0.0378449	0.0352805	-0.00996845	-0.0230631	-0.00968526	0.0144097	0.0332103	-0.0174343	0.0129254	-0.0471584	0.0177641	-0.066168	0.0514522	0.0378044	-0.0352133	-0.00647236	0.0164584	-0.00781468	-0.0368539	-0.00452297	-0.0132579	0.0138798	-0.0168977	-0.00403671	0.0298456
1618100	order	Phaeomoniellales				Phaeomoniellales K.-H. Chen, A.E. Arnold, Gueidan & Lutzoni, 2015										Phaeomoniellales		Chaetothyriomycetidae	Eurotiomycetes	Pezizomycotina	Ascomycota	Fungi	Eukaryota	leotiomyceta;saccharomyceta;Opisthokonta;cellular organisms;root	0.0407473	0.00903702	0.0299365	-0.038077	0.0012842	0.00991825	0.0262893	0.00711598	-0.00489004	-0.0447802	-0.00862611	-0.0245157	0.031984	-0.00651854	-0.0137149	-0.0184736	-0.0677902	0.012625	0.0043803	0.00345907	-0.0344674	0.0202435	0.0239124	-0.022368	0.0274031
1618111	no rank	Phaeomoniellales incertae sedis														Phaeomoniellales		Chaetothyriomycetidae	Eurotiomycetes	Pezizomycotina	Ascomycota	Fungi	Eukaryota	Phaeomoniellales incertae sedis;leotiomyceta;saccharomyceta;Opisthokonta;cellular organisms;root	0.0407473	0.00903702	0.0299365	-0.038077	0.0012842	0.00991825	0.0262893	0.00711598	-0.00489004	-0.0447802	-0.00862611	-0.0245157	0.031984	-0.00651854	-0.0137149	-0.0184736	-0.0677902	0.012625	0.0043803	0.00345907	-0.0344674	0.0202435	0.0239124	-0.022368	0.0274031
364733	species	Endocarpon pusillum					Endocarpon pusillum	Endocarpon				Verrucariaceae				Verrucariales		Chaetothyriomycetidae	Eurotiomycetes	Pezizomycotina	Ascomycota	Fungi	Eukaryota	leotiomyceta;saccharomyceta;Opisthokonta;cellular organisms;root	0.0276958	-0.00899461	-0.015771	-0.0322404	-0.0408169	-0.0292498	0.0547145	-0.0186607	-0.0327167	0.0115061	0.00904586	-0.0184103	-0.0107194	-0.00657714	-0.00159974	0.00457004	0.042438	-0.045505	-0.0108857	-0.0292982	0.0346491	0.0136036	-0.0232459	0.0199039	0.0305869
364710	genus	Endocarpon						Endocarpon				Verrucariaceae				Verrucariales		Chaetothyriomycetidae	Eurotiomycetes	Pezizomycotina	Ascomycota	Fungi	Eukaryota	leotiomyceta;saccharomyceta;Opisthokonta;cellular organisms;root	0.0276958	-0.00899461	-0.015771	-0.0322404	-0.0408169	-0.0292498	0.0547145	-0.0186607	-0.0327167	0.0115061	0.00904586	-0.0184103	-0.0107194	-0.00657714	-0.00159974	0.00457004	0.042438	-0.045505	-0.0108857	-0.0292982	0.0346491	0.0136036	-0.0232459	0.0199039	0.0305869
146292	family	Verrucariaceae		Mastodiaceae		Mastodiaceae Zahlbr. 1907;Verrucaria Schrad., 1794						Verrucariaceae				Verrucariales		Chaetothyriomycetidae	Eurotiomycetes	Pezizomycotina	Ascomycota	Fungi	Eukaryota	leotiomyceta;saccharomyceta;Opisthokonta;cellular organisms;root	0.0227545	-0.0285942	-0.0224408	-0.0045075	-0.0421185	0.00509706	0.0295623	-0.00615855	-0.0331792	0.026919	0.00410036	-0.00831765	0.0175048	0.00342111	0.00834419	0.0117786	0.0475881	-0.0195231	-0.00119908	-0.00970348	0.0239269	-0.0151773	-0.0403956	0.0337117	0.0160844
146291	order	Verrucariales														Verrucariales		Chaetothyriomycetidae	Eurotiomycetes	Pezizomycotina	Ascomycota	Fungi	Eukaryota	leotiomyceta;saccharomyceta;Opisthokonta;cellular organisms;root	0.0227545	-0.0285942	-0.0224408	-0.0045075	-0.0421185	0.00509706	0.0295623	-0.00615855	-0.0331792	0.026919	0.00410036	-0.00831765	0.0175048	0.00342111	0.00834419	0.0117786	0.0475881	-0.0195231	-0.00119908	-0.00970348	0.0239269	-0.0151773	-0.0403956	0.0337117	0.0160844
451870	subclass	Chaetothyriomycetidae																Chaetothyriomycetidae	Eurotiomycetes	Pezizomycotina	Ascomycota	Fungi	Eukaryota	leotiomyceta;saccharomyceta;Opisthokonta;cellular organisms;root	0.0564506	-0.0135365	0.0407899	0.0169107	-0.00908672	0.00327528	-0.00440884	0.00461502	0.0036286	-0.00642221	-0.0278571	0.00715514	-0.00375244	0.00064944	0.00340245	-0.0216973	-0.0020684	0.00535462	0.00251754	0.0110745	-0.0257437	-0.0135371	-0.0246384	0.0119473	0.0180768
5052	genus	Aspergillus		Petromyces				Aspergillus				Aspergillaceae				Eurotiales		Eurotiomycetidae	Eurotiomycetes	Pezizomycotina	Ascomycota	Fungi	Eukaryota	leotiomyceta;saccharomyceta;Opisthokonta;cellular organisms;root	0.0234135	-0.0115336	0.0423808	-0.04449	0.007967	0.00249655	0.0578754	0.0100049	0.00945242	-0.0117003	-0.000738403	0.00586778	0.0690474	0.0373146	0.0355183	0.0289694	-0.00640536	-0.0468064	0.022373	-0.0229714	-0.0480637	-0.0104994	-0.00219611	-0.0288285	-0.00604759
5073	genus	Penicillium		Eupenicillium				Penicillium				Aspergillaceae				Eurotiales		Eurotiomycetidae	Eurotiomycetes	Pezizomycotina	Ascomycota	Fungi	Eukaryota	leotiomyceta;saccharomyceta;Opisthokonta;cellular organisms;root	0.0248898	0.00961177	0.0344622	0.0218034	0.000695515	-0.0181576	0.0537818	0.0330121	0.00914296	0.0540603	-0.00843749	-0.0107352	0.00722442	-0.00289582	-0.00692782	-0.0176265	-0.0290705	-0.00541955	-0.0334624	-0.0214728	-0.0107205	0.0780058	-0.0115545	-0.0202326	-0.0418659
1131492	family	Aspergillaceae				Aspergillaceae Link 1826						Aspergillaceae				Eurotiales		Eurotiomycetidae	Eurotiomycetes	Pezizomycotina	Ascomycota	Fungi	Eukaryota	leotiomyceta;saccharomyceta;Opisthokonta;cellular organisms;root	0.0299597	-0.0143146	0.0558163	-0.013375	0.00369209	-0.00270834	0.0439711	0.0145041	0.0343751	0.0242431	-0.00125256	-0.00481651	0.0380963	0.0189977	0.0287737	0.014075	-0.0306659	-0.0369358	-0.00331561	-0.0198619	-0.0471282	0.0562687	-0.00124459	-0.0424299	-0.0295659
33202	genus	Paecilomyces						Paecilomyces				Thermoascaceae				Eurotiales		Eurotiomycetidae	Eurotiomycetes	Pezizomycotina	Ascomycota	Fungi	Eukaryota	leotiomyceta;saccharomyceta;Opisthokonta;cellular organisms;root	-0.00601181	-0.0105967	0.0152293	-0.000738238	-0.00741162	0.0138044	-0.00129916	-0.0100581	0.0101557	0.00449822	-0.016998	0.00774207	0.0101619	0.008806	0.0217684	0.0204134	0.00264543	0.000798511	-0.0188992	-0.00545134	-0.0203123	-0.0491305	-0.0491699	0.0193033	-0.00684544
1131624	family	Thermoascaceae				Thermoascaceae Apinis 1967						Thermoascaceae				Eurotiales		Eurotiomycetidae	Eurotiomycetes	Pezizomycotina	Ascomycota	Fungi	Eukaryota	leotiomyceta;saccharomyceta;Opisthokonta;cellular organisms;root	-0.00836474	-0.014237	0.0438076	-0.0265154	-0.0329248	0.0447985	-0.0103837	0.0441718	-0.0115832	-0.037321	0.0321303	0.0305791	-0.0174245	-0.0166763	-0.000628321	-0.0237924	-0.00425247	0.0108927	-0.0296019	-0.0138723	-0.0123522	-0.0392031	-0.0413339	0.0166948	-0.0169038
36649	species	Talaromyces aculeatus		Penicillium aculeatum;Penicillium aculeatus		Penicillium aculeatum Raper & Fennell 1948;Talaromyces aculeatus (Raper & Fennell) Samson, Yilmaz, Frisvad & Seifert 2011	Talaromyces aculeatus	Talaromyces				Trichocomaceae				Eurotiales		Eurotiomycetidae	Eurotiomycetes	Pezizomycotina	Ascomycota	Fungi	Eukaryota	leotiomyceta;saccharomyceta;Opisthokonta;cellular organisms;root	0.0042674	0.0257359	0.00134174	-0.0035133	-0.00558136	-0.0244801	-0.0180022	-0.000638241	-0.00808321	0.000198029	-0.00371274	0.0236112	0.00441026	-0.0125179	-0.0185962	0.0046334	0.00304804	-0.0232871	0.00481338	0.0319747	0.00662731	0.0138668	0.0169063	0.00396564	-0.00128549
5094	genus	Talaromyces						Talaromyces				Trichocomaceae				Eurotiales		Eurotiomycetidae	Eurotiomycetes	Pezizomycotina	Ascomycota	Fungi	Eukaryota	leotiomyceta;saccharomyceta;Opisthokonta;cellular organisms;root	0.0237973	0.043583	-0.00308468	-0.0346708	-0.0518282	-0.0353106	0.0370702	-0.00227616	-0.0221412	0.0210184	-0.0060603	-0.00592359	0.0357532	0.0018977	-0.0353657	-0.0100386	0.0203118	-0.0247399	-0.0108596	-0.010773	0.0211703	0.00894471	-0.0190104	0.00513194	-0.0346196
28568	family	Trichocomaceae		Eurotiaceae								Trichocomaceae				Eurotiales		Eurotiomycetidae	Eurotiomycetes	Pezizomycotina	Ascomycota	Fungi	Eukaryota	leotiomyceta;saccharomyceta;Opisthokonta;cellular organisms;root	0.0237973	0.043583	-0.00308468	-0.0346708	-0.0518282	-0.0353106	0.0370702	-0.00227616	-0.0221412	0.0210184	-0.0060603	-0.00592359	0.0357532	0.0018977	-0.0353657	-0.0100386	0.0203118	-0.0247399	-0.0108596	-0.010773	0.0211703	0.00894471	-0.0190104	0.00513194	-0.0346196
5042	order	Eurotiales		Elaphomycetales												Eurotiales		Eurotiomycetidae	Eurotiomycetes	Pezizomycotina	Ascomycota	Fungi	Eukaryota	leotiomyceta;saccharomyceta;Opisthokonta;cellular organisms;root	0.0262215	-0.0119632	0.0689895	-0.0232664	-0.0101135	0.00753252	0.0328221	0.0297422	0.0259531	0.00911477	0.00967998	0.0129174	0.030577	0.00844975	0.0219624	0.00569365	-0.0296146	-0.0368378	-0.0127578	-0.0154123	-0.0471452	0.0421308	-0.0119603	-0.0327271	-0.0343742
5104	genus	Ascosphaera						Ascosphaera				Ascosphaeraceae				Onygenales		Eurotiomycetidae	Eurotiomycetes	Pezizomycotina	Ascomycota	Fungi	Eukaryota	leotiomyceta;saccharomyceta;Opisthokonta;cellular organisms;root	0.000473147	0.0104233	0.023559	0.0287788	0.0785858	-0.00962314	0.0891818	0.0726631	-0.047549	0.00394865	-0.0167606	0.0353989	0.0340409	0.0143724	0.0090087	0.000430705	-0.0161681	-0.00426945	0.000479188	-0.00781505	-0.0208997	-0.00895589	0.00903294	0.00972163	0.0174074
5103	family	Ascosphaeraceae										Ascosphaeraceae				Onygenales		Eurotiomycetidae	Eurotiomycetes	Pezizomycotina	Ascomycota	Fungi	Eukaryota	leotiomyceta;saccharomyceta;Opisthokonta;cellular organisms;root	0.000473147	0.0104233	0.023559	0.0287788	0.0785858	-0.00962314	0.0891818	0.0726631	-0.047549	0.00394865	-0.0167606	0.0353989	0.0340409	0.0143724	0.0090087	0.000430705	-0.0161681	-0.00426945	0.000479188	-0.00781505	-0.0208997	-0.00895589	0.00903294	0.00972163	0.0174074
33184	family	Onygenaceae										Onygenaceae				Onygenales		Eurotiomycetidae	Eurotiomycetes	Pezizomycotina	Ascomycota	Fungi	Eukaryota	leotiomyceta;saccharomyceta;Opisthokonta;cellular organisms;root	-0.00227871	0.000527805	0.0222731	0.027093	0.0627074	-0.00906948	0.0653057	0.0563458	-0.0303109	0.00539815	-0.034645	0.0210302	0.0265706	0.00557035	0.0268152	-0.0172787	-0.00858631	0.0328909	-0.0203123	0.00843181	0.0317321	0.000817562	-0.00445336	-0.0353291	0.0184562
33183	order	Onygenales		Gymnoascales												Onygenales		Eurotiomycetidae	Eurotiomycetes	Pezizomycotina	Ascomycota	Fungi	Eukaryota	leotiomyceta;saccharomyceta;Opisthokonta;cellular organisms;root	-0.00227871	0.000527805	0.0222731	0.027093	0.0627074	-0.00906948	0.0653057	0.0563458	-0.0303109	0.00539815	-0.034645	0.0210302	0.0265706	0.00557035	0.0268152	-0.0172787	-0.00858631	0.0328909	-0.0203123	0.00843181	0.0317321	0.000817562	-0.00445336	-0.0353291	0.0184562
1521060	species	Spiromastix asexualis		Spiromastigodes asexualis		Spiromastix asexualis D. A. Sutton, L. Rizzo, Stchigel & Guarro, 2014	Spiromastix asexualis	Spiromastix										Eurotiomycetidae	Eurotiomycetes	Pezizomycotina	Ascomycota	Fungi	Eukaryota	Eurotiomycetidae incertae sedis;leotiomyceta;saccharomyceta;Opisthokonta;cellular organisms;root	0.0291678	0.0354983	-0.00567572	-0.0451992	-0.0672373	-0.0251313	0.0700859	-0.00255976	-0.0230251	0.0293328	-0.00480199	-0.0319338	0.045823	0.0151842	-0.0310925	-0.0187376	0.02549	-0.0114726	-0.0200711	-0.0471107	0.023117	-0.00129949	-0.0436159	0.00324475	-0.047355
1623265	species	Spiromastix sp. CBS 138268					Spiromastix sp. CBS 138268	Spiromastix										Eurotiomycetidae	Eurotiomycetes	Pezizomycotina	Ascomycota	Fungi	Eukaryota	Eurotiomycetidae incertae sedis;leotiomyceta;saccharomyceta;Opisthokonta;cellular organisms;root	-0.00957282	-0.000902608	-0.00333794	-0.0087969	-0.000505703	-0.00878339	-0.00235564	0.00102924	-0.0033871	0.00694534	-0.00470404	-0.00546675	-0.00182369	-0.00556953	-0.00891633	0.00480526	-0.000377296	-0.00297776	0.00193293	-0.0107367	-0.00177022	-0.00302232	0.00314685	0.0119262	-0.00700512
37234	genus	Spiromastix		Spiromastigoides		Spiromastigoides Doweld, 2013;Spiromastix Kuehn & G.F. Orr, 1962		Spiromastix										Eurotiomycetidae	Eurotiomycetes	Pezizomycotina	Ascomycota	Fungi	Eukaryota	Eurotiomycetidae incertae sedis;leotiomyceta;saccharomyceta;Opisthokonta;cellular organisms;root	0.0139466	0.0246232	-0.00641541	-0.0384314	-0.0482157	-0.0241385	0.0482066	-0.00108934	-0.0187987	0.0258207	-0.00676585	-0.0266196	0.0313162	0.00684318	-0.0284761	-0.00991627	0.0178738	-0.0102849	-0.0129097	-0.0411725	0.0151934	-0.00307602	-0.0288036	0.0107978	-0.0386905
1676655	no rank	Eurotiomycetidae incertae sedis																Eurotiomycetidae	Eurotiomycetes	Pezizomycotina	Ascomycota	Fungi	Eukaryota	Eurotiomycetidae incertae sedis;leotiomyceta;saccharomyceta;Opisthokonta;cellular organisms;root	0.0139466	0.0246232	-0.00641541	-0.0384314	-0.0482157	-0.0241385	0.0482066	-0.00108934	-0.0187987	0.0258207	-0.00676585	-0.0266196	0.0313162	0.00684318	-0.0284761	-0.00991627	0.0178738	-0.0102849	-0.0129097	-0.0411725	0.0151934	-0.00307602	-0.0288036	0.0107978	-0.0386905
451871	subclass	Eurotiomycetidae																Eurotiomycetidae	Eurotiomycetes	Pezizomycotina	Ascomycota	Fungi	Eukaryota	leotiomyceta;saccharomyceta;Opisthokonta;cellular organisms;root	0.0220155	-0.0142617	0.0678786	-0.0223915	-0.0075014	0.00427056	0.0318181	0.0306928	0.0255151	0.0115043	7.98551e-05	0.00962995	0.0299625	0.00510425	0.026263	0.000462209	-0.0277137	-0.0236009	-0.0192157	-0.0126513	-0.0294645	0.0425676	-0.0146542	-0.0437015	-0.0328799
124095	species	Mycocalicium victoriae					Mycocalicium victoriae	Mycocalicium				Mycocaliciaceae				Mycocaliciales		Mycocaliciomycetidae	Eurotiomycetes	Pezizomycotina	Ascomycota	Fungi	Eukaryota	leotiomyceta;saccharomyceta;Opisthokonta;cellular organisms;root	0.00924468	0.00322288	0.0540976	0.0233694	0.0144698	-0.0190002	-0.00271663	0.0210064	0.0618345	0.0930963	0.0828954	-0.0509693	-0.0252163	0.0170119	-0.0105933	-0.00938238	-0.00817725	0.00772646	0.00218132	-0.00741838	0.00776765	-0.00479571	0.0149159	0.0219609	0.00533607
39941	genus	Mycocalicium						Mycocalicium				Mycocaliciaceae				Mycocaliciales		Mycocaliciomycetidae	Eurotiomycetes	Pezizomycotina	Ascomycota	Fungi	Eukaryota	leotiomyceta;saccharomyceta;Opisthokonta;cellular organisms;root	0.00924468	0.00322288	0.0540976	0.0233694	0.0144698	-0.0190002	-0.00271663	0.0210064	0.0618345	0.0930963	0.0828954	-0.0509693	-0.0252163	0.0170119	-0.0105933	-0.00938238	-0.00817725	0.00772646	0.00218132	-0.00741838	0.00776765	-0.00479571	0.0149159	0.0219609	0.00533607
39940	family	Mycocaliciaceae										Mycocaliciaceae				Mycocaliciales		Mycocaliciomycetidae	Eurotiomycetes	Pezizomycotina	Ascomycota	Fungi	Eukaryota	leotiomyceta;saccharomyceta;Opisthokonta;cellular organisms;root	0.00924468	0.00322288	0.0540976	0.0233694	0.0144698	-0.0190002	-0.00271663	0.0210064	0.0618345	0.0930963	0.0828954	-0.0509693	-0.0252163	0.0170119	-0.0105933	-0.00938238	-0.00817725	0.00772646	0.00218132	-0.00741838	0.00776765	-0.00479571	0.0149159	0.0219609	0.00533607
148099	order	Mycocaliciales														Mycocaliciales		Mycocaliciomycetidae	Eurotiomycetes	Pezizomycotina	Ascomycota	Fungi	Eukaryota	leotiomyceta;saccharomyceta;Opisthokonta;cellular organisms;root	0.00924468	0.00322288	0.0540976	0.0233694	0.0144698	-0.0190002	-0.00271663	0.0210064	0.0618345	0.0930963	0.0828954	-0.0509693	-0.0252163	0.0170119	-0.0105933	-0.00938238	-0.00817725	0.00772646	0.00218132	-0.00741838	0.00776765	-0.00479571	0.0149159	0.0219609	0.00533607
451879	subclass	Mycocaliciomycetidae																Mycocaliciomycetidae	Eurotiomycetes	Pezizomycotina	Ascomycota	Fungi	Eukaryota	leotiomyceta;saccharomyceta;Opisthokonta;cellular organisms;root	0.00924468	0.00322288	0.0540976	0.0233694	0.0144698	-0.0190002	-0.00271663	0.0210064	0.0618345	0.0930963	0.0828954	-0.0509693	-0.0252163	0.0170119	-0.0105933	-0.00938238	-0.00817725	0.00772646	0.00218132	-0.00741838	0.00776765	-0.00479571	0.0149159	0.0219609	0.00533607
1585410	species	Eurotiomycetes AZ1057					Eurotiomycetes AZ1057												Eurotiomycetes	Pezizomycotina	Ascomycota	Fungi	Eukaryota	unclassified Eurotiomycetes;leotiomyceta;saccharomyceta;Opisthokonta;cellular organisms;root	0.00371032	0.0121798	0.0691473	0.0350377	-0.00651715	0.0257081	0.0030931	0.0151532	0.00126159	-0.0255856	0.094539	-0.0393928	-0.038286	0.0156676	-0.0505694	-0.0373364	0.0274625	0.0190357	0.0304565	0.0161876	0.00467967	-0.0115261	-0.0193843	-0.00951045	-0.0197234
147545	class	Eurotiomycetes																	Eurotiomycetes	Pezizomycotina	Ascomycota	Fungi	Eukaryota	leotiomyceta;saccharomyceta;Opisthokonta;cellular organisms;root	0.0581985	-0.0153617	0.0391352	0.017787	-0.00740728	0.000758919	-0.00712156	0.006135	0.00516194	-0.00377012	-0.0307607	0.00680664	-0.00403337	-0.000688864	-0.000598804	-0.024686	-0.00467119	0.00713283	-0.000445491	0.0122632	-0.0281365	-0.014812	-0.0283562	0.0164915	0.0166288
151555	no rank	unclassified Eurotiomycetes																	Eurotiomycetes	Pezizomycotina	Ascomycota	Fungi	Eukaryota	unclassified Eurotiomycetes;leotiomyceta;saccharomyceta;Opisthokonta;cellular organisms;root	0.00371032	0.0121798	0.0691473	0.0350377	-0.00651715	0.0257081	0.0030931	0.0151532	0.00126159	-0.0255856	0.094539	-0.0393928	-0.038286	0.0156676	-0.0505694	-0.0373364	0.0274625	0.0190357	0.0304565	0.0161876	0.00467967	-0.0115261	-0.0193843	-0.00951045	-0.0197234
663566	class	Geoglossomycetes				Geoglossomycetes Zheng Wang, C.L. Schoch & Spatafora 2009													Geoglossomycetes	Pezizomycotina	Ascomycota	Fungi	Eukaryota	leotiomyceta;saccharomyceta;Opisthokonta;cellular organisms;root	0.0177969	-0.0274391	-0.00376976	0.0122597	0.00661242	-0.00216427	0.010272	0.00106148	0.0098718	0.0158696	-0.0200983	0.00158662	-0.0146416	-0.0181459	-0.00778644	-0.0462539	0.0160834	-0.0411788	-0.0718252	0.063388	-0.0365771	0.0409314	0.0587306	-0.0500716	-0.0873496
1332277	species	Acarospora thamnina		Lecanora cervina var. thamnina			Acarospora thamnina	Acarospora				Acarosporaceae				Acarosporales		Acarosporomycetidae	Lecanoromycetes	Pezizomycotina	Ascomycota	Fungi	Eukaryota	leotiomyceta;saccharomyceta;Opisthokonta;cellular organisms;root	0.0382926	0.022789	-0.0144071	0.0592072	0.0177586	0.0142783	0.0187464	0.022276	-0.018211	-0.00933736	0.0339694	-0.0131882	-0.05886	-0.000534158	0.0221145	0.0408174	0.041596	-0.0282803	0.00920676	0.020273	0.0108938	0.0169831	0.0385538	0.00267138	-0.0157507
88747	genus	Acarospora						Acarospora				Acarosporaceae				Acarosporales		Acarosporomycetidae	Lecanoromycetes	Pezizomycotina	Ascomycota	Fungi	Eukaryota	leotiomyceta;saccharomyceta;Opisthokonta;cellular organisms;root	0.044162	0.0254798	-0.00849901	0.0456217	-0.00112525	0.0120819	0.0361581	0.0154449	-0.0214405	-0.000964214	0.028931	-0.0179505	-0.0444875	0.00408535	0.00751809	0.047328	0.0441251	-0.0350053	0.000887474	0.00333686	-0.000187202	0.0161124	0.0358733	-0.00860425	-0.0236752
286400	species	Polysporina simplex					Polysporina simplex	Polysporina				Acarosporaceae				Acarosporales		Acarosporomycetidae	Lecanoromycetes	Pezizomycotina	Ascomycota	Fungi	Eukaryota	leotiomyceta;saccharomyceta;Opisthokonta;cellular organisms;root	0.0291678	0.0354983	-0.00567572	-0.0451992	-0.0672373	-0.0251313	0.0700859	-0.00255976	-0.0230251	0.0293328	-0.00480199	-0.0319338	0.045823	0.0151842	-0.0310925	-0.0187376	0.02549	-0.0114726	-0.0200711	-0.0471107	0.023117	-0.00129949	-0.0436159	0.00324475	-0.047355
286399	genus	Polysporina						Polysporina				Acarosporaceae				Acarosporales		Acarosporomycetidae	Lecanoromycetes	Pezizomycotina	Ascomycota	Fungi	Eukaryota	leotiomyceta;saccharomyceta;Opisthokonta;cellular organisms;root	0.0291678	0.0354983	-0.00567572	-0.0451992	-0.0672373	-0.0251313	0.0700859	-0.00255976	-0.0230251	0.0293328	-0.00480199	-0.0319338	0.045823	0.0151842	-0.0310925	-0.0187376	0.02549	-0.0114726	-0.0200711	-0.0471107	0.023117	-0.00129949	-0.0436159	0.00324475	-0.047355
286401	genus	Sarcogyne						Sarcogyne				Acarosporaceae				Acarosporales		Acarosporomycetidae	Lecanoromycetes	Pezizomycotina	Ascomycota	Fungi	Eukaryota	leotiomyceta;saccharomyceta;Opisthokonta;cellular organisms;root	-0.00175925	-0.0110679	0.00483925	-0.017018	-0.000472324	-0.0178236	-0.0117484	0.00978717	0.00922475	-0.00640523	0.000533718	0.0166659	0.00177373	0.0436662	-0.00890857	-0.010781	-0.00385153	-0.00878493	0.0143482	0.00114606	-0.0144829	0.000535234	-0.00412471	-0.0307476	0.00756581
88746	family	Acarosporaceae										Acarosporaceae				Acarosporales		Acarosporomycetidae	Lecanoromycetes	Pezizomycotina	Ascomycota	Fungi	Eukaryota	leotiomyceta;saccharomyceta;Opisthokonta;cellular organisms;root	0.0421146	0.0182292	0.00149643	0.0337847	-0.00786833	0.0165374	0.0296987	0.0332877	-0.0244441	-0.0166637	0.0436162	-0.00443259	-0.0517166	0.0111815	0.0016763	0.0284315	0.0390928	-0.0361291	-0.00311659	-0.00479662	-0.00312042	0.0139374	0.0328806	-0.0119326	-0.0289118
157821	order	Acarosporales		Acarosporineae												Acarosporales		Acarosporomycetidae	Lecanoromycetes	Pezizomycotina	Ascomycota	Fungi	Eukaryota	leotiomyceta;saccharomyceta;Opisthokonta;cellular organisms;root	0.0421146	0.0182292	0.00149643	0.0337847	-0.00786833	0.0165374	0.0296987	0.0332877	-0.0244441	-0.0166637	0.0436162	-0.00443259	-0.0517166	0.0111815	0.0016763	0.0284315	0.0390928	-0.0361291	-0.00311659	-0.00479662	-0.00312042	0.0139374	0.0328806	-0.0119326	-0.0289118
388282	subclass	Acarosporomycetidae																Acarosporomycetidae	Lecanoromycetes	Pezizomycotina	Ascomycota	Fungi	Eukaryota	leotiomyceta;saccharomyceta;Opisthokonta;cellular organisms;root	0.0421146	0.0182292	0.00149643	0.0337847	-0.00786833	0.0165374	0.0296987	0.0332877	-0.0244441	-0.0166637	0.0436162	-0.00443259	-0.0517166	0.0111815	0.0016763	0.0284315	0.0390928	-0.0361291	-0.00311659	-0.00479662	-0.00312042	0.0139374	0.0328806	-0.0119326	-0.0289118
1536653	species	Amandinea coniops		Buellia coniops;Lecidea coniops			Amandinea coniops	Amandinea			Buellioideae	Caliciaceae				Caliciales		Lecanoromycetidae	Lecanoromycetes	Pezizomycotina	Ascomycota	Fungi	Eukaryota	OSLEUM clade;leotiomyceta;saccharomyceta;Opisthokonta;cellular organisms;root	-0.00333787	0.00708396	0.00651921	0.00267394	-0.00577002	0.0070134	0.00052976	-0.00137959	-0.00371091	-0.00657675	-0.000517844	0.000527093	-0.00244541	-0.00796826	-0.0199269	0.00956162	0.00763957	0.00574053	0.013692	0.0126348	0.00440212	-0.00847116	0.00430456	-0.00986935	-0.0103396
116785	genus	Amandinea						Amandinea			Buellioideae	Caliciaceae				Caliciales		Lecanoromycetidae	Lecanoromycetes	Pezizomycotina	Ascomycota	Fungi	Eukaryota	OSLEUM clade;leotiomyceta;saccharomyceta;Opisthokonta;cellular organisms;root	-0.00333787	0.00708396	0.00651921	0.00267394	-0.00577002	0.0070134	0.00052976	-0.00137959	-0.00371091	-0.00657675	-0.000517844	0.000527093	-0.00244541	-0.00796826	-0.0199269	0.00956162	0.00763957	0.00574053	0.013692	0.0126348	0.00440212	-0.00847116	0.00430456	-0.00986935	-0.0103396
116791	species	Buellia disciformis					Buellia disciformis	Buellia			Buellioideae	Caliciaceae				Caliciales		Lecanoromycetidae	Lecanoromycetes	Pezizomycotina	Ascomycota	Fungi	Eukaryota	OSLEUM clade;leotiomyceta;saccharomyceta;Opisthokonta;cellular organisms;root	0.0104275	0.00577481	0.00945438	-0.0511415	0.0425966	0.0498655	-0.0162312	-0.0476114	-0.0692831	0.0428678	-0.0198701	-0.0292421	-0.042438	0.0348059	-0.00634247	-0.0263826	-0.065973	-0.00440748	-0.00531172	0.0249586	-0.0160072	-0.0162182	-0.0207359	-0.00423699	-0.010493
1518507	species	Buellia punctata		Amandinea punctata;Lecidea punctata			Buellia punctata	Buellia			Buellioideae	Caliciaceae				Caliciales		Lecanoromycetidae	Lecanoromycetes	Pezizomycotina	Ascomycota	Fungi	Eukaryota	OSLEUM clade;leotiomyceta;saccharomyceta;Opisthokonta;cellular organisms;root	-0.0101841	0.00207298	0.0309867	0.0405141	-0.00198338	0.0220099	0.00412527	-0.0514597	-0.00312311	-0.0405919	-0.00956019	-0.0262192	0.0201671	0.0182114	-0.0324497	-0.0109133	-0.0113984	0.0275056	-0.0122893	-0.0424709	0.0247938	0.0402927	0.00391183	-0.0179131	0.0149746
111584	genus	Buellia						Buellia			Buellioideae	Caliciaceae				Caliciales		Lecanoromycetidae	Lecanoromycetes	Pezizomycotina	Ascomycota	Fungi	Eukaryota	OSLEUM clade;leotiomyceta;saccharomyceta;Opisthokonta;cellular organisms;root	-0.00438175	0.00451917	0.0322469	0.0129949	0.0177786	0.0427239	-0.00374012	-0.0682092	-0.0346344	-0.016865	-0.0177357	-0.0370422	-0.00133073	0.0323864	-0.0321351	-0.0219454	-0.0405662	0.0227454	-0.0135066	-0.0267829	0.0149754	0.0288358	-0.00600132	-0.0180774	0.00866571
1302238	subfamily	Buellioideae									Buellioideae	Caliciaceae				Caliciales		Lecanoromycetidae	Lecanoromycetes	Pezizomycotina	Ascomycota	Fungi	Eukaryota	OSLEUM clade;leotiomyceta;saccharomyceta;Opisthokonta;cellular organisms;root	-0.0106004	-0.00547869	0.0557084	0.0125214	-0.00589584	0.0569512	-0.000248147	-0.0656593	-0.0172197	-0.00428086	-0.0235384	-0.00346133	0.0120169	0.0343279	-0.0269348	0.0362548	-0.0188848	-0.00754241	-0.0236499	-0.022918	-0.0155012	-0.0217626	-0.014887	-0.0315049	-0.00150874
39937	family	Caliciaceae										Caliciaceae				Caliciales		Lecanoromycetidae	Lecanoromycetes	Pezizomycotina	Ascomycota	Fungi	Eukaryota	OSLEUM clade;leotiomyceta;saccharomyceta;Opisthokonta;cellular organisms;root	-0.0106004	-0.00547869	0.0557084	0.0125214	-0.00589584	0.0569512	-0.000248147	-0.0656593	-0.0172197	-0.00428086	-0.0235384	-0.00346133	0.0120169	0.0343279	-0.0269348	0.0362548	-0.0188848	-0.00754241	-0.0236499	-0.022918	-0.0155012	-0.0217626	-0.014887	-0.0315049	-0.00150874
116799	genus	Phaeophyscia				Phaeophyscia Moberg, 1977		Phaeophyscia				Physciaceae				Caliciales		Lecanoromycetidae	Lecanoromycetes	Pezizomycotina	Ascomycota	Fungi	Eukaryota	OSLEUM clade;leotiomyceta;saccharomyceta;Opisthokonta;cellular organisms;root	-0.00441501	-0.00217698	0.0395021	-0.0327085	-0.03453	0.0378499	-0.0110997	0.0559795	-0.018497	-0.0380296	0.0421747	0.0246439	-0.02386	-0.0246364	-0.022928	-0.0289565	-0.001213	0.0161345	-0.00537221	0.00668441	-0.00103927	-0.00142842	-0.00813541	-0.0141824	0.000476853
50934	family	Physciaceae										Physciaceae				Caliciales		Lecanoromycetidae	Lecanoromycetes	Pezizomycotina	Ascomycota	Fungi	Eukaryota	OSLEUM clade;leotiomyceta;saccharomyceta;Opisthokonta;cellular organisms;root	-0.00069944	-0.0196064	0.0587899	-0.0050803	-0.0376707	0.059828	0.00721585	-0.00352098	0.0127638	-0.0183536	-0.00175506	0.0618259	0.00669282	-0.0063875	-0.0381206	-0.00757081	-0.0281687	0.020784	-0.00424339	-0.0331063	0.00948187	0.0422192	0.0115928	0.0336926	-0.00701007
1302181	order	Caliciales		Physciineae												Caliciales		Lecanoromycetidae	Lecanoromycetes	Pezizomycotina	Ascomycota	Fungi	Eukaryota	OSLEUM clade;leotiomyceta;saccharomyceta;Opisthokonta;cellular organisms;root	-0.00938789	-0.0111363	0.0671588	-0.00161487	-0.01588	0.0728472	-0.00348617	-0.0449867	-0.0197201	-0.0231026	-0.00714908	0.0148184	0.00814209	0.0269942	-0.0343843	0.0142731	-0.0198752	0.0157992	-0.0304441	-0.0306897	-0.0136685	-0.0202196	-0.0152374	0.00988384	-0.00852012
195797	species	Ramalea cochleata					Ramalea cochleata	Ramalea				Cladoniaceae			Lecanorineae	Lecanorales		Lecanoromycetidae	Lecanoromycetes	Pezizomycotina	Ascomycota	Fungi	Eukaryota	OSLEUM clade;leotiomyceta;saccharomyceta;Opisthokonta;cellular organisms;root	0.0213846	0.0660669	0.0199299	-0.00908649	0.0262628	-0.000763214	-0.0522632	-0.0215185	-0.0210807	0.0293772	0.0027832	0.071445	-0.00168556	-0.010868	0.0367077	-0.00957525	0.0854534	0.0326013	-0.00524945	-0.0323288	-0.00633262	0.0196567	0.0246929	-0.00829452	-0.000315733
195796	genus	Ramalea						Ramalea				Cladoniaceae			Lecanorineae	Lecanorales		Lecanoromycetidae	Lecanoromycetes	Pezizomycotina	Ascomycota	Fungi	Eukaryota	OSLEUM clade;leotiomyceta;saccharomyceta;Opisthokonta;cellular organisms;root	0.0213846	0.0660669	0.0199299	-0.00908649	0.0262628	-0.000763214	-0.0522632	-0.0215185	-0.0210807	0.0293772	0.0027832	0.071445	-0.00168556	-0.010868	0.0367077	-0.00957525	0.0854534	0.0326013	-0.00524945	-0.0323288	-0.00633262	0.0196567	0.0246929	-0.00829452	-0.000315733
5198	family	Cladoniaceae										Cladoniaceae			Lecanorineae	Lecanorales		Lecanoromycetidae	Lecanoromycetes	Pezizomycotina	Ascomycota	Fungi	Eukaryota	OSLEUM clade;leotiomyceta;saccharomyceta;Opisthokonta;cellular organisms;root	0.0213846	0.0660669	0.0199299	-0.00908649	0.0262628	-0.000763214	-0.0522632	-0.0215185	-0.0210807	0.0293772	0.0027832	0.071445	-0.00168556	-0.010868	0.0367077	-0.00957525	0.0854534	0.0326013	-0.00524945	-0.0323288	-0.00633262	0.0196567	0.0246929	-0.00829452	-0.000315733
39934	genus	Lecanora						Lecanora				Lecanoraceae			Lecanorineae	Lecanorales		Lecanoromycetidae	Lecanoromycetes	Pezizomycotina	Ascomycota	Fungi	Eukaryota	OSLEUM clade;leotiomyceta;saccharomyceta;Opisthokonta;cellular organisms;root	0.0213846	0.0660669	0.0199299	-0.00908649	0.0262628	-0.000763214	-0.0522632	-0.0215185	-0.0210807	0.0293772	0.0027832	0.071445	-0.00168556	-0.010868	0.0367077	-0.00957525	0.0854534	0.0326013	-0.00524945	-0.0323288	-0.00633262	0.0196567	0.0246929	-0.00829452	-0.000315733
39933	family	Lecanoraceae										Lecanoraceae			Lecanorineae	Lecanorales		Lecanoromycetidae	Lecanoromycetes	Pezizomycotina	Ascomycota	Fungi	Eukaryota	OSLEUM clade;leotiomyceta;saccharomyceta;Opisthokonta;cellular organisms;root	0.0213846	0.0660669	0.0199299	-0.00908649	0.0262628	-0.000763214	-0.0522632	-0.0215185	-0.0210807	0.0293772	0.0027832	0.071445	-0.00168556	-0.010868	0.0367077	-0.00957525	0.0854534	0.0326013	-0.00524945	-0.0323288	-0.00633262	0.0196567	0.0246929	-0.00829452	-0.000315733
237031	genus	Canoparmelia						Canoparmelia				Parmeliaceae			Lecanorineae	Lecanorales		Lecanoromycetidae	Lecanoromycetes	Pezizomycotina	Ascomycota	Fungi	Eukaryota	OSLEUM clade;leotiomyceta;saccharomyceta;Opisthokonta;cellular organisms;root	0.0271786	-0.0458124	-0.0508838	0.0422822	-0.0214972	0.0494018	-0.0353225	0.0265602	-0.0489016	0.0422036	0.0352858	0.00658403	0.0719185	0.0107645	-0.00632249	0.0121435	0.0102958	0.0255372	0.031477	0.0030011	0.00205687	-0.00392714	0.0184148	-0.0141685	-0.00751595
998209	species	Flavoparmelia citrinescens		Parmelia citrinescens		Flavoparmelia citrinescens (Gyelnik) O. Blanco, A. Crespo & Elix 2010;Parmelia citrinescens Gyelnik 1938	Flavoparmelia citrinescens	Flavoparmelia				Parmeliaceae			Lecanorineae	Lecanorales		Lecanoromycetidae	Lecanoromycetes	Pezizomycotina	Ascomycota	Fungi	Eukaryota	OSLEUM clade;leotiomyceta;saccharomyceta;Opisthokonta;cellular organisms;root	-0.00554694	-0.00995062	0.0761177	0.00340089	-0.0445732	0.0463215	-0.00820298	0.000236623	0.00961363	-0.007269	-0.0126797	0.0583233	0.0246669	-0.0220252	-0.0204582	0.0249206	-0.0232435	-0.0439134	-0.0197954	0.0124845	0.00947372	-0.0197369	-0.033189	-0.00321733	0.0144515
172614	genus	Flavoparmelia						Flavoparmelia				Parmeliaceae			Lecanorineae	Lecanorales		Lecanoromycetidae	Lecanoromycetes	Pezizomycotina	Ascomycota	Fungi	Eukaryota	OSLEUM clade;leotiomyceta;saccharomyceta;Opisthokonta;cellular organisms;root	-0.00554694	-0.00995062	0.0761177	0.00340089	-0.0445732	0.0463215	-0.00820298	0.000236623	0.00961363	-0.007269	-0.0126797	0.0583233	0.0246669	-0.0220252	-0.0204582	0.0249206	-0.0232435	-0.0439134	-0.0197954	0.0124845	0.00947372	-0.0197369	-0.033189	-0.00321733	0.0144515
172618	genus	Hypotrachyna						Hypotrachyna				Parmeliaceae			Lecanorineae	Lecanorales		Lecanoromycetidae	Lecanoromycetes	Pezizomycotina	Ascomycota	Fungi	Eukaryota	OSLEUM clade;leotiomyceta;saccharomyceta;Opisthokonta;cellular organisms;root	0.0114541	0.0109409	0.00194521	-0.0223487	0.00710265	0.033748	0.00722559	0.0162697	0.0359118	-0.0223071	-0.00443854	-0.00578587	0.0062796	0.00315771	0.00545173	0.0291062	0.0170156	-0.000224274	0.00464737	0.0510596	0.0255338	-0.00933879	-0.0163224	-0.000366567	0.0246446
111621	genus	Xanthoparmelia		Chondropsis;Neofuscelia;Paraparmelia				Xanthoparmelia				Parmeliaceae			Lecanorineae	Lecanorales		Lecanoromycetidae	Lecanoromycetes	Pezizomycotina	Ascomycota	Fungi	Eukaryota	OSLEUM clade;leotiomyceta;saccharomyceta;Opisthokonta;cellular organisms;root	0.00185967	-0.00132733	0.009049	-0.0237002	0.0256825	0.0372154	-0.00721204	-0.0273443	-0.0403424	0.0308951	-0.0296903	-0.0223275	-0.036693	0.0238124	7.5353e-05	-0.0210594	-0.0183972	-0.00275242	0.000499087	0.0394702	0.00422683	-0.0222195	-0.0404422	0.0357101	-0.0126663
78060	family	Parmeliaceae		Alectoriaceae;Anziaceae								Parmeliaceae			Lecanorineae	Lecanorales		Lecanoromycetidae	Lecanoromycetes	Pezizomycotina	Ascomycota	Fungi	Eukaryota	OSLEUM clade;leotiomyceta;saccharomyceta;Opisthokonta;cellular organisms;root	0.00651754	-0.010621	0.0452951	-0.010744	-0.0229412	0.0851713	-0.0140626	0.00137743	-0.00458837	0.00316678	-0.013073	0.0228563	0.0253977	-0.00151606	-0.0148389	0.0351891	-0.00987739	-0.024908	0.0163057	0.0554777	0.0321238	-0.0468748	-0.0462283	-0.0236394	0.00206109
157822	suborder	Lecanorineae													Lecanorineae	Lecanorales		Lecanoromycetidae	Lecanoromycetes	Pezizomycotina	Ascomycota	Fungi	Eukaryota	OSLEUM clade;leotiomyceta;saccharomyceta;Opisthokonta;cellular organisms;root	0.0120018	0.00689023	0.0496824	-0.0129272	-0.0156346	0.0833992	-0.0275005	-0.00428768	-0.0100286	0.0108077	-0.0121023	0.0411591	0.0244872	-0.00433641	-0.00494447	0.0320301	0.012701	-0.0159039	0.0146289	0.0459808	0.0298712	-0.0408579	-0.0389034	-0.025377	0.0019403
1968649	species	Corticifraga peltigerae		Belonidium peltigerae;Peziza peltigerae;Pseudopeziza peltigerae		Corticifraga peltigerae (Fuckel) D. Hawksw. & R. Sant., 1990;Peziza peltigerae Fuckel, 1871	Corticifraga peltigerae	Corticifraga								Lecanorales		Lecanoromycetidae	Lecanoromycetes	Pezizomycotina	Ascomycota	Fungi	Eukaryota	Lecanorales incertae sedis;OSLEUM clade;leotiomyceta;saccharomyceta;Opisthokonta;cellular organisms;root	0.0302539	0.00473365	-0.0317604	0.0911025	-0.0328815	0.0208004	-0.0197816	0.00176173	-0.0438016	-0.0224607	0.0296048	-0.0253968	-0.0137015	0.0179618	0.056582	-0.0021958	-0.0303821	-0.00701465	-0.0100059	-0.0355676	-0.00850919	-0.0226577	-0.0157495	0.00626443	-0.014348
1968648	genus	Corticifraga						Corticifraga								Lecanorales		Lecanoromycetidae	Lecanoromycetes	Pezizomycotina	Ascomycota	Fungi	Eukaryota	Lecanorales incertae sedis;OSLEUM clade;leotiomyceta;saccharomyceta;Opisthokonta;cellular organisms;root	0.0302539	0.00473365	-0.0317604	0.0911025	-0.0328815	0.0208004	-0.0197816	0.00176173	-0.0438016	-0.0224607	0.0296048	-0.0253968	-0.0137015	0.0179618	0.056582	-0.0021958	-0.0303821	-0.00701465	-0.0100059	-0.0355676	-0.00850919	-0.0226577	-0.0157495	0.00626443	-0.014348
5197	order	Lecanorales														Lecanorales		Lecanoromycetidae	Lecanoromycetes	Pezizomycotina	Ascomycota	Fungi	Eukaryota	OSLEUM clade;leotiomyceta;saccharomyceta;Opisthokonta;cellular organisms;root	0.0230164	0.0202806	0.0385128	0.0337124	-0.0293368	0.0775409	-0.0288952	-0.00926763	-0.024262	-0.013989	-0.00150652	0.0207168	-0.00320522	0.00441709	0.0316298	0.0251892	-0.00940706	-0.0250807	-0.000260493	0.0197864	0.0217683	-0.0505112	-0.0498684	-0.0160896	-0.0051909
202888	no rank	Lecanorales incertae sedis														Lecanorales		Lecanoromycetidae	Lecanoromycetes	Pezizomycotina	Ascomycota	Fungi	Eukaryota	Lecanorales incertae sedis;OSLEUM clade;leotiomyceta;saccharomyceta;Opisthokonta;cellular organisms;root	0.0302539	0.00473365	-0.0317604	0.0911025	-0.0328815	0.0208004	-0.0197816	0.00176173	-0.0438016	-0.0224607	0.0296048	-0.0253968	-0.0137015	0.0179618	0.056582	-0.0021958	-0.0303821	-0.00701465	-0.0100059	-0.0355676	-0.00850919	-0.0226577	-0.0157495	0.00626443	-0.014348
1755765	species	Tayloriella erythrosticta		Lecanora erythrosticta		Tayloriella erythrosticta (Taylor) S. Y. Kondr., Krnefelt, A. Thell, Elix, J. Kim, A. S. Kondratiuk & J.-S. Hur, 2015	Tayloriella erythrosticta	Tayloriella			Brownlielloideae	Teloschistaceae			Teloschistineae	Teloschistales		Lecanoromycetidae	Lecanoromycetes	Pezizomycotina	Ascomycota	Fungi	Eukaryota	OSLEUM clade;leotiomyceta;saccharomyceta;Opisthokonta;cellular organisms;root	-0.00174639	-0.021068	0.0490967	0.0290164	-0.0277165	0.0440068	0.0202553	-0.0462923	0.0280573	0.0127469	-0.0341333	0.0550849	0.0164056	0.00278302	-0.0307486	0.0230053	-0.0431482	-0.02562	0.00211727	-0.0463988	0.0162514	0.0627416	0.0230563	-0.0198489	-0.00711405
756399	genus	Tayloriella				Tayloriella S. Y. Kondr., Krnefelt, A. Thell, Elix & J.-S. Hur, 2016		Tayloriella			Brownlielloideae	Teloschistaceae			Teloschistineae	Teloschistales		Lecanoromycetidae	Lecanoromycetes	Pezizomycotina	Ascomycota	Fungi	Eukaryota	OSLEUM clade;leotiomyceta;saccharomyceta;Opisthokonta;cellular organisms;root	-0.00174639	-0.021068	0.0490967	0.0290164	-0.0277165	0.0440068	0.0202553	-0.0462923	0.0280573	0.0127469	-0.0341333	0.0550849	0.0164056	0.00278302	-0.0307486	0.0230053	-0.0431482	-0.02562	0.00211727	-0.0463988	0.0162514	0.0627416	0.0230563	-0.0198489	-0.00711405
1755755	subfamily	Brownlielloideae									Brownlielloideae	Teloschistaceae			Teloschistineae	Teloschistales		Lecanoromycetidae	Lecanoromycetes	Pezizomycotina	Ascomycota	Fungi	Eukaryota	OSLEUM clade;leotiomyceta;saccharomyceta;Opisthokonta;cellular organisms;root	-0.00174639	-0.021068	0.0490967	0.0290164	-0.0277165	0.0440068	0.0202553	-0.0462923	0.0280573	0.0127469	-0.0341333	0.0550849	0.0164056	0.00278302	-0.0307486	0.0230053	-0.0431482	-0.02562	0.00211727	-0.0463988	0.0162514	0.0627416	0.0230563	-0.0198489	-0.00711405
1301143	subfamily	Xanthorioideae									Xanthorioideae	Teloschistaceae			Teloschistineae	Teloschistales		Lecanoromycetidae	Lecanoromycetes	Pezizomycotina	Ascomycota	Fungi	Eukaryota	OSLEUM clade;leotiomyceta;saccharomyceta;Opisthokonta;cellular organisms;root	0.0240383	-0.0511165	-0.0132523	0.0381969	-0.0216728	0.0455962	-0.00683224	0.000937837	-0.0159674	0.0418964	0.00384961	0.0249421	0.0422754	0.00355925	-0.0140668	0.00643547	0.0127807	-0.0272885	-0.0285212	0.029702	-0.0317818	0.0148304	0.0654978	-0.0536797	-0.0694112
88646	family	Teloschistaceae										Teloschistaceae			Teloschistineae	Teloschistales		Lecanoromycetidae	Lecanoromycetes	Pezizomycotina	Ascomycota	Fungi	Eukaryota	OSLEUM clade;leotiomyceta;saccharomyceta;Opisthokonta;cellular organisms;root	0.0216876	-0.0524581	0.00730747	0.0486113	-0.0274534	0.055628	0.00173829	-0.019085	0.000199288	0.0387537	-0.0167137	0.0436411	0.0409694	-0.00177048	-0.0292305	-0.000911908	-0.0174656	-0.026337	-0.0190617	0.000611406	-0.00596078	0.063834	0.0558689	-0.0469883	-0.0534826
1302176	suborder	Teloschistineae													Teloschistineae	Teloschistales		Lecanoromycetidae	Lecanoromycetes	Pezizomycotina	Ascomycota	Fungi	Eukaryota	OSLEUM clade;leotiomyceta;saccharomyceta;Opisthokonta;cellular organisms;root	0.0216876	-0.0524581	0.00730747	0.0486113	-0.0274534	0.055628	0.00173829	-0.019085	0.000199288	0.0387537	-0.0167137	0.0436411	0.0409694	-0.00177048	-0.0292305	-0.000911908	-0.0174656	-0.026337	-0.0190617	0.000611406	-0.00596078	0.063834	0.0558689	-0.0469883	-0.0534826
107465	order	Teloschistales														Teloschistales		Lecanoromycetidae	Lecanoromycetes	Pezizomycotina	Ascomycota	Fungi	Eukaryota	OSLEUM clade;leotiomyceta;saccharomyceta;Opisthokonta;cellular organisms;root	0.0216876	-0.0524581	0.00730747	0.0486113	-0.0274534	0.055628	0.00173829	-0.019085	0.000199288	0.0387537	-0.0167137	0.0436411	0.0409694	-0.00177048	-0.0292305	-0.000911908	-0.0174656	-0.026337	-0.0190617	0.000611406	-0.00596078	0.063834	0.0558689	-0.0469883	-0.0534826
388435	subclass	Lecanoromycetidae																Lecanoromycetidae	Lecanoromycetes	Pezizomycotina	Ascomycota	Fungi	Eukaryota	OSLEUM clade;leotiomyceta;saccharomyceta;Opisthokonta;cellular organisms;root	0.0222663	-0.00346796	0.0417733	0.0281332	-0.0228392	0.0641149	-0.0218439	-0.0275852	-0.0210128	-0.0207195	-0.00630004	0.0228963	0.00147068	-0.00179496	0.0339799	0.0173227	-0.00413364	0.00362509	-0.0150257	0.0353479	0.0156162	-0.0442624	-0.0383963	0.0116796	-0.0351604
248099	species	Asterothyrium longisporum					Asterothyrium longisporum	Asterothyrium			Gomphilloideae	Graphidaceae				Ostropales		Ostropomycetidae	Lecanoromycetes	Pezizomycotina	Ascomycota	Fungi	Eukaryota	OSLEUM clade;leotiomyceta;saccharomyceta;Opisthokonta;cellular organisms;root	0.0266862	0.00636023	-0.00447702	0.0481197	-0.0394887	-0.00937888	0.0238841	-0.0148663	0.0199076	-0.00825305	-0.037066	0.0496585	-0.0725649	0.0218394	-0.0161711	-0.0378376	-0.00345291	-0.0208584	0.0340773	0.0599575	-0.0061152	0.0261	0.0110621	-0.00718582	0.0077395
248098	genus	Asterothyrium						Asterothyrium			Gomphilloideae	Graphidaceae				Ostropales		Ostropomycetidae	Lecanoromycetes	Pezizomycotina	Ascomycota	Fungi	Eukaryota	OSLEUM clade;leotiomyceta;saccharomyceta;Opisthokonta;cellular organisms;root	0.0266862	0.00636023	-0.00447702	0.0481197	-0.0394887	-0.00937888	0.0238841	-0.0148663	0.0199076	-0.00825305	-0.037066	0.0496585	-0.0725649	0.0218394	-0.0161711	-0.0378376	-0.00345291	-0.0208584	0.0340773	0.0599575	-0.0061152	0.0261	0.0110621	-0.00718582	0.0077395
1130097	subfamily	Gomphilloideae		Asterothyriaceae;Gomphillaceae							Gomphilloideae	Graphidaceae				Ostropales		Ostropomycetidae	Lecanoromycetes	Pezizomycotina	Ascomycota	Fungi	Eukaryota	OSLEUM clade;leotiomyceta;saccharomyceta;Opisthokonta;cellular organisms;root	0.0266862	0.00636023	-0.00447702	0.0481197	-0.0394887	-0.00937888	0.0238841	-0.0148663	0.0199076	-0.00825305	-0.037066	0.0496585	-0.0725649	0.0218394	-0.0161711	-0.0378376	-0.00345291	-0.0208584	0.0340773	0.0599575	-0.0061152	0.0261	0.0110621	-0.00718582	0.0077395
1130102	subfamily	Graphidoideae				Graphidoideae Rivas Plata, Lcking and Lumbsch 2012					Graphidoideae	Graphidaceae				Ostropales		Ostropomycetidae	Lecanoromycetes	Pezizomycotina	Ascomycota	Fungi	Eukaryota	OSLEUM clade;leotiomyceta;saccharomyceta;Opisthokonta;cellular organisms;root	0.00234008	0.00339207	0.0065364	0.0226026	0.00144799	0.0128042	0.0233627	-0.00881398	0.001202	-0.00852281	-0.00103365	0.00835653	-0.0425899	0.00519514	-0.0423336	0.00786763	0.0481507	0.00249698	0.111099	0.0642281	0.0190082	-0.0196399	-0.0551316	-0.0201574	-0.046446
71598	family	Graphidaceae		Fissurinaceae;Thelotremataceae		Graphidaceae Dumort., 1822						Graphidaceae				Ostropales		Ostropomycetidae	Lecanoromycetes	Pezizomycotina	Ascomycota	Fungi	Eukaryota	OSLEUM clade;leotiomyceta;saccharomyceta;Opisthokonta;cellular organisms;root	0.0263349	0.0139954	0.00404202	0.0640966	-0.0353723	-0.00692024	0.0228157	-0.0304436	0.00932662	-0.030823	-0.0238723	0.0277496	-0.0624418	0.033154	-0.022614	-0.0419769	0.00324007	-0.0165643	0.0240424	0.054992	-0.0119653	0.027629	0.0140007	-0.0141908	0.0131866
232773	genus	Absconditella						Absconditella				Stictidaceae				Ostropales		Ostropomycetidae	Lecanoromycetes	Pezizomycotina	Ascomycota	Fungi	Eukaryota	OSLEUM clade;leotiomyceta;saccharomyceta;Opisthokonta;cellular organisms;root	0.00234008	0.00339207	0.0065364	0.0226026	0.00144799	0.0128042	0.0233627	-0.00881398	0.001202	-0.00852281	-0.00103365	0.00835653	-0.0425899	0.00519514	-0.0423336	0.00786763	0.0481507	0.00249698	0.111099	0.0642281	0.0190082	-0.0196399	-0.0551316	-0.0201574	-0.046446
271836	species	Acarosporina microspora		Schizoxylon microsporum		Schizoxylon microsporum R.W. Davidson & R.C.Lorenz	Acarosporina microspora	Acarosporina				Stictidaceae				Ostropales		Ostropomycetidae	Lecanoromycetes	Pezizomycotina	Ascomycota	Fungi	Eukaryota	OSLEUM clade;leotiomyceta;saccharomyceta;Opisthokonta;cellular organisms;root	-0.0117715	-0.00683184	-0.00728711	-0.0111121	0.00733221	-0.0338166	-0.0186245	0.0070974	-0.0042152	-0.013192	0.0100509	0.014569	0.00523896	0.0584361	-0.00120475	-0.000399979	-0.0163328	-0.0334208	0.021661	-0.0229594	0.0293026	0.0128486	-0.00467711	-0.0358263	-0.0167484
271835	genus	Acarosporina						Acarosporina				Stictidaceae				Ostropales		Ostropomycetidae	Lecanoromycetes	Pezizomycotina	Ascomycota	Fungi	Eukaryota	OSLEUM clade;leotiomyceta;saccharomyceta;Opisthokonta;cellular organisms;root	-0.0117715	-0.00683184	-0.00728711	-0.0111121	0.00733221	-0.0338166	-0.0186245	0.0070974	-0.0042152	-0.013192	0.0100509	0.014569	0.00523896	0.0584361	-0.00120475	-0.000399979	-0.0163328	-0.0334208	0.021661	-0.0229594	0.0293026	0.0128486	-0.00467711	-0.0358263	-0.0167484
292188	species	Carestiella socia					Carestiella socia	Carestiella				Stictidaceae				Ostropales		Ostropomycetidae	Lecanoromycetes	Pezizomycotina	Ascomycota	Fungi	Eukaryota	OSLEUM clade;leotiomyceta;saccharomyceta;Opisthokonta;cellular organisms;root	0.0237073	-0.0174344	-0.0433988	0.067217	-0.0266094	0.0257199	-0.0323079	0.0353712	-0.0427229	0.018539	0.0156056	-0.00780486	-0.0116753	0.00487092	0.0680541	0.0147877	-0.0225187	-0.0184058	-0.00672459	-0.0322231	0.0144459	0.0138472	-0.0575381	0.0130351	-0.0163406
292187	genus	Carestiella						Carestiella				Stictidaceae				Ostropales		Ostropomycetidae	Lecanoromycetes	Pezizomycotina	Ascomycota	Fungi	Eukaryota	OSLEUM clade;leotiomyceta;saccharomyceta;Opisthokonta;cellular organisms;root	0.0237073	-0.0174344	-0.0433988	0.067217	-0.0266094	0.0257199	-0.0323079	0.0353712	-0.0427229	0.018539	0.0156056	-0.00780486	-0.0116753	0.00487092	0.0680541	0.0147877	-0.0225187	-0.0184058	-0.00672459	-0.0322231	0.0144459	0.0138472	-0.0575381	0.0130351	-0.0163406
1961798	species	Cyanodermella oleoligni				Cyanodermella oleoligni van Nieuwenhuijzen & Samson, 2016	Cyanodermella oleoligni	Cyanodermella				Stictidaceae				Ostropales		Ostropomycetidae	Lecanoromycetes	Pezizomycotina	Ascomycota	Fungi	Eukaryota	OSLEUM clade;leotiomyceta;saccharomyceta;Opisthokonta;cellular organisms;root	0.00924468	0.00322288	0.0540976	0.0233694	0.0144698	-0.0190002	-0.00271663	0.0210064	0.0618345	0.0930963	0.0828954	-0.0509693	-0.0252163	0.0170119	-0.0105933	-0.00938238	-0.00817725	0.00772646	0.00218132	-0.00741838	0.00776765	-0.00479571	0.0149159	0.0219609	0.00533607
56761	genus	Cyanodermella						Cyanodermella				Stictidaceae				Ostropales		Ostropomycetidae	Lecanoromycetes	Pezizomycotina	Ascomycota	Fungi	Eukaryota	OSLEUM clade;leotiomyceta;saccharomyceta;Opisthokonta;cellular organisms;root	0.00924468	0.00322288	0.0540976	0.0233694	0.0144698	-0.0190002	-0.00271663	0.0210064	0.0618345	0.0930963	0.0828954	-0.0509693	-0.0252163	0.0170119	-0.0105933	-0.00938238	-0.00817725	0.00772646	0.00218132	-0.00741838	0.00776765	-0.00479571	0.0149159	0.0219609	0.00533607
2093500	species	Fitzroyomyces cyperi				Fitzroyomyces cyperi Crous, 2017	Fitzroyomyces cyperi	Fitzroyomyces				Stictidaceae				Ostropales		Ostropomycetidae	Lecanoromycetes	Pezizomycotina	Ascomycota	Fungi	Eukaryota	OSLEUM clade;leotiomyceta;saccharomyceta;Opisthokonta;cellular organisms;root	0.022683	-0.0258467	-0.0373123	0.0567037	-0.0290436	0.0308944	-0.0334449	0.0287442	-0.0421511	0.0280032	0.0165031	-0.00853703	0.0186241	0.00320773	0.0567191	0.00108035	-0.00657208	-0.00428691	-0.00140399	-0.0160666	0.0045154	0.0149661	-0.0464102	-0.000561424	-0.0102095
2093499	genus	Fitzroyomyces						Fitzroyomyces				Stictidaceae				Ostropales		Ostropomycetidae	Lecanoromycetes	Pezizomycotina	Ascomycota	Fungi	Eukaryota	OSLEUM clade;leotiomyceta;saccharomyceta;Opisthokonta;cellular organisms;root	0.022683	-0.0258467	-0.0373123	0.0567037	-0.0290436	0.0308944	-0.0334449	0.0287442	-0.0421511	0.0280032	0.0165031	-0.00853703	0.0186241	0.00320773	0.0567191	0.00108035	-0.00657208	-0.00428691	-0.00140399	-0.0160666	0.0045154	0.0149661	-0.0464102	-0.000561424	-0.0102095
75749	species	Glomerobolus gelineus					Glomerobolus gelineus	Glomerobolus				Stictidaceae				Ostropales		Ostropomycetidae	Lecanoromycetes	Pezizomycotina	Ascomycota	Fungi	Eukaryota	OSLEUM clade;leotiomyceta;saccharomyceta;Opisthokonta;cellular organisms;root	0.0201324	0.0476328	0.0383674	0.0285733	0.0246381	-0.032698	-0.0452571	-0.0114283	0.0140871	0.0118935	0.0361863	-0.000587116	0.0220409	0.00761112	-0.0119581	-0.0267186	0.00191729	0.0363462	-0.00158548	-0.00371662	0.021446	0.00875512	-0.0314623	-0.0678505	0.0234683
75748	genus	Glomerobolus						Glomerobolus				Stictidaceae				Ostropales		Ostropomycetidae	Lecanoromycetes	Pezizomycotina	Ascomycota	Fungi	Eukaryota	OSLEUM clade;leotiomyceta;saccharomyceta;Opisthokonta;cellular organisms;root	0.0201324	0.0476328	0.0383674	0.0285733	0.0246381	-0.032698	-0.0452571	-0.0114283	0.0140871	0.0118935	0.0361863	-0.000587116	0.0220409	0.00761112	-0.0119581	-0.0267186	0.00191729	0.0363462	-0.00158548	-0.00371662	0.021446	0.00875512	-0.0314623	-0.0678505	0.0234683
56757	family	Stictidaceae										Stictidaceae				Ostropales		Ostropomycetidae	Lecanoromycetes	Pezizomycotina	Ascomycota	Fungi	Eukaryota	OSLEUM clade;leotiomyceta;saccharomyceta;Opisthokonta;cellular organisms;root	0.0440515	0.0465975	-0.002136	0.0650377	-0.0144576	-0.0292739	0.00517067	0.025627	-0.0315112	0.0145177	0.0265588	0.00821515	-0.00814895	0.0340999	0.0267132	-0.0117871	-0.0171344	0.00548861	0.0313774	-0.0201596	0.0263977	-0.00791891	-0.0440344	-0.0515671	0.0112614
38074	order	Ostropales														Ostropales		Ostropomycetidae	Lecanoromycetes	Pezizomycotina	Ascomycota	Fungi	Eukaryota	OSLEUM clade;leotiomyceta;saccharomyceta;Opisthokonta;cellular organisms;root	0.0456223	0.0344179	0.0117544	0.0788646	-0.0210686	-0.0263458	0.00948448	0.0175251	-0.0106761	0.0186939	-0.00728647	0.0192462	-0.019347	0.0222214	0.0136261	-0.0338723	-0.00504865	-0.00135746	0.011357	0.0169508	0.0276749	0.0233012	-0.0438654	-0.0568498	-0.00585871
1986326	genus	Lepra				Lepra Scop., 1777		Lepra				Pertusariaceae				Pertusariales		Ostropomycetidae	Lecanoromycetes	Pezizomycotina	Ascomycota	Fungi	Eukaryota	OSLEUM clade;leotiomyceta;saccharomyceta;Opisthokonta;cellular organisms;root	0.0101992	0.00150846	-0.0138485	0.0309168	-0.00442989	0.00380538	-0.00196235	0.00295397	-0.00986058	-0.00671065	-0.00433276	0.00354129	-0.0342722	-0.00674325	0.0277176	0.00485007	-0.0202374	-0.00996829	-0.00563755	-0.0388875	0.0122294	0.0026381	-0.0312497	0.00306304	0.0164896
50931	family	Pertusariaceae										Pertusariaceae				Pertusariales		Ostropomycetidae	Lecanoromycetes	Pezizomycotina	Ascomycota	Fungi	Eukaryota	OSLEUM clade;leotiomyceta;saccharomyceta;Opisthokonta;cellular organisms;root	0.0101992	0.00150846	-0.0138485	0.0309168	-0.00442989	0.00380538	-0.00196235	0.00295397	-0.00986058	-0.00671065	-0.00433276	0.00354129	-0.0342722	-0.00674325	0.0277176	0.00485007	-0.0202374	-0.00996829	-0.00563755	-0.0388875	0.0122294	0.0026381	-0.0312497	0.00306304	0.0164896
88639	order	Pertusariales														Pertusariales		Ostropomycetidae	Lecanoromycetes	Pezizomycotina	Ascomycota	Fungi	Eukaryota	OSLEUM clade;leotiomyceta;saccharomyceta;Opisthokonta;cellular organisms;root	0.00827738	0.020057	0.010513	0.0641688	0.00407275	0.00802025	-0.00231598	-0.03676	-0.0313121	-0.0601526	0.0263506	-0.0471908	-0.00490252	0.0242025	0.00295138	-0.00925062	0.00160404	0.0018683	-0.0259872	-0.0355301	-0.00592795	0.00741988	-0.0143314	-0.015331	0.025504
2080711	species	Trapelia elacista				Trapelia elacista (Ach.) Orange, 2018	Trapelia elacista	Trapelia				Trapeliaceae				Trapeliales		Ostropomycetidae	Lecanoromycetes	Pezizomycotina	Ascomycota	Fungi	Eukaryota	OSLEUM clade;leotiomyceta;saccharomyceta;Opisthokonta;cellular organisms;root	0.00713394	-0.0100282	0.00351696	-0.00587351	0.00543928	0.0152496	0.0028468	-0.0212763	0.0143573	-0.00443737	-0.0151192	0.0225891	0.0250452	0.0167971	-0.00758094	-0.00812188	0.000998166	0.0585784	-0.00466557	-0.0162807	-0.000728986	0.00577525	0.00427609	0.12117	-0.00593715
91806	genus	Trapelia						Trapelia				Trapeliaceae				Trapeliales		Ostropomycetidae	Lecanoromycetes	Pezizomycotina	Ascomycota	Fungi	Eukaryota	OSLEUM clade;leotiomyceta;saccharomyceta;Opisthokonta;cellular organisms;root	0.00453578	-0.00830093	0.00943682	0.00422423	0.00423298	0.0153359	0.00780792	-0.0138749	0.0159463	-0.00278152	-0.0227543	0.0188789	0.0080979	0.0125068	-0.00434224	-0.0115747	0.0198163	0.0442036	0.00373634	0.0153803	0.0110102	-0.00177016	-0.0183221	0.111564	-0.00677806
223428	genus	Xylographa						Xylographa				Trapeliaceae				Trapeliales		Ostropomycetidae	Lecanoromycetes	Pezizomycotina	Ascomycota	Fungi	Eukaryota	OSLEUM clade;leotiomyceta;saccharomyceta;Opisthokonta;cellular organisms;root	0.00713394	-0.0100282	0.00351696	-0.00587351	0.00543928	0.0152496	0.0028468	-0.0212763	0.0143573	-0.00443737	-0.0151192	0.0225891	0.0250452	0.0167971	-0.00758094	-0.00812188	0.000998166	0.0585784	-0.00466557	-0.0162807	-0.000728986	0.00577525	0.00427609	0.12117	-0.00593715
1520784	family	Trapeliaceae										Trapeliaceae				Trapeliales		Ostropomycetidae	Lecanoromycetes	Pezizomycotina	Ascomycota	Fungi	Eukaryota	OSLEUM clade;leotiomyceta;saccharomyceta;Opisthokonta;cellular organisms;root	0.00453578	-0.00830093	0.00943682	0.00422423	0.00423298	0.0153359	0.00780792	-0.0138749	0.0159463	-0.00278152	-0.0227543	0.0188789	0.0080979	0.0125068	-0.00434224	-0.0115747	0.0198163	0.0442036	0.00373634	0.0153803	0.0110102	-0.00177016	-0.0183221	0.111564	-0.00677806
1520783	order	Trapeliales														Trapeliales		Ostropomycetidae	Lecanoromycetes	Pezizomycotina	Ascomycota	Fungi	Eukaryota	OSLEUM clade;leotiomyceta;saccharomyceta;Opisthokonta;cellular organisms;root	0.00453578	-0.00830093	0.00943682	0.00422423	0.00423298	0.0153359	0.00780792	-0.0138749	0.0159463	-0.00278152	-0.0227543	0.0188789	0.0080979	0.0125068	-0.00434224	-0.0115747	0.0198163	0.0442036	0.00373634	0.0153803	0.0110102	-0.00177016	-0.0183221	0.111564	-0.00677806
388283	subclass	Ostropomycetidae																Ostropomycetidae	Lecanoromycetes	Pezizomycotina	Ascomycota	Fungi	Eukaryota	OSLEUM clade;leotiomyceta;saccharomyceta;Opisthokonta;cellular organisms;root	0.0469954	0.0319112	0.0124941	0.0770529	-0.0196949	-0.022686	0.0100834	0.0125314	-0.00731309	0.0175644	-0.0107196	0.0243266	-0.0134762	0.0259528	0.0118036	-0.0355412	-0.00478965	0.0121169	0.010218	0.0131089	0.0273454	0.0244925	-0.0426257	-0.0286617	-0.00718931
452227	order	Umbilicariales														Umbilicariales		Umbilicariomycetidae	Lecanoromycetes	Pezizomycotina	Ascomycota	Fungi	Eukaryota	OSLEUM clade;leotiomyceta;saccharomyceta;Opisthokonta;cellular organisms;root	-0.00574065	-0.00940628	0.0463204	-0.0365159	-0.0388478	0.0491375	-0.01329	0.0721195	-0.0264301	-0.0569342	0.062141	0.0352216	-0.0346433	-0.0322362	-0.0226512	-0.0538418	-0.00862015	0.0145057	-0.0226915	-0.0140393	0.0029575	-0.00594983	-0.00890419	0.00415298	-0.0169044
1520791	subclass	Umbilicariomycetidae																Umbilicariomycetidae	Lecanoromycetes	Pezizomycotina	Ascomycota	Fungi	Eukaryota	OSLEUM clade;leotiomyceta;saccharomyceta;Opisthokonta;cellular organisms;root	-0.00574065	-0.00940628	0.0463204	-0.0365159	-0.0388478	0.0491375	-0.01329	0.0721195	-0.0264301	-0.0569342	0.062141	0.0352216	-0.0346433	-0.0322362	-0.0226512	-0.0538418	-0.00862015	0.0145057	-0.0226915	-0.0140393	0.0029575	-0.00594983	-0.00890419	0.00415298	-0.0169044
460848	species	Candelaria pacifica					Candelaria pacifica	Candelaria				Candelariaceae				Candelariales			Lecanoromycetes	Pezizomycotina	Ascomycota	Fungi	Eukaryota	Lecanoromycetes incertae sedis;leotiomyceta;saccharomyceta;Opisthokonta;cellular organisms;root	0.00962459	-0.0155633	0.0604695	0.0263649	-0.000854952	0.0321899	0.0141415	-0.0266984	0.0453379	0.0583812	0.0211079	0.00568653	-0.0170578	0.0105959	-0.0324754	0.0243394	-0.0410795	-0.0272359	0.00379681	-0.0455954	0.0323988	0.0468282	0.0434108	0.00601319	0.00340023
104249	genus	Candelaria						Candelaria				Candelariaceae				Candelariales			Lecanoromycetes	Pezizomycotina	Ascomycota	Fungi	Eukaryota	Lecanoromycetes incertae sedis;leotiomyceta;saccharomyceta;Opisthokonta;cellular organisms;root	0.00962459	-0.0155633	0.0604695	0.0263649	-0.000854952	0.0321899	0.0141415	-0.0266984	0.0453379	0.0583812	0.0211079	0.00568653	-0.0170578	0.0105959	-0.0324754	0.0243394	-0.0410795	-0.0272359	0.00379681	-0.0455954	0.0323988	0.0468282	0.0434108	0.00601319	0.00340023
104247	genus	Candelariella						Candelariella				Candelariaceae				Candelariales			Lecanoromycetes	Pezizomycotina	Ascomycota	Fungi	Eukaryota	Lecanoromycetes incertae sedis;leotiomyceta;saccharomyceta;Opisthokonta;cellular organisms;root	0.00133024	-0.00578389	0.0662282	0.0131788	-0.00290215	0.00203636	-0.00578475	0.00882971	0.0493891	0.0770752	0.0554394	-0.016765	-0.00592407	0.0266454	-0.00320653	0.0478137	0.0108018	-0.0299412	-0.021797	-0.00989087	-0.0263113	-0.0423945	-0.00566073	-0.00727482	0.01932
452226	family	Candelariaceae										Candelariaceae				Candelariales			Lecanoromycetes	Pezizomycotina	Ascomycota	Fungi	Eukaryota	Lecanoromycetes incertae sedis;leotiomyceta;saccharomyceta;Opisthokonta;cellular organisms;root	0.00527958	-0.019228	0.0723459	0.0215134	-0.00928876	0.039029	0.0102496	-0.0279931	0.0442993	0.059553	0.0167105	0.0177125	-0.00760207	0.0189232	-0.0264489	0.0570829	-0.026267	-0.0473973	-0.0116488	-0.0440356	0.00862924	0.0170149	0.0285889	-0.00936619	0.0130788
452225	order	Candelariales														Candelariales			Lecanoromycetes	Pezizomycotina	Ascomycota	Fungi	Eukaryota	Lecanoromycetes incertae sedis;leotiomyceta;saccharomyceta;Opisthokonta;cellular organisms;root	0.00527958	-0.019228	0.0723459	0.0215134	-0.00928876	0.039029	0.0102496	-0.0279931	0.0442993	0.059553	0.0167105	0.0177125	-0.00760207	0.0189232	-0.0264489	0.0570829	-0.026267	-0.0473973	-0.0116488	-0.0440356	0.00862924	0.0170149	0.0285889	-0.00936619	0.0130788
1709937	species	Lecanoromycetes sp.					Lecanoromycetes sp.												Lecanoromycetes	Pezizomycotina	Ascomycota	Fungi	Eukaryota	unclassified Lecanoromycetes;leotiomyceta;saccharomyceta;Opisthokonta;cellular organisms;root	0.000577117	-0.00100626	0.00153127	-0.0207881	0.00929672	-0.00343843	-0.0143741	0.0132461	0.0158695	-0.0109962	-0.017977	-0.0378906	0.0217311	-0.0418633	0.0164293	-0.00333916	-0.0118423	-0.0130471	0.0783696	-0.0516241	-0.0672585	0.0225184	0.0271299	-0.0128999	-0.0302057
189476	no rank	Lecanoromycetes incertae sedis																	Lecanoromycetes	Pezizomycotina	Ascomycota	Fungi	Eukaryota	Lecanoromycetes incertae sedis;leotiomyceta;saccharomyceta;Opisthokonta;cellular organisms;root	0.00527958	-0.019228	0.0723459	0.0215134	-0.00928876	0.039029	0.0102496	-0.0279931	0.0442993	0.059553	0.0167105	0.0177125	-0.00760207	0.0189232	-0.0264489	0.0570829	-0.026267	-0.0473973	-0.0116488	-0.0440356	0.00862924	0.0170149	0.0285889	-0.00936619	0.0130788
147547	class	Lecanoromycetes																	Lecanoromycetes	Pezizomycotina	Ascomycota	Fungi	Eukaryota	leotiomyceta;saccharomyceta;Opisthokonta;cellular organisms;root	0.0408654	-0.000762309	0.0429951	0.0156751	-0.00510407	0.00283708	-0.000425928	0.00587994	-0.0249864	-0.017728	-0.000901108	0.00415183	-0.0233685	0.0197821	0.0198796	0.0276783	0.00276135	-0.0233059	0.0138867	-0.00111393	0.0115711	0.00660254	-0.0273371	-0.0246818	-0.0253043
1520881	no rank	OSLEUM clade																	Lecanoromycetes	Pezizomycotina	Ascomycota	Fungi	Eukaryota	OSLEUM clade;leotiomyceta;saccharomyceta;Opisthokonta;cellular organisms;root	0.0400191	0.0155127	0.0473809	0.037195	-0.0262311	0.0214182	0.00738438	0.00264204	-0.014853	0.00195857	-0.00619567	0.0309128	-0.012777	0.0329781	0.0210736	0.00388459	-0.00995472	0.0140967	-0.0104247	0.0366855	0.0287611	-0.0182337	-0.0626483	-0.0234907	-0.00897113
366822	no rank	unclassified Lecanoromycetes																	Lecanoromycetes	Pezizomycotina	Ascomycota	Fungi	Eukaryota	unclassified Lecanoromycetes;leotiomyceta;saccharomyceta;Opisthokonta;cellular organisms;root	0.000577117	-0.00100626	0.00153127	-0.0207881	0.00929672	-0.00343843	-0.0143741	0.0132461	0.0158695	-0.0109962	-0.017977	-0.0378906	0.0217311	-0.0418633	0.0164293	-0.00333916	-0.0118423	-0.0130471	0.0783696	-0.0516241	-0.0672585	0.0225184	0.0271299	-0.0128999	-0.0302057
34373	species	Blumeria graminis	grass mildew	Erysiphe graminis			Blumeria graminis	Blumeria				Erysiphaceae				Erysiphales			Leotiomycetes	Pezizomycotina	Ascomycota	Fungi	Eukaryota	sordariomyceta;leotiomyceta;saccharomyceta;Opisthokonta;cellular organisms;root	-0.00114974	-0.0300206	0.049233	-0.00813823	-0.0260982	0.000771671	-0.0225651	0.0305781	0.036254	0.0178088	0.0421895	0.0408967	-0.0062672	0.0660161	-0.031297	-0.0252362	-0.00117039	-0.0244501	-0.0246453	-0.00532794	-0.0542531	-0.0230847	-0.0122415	-0.0119116	0.0177557
34372	genus	Blumeria						Blumeria				Erysiphaceae				Erysiphales			Leotiomycetes	Pezizomycotina	Ascomycota	Fungi	Eukaryota	sordariomyceta;leotiomyceta;saccharomyceta;Opisthokonta;cellular organisms;root	-0.00114974	-0.0300206	0.049233	-0.00813823	-0.0260982	0.000771671	-0.0225651	0.0305781	0.036254	0.0178088	0.0421895	0.0408967	-0.0062672	0.0660161	-0.031297	-0.0252362	-0.00117039	-0.0244501	-0.0246453	-0.00532794	-0.0542531	-0.0230847	-0.0122415	-0.0119116	0.0177557
62701	genus	Podosphaera						Podosphaera				Erysiphaceae				Erysiphales			Leotiomycetes	Pezizomycotina	Ascomycota	Fungi	Eukaryota	sordariomyceta;leotiomyceta;saccharomyceta;Opisthokonta;cellular organisms;root	-0.000834406	-0.036428	0.00580454	0.00353854	0.0269365	-0.0396787	0.0137595	0.00540937	-0.00207378	-0.0031692	-0.0174426	0.0411064	0.00394395	-0.00104344	-0.0376937	-0.0256462	0.0100136	-0.0232876	-0.0133121	-0.0124319	-0.0362292	0.0274138	-0.0235468	0.0409899	0.0441665
34371	family	Erysiphaceae										Erysiphaceae				Erysiphales			Leotiomycetes	Pezizomycotina	Ascomycota	Fungi	Eukaryota	sordariomyceta;leotiomyceta;saccharomyceta;Opisthokonta;cellular organisms;root	-0.00310548	-0.0405848	0.0464934	-0.000313051	0.00586291	-0.0207459	0.00504327	0.0208705	0.016701	0.0120124	0.0210473	0.0607329	-0.00278665	0.0281084	-0.043775	-0.0207814	0.00855981	-0.0405367	-0.0219589	-0.022899	-0.0427427	0.0036423	-0.0182529	0.0212959	0.0374204
5120	order	Erysiphales														Erysiphales			Leotiomycetes	Pezizomycotina	Ascomycota	Fungi	Eukaryota	sordariomyceta;leotiomyceta;saccharomyceta;Opisthokonta;cellular organisms;root	-0.00310548	-0.0405848	0.0464934	-0.000313051	0.00586291	-0.0207459	0.00504327	0.0208705	0.016701	0.0120124	0.0210473	0.0607329	-0.00278665	0.0281084	-0.043775	-0.0207814	0.00855981	-0.0405367	-0.0219589	-0.022899	-0.0427427	0.0036423	-0.0182529	0.0212959	0.0374204
1792690	species	Crumenulopsis sororia		Crumenula sororia		Crumenulopsis sororia (P. Karst.) J.W. Groves, 1969	Crumenulopsis sororia	Crumenulopsis				Cenangiaceae				Helotiales			Leotiomycetes	Pezizomycotina	Ascomycota	Fungi	Eukaryota	sordariomyceta;leotiomyceta;saccharomyceta;Opisthokonta;cellular organisms;root	-0.0073757	-0.0113492	0.038953	-0.00485327	-0.0185473	0.0218613	-0.00541095	-0.00860068	0.00755725	0.0151944	-0.005003	0.0274145	0.016893	0.0204249	0.00608809	0.0765606	0.0233538	-0.0497939	-0.0328061	-0.00647829	-0.044735	-0.0547686	-0.0228692	-0.032182	0.0218086
1792689	genus	Crumenulopsis						Crumenulopsis				Cenangiaceae				Helotiales			Leotiomycetes	Pezizomycotina	Ascomycota	Fungi	Eukaryota	sordariomyceta;leotiomyceta;saccharomyceta;Opisthokonta;cellular organisms;root	-0.0073757	-0.0113492	0.038953	-0.00485327	-0.0185473	0.0218613	-0.00541095	-0.00860068	0.00755725	0.0151944	-0.005003	0.0274145	0.016893	0.0204249	0.00608809	0.0765606	0.0233538	-0.0497939	-0.0328061	-0.00647829	-0.044735	-0.0547686	-0.0228692	-0.032182	0.0218086
1971362	family	Cenangiaceae		Hemiphacidiaceae								Cenangiaceae				Helotiales			Leotiomycetes	Pezizomycotina	Ascomycota	Fungi	Eukaryota	sordariomyceta;leotiomyceta;saccharomyceta;Opisthokonta;cellular organisms;root	0.0365643	0.0219369	0.0047184	0.00682591	-0.0711536	-0.0269425	0.0321301	-0.00732116	-0.00359746	0.0126315	-0.0237369	0.0125983	-0.0013597	-0.00974964	-0.00169234	-0.00877689	-0.0170968	-0.0557906	-0.0417273	0.0485599	-0.0433326	-0.0342052	0.0242154	-0.0163365	0.0108565
134502	genus	Chaetomella						Chaetomella				Chaetomellaceae				Helotiales			Leotiomycetes	Pezizomycotina	Ascomycota	Fungi	Eukaryota	sordariomyceta;leotiomyceta;saccharomyceta;Opisthokonta;cellular organisms;root	0.0199837	-0.0582637	-0.0125686	-0.0150941	0.0251264	-0.0332215	0.0220955	-0.044224	-0.0217729	-0.01453	0.0409368	0.0152064	-0.0232884	-0.0452449	0.00361563	0.00246054	0.0562714	-0.0570545	-0.00452834	-0.035903	0.0259092	-0.00218666	-0.0106297	0.0180706	0.0167214
266071	genus	Pilidium						Pilidium				Chaetomellaceae				Helotiales			Leotiomycetes	Pezizomycotina	Ascomycota	Fungi	Eukaryota	sordariomyceta;leotiomyceta;saccharomyceta;Opisthokonta;cellular organisms;root	0.0258813	0.0526393	-0.0112062	-0.00719315	-0.0585602	-0.0513579	0.00931695	-0.0031068	-0.00675257	0.000585499	-0.00477479	0.0250225	0.0176052	0.0174997	-0.00681175	-0.0304534	-0.0305304	-0.0466911	0.0140264	0.0202697	0.0203825	-0.0272656	0.00837159	0.0118421	0.0156788
1769459	family	Chaetomellaceae										Chaetomellaceae				Helotiales			Leotiomycetes	Pezizomycotina	Ascomycota	Fungi	Eukaryota	sordariomyceta;leotiomyceta;saccharomyceta;Opisthokonta;cellular organisms;root	0.0317922	0.0279853	-0.0152176	-0.0123735	-0.0458509	-0.0607018	0.0169705	-0.0193255	-0.014435	-0.00483628	0.0106816	0.0292117	0.00794979	-0.000291275	-0.00507645	-0.0277769	-0.00789586	-0.0651428	0.0115348	0.00578229	0.0288092	-0.026497	0.00394505	0.0178568	0.020971
1507904	species	Diplolaeviopsis ranula				Diplolaeviopsis ranula Giralt & D. Hawksw., 1991	Diplolaeviopsis ranula	Diplolaeviopsis				Cordieritidaceae				Helotiales			Leotiomycetes	Pezizomycotina	Ascomycota	Fungi	Eukaryota	sordariomyceta;leotiomyceta;saccharomyceta;Opisthokonta;cellular organisms;root	-0.00388427	-0.0141274	0.0319999	0.0107522	-0.0221628	0.030705	0.0133714	-0.0260185	0.011735	0.013545	-0.00860698	0.0344656	0.014989	0.0134657	-0.00993697	0.0451113	-0.00453179	-0.0310056	-0.00840622	-0.0156163	-0.0198079	-0.0116531	0.0348172	-0.0275205	-0.0237866
1507903	genus	Diplolaeviopsis				Diplolaeviopsis Giralt & D. Hawksw., 1991		Diplolaeviopsis				Cordieritidaceae				Helotiales			Leotiomycetes	Pezizomycotina	Ascomycota	Fungi	Eukaryota	sordariomyceta;leotiomyceta;saccharomyceta;Opisthokonta;cellular organisms;root	0.00592289	0.0237452	0.0531662	-0.0018647	-0.00845168	0.0303046	-0.025917	-0.0328404	-0.00104624	0.0339981	-0.00633364	0.0779948	0.0176649	0.0134682	0.0192223	0.0655763	0.0610009	-0.0281958	-0.02718	-0.0318376	-0.041462	-0.0273574	0.0214348	-0.0397781	-0.00134184
1971361	family	Cordieritidaceae										Cordieritidaceae				Helotiales			Leotiomycetes	Pezizomycotina	Ascomycota	Fungi	Eukaryota	sordariomyceta;leotiomyceta;saccharomyceta;Opisthokonta;cellular organisms;root	0.019026	-0.00266344	0.0204009	0.0199396	-0.018333	0.051618	-0.0406116	-0.0150856	-0.0258537	0.0511667	0.0124749	0.0713584	0.0520821	0.0172326	0.0135345	0.0633668	0.0584353	-0.0115578	-0.00764278	-0.0262272	-0.0350999	-0.0258548	0.0280803	-0.0419072	-0.00500329
143937	genus	Neofabraea						Neofabraea				Dermateaceae				Helotiales			Leotiomycetes	Pezizomycotina	Ascomycota	Fungi	Eukaryota	sordariomyceta;leotiomyceta;saccharomyceta;Opisthokonta;cellular organisms;root	0.00234008	0.00339207	0.0065364	0.0226026	0.00144799	0.0128042	0.0233627	-0.00881398	0.001202	-0.00852281	-0.00103365	0.00835653	-0.0425899	0.00519514	-0.0423336	0.00786763	0.0481507	0.00249698	0.111099	0.0642281	0.0190082	-0.0196399	-0.0551316	-0.0201574	-0.046446
101853	genus	Pezicula						Pezicula				Dermateaceae				Helotiales			Leotiomycetes	Pezizomycotina	Ascomycota	Fungi	Eukaryota	sordariomyceta;leotiomyceta;saccharomyceta;Opisthokonta;cellular organisms;root	0.0289322	-0.0253944	-0.0462578	0.0234756	-0.00840224	0.0263079	-0.0305549	0.0244451	-0.0229839	0.0216732	0.027102	0.00026654	0.0531751	-0.0135214	-0.0148205	0.0348994	-0.0117165	0.037681	0.0327705	-0.0217684	-0.038456	0.0129979	0.0126998	-0.0303531	-0.0421277
76657	family	Dermateaceae										Dermateaceae				Helotiales			Leotiomycetes	Pezizomycotina	Ascomycota	Fungi	Eukaryota	sordariomyceta;leotiomyceta;saccharomyceta;Opisthokonta;cellular organisms;root	0.0184292	-0.0146432	-0.0314837	0.0264893	-0.00409919	0.0237031	-0.0151315	0.0132018	-0.0184024	0.01171	0.0174646	-0.00263107	0.0242243	-0.00839565	-0.0389412	0.0315825	0.0185635	0.0277148	0.0853272	0.0212105	-0.0180103	0.00151548	-0.00899825	-0.0264805	-0.0524748
112133	genus	Crocicreas		Cyathicula				Crocicreas				Helotiaceae				Helotiales			Leotiomycetes	Pezizomycotina	Ascomycota	Fungi	Eukaryota	sordariomyceta;leotiomyceta;saccharomyceta;Opisthokonta;cellular organisms;root	0.0154112	-0.0248163	0.0437581	0.0176576	-0.0130585	-0.0346511	0.00221511	-0.00282607	0.0191975	0.0405796	0.0571761	-0.0236056	-0.00724795	0.00930614	0.0481059	-0.00989617	-0.0162504	0.026939	-0.00177689	0.0465525	-0.0157973	0.026202	-0.0396038	0.0273277	4.07822e-05
223899	genus	Tricladium						Tricladium				Helotiaceae				Helotiales			Leotiomycetes	Pezizomycotina	Ascomycota	Fungi	Eukaryota	sordariomyceta;leotiomyceta;saccharomyceta;Opisthokonta;cellular organisms;root	0.0365078	0.0132344	-0.0115411	-0.0565487	0.0641568	0.0742238	-0.00384898	-0.0252828	-0.00132905	-0.00324353	0.00421394	-0.0303024	-0.0275852	0.0295201	0.00130942	0.0147011	-0.0477821	-0.0371326	-0.0101049	0.021828	0.0258601	-0.00229909	-0.00154791	0.0109635	0.00243773
575986	species	Helotiaceae sp. 795_3_CZ02					Helotiaceae sp. 795_3_CZ02					Helotiaceae				Helotiales			Leotiomycetes	Pezizomycotina	Ascomycota	Fungi	Eukaryota	unclassified Helotiaceae;sordariomyceta;leotiomyceta;saccharomyceta;Opisthokonta;cellular organisms;root	0.00143053	0.0266716	0.0286192	0.0592404	0.0101521	0.00746308	-0.00129159	-0.0546018	-0.0341329	-0.0778037	0.0413553	-0.0698444	0.0273841	0.0407478	-0.0235709	-0.0178472	0.0224911	0.0125933	-0.0308744	-0.0110323	-0.0205581	0.00778684	0.0111141	-0.0246032	0.0193436
5181	family	Helotiaceae										Helotiaceae				Helotiales			Leotiomycetes	Pezizomycotina	Ascomycota	Fungi	Eukaryota	sordariomyceta;leotiomyceta;saccharomyceta;Opisthokonta;cellular organisms;root	0.0455583	0.0259765	-0.00459373	0.0429487	0.0229719	0.00388592	-0.00295777	0.0102804	-0.0186427	0.0123458	0.0107932	-0.0171353	-0.0324785	0.00848652	0.0618362	0.00863753	-0.024117	0.0170517	-0.0263839	0.0373007	-0.0185288	0.0290479	0.011118	-0.00934328	-0.0222895
153036	no rank	unclassified Helotiaceae										Helotiaceae				Helotiales			Leotiomycetes	Pezizomycotina	Ascomycota	Fungi	Eukaryota	unclassified Helotiaceae;sordariomyceta;leotiomyceta;saccharomyceta;Opisthokonta;cellular organisms;root	0.00143053	0.0266716	0.0286192	0.0592404	0.0101521	0.00746308	-0.00129159	-0.0546018	-0.0341329	-0.0778037	0.0413553	-0.0698444	0.0273841	0.0407478	-0.0235709	-0.0178472	0.0224911	0.0125933	-0.0308744	-0.0110323	-0.0205581	0.00778684	0.0111141	-0.0246032	0.0193436
47751	genus	Arachnopeziza						Arachnopeziza				Hyaloscyphaceae				Helotiales			Leotiomycetes	Pezizomycotina	Ascomycota	Fungi	Eukaryota	sordariomyceta;leotiomyceta;saccharomyceta;Opisthokonta;cellular organisms;root	-0.00220524	-0.00333852	0.0209697	-0.0128232	-0.0303949	0.0345328	-0.0174361	0.069068	-0.0267139	-0.0410884	0.0514163	0.0208404	-0.0410155	-0.0144991	0.000600232	-0.0201728	-0.0186309	-0.00588708	-0.0208504	-0.0127003	0.0102927	-0.00286313	-0.0167924	0.0216583	-0.0366681
47745	species	Cistella grevillei					Cistella grevillei	Cistella				Hyaloscyphaceae				Helotiales			Leotiomycetes	Pezizomycotina	Ascomycota	Fungi	Eukaryota	sordariomyceta;leotiomyceta;saccharomyceta;Opisthokonta;cellular organisms;root	0.0480682	0.00614659	-0.0237783	0.000317655	0.0189023	0.0122963	0.01226	-0.0011078	0.0513297	-0.0180415	-0.00268142	0.00952095	-0.0115757	-0.0307388	-0.0121477	-0.0232011	-0.030195	-0.0177042	-0.0271384	0.0229514	0.000234826	-0.0421517	0.0484383	-0.0529856	-0.0167715
1755422	species	Cistella sp.					Cistella sp.	Cistella				Hyaloscyphaceae				Helotiales			Leotiomycetes	Pezizomycotina	Ascomycota	Fungi	Eukaryota	sordariomyceta;leotiomyceta;saccharomyceta;Opisthokonta;cellular organisms;root	0.0199837	-0.0582637	-0.0125686	-0.0150941	0.0251264	-0.0332215	0.0220955	-0.044224	-0.0217729	-0.01453	0.0409368	0.0152064	-0.0232884	-0.0452449	0.00361563	0.00246054	0.0562714	-0.0570545	-0.00452834	-0.035903	0.0259092	-0.00218666	-0.0106297	0.0180706	0.0167214
47744	genus	Cistella						Cistella				Hyaloscyphaceae				Helotiales			Leotiomycetes	Pezizomycotina	Ascomycota	Fungi	Eukaryota	sordariomyceta;leotiomyceta;saccharomyceta;Opisthokonta;cellular organisms;root	0.0505184	0.00365945	-0.0159557	-0.00192167	0.0222462	-0.02474	-0.00431166	-0.0183396	0.0267714	-0.0213101	0.0101179	0.0263217	0.00735387	-0.0690903	-0.0209748	-0.0208329	-0.0256011	-0.0654351	-0.0211707	0.0377872	0.0240224	-0.043175	0.0313872	-0.0290629	-0.00428044
47817	genus	Lachnum						Lachnum				Hyaloscyphaceae				Helotiales			Leotiomycetes	Pezizomycotina	Ascomycota	Fungi	Eukaryota	sordariomyceta;leotiomyceta;saccharomyceta;Opisthokonta;cellular organisms;root	-0.00076116	-0.00163464	0.00974177	0.0118086	0.000508053	0.00629736	0.00812333	0.00178204	0.00804723	0.000529332	-0.0168506	0.00393569	-0.0136677	0.000774943	0.00148009	-0.00814056	0.0268438	0.00352767	0.00991513	0.03789	0.0161983	-0.00826233	-0.0300186	0.0355775	-0.00358603
47743	family	Hyaloscyphaceae										Hyaloscyphaceae				Helotiales			Leotiomycetes	Pezizomycotina	Ascomycota	Fungi	Eukaryota	sordariomyceta;leotiomyceta;saccharomyceta;Opisthokonta;cellular organisms;root	0.0407265	0.00503758	0.00834018	0.0143319	0.0299905	-0.00056416	0.0286031	0.031085	0.000430241	-0.0361108	0.0167058	0.0453101	-0.0231306	-0.0552424	-0.0331485	-0.0252927	-0.00679073	-0.0492755	0.0167727	0.0580922	0.0306917	-0.0465395	-0.00389314	-0.00747179	-0.0281173
38464	species	Lambertella subrenispora					Lambertella subrenispora	Lambertella				Rutstroemiaceae				Helotiales			Leotiomycetes	Pezizomycotina	Ascomycota	Fungi	Eukaryota	sordariomyceta;leotiomyceta;saccharomyceta;Opisthokonta;cellular organisms;root	0.0198831	0.0254104	0.00284053	0.0115646	0.0148186	-0.0122961	-0.0186142	-0.0113971	0.00249703	0.00763318	-0.0175879	0.0358287	-0.0248068	-0.028389	-0.0424959	-0.013135	0.05883	0.0125543	0.0362607	0.0315146	0.0116828	-0.0159478	-0.0263632	0.00148867	0.0223011
38462	genus	Lambertella						Lambertella				Rutstroemiaceae				Helotiales			Leotiomycetes	Pezizomycotina	Ascomycota	Fungi	Eukaryota	sordariomyceta;leotiomyceta;saccharomyceta;Opisthokonta;cellular organisms;root	0.0198831	0.0254104	0.00284053	0.0115646	0.0148186	-0.0122961	-0.0186142	-0.0113971	0.00249703	0.00763318	-0.0175879	0.0358287	-0.0248068	-0.028389	-0.0424959	-0.013135	0.05883	0.0125543	0.0362607	0.0315146	0.0116828	-0.0159478	-0.0263632	0.00148867	0.0223011
296783	species	Lanzia allantospora					Lanzia allantospora	Lanzia				Rutstroemiaceae				Helotiales			Leotiomycetes	Pezizomycotina	Ascomycota	Fungi	Eukaryota	sordariomyceta;leotiomyceta;saccharomyceta;Opisthokonta;cellular organisms;root	0.0105732	0.0424303	0.00776924	-0.00475899	0.0131446	-0.0279862	-0.0445465	-0.00662065	-0.00413166	0.0127276	-0.0124774	0.0686401	0.00505284	0.0317295	0.0231694	-0.040754	0.0454354	0.0219985	-0.00311448	0.00912733	0.0408508	0.0210024	0.00970476	-0.0452242	0.00641978
54683	genus	Lanzia						Lanzia				Rutstroemiaceae				Helotiales			Leotiomycetes	Pezizomycotina	Ascomycota	Fungi	Eukaryota	sordariomyceta;leotiomyceta;saccharomyceta;Opisthokonta;cellular organisms;root	0.0105732	0.0424303	0.00776924	-0.00475899	0.0131446	-0.0279862	-0.0445465	-0.00662065	-0.00413166	0.0127276	-0.0124774	0.0686401	0.00505284	0.0317295	0.0231694	-0.040754	0.0454354	0.0219985	-0.00311448	0.00912733	0.0408508	0.0210024	0.00970476	-0.0452242	0.00641978
38452	genus	Rutstroemia						Rutstroemia				Rutstroemiaceae				Helotiales			Leotiomycetes	Pezizomycotina	Ascomycota	Fungi	Eukaryota	sordariomyceta;leotiomyceta;saccharomyceta;Opisthokonta;cellular organisms;root	0.0415903	-0.0295809	-0.0374709	0.00464633	0.00849014	0.0316727	0.0062271	0.00414513	-0.00626693	-0.00715776	0.0208258	-0.00270187	-0.013807	-0.00949611	0.0156085	0.0343467	0.01517	-0.0294225	0.00620357	0.00505686	0.0476254	0.00756529	-0.00334922	0.0208198	0.0539685
110844	family	Rutstroemiaceae										Rutstroemiaceae				Helotiales			Leotiomycetes	Pezizomycotina	Ascomycota	Fungi	Eukaryota	sordariomyceta;leotiomyceta;saccharomyceta;Opisthokonta;cellular organisms;root	0.0404374	-0.00712816	-0.0335155	0.00851014	0.0150475	0.00165975	-0.0150195	-0.000837837	0.00837899	-0.00486767	-0.0112027	0.0273128	-0.0266021	-0.00519994	-0.00518828	-0.00504587	0.0471727	0.00903262	0.0213513	0.0184105	0.0515837	-0.0242048	-0.0104981	-0.0249366	0.0725194
296781	genus	Torrendiella						Torrendiella				Sclerotiniaceae				Helotiales			Leotiomycetes	Pezizomycotina	Ascomycota	Fungi	Eukaryota	sordariomyceta;leotiomyceta;saccharomyceta;Opisthokonta;cellular organisms;root	-0.00422727	0.00360534	-2.04911e-05	0.0131964	0.00156003	0.00581227	0.00304935	-0.00846993	-0.00565563	-0.0127429	0.00215797	0.00133741	-0.00455576	-0.00881744	-0.0184347	0.000276172	0.00381771	-9.78637e-05	0.00409365	-0.005679	0.0106027	-0.0158449	0.00857397	0.0102128	-0.0321016
28983	family	Sclerotiniaceae										Sclerotiniaceae				Helotiales			Leotiomycetes	Pezizomycotina	Ascomycota	Fungi	Eukaryota	sordariomyceta;leotiomyceta;saccharomyceta;Opisthokonta;cellular organisms;root	0.0163355	-0.0300406	-0.0362308	0.0394866	-0.0141901	0.0392983	-0.0229702	0.0128756	-0.0388308	0.0209685	0.0266503	0.00563804	0.047945	0.00138579	-0.0176208	0.00883962	0.0100452	0.0181063	0.0253172	-0.00190598	0.00901034	-0.0140726	0.0192091	-0.00281547	-0.0281976
610139	species	Chalara siamense					Chalara siamense	Chalara								Helotiales			Leotiomycetes	Pezizomycotina	Ascomycota	Fungi	Eukaryota	Helotiales incertae sedis;sordariomyceta;leotiomyceta;saccharomyceta;Opisthokonta;cellular organisms;root	-0.00396611	-0.00501978	-0.0106555	-0.000984697	0.00755248	-0.00830719	-0.006089	0.00629202	0.00592723	0.00267483	-0.00698857	-0.0023109	-0.00256557	-0.0068962	-0.0179171	-0.00126106	-0.0155873	0.0272485	-0.00460617	-0.0182909	0.0265805	-0.0212921	0.00603865	-0.019175	-0.0125043
13000	genus	Chalara						Chalara								Helotiales			Leotiomycetes	Pezizomycotina	Ascomycota	Fungi	Eukaryota	Helotiales incertae sedis;sordariomyceta;leotiomyceta;saccharomyceta;Opisthokonta;cellular organisms;root	-0.00396611	-0.00501978	-0.0106555	-0.000984697	0.00755248	-0.00830719	-0.006089	0.00629202	0.00592723	0.00267483	-0.00698857	-0.0023109	-0.00256557	-0.0068962	-0.0179171	-0.00126106	-0.0155873	0.0272485	-0.00460617	-0.0182909	0.0265805	-0.0212921	0.00603865	-0.019175	-0.0125043
1524426	species	Helotiales sp. 4 IP-2014					Helotiales sp. 4 IP-2014									Helotiales			Leotiomycetes	Pezizomycotina	Ascomycota	Fungi	Eukaryota	unclassified Helotiales;sordariomyceta;leotiomyceta;saccharomyceta;Opisthokonta;cellular organisms;root	0.00200229	0.00983302	0.0214202	0.0365704	0.0569635	0.00226409	0.0801028	0.0454442	-0.0329872	-0.00325563	-0.012665	0.0311426	-0.00608471	0.0139271	-0.0237188	0.00590629	0.0227634	-0.00126154	0.0794152	0.0401516	-0.00134626	-0.0203529	-0.0328104	-0.00742757	-0.020668
5178	order	Helotiales		Leotiales												Helotiales			Leotiomycetes	Pezizomycotina	Ascomycota	Fungi	Eukaryota	sordariomyceta;leotiomyceta;saccharomyceta;Opisthokonta;cellular organisms;root	0.0546538	0.00113013	0.0179673	0.027399	0.00319511	-0.00561229	0.00199546	-0.00417068	-0.0138967	-0.00846299	0.00726096	0.0152571	-0.0155559	-0.00966598	-0.0232122	0.0110749	-0.0216443	0.0106877	-0.02549	0.0117053	-0.00334468	7.64058e-05	-0.0132579	0.00772973	0.00144549
159639	no rank	Helotiales incertae sedis														Helotiales			Leotiomycetes	Pezizomycotina	Ascomycota	Fungi	Eukaryota	Helotiales incertae sedis;sordariomyceta;leotiomyceta;saccharomyceta;Opisthokonta;cellular organisms;root	0.00590805	-0.00894828	-0.00602464	0.0205222	0.0516149	-0.0101205	0.0455499	0.031487	-0.0093832	0.0121205	-0.0143158	0.0193843	0.00439994	-0.0234951	-0.0298684	-0.0236635	-0.0149671	0.000948377	-0.031384	-0.00626324	0.00328926	-0.0139316	0.0316655	-0.0494567	-0.0265604
54695	no rank	unclassified Helotiales		unclassified Leotiales;unidentified Leotiales												Helotiales			Leotiomycetes	Pezizomycotina	Ascomycota	Fungi	Eukaryota	unclassified Helotiales;sordariomyceta;leotiomyceta;saccharomyceta;Opisthokonta;cellular organisms;root	0.0421936	0.00552758	-0.00588494	-0.0192862	0.037755	0.000715474	0.0975528	0.0136735	-0.00540622	-0.0191268	0.0178975	0.00906966	0.0186234	0.00243889	-0.0194483	0.00861331	0.0504223	-0.047876	0.0334047	0.00116734	0.0341839	-0.012976	-0.0551428	0.00741363	-0.0258762
66516	family	Phacidiaceae										Phacidiaceae				Phacidiales			Leotiomycetes	Pezizomycotina	Ascomycota	Fungi	Eukaryota	sordariomyceta;leotiomyceta;saccharomyceta;Opisthokonta;cellular organisms;root	0.0614269	0.0303634	-0.0326301	0.015742	-0.0168868	-0.0203234	-0.0131001	0.00782775	0.00611816	0.00370063	-0.00322663	0.0371913	-0.00304534	-0.0201342	-0.024502	-0.0120626	0.00404038	-0.0167855	0.024079	0.0343064	-0.00434535	-0.0233456	-0.00850459	-0.0363494	-0.00570746
1484953	order	Phacidiales														Phacidiales			Leotiomycetes	Pezizomycotina	Ascomycota	Fungi	Eukaryota	sordariomyceta;leotiomyceta;saccharomyceta;Opisthokonta;cellular organisms;root	0.0614269	0.0303634	-0.0326301	0.015742	-0.0168868	-0.0203234	-0.0131001	0.00782775	0.00611816	0.00370063	-0.00322663	0.0371913	-0.00304534	-0.0201342	-0.024502	-0.0120626	0.00404038	-0.0167855	0.024079	0.0343064	-0.00434535	-0.0233456	-0.00850459	-0.0363494	-0.00570746
221900	family	Cudoniaceae										Cudoniaceae				Rhytismatales			Leotiomycetes	Pezizomycotina	Ascomycota	Fungi	Eukaryota	sordariomyceta;leotiomyceta;saccharomyceta;Opisthokonta;cellular organisms;root	-0.00922062	0.00756356	-0.00656036	-0.000406456	0.00364517	-0.00150556	-0.00704306	0.00163869	0.00330815	0.00535171	-0.00341151	-0.000724248	0.000398211	0.00496412	0.0103673	-0.0070335	0.0169267	-0.00241268	-0.00126367	0.000407801	-0.00337538	0.008792	-0.01884	0.0327635	-0.00468447
1093203	species	Coccomyces proteae					Coccomyces proteae	Coccomyces				Rhytismataceae				Rhytismatales			Leotiomycetes	Pezizomycotina	Ascomycota	Fungi	Eukaryota	sordariomyceta;leotiomyceta;saccharomyceta;Opisthokonta;cellular organisms;root	0.0598754	0.0234987	-0.0503332	0.0104245	-0.0182675	0.00795253	-0.000138998	0.0154748	0.00204427	0.0071931	-0.00386363	0.0111584	-0.0259019	0.000851244	-0.00446637	0.00369285	-0.0153151	3.4374e-06	-0.00855003	-0.0208982	0.0149684	-0.00439573	0.0414182	-0.0277149	0.00028422
265079	genus	Coccomyces						Coccomyces				Rhytismataceae				Rhytismatales			Leotiomycetes	Pezizomycotina	Ascomycota	Fungi	Eukaryota	sordariomyceta;leotiomyceta;saccharomyceta;Opisthokonta;cellular organisms;root	0.0598754	0.0234987	-0.0503332	0.0104245	-0.0182675	0.00795253	-0.000138998	0.0154748	0.00204427	0.0071931	-0.00386363	0.0111584	-0.0259019	0.000851244	-0.00446637	0.00369285	-0.0153151	3.4374e-06	-0.00855003	-0.0208982	0.0149684	-0.00439573	0.0414182	-0.0277149	0.00028422
64357	genus	Lophodermium						Lophodermium				Rhytismataceae				Rhytismatales			Leotiomycetes	Pezizomycotina	Ascomycota	Fungi	Eukaryota	sordariomyceta;leotiomyceta;saccharomyceta;Opisthokonta;cellular organisms;root	-0.00712793	0.0355464	0.0215736	0.033365	0.00503347	-0.0157485	-0.03218	-0.0283998	-0.0295655	-0.0424425	0.0194895	-0.0386685	0.0588104	-0.014482	-0.0284841	-0.00588478	-0.0181584	-0.0309058	-0.0100659	0.0303131	0.0157685	-0.0121806	0.00765157	0.011756	0.0116608
47167	family	Rhytismataceae										Rhytismataceae				Rhytismatales			Leotiomycetes	Pezizomycotina	Ascomycota	Fungi	Eukaryota	sordariomyceta;leotiomyceta;saccharomyceta;Opisthokonta;cellular organisms;root	0.0534594	0.0382984	-0.0356404	0.0280202	-0.0149309	0.00179489	-0.0130238	0.00206909	-0.00976417	-0.012554	0.00133707	-0.00625058	-0.000784966	-0.0056681	-0.0169958	-0.00110475	-0.016612	-0.0133803	-0.0104305	0.00295932	0.0252779	-0.0117169	0.0358489	-0.0125956	0.00479096
47166	order	Rhytismatales														Rhytismatales			Leotiomycetes	Pezizomycotina	Ascomycota	Fungi	Eukaryota	sordariomyceta;leotiomyceta;saccharomyceta;Opisthokonta;cellular organisms;root	0.0509165	0.039775	-0.0369032	0.0277178	-0.0139716	0.00143111	-0.0145667	0.00243521	-0.00892167	-0.0112151	0.000533022	-0.00637281	-0.000686448	-0.0044705	-0.0144565	-0.00273382	-0.0125486	-0.0138427	-0.0106473	0.0030323	0.0243047	-0.00958338	0.0311974	-0.00487541	0.00366497
46452	genus	Thelebolus						Thelebolus				Thelebolaceae				Thelebolales			Leotiomycetes	Pezizomycotina	Ascomycota	Fungi	Eukaryota	sordariomyceta;leotiomyceta;saccharomyceta;Opisthokonta;cellular organisms;root	0.0200877	-0.014253	-0.0254078	-0.0122949	-0.0237134	0.019134	-0.0230512	0.0664976	0.00913235	-0.0276667	0.0218084	0.00374367	-0.00548766	0.0271392	-0.0138905	0.0199313	0.00320904	0.00616768	-0.00847725	0.0309048	-0.0370715	0.050265	-0.00394785	0.00736781	0.0443723
46451	family	Thelebolaceae										Thelebolaceae				Thelebolales			Leotiomycetes	Pezizomycotina	Ascomycota	Fungi	Eukaryota	sordariomyceta;leotiomyceta;saccharomyceta;Opisthokonta;cellular organisms;root	0.0200877	-0.014253	-0.0254078	-0.0122949	-0.0237134	0.019134	-0.0230512	0.0664976	0.00913235	-0.0276667	0.0218084	0.00374367	-0.00548766	0.0271392	-0.0138905	0.0199313	0.00320904	0.00616768	-0.00847725	0.0309048	-0.0370715	0.050265	-0.00394785	0.00736781	0.0443723
292491	order	Thelebolales														Thelebolales			Leotiomycetes	Pezizomycotina	Ascomycota	Fungi	Eukaryota	sordariomyceta;leotiomyceta;saccharomyceta;Opisthokonta;cellular organisms;root	0.0200877	-0.014253	-0.0254078	-0.0122949	-0.0237134	0.019134	-0.0230512	0.0664976	0.00913235	-0.0276667	0.0218084	0.00374367	-0.00548766	0.0271392	-0.0138905	0.0199313	0.00320904	0.00616768	-0.00847725	0.0309048	-0.0370715	0.050265	-0.00394785	0.00736781	0.0443723
78141	genus	Oidiodendron						Oidiodendron				Myxotrichaceae							Leotiomycetes	Pezizomycotina	Ascomycota	Fungi	Eukaryota	Leotiomycetes incertae sedis;sordariomyceta;leotiomyceta;saccharomyceta;Opisthokonta;cellular organisms;root	0.00367656	-0.0111373	0.0278726	0.0276968	-0.00875854	0.0269907	0.0200114	-0.0328814	0.0233373	0.000303208	-0.0336259	0.0352561	-0.00770874	-0.00829021	-0.0418329	-0.0104628	-0.0305089	0.00704756	0.0238369	-0.0211905	0.0382815	0.0700101	-0.000453835	-0.00217072	0.00965404
37240	family	Myxotrichaceae										Myxotrichaceae							Leotiomycetes	Pezizomycotina	Ascomycota	Fungi	Eukaryota	Leotiomycetes incertae sedis;sordariomyceta;leotiomyceta;saccharomyceta;Opisthokonta;cellular organisms;root	0.00367656	-0.0111373	0.0278726	0.0276968	-0.00875854	0.0269907	0.0200114	-0.0328814	0.0233373	0.000303208	-0.0336259	0.0352561	-0.00770874	-0.00829021	-0.0418329	-0.0104628	-0.0305089	0.00704756	0.0238369	-0.0211905	0.0382815	0.0700101	-0.000453835	-0.00217072	0.00965404
95331	genus	Pseudeurotium						Pseudeurotium				Pseudeurotiaceae							Leotiomycetes	Pezizomycotina	Ascomycota	Fungi	Eukaryota	Leotiomycetes incertae sedis;sordariomyceta;leotiomyceta;saccharomyceta;Opisthokonta;cellular organisms;root	0.0243125	0.00824095	0.015414	-0.0495333	0.00386487	0.0753502	-0.00400187	0.0603731	0.0376828	-0.077442	0.058909	0.0198862	-0.0057522	-0.0116961	-0.00298405	-0.0192954	-0.00895664	-0.01383	-0.0262928	0.0107494	0.0215291	-0.00150838	-0.0203685	0.00670069	-0.00965852
34379	family	Pseudeurotiaceae										Pseudeurotiaceae							Leotiomycetes	Pezizomycotina	Ascomycota	Fungi	Eukaryota	Leotiomycetes incertae sedis;sordariomyceta;leotiomyceta;saccharomyceta;Opisthokonta;cellular organisms;root	0.0325402	0.029327	0.0201667	-0.0438704	0.00855769	0.0362699	0.0783643	0.0790184	-0.00899176	-0.0385201	0.0312164	0.0160177	0.0366113	0.00669346	-0.0134019	-0.0231642	-0.00166383	-0.0179395	-0.0288339	-0.020311	0.0165586	-0.0063115	-0.0322345	0.011415	-0.0221956
177194	genus	Hyphozyma						Hyphozyma											Leotiomycetes	Pezizomycotina	Ascomycota	Fungi	Eukaryota	Leotiomycetes incertae sedis;sordariomyceta;leotiomyceta;saccharomyceta;Opisthokonta;cellular organisms;root	0.00699948	-0.0104928	0.00327393	0.00959925	-0.0228423	-0.00864309	-0.00113141	0.00444031	0.00323973	0.00599085	-0.0105292	0.000810012	-0.00383758	0.00883822	-0.0133744	-0.0305234	0.0166994	0.0044067	-0.019225	0.0504113	-0.0515961	0.0284211	-0.0352455	0.0159972	0.026165
5538	genus	Scytalidium						Scytalidium											Leotiomycetes	Pezizomycotina	Ascomycota	Fungi	Eukaryota	Leotiomycetes incertae sedis;sordariomyceta;leotiomyceta;saccharomyceta;Opisthokonta;cellular organisms;root	0.000473147	0.0104233	0.023559	0.0287788	0.0785858	-0.00962314	0.0891818	0.0726631	-0.047549	0.00394865	-0.0167606	0.0353989	0.0340409	0.0143724	0.0090087	0.000430705	-0.0161681	-0.00426945	0.000479188	-0.00781505	-0.0208997	-0.00895589	0.00903294	0.00972163	0.0174074
1709938	species	Leotiomycetes sp.					Leotiomycetes sp.												Leotiomycetes	Pezizomycotina	Ascomycota	Fungi	Eukaryota	unclassified Leotiomycetes;sordariomyceta;leotiomyceta;saccharomyceta;Opisthokonta;cellular organisms;root	0.0482446	-0.0213104	-0.0499189	0.0480799	-0.00921137	0.0199562	0.00113749	0.00800607	-0.0026526	-0.0110428	0.0126824	0.00428209	-0.0342873	-0.0130542	0.0586601	-0.00207395	-0.00248297	-0.046081	-0.0194851	0.00818144	0.0041486	-0.0137309	0.000340473	0.0199877	-0.0297493
147548	class	Leotiomycetes																	Leotiomycetes	Pezizomycotina	Ascomycota	Fungi	Eukaryota	sordariomyceta;leotiomyceta;saccharomyceta;Opisthokonta;cellular organisms;root	0.0460952	0.00499477	0.0201568	0.0197728	-0.00211451	-0.0161112	-0.00868375	0.0120649	-0.0189651	-0.0115791	0.00306827	0.017334	-0.0241401	0.00273373	-0.0459172	0.032376	-0.0141515	0.00768276	-0.0198505	0.0244371	0.00380984	0.0127539	0.00195504	0.00575662	0.00685122
159638	no rank	unclassified Leotiomycetes																	Leotiomycetes	Pezizomycotina	Ascomycota	Fungi	Eukaryota	unclassified Leotiomycetes;sordariomyceta;leotiomyceta;saccharomyceta;Opisthokonta;cellular organisms;root	0.0484044	-0.0163391	-0.0535938	0.0429297	-0.0213073	0.00910077	0.000971969	0.0115677	-0.001181	-0.0132888	0.0131005	0.0154196	-0.0419225	0.0182682	0.0604269	-0.00885123	-0.00519528	-0.0531539	-0.00942101	0.013419	0.0115782	-0.00082863	0.00611411	0.00795289	0.00247166
221903	no rank	Leotiomycetes incertae sedis																	Leotiomycetes	Pezizomycotina	Ascomycota	Fungi	Eukaryota	Leotiomycetes incertae sedis;sordariomyceta;leotiomyceta;saccharomyceta;Opisthokonta;cellular organisms;root	0.0382467	-0.00535927	0.0115288	0.00177278	-0.0147829	0.0555448	0.0538814	0.0518132	-0.0113107	-0.00997631	0.0143565	0.0327552	0.0478464	0.00781612	-0.0388418	-0.0291075	-0.00709428	0.00173267	-0.00400121	-0.00600087	0.0136132	0.0409684	-0.0299129	0.00784621	-0.00419195
13348	genus	Arthrobotrys						Arthrobotrys				Orbiliaceae				Orbiliales			Orbiliomycetes	Pezizomycotina	Ascomycota	Fungi	Eukaryota	saccharomyceta;Opisthokonta;cellular organisms;root	-0.0028753	-0.00785079	0.0249861	-0.0171304	-0.00052039	0.0186089	-0.00909405	0.00975886	0.00859391	-0.00440428	-0.0295457	-0.0528675	0.0317407	-0.0305671	0.0561582	-0.0564713	0.0146434	-0.0544153	0.113012	-0.0433712	-0.0464865	0.0132306	0.0285075	-0.00199052	0.00745363
1955089	species	Dactylaria sp.					Dactylaria sp.	Dactylaria				Orbiliaceae				Orbiliales			Orbiliomycetes	Pezizomycotina	Ascomycota	Fungi	Eukaryota	saccharomyceta;Opisthokonta;cellular organisms;root	0.00609575	-0.0181504	0.0288242	0.0171831	-0.0080709	0.0330065	0.0127645	-0.0429171	0.0299238	-5.19363e-05	-0.0387684	0.0466319	0.023563	0.00515415	-0.0290718	-0.014883	-0.0392123	0.0381408	0.00477965	-0.0468717	0.0298307	0.0751461	0.00131884	0.0859805	0.00559018
47274	genus	Dactylaria						Dactylaria				Orbiliaceae				Orbiliales			Orbiliomycetes	Pezizomycotina	Ascomycota	Fungi	Eukaryota	saccharomyceta;Opisthokonta;cellular organisms;root	0.0344448	-0.0117778	-0.00424767	0.029088	0.0246411	-0.000409778	0.0554804	-0.0184667	-0.00666015	-0.0184746	-0.0142613	0.0455468	-0.033023	-0.0222839	0.00440381	0.010506	-0.0466936	0.00232313	0.0128755	-0.0721503	-0.00517388	0.00523795	0.0403497	0.0552479	0.00930354
1798079	species	Orbilia sp. HOB-2016ay					Orbilia sp. HOB-2016ay	Orbilia				Orbiliaceae				Orbiliales			Orbiliomycetes	Pezizomycotina	Ascomycota	Fungi	Eukaryota	saccharomyceta;Opisthokonta;cellular organisms;root	-0.00533274	-0.00937603	0.0392968	-0.0334502	-0.0349816	0.0360522	-0.0065993	0.0547535	-0.022536	-0.041186	0.0355226	0.0207969	-0.0230524	-0.0299584	-0.0139173	-0.0274352	-0.00615049	0.0282591	-0.015357	-0.0012277	0.010451	-0.0185163	-0.000530968	-0.00253472	0.00566995
47022	genus	Orbilia						Orbilia				Orbiliaceae				Orbiliales			Orbiliomycetes	Pezizomycotina	Ascomycota	Fungi	Eukaryota	saccharomyceta;Opisthokonta;cellular organisms;root	0.0345601	-0.0260521	0.0317231	0.0341299	-0.00950192	0.024326	-0.00602267	-0.00218141	0.0132847	-0.0119432	0.021012	0.00659294	-0.02728	-0.0228554	0.0480296	0.0130978	0.0474804	0.025627	-0.0457365	0.00311169	0.0188744	-0.0527056	0.00808003	-0.0403192	0.000596241
47021	family	Orbiliaceae										Orbiliaceae				Orbiliales			Orbiliomycetes	Pezizomycotina	Ascomycota	Fungi	Eukaryota	saccharomyceta;Opisthokonta;cellular organisms;root	0.0415679	-0.0297636	0.0474617	0.0371593	0.0128881	0.0384694	0.0148183	0.00269285	0.0148843	-0.0138834	0.000306024	0.0125516	-0.0113105	-0.0315203	0.0478263	0.0096034	0.0258627	0.0248895	-0.0146761	-0.0346184	0.00784124	-0.0208424	0.0253113	-0.0136257	-0.00112568
281846	species	Lecophagus sp. ATCC 56071					Lecophagus sp. ATCC 56071	Lecophagus								Orbiliales			Orbiliomycetes	Pezizomycotina	Ascomycota	Fungi	Eukaryota	Orbiliales incertae sedis;saccharomyceta;Opisthokonta;cellular organisms;root	0.00393603	-0.00497699	-0.00650044	0.0315525	-0.00879544	0.00241919	-0.0103043	0.00583946	-0.00918619	0.000212996	-0.00506346	-0.00790839	-0.0114641	-0.00955958	0.0415601	-0.0114915	-0.00275929	-0.0207408	-0.0144433	-0.00984325	0.000657207	0.00502552	-0.0685812	0.00984257	-0.00704411
118273	genus	Lecophagus						Lecophagus								Orbiliales			Orbiliomycetes	Pezizomycotina	Ascomycota	Fungi	Eukaryota	Orbiliales incertae sedis;saccharomyceta;Opisthokonta;cellular organisms;root	0.00393603	-0.00497699	-0.00650044	0.0315525	-0.00879544	0.00241919	-0.0103043	0.00583946	-0.00918619	0.000212996	-0.00506346	-0.00790839	-0.0114641	-0.00955958	0.0415601	-0.0114915	-0.00275929	-0.0207408	-0.0144433	-0.00984325	0.000657207	0.00502552	-0.0685812	0.00984257	-0.00704411
314120	genus	Vermispora						Vermispora								Orbiliales			Orbiliomycetes	Pezizomycotina	Ascomycota	Fungi	Eukaryota	Orbiliales incertae sedis;saccharomyceta;Opisthokonta;cellular organisms;root	-0.00390841	-0.00577421	0.0115053	0.00140138	-0.00211557	0.00661178	0.00354649	0.000907537	0.0206001	-0.00281868	-0.026062	-0.0244727	0.0123478	-0.0034216	0.0431625	-0.0131322	0.0155151	0.0238676	-0.0185421	-0.00264527	0.0232442	-0.0572918	-0.0136119	-0.0564405	-0.00770113
189479	order	Orbiliales														Orbiliales			Orbiliomycetes	Pezizomycotina	Ascomycota	Fungi	Eukaryota	saccharomyceta;Opisthokonta;cellular organisms;root	0.0415679	-0.0297636	0.0474617	0.0371593	0.0128881	0.0384694	0.0148183	0.00269285	0.0148843	-0.0138834	0.000306024	0.0125516	-0.0113105	-0.0315203	0.0478263	0.0096034	0.0258627	0.0248895	-0.0146761	-0.0346184	0.00784124	-0.0208424	0.0253113	-0.0136257	-0.00112568
1406929	no rank	Orbiliales incertae sedis														Orbiliales			Orbiliomycetes	Pezizomycotina	Ascomycota	Fungi	Eukaryota	Orbiliales incertae sedis;saccharomyceta;Opisthokonta;cellular organisms;root	1.96585e-05	-0.0076521	0.00356221	0.0234547	-0.00776585	0.00642773	-0.00480983	0.00480214	0.00812381	-0.00185458	-0.0221534	-0.0230471	0.000628995	-0.00923927	0.0603008	-0.0175258	0.00907888	0.0022255	-0.0234771	-0.00888862	0.0170117	-0.0372002	-0.0585004	-0.0331657	-0.0104948
189478	class	Orbiliomycetes																	Orbiliomycetes	Pezizomycotina	Ascomycota	Fungi	Eukaryota	saccharomyceta;Opisthokonta;cellular organisms;root	0.0415679	-0.0297636	0.0474617	0.0371593	0.0128881	0.0384694	0.0148183	0.00269285	0.0148843	-0.0138834	0.000306024	0.0125516	-0.0113105	-0.0315203	0.0478263	0.0096034	0.0258627	0.0248895	-0.0146761	-0.0346184	0.00784124	-0.0208424	0.0253113	-0.0136257	-0.00112568
406764	species	Saccobolus dilutellus					Saccobolus dilutellus	Saccobolus				Ascobolaceae				Pezizales			Pezizomycetes	Pezizomycotina	Ascomycota	Fungi	Eukaryota	saccharomyceta;Opisthokonta;cellular organisms;root	0.0261962	-0.0562742	-0.00764267	0.00395742	0.00520441	-0.0257568	0.018273	-0.0226524	-0.00506686	0.00428831	0.00603092	0.0102977	-0.0244339	-0.0319132	-0.0102639	-0.0434752	0.0520966	-0.0548883	-0.0559132	0.0455691	-0.0364243	0.0392919	0.00752035	-0.00936225	-0.0260108
47218	genus	Saccobolus						Saccobolus				Ascobolaceae				Pezizales			Pezizomycetes	Pezizomycotina	Ascomycota	Fungi	Eukaryota	saccharomyceta;Opisthokonta;cellular organisms;root	0.0261962	-0.0562742	-0.00764267	0.00395742	0.00520441	-0.0257568	0.018273	-0.0226524	-0.00506686	0.00428831	0.00603092	0.0102977	-0.0244339	-0.0319132	-0.0102639	-0.0434752	0.0520966	-0.0548883	-0.0559132	0.0455691	-0.0364243	0.0392919	0.00752035	-0.00936225	-0.0260108
5189	family	Ascobolaceae										Ascobolaceae				Pezizales			Pezizomycetes	Pezizomycotina	Ascomycota	Fungi	Eukaryota	saccharomyceta;Opisthokonta;cellular organisms;root	0.0261962	-0.0562742	-0.00764267	0.00395742	0.00520441	-0.0257568	0.018273	-0.0226524	-0.00506686	0.00428831	0.00603092	0.0102977	-0.0244339	-0.0319132	-0.0102639	-0.0434752	0.0520966	-0.0548883	-0.0559132	0.0455691	-0.0364243	0.0392919	0.00752035	-0.00936225	-0.0260108
44624	genus	Helvella						Helvella				Helvellaceae				Pezizales			Pezizomycetes	Pezizomycotina	Ascomycota	Fungi	Eukaryota	saccharomyceta;Opisthokonta;cellular organisms;root	0.0381331	-0.00504833	-0.0439909	-0.00751636	-0.061235	0.0180438	0.0212609	0.0177994	-0.0362048	0.0444234	0.010776	-0.0210727	0.0770069	0.0262784	-0.0329285	-0.00923581	0.0202786	0.0110082	0.00222434	-0.00857997	0.0103547	0.00257816	-0.00549174	0.0125465	-0.000291526
33159	family	Helvellaceae										Helvellaceae				Pezizales			Pezizomycetes	Pezizomycotina	Ascomycota	Fungi	Eukaryota	saccharomyceta;Opisthokonta;cellular organisms;root	0.0381331	-0.00504833	-0.0439909	-0.00751636	-0.061235	0.0180438	0.0212609	0.0177994	-0.0362048	0.0444234	0.010776	-0.0210727	0.0770069	0.0262784	-0.0329285	-0.00923581	0.0202786	0.0110082	0.00222434	-0.00857997	0.0103547	0.00257816	-0.00549174	0.0125465	-0.000291526
1179179	species	Delastria rosea				Delastria rosea Tul. & C. Tul. 1843	Delastria rosea	Delastria				Pezizaceae				Pezizales			Pezizomycetes	Pezizomycotina	Ascomycota	Fungi	Eukaryota	saccharomyceta;Opisthokonta;cellular organisms;root	0.0302659	0.0350305	-0.0200478	-0.0148296	-0.062841	-0.0364191	0.0420112	-0.0104244	0.00523242	0.000850248	0.00202441	0.0209168	0.00756991	0.0594399	-0.00777456	-0.0520181	-0.0167801	-0.0108094	0.013672	-0.0337523	0.00287893	-0.0580598	0.0136002	-0.00561486	-0.0362169
1084655	genus	Delastria						Delastria				Pezizaceae				Pezizales			Pezizomycetes	Pezizomycotina	Ascomycota	Fungi	Eukaryota	saccharomyceta;Opisthokonta;cellular organisms;root	0.0302659	0.0350305	-0.0200478	-0.0148296	-0.062841	-0.0364191	0.0420112	-0.0104244	0.00523242	0.000850248	0.00202441	0.0209168	0.00756991	0.0594399	-0.00777456	-0.0520181	-0.0167801	-0.0108094	0.013672	-0.0337523	0.00287893	-0.0580598	0.0136002	-0.00561486	-0.0362169
566087	species	Hydnobolites cerebriformis					Hydnobolites cerebriformis	Hydnobolites				Pezizaceae				Pezizales			Pezizomycetes	Pezizomycotina	Ascomycota	Fungi	Eukaryota	saccharomyceta;Opisthokonta;cellular organisms;root	0.0453492	0.0315288	-0.0281028	-0.00513264	0.00606543	0.0328212	0.0206714	-0.00372112	0.0677886	-0.0508858	0.014596	0.0106998	-0.00726887	0.00717705	0.0267703	0.00484306	-0.038872	-0.0172796	0.00415978	0.0142125	-0.00371599	-0.0652443	0.0387419	0.0123841	-0.0120176
405928	genus	Hydnobolites						Hydnobolites				Pezizaceae				Pezizales			Pezizomycetes	Pezizomycotina	Ascomycota	Fungi	Eukaryota	saccharomyceta;Opisthokonta;cellular organisms;root	0.0453492	0.0315288	-0.0281028	-0.00513264	0.00606543	0.0328212	0.0206714	-0.00372112	0.0677886	-0.0508858	0.014596	0.0106998	-0.00726887	0.00717705	0.0267703	0.00484306	-0.038872	-0.0172796	0.00415978	0.0142125	-0.00371599	-0.0652443	0.0387419	0.0123841	-0.0120176
47197	species	Iodophanus carneus					Iodophanus carneus	Iodophanus				Pezizaceae				Pezizales			Pezizomycetes	Pezizomycotina	Ascomycota	Fungi	Eukaryota	saccharomyceta;Opisthokonta;cellular organisms;root	0.033142	-0.0422516	-0.0258641	-0.0120074	0.0383201	0.0183834	-0.0083438	-0.00426946	0.00963821	-0.0132	0.00456153	-0.0245795	0.00775772	-0.0386253	-0.045144	-0.00170321	0.0337694	-0.00664132	0.071083	-0.0140566	0.00797141	-0.0236886	-0.00370624	-0.0259767	0.0472086
47196	genus	Iodophanus						Iodophanus				Pezizaceae				Pezizales			Pezizomycetes	Pezizomycotina	Ascomycota	Fungi	Eukaryota	saccharomyceta;Opisthokonta;cellular organisms;root	0.033142	-0.0422516	-0.0258641	-0.0120074	0.0383201	0.0183834	-0.0083438	-0.00426946	0.00963821	-0.0132	0.00456153	-0.0245795	0.00775772	-0.0386253	-0.045144	-0.00170321	0.0337694	-0.00664132	0.071083	-0.0140566	0.00797141	-0.0236886	-0.00370624	-0.0259767	0.0472086
173137	species	Peziza michelii					Peziza michelii	Peziza				Pezizaceae				Pezizales			Pezizomycetes	Pezizomycotina	Ascomycota	Fungi	Eukaryota	saccharomyceta;Opisthokonta;cellular organisms;root	0.0207969	0.0300616	0.000288317	-0.0421568	-0.0594278	-0.0123509	0.0525238	0.0071604	-0.0186102	0.0230531	-0.00728002	-0.0268992	0.0331945	0.011204	-0.0246346	-0.00432995	0.02977	-0.00381648	-0.00971971	-0.0114133	0.0284614	0.00838055	-0.0195444	-0.0137679	-0.00170496
40593	genus	Peziza						Peziza				Pezizaceae				Pezizales			Pezizomycetes	Pezizomycotina	Ascomycota	Fungi	Eukaryota	saccharomyceta;Opisthokonta;cellular organisms;root	0.0207969	0.0300616	0.000288317	-0.0421568	-0.0594278	-0.0123509	0.0525238	0.0071604	-0.0186102	0.0230531	-0.00728002	-0.0268992	0.0331945	0.011204	-0.0246346	-0.00432995	0.02977	-0.00381648	-0.00971971	-0.0114133	0.0284614	0.00838055	-0.0195444	-0.0137679	-0.00170496
43083	genus	Plicaria						Plicaria				Pezizaceae				Pezizales			Pezizomycetes	Pezizomycotina	Ascomycota	Fungi	Eukaryota	saccharomyceta;Opisthokonta;cellular organisms;root	0.00250669	-0.0493735	0.028753	-0.0176134	0.00144277	0.0134052	0.00428752	0.000308854	-0.00472232	-0.0250218	0.0103867	0.0228343	-0.0389173	-0.0238898	-0.0306192	0.0199306	0.0544695	-0.0135988	0.000115449	0.00466418	-0.0111863	-0.0635031	-0.0461728	0.0229785	0.0239605
173150	genus	Ruhlandiella						Ruhlandiella				Pezizaceae				Pezizales			Pezizomycetes	Pezizomycotina	Ascomycota	Fungi	Eukaryota	saccharomyceta;Opisthokonta;cellular organisms;root	0.0385306	0.019758	-0.00495003	-0.0189379	-0.0757111	-0.0416305	0.0660606	-0.0235567	-0.0178745	-0.0086675	0.00942338	0.00207215	-0.0182279	0.0120247	0.0470195	0.00978495	-0.0354802	0.0253139	0.0172795	0.0118943	-0.00160239	-0.0219385	0.0473274	0.00598551	0.0159566
5186	family	Pezizaceae										Pezizaceae				Pezizales			Pezizomycetes	Pezizomycotina	Ascomycota	Fungi	Eukaryota	saccharomyceta;Opisthokonta;cellular organisms;root	0.0369092	-0.0355449	-0.00134443	-0.0365561	-0.0241953	0.0055138	0.0195081	0.00695743	0.000512816	-0.0269971	0.0087646	0.00307739	-0.0107881	-0.00871923	-0.0192449	0.013459	0.0311011	0.0126167	0.0569743	0.00452732	-0.000184901	-0.0629527	0.00913182	-0.0253078	0.0609479
176137	no rank	unclassified Pezizaceae		unclassified Terfeziaceae								Pezizaceae				Pezizales			Pezizomycetes	Pezizomycotina	Ascomycota	Fungi	Eukaryota	unclassified Pezizaceae;saccharomyceta;Opisthokonta;cellular organisms;root	0.0271786	-0.0458124	-0.0508838	0.0422822	-0.0214972	0.0494018	-0.0353225	0.0265602	-0.0489016	0.0422036	0.0352858	0.00658403	0.0719185	0.0107645	-0.00632249	0.0121435	0.0102958	0.0255372	0.031477	0.0030011	0.00205687	-0.00392714	0.0184148	-0.0141685	-0.00751595
336780	genus	Pseudombrophila		Fimaria				Pseudombrophila				Pyronemataceae				Pezizales			Pezizomycetes	Pezizomycotina	Ascomycota	Fungi	Eukaryota	saccharomyceta;Opisthokonta;cellular organisms;root	0.0271786	-0.0458124	-0.0508838	0.0422822	-0.0214972	0.0494018	-0.0353225	0.0265602	-0.0489016	0.0422036	0.0352858	0.00658403	0.0719185	0.0107645	-0.00632249	0.0121435	0.0102958	0.0255372	0.031477	0.0030011	0.00205687	-0.00392714	0.0184148	-0.0141685	-0.00751595
110846	family	Pyronemataceae										Pyronemataceae				Pezizales			Pezizomycetes	Pezizomycotina	Ascomycota	Fungi	Eukaryota	saccharomyceta;Opisthokonta;cellular organisms;root	0.0271786	-0.0458124	-0.0508838	0.0422822	-0.0214972	0.0494018	-0.0353225	0.0265602	-0.0489016	0.0422036	0.0352858	0.00658403	0.0719185	0.0107645	-0.00632249	0.0121435	0.0102958	0.0255372	0.031477	0.0030011	0.00205687	-0.00392714	0.0184148	-0.0141685	-0.00751595
36919	genus	Plectania						Plectania				Sarcosomataceae				Pezizales			Pezizomycetes	Pezizomycotina	Ascomycota	Fungi	Eukaryota	saccharomyceta;Opisthokonta;cellular organisms;root	-0.00367473	-0.00968176	0.00773469	0.00928678	0.00951813	-0.00311949	0.00257268	0.00650279	0.00496221	0.00363575	-0.0319156	-0.00585144	0.00329082	-0.00654604	0.0286667	-0.0247073	0.00410432	0.0504812	-0.029018	0.0196617	0.0654834	0.0101046	-0.0152899	-0.059359	0.00852356
29820	family	Sarcosomataceae										Sarcosomataceae				Pezizales			Pezizomycetes	Pezizomycotina	Ascomycota	Fungi	Eukaryota	saccharomyceta;Opisthokonta;cellular organisms;root	-0.00367473	-0.00968176	0.00773469	0.00928678	0.00951813	-0.00311949	0.00257268	0.00650279	0.00496221	0.00363575	-0.0319156	-0.00585144	0.00329082	-0.00654604	0.0286667	-0.0247073	0.00410432	0.0504812	-0.029018	0.0196617	0.0654834	0.0101046	-0.0152899	-0.059359	0.00852356
5185	order	Pezizales														Pezizales			Pezizomycetes	Pezizomycotina	Ascomycota	Fungi	Eukaryota	saccharomyceta;Opisthokonta;cellular organisms;root	0.043009	-0.0452933	-0.00390537	-0.0310525	-0.0288774	0.0037414	0.0221554	0.0110073	0.00688088	-0.0197041	-0.00832704	-0.00018575	-0.0108777	-0.00784706	-0.0214602	-0.0119051	0.0386277	0.0165668	0.0269327	0.0414	-0.00702458	-0.041551	0.0144062	-0.038683	0.0601846
886458	species	Pezizomycetes sp. WF148					Pezizomycetes sp. WF148												Pezizomycetes	Pezizomycotina	Ascomycota	Fungi	Eukaryota	unclassified Pezizomycetes;saccharomyceta;Opisthokonta;cellular organisms;root	-0.00034992	-0.0176562	0.0240244	0.0169487	-0.00983593	0.0305811	0.0133257	-0.0262386	0.0369533	-0.00288385	-0.0434362	0.0209234	0.0190149	-0.00964969	-0.00490499	-0.0304142	-0.0207476	0.00595178	-0.00426446	-0.0395096	0.050687	0.0702936	0.0324186	0.00328474	-0.00546295
652430	no rank	unclassified Pezizomycetes																	Pezizomycetes	Pezizomycotina	Ascomycota	Fungi	Eukaryota	unclassified Pezizomycetes;saccharomyceta;Opisthokonta;cellular organisms;root	-0.00117683	-0.0306919	0.0258134	-0.00563747	-0.000715569	0.0349515	-0.00142663	-0.0261059	0.0316736	0.00121639	-0.0379737	0.0251629	0.0220301	0.0109586	-0.0114886	0.0263413	-0.00745068	0.00529531	-0.0227393	-0.0419754	-0.00597932	0.00135651	0.0135061	0.0569539	0.0188742
147549	class	Pezizomycetes																	Pezizomycetes	Pezizomycotina	Ascomycota	Fungi	Eukaryota	saccharomyceta;Opisthokonta;cellular organisms;root	0.0420003	-0.0536757	0.00265525	-0.0288182	-0.0290222	0.0141031	0.0250632	-0.00101839	0.0221766	-0.0220528	-0.0262948	0.010235	0.00144689	-0.0095839	-0.0276025	-0.0201341	0.0301555	0.0325616	0.0257584	0.0223725	0.00610515	-0.0170013	0.0296564	-0.00817114	0.054975
5455	genus	Colletotrichum						Colletotrichum				Glomerellaceae				Glomerellales		Hypocreomycetidae	Sordariomycetes	Pezizomycotina	Ascomycota	Fungi	Eukaryota	sordariomyceta;leotiomyceta;saccharomyceta;Opisthokonta;cellular organisms;root	0.0349647	-0.00458848	-0.0053958	0.0200576	-0.01367	-0.00892718	0.000388962	0.00816002	-0.00337441	0.000869183	-0.0417355	0.0247705	0.0193038	-0.0142282	0.0116465	0.057612	-0.0370443	0.0127803	-0.0395251	-0.014889	-0.00922119	0.00945292	-0.0132256	0.0248448	0.00932486
681950	family	Glomerellaceae										Glomerellaceae				Glomerellales		Hypocreomycetidae	Sordariomycetes	Pezizomycotina	Ascomycota	Fungi	Eukaryota	sordariomyceta;leotiomyceta;saccharomyceta;Opisthokonta;cellular organisms;root	0.0349647	-0.00458848	-0.0053958	0.0200576	-0.01367	-0.00892718	0.000388962	0.00816002	-0.00337441	0.000869183	-0.0417355	0.0247705	0.0193038	-0.0142282	0.0116465	0.057612	-0.0370443	0.0127803	-0.0395251	-0.014889	-0.00922119	0.00945292	-0.0132256	0.0248448	0.00932486
1208924	genus	Lectera						Lectera				Plectosphaerellaceae				Glomerellales		Hypocreomycetidae	Sordariomycetes	Pezizomycotina	Ascomycota	Fungi	Eukaryota	sordariomyceta;leotiomyceta;saccharomyceta;Opisthokonta;cellular organisms;root	0.011109	-0.0694246	-0.0129616	-0.032356	0.011751	-0.0304944	-0.0260568	0.0128394	-0.00113179	-0.0178893	-0.0107675	-0.000935644	0.00568066	-0.0290272	-0.01633	-0.0357291	0.00426941	0.042144	-0.000632358	-0.0166488	-0.0164604	0.000176426	0.0379952	-0.00966797	0.00597167
40657	genus	Plectosphaerella			Plectosporium			Plectosphaerella				Plectosphaerellaceae				Glomerellales		Hypocreomycetidae	Sordariomycetes	Pezizomycotina	Ascomycota	Fungi	Eukaryota	sordariomyceta;leotiomyceta;saccharomyceta;Opisthokonta;cellular organisms;root	0.0178106	-0.0189084	-0.0327129	-0.00196376	0.0525179	-0.0156067	-0.0169294	0.0331926	0.00931877	-0.00546189	-0.00746783	0.00684253	0.0593565	-0.0224038	-0.0517933	0.00141699	-0.0437413	0.00619769	-0.0168728	-0.00173339	-0.0171221	-0.0164653	0.0183004	0.000958547	-0.010078
1033978	family	Plectosphaerellaceae				Plectosphaerellaceae W.Gams, Summerbell & Zare 2007						Plectosphaerellaceae				Glomerellales		Hypocreomycetidae	Sordariomycetes	Pezizomycotina	Ascomycota	Fungi	Eukaryota	sordariomyceta;leotiomyceta;saccharomyceta;Opisthokonta;cellular organisms;root	0.0197202	-0.0532035	-0.00935825	-0.0279578	0.040354	-0.0298528	-0.0160258	0.0318198	0.00317243	-0.0318465	-0.00999315	0.00524354	0.0366252	-0.0367186	-0.0134954	-0.032366	-0.0154527	0.0160079	-0.00770036	0.00346801	-0.00745809	-0.00810316	0.0295363	0.00378029	0.0101551
1028384	order	Glomerellales				Glomerellales Chadef. ex Reblova, W. Gams & Seifert 2011										Glomerellales		Hypocreomycetidae	Sordariomycetes	Pezizomycotina	Ascomycota	Fungi	Eukaryota	sordariomyceta;leotiomyceta;saccharomyceta;Opisthokonta;cellular organisms;root	0.0292341	-0.0241845	-0.00123233	0.000428081	-0.0152753	-0.0201069	-0.0124427	0.0272227	-0.00202776	-0.0257553	-0.0382795	0.0304702	0.0195922	-0.0355129	0.0194127	0.026195	-0.0237577	-0.0167731	-0.0341164	-0.0440989	-0.00183072	0.0117489	0.011831	0.0395057	-0.00834474
110564	genus	Clonostachys						Clonostachys				Bionectriaceae				Hypocreales		Hypocreomycetidae	Sordariomycetes	Pezizomycotina	Ascomycota	Fungi	Eukaryota	sordariomyceta;leotiomyceta;saccharomyceta;Opisthokonta;cellular organisms;root	-0.0056681	-0.0161007	-0.00360485	-0.0103543	0.0103822	-0.0220335	-0.0118971	0.00481617	0.00655899	-0.00576388	-0.00409231	-0.000151216	0.00503504	-0.0127622	-0.0243478	0.00922805	-0.00666856	0.0163696	-0.00178416	-0.011773	-0.0296052	-0.0114956	0.0152158	0.0115074	0.0127178
110586	species	Nectriopsis violacea					Nectriopsis violacea	Nectriopsis				Bionectriaceae				Hypocreales		Hypocreomycetidae	Sordariomycetes	Pezizomycotina	Ascomycota	Fungi	Eukaryota	sordariomyceta;leotiomyceta;saccharomyceta;Opisthokonta;cellular organisms;root	0.0186036	-0.0311037	0.00399937	0.0153024	0.00775823	-0.030369	0.00377874	-0.0464438	-0.00326663	-0.0507623	0.0151365	-0.0150133	-0.0083745	-0.0117535	-0.0203375	-0.0139268	0.0188205	0.00222147	-0.026552	-0.0307434	-0.0744495	-0.0608289	-0.00231751	0.0162207	0.0545727
29865	genus	Nectriopsis						Nectriopsis				Bionectriaceae				Hypocreales		Hypocreomycetidae	Sordariomycetes	Pezizomycotina	Ascomycota	Fungi	Eukaryota	sordariomyceta;leotiomyceta;saccharomyceta;Opisthokonta;cellular organisms;root	0.0186036	-0.0311037	0.00399937	0.0153024	0.00775823	-0.030369	0.00377874	-0.0464438	-0.00326663	-0.0507623	0.0151365	-0.0150133	-0.0083745	-0.0117535	-0.0203375	-0.0139268	0.0188205	0.00222147	-0.026552	-0.0307434	-0.0744495	-0.0608289	-0.00231751	0.0162207	0.0545727
103887	family	Bionectriaceae		anamorphic Bionectriaceae								Bionectriaceae				Hypocreales		Hypocreomycetidae	Sordariomycetes	Pezizomycotina	Ascomycota	Fungi	Eukaryota	sordariomyceta;leotiomyceta;saccharomyceta;Opisthokonta;cellular organisms;root	0.0115598	-0.033961	0.00784961	0.00285359	0.0097233	-0.0205237	-0.00101434	-0.0349848	0.00838544	-0.0492461	-0.004648	-0.0363893	0.00983449	-0.0250499	0.00456138	-0.0355873	0.0272193	-0.00981449	0.00983329	-0.0463857	-0.0746939	-0.0480908	0.0286605	0.0178271	0.0406443
5112	genus	Epichloe						Epichloe				Clavicipitaceae				Hypocreales		Hypocreomycetidae	Sordariomycetes	Pezizomycotina	Ascomycota	Fungi	Eukaryota	sordariomyceta;leotiomyceta;saccharomyceta;Opisthokonta;cellular organisms;root	0.000930766	-0.00839352	0.00537171	-0.0225809	-0.0018789	-0.00907208	-0.00122277	0.00347462	-0.00665205	-0.00545542	-0.0132895	-0.0215886	0.000436837	-0.0129924	-0.0131611	0.014413	-0.00504164	0.0257989	-0.0045018	0.00144105	-0.0281248	-0.00697356	0.00553037	-0.0233288	0.0428153
243023	genus	Pochonia						Pochonia				Clavicipitaceae				Hypocreales		Hypocreomycetidae	Sordariomycetes	Pezizomycotina	Ascomycota	Fungi	Eukaryota	sordariomyceta;leotiomyceta;saccharomyceta;Opisthokonta;cellular organisms;root	-0.0138354	0.00751437	-0.00315589	-0.00203511	-0.00220211	-0.00260921	-0.0048516	0.00780989	-0.00862782	-0.0048476	0.00408996	-0.0073737	-0.00564435	-0.00194172	-0.00136226	0.0296276	0.00393185	-0.017725	-0.0103675	-0.00170459	0.0121874	0.0205537	0.031448	0.00944918	-0.0123111
34397	family	Clavicipitaceae										Clavicipitaceae				Hypocreales		Hypocreomycetidae	Sordariomycetes	Pezizomycotina	Ascomycota	Fungi	Eukaryota	sordariomyceta;leotiomyceta;saccharomyceta;Opisthokonta;cellular organisms;root	-0.00376513	-0.0126432	0.00302335	-0.014833	0.00282954	-0.0171638	-0.00502758	0.00148285	-0.00609293	-0.010719	-0.012238	-0.01859	-0.00876033	-0.0223637	-0.01659	0.0188258	0.0118417	0.00633409	-0.0153617	-0.00208454	-0.0296351	0.00163726	0.00130733	-0.000884464	0.0407061
291363	genus	Lecanicillium						Lecanicillium				Cordycipitaceae				Hypocreales		Hypocreomycetidae	Sordariomycetes	Pezizomycotina	Ascomycota	Fungi	Eukaryota	sordariomyceta;leotiomyceta;saccharomyceta;Opisthokonta;cellular organisms;root	0.0398998	0.0209848	-0.0246638	-0.0330784	0.0442779	0.0567295	0.00766735	0.0127048	0.0793745	-0.0518718	0.0206262	-0.00728141	0.0265615	0.0158032	0.0184586	0.0267318	-0.00396394	-0.0339368	-0.0142499	0.0291423	0.0272909	0.00383055	-0.0197135	0.00526149	0.00333421
474943	family	Cordycipitaceae										Cordycipitaceae				Hypocreales		Hypocreomycetidae	Sordariomycetes	Pezizomycotina	Ascomycota	Fungi	Eukaryota	sordariomyceta;leotiomyceta;saccharomyceta;Opisthokonta;cellular organisms;root	0.0139267	0.0130566	-0.000641869	0.0190683	0.0470816	-0.00581807	0.0109538	0.0331738	0.00140754	-0.0238126	-0.00349594	0.0169166	0.0399467	-0.00533766	0.00835024	-0.0109087	-0.0304524	-0.076288	-0.0271807	0.040328	0.0230424	0.000673937	-0.0120114	-0.00522521	-0.04514
1179690	species	Trichoderma sp. KBS0814F					Trichoderma sp. KBS0814F	Trichoderma				Hypocreaceae				Hypocreales		Hypocreomycetidae	Sordariomycetes	Pezizomycotina	Ascomycota	Fungi	Eukaryota	sordariomyceta;leotiomyceta;saccharomyceta;Opisthokonta;cellular organisms;root	-0.0145303	-0.008505	0.00793138	-0.00964086	-0.00493655	0.00647415	0.000947132	-0.000792524	0.00800304	-0.00504836	-0.0301139	-0.0280344	0.00953676	-0.00446948	0.0201326	0.00581536	0.0136413	0.0486533	-0.0112355	-0.00662806	0.0313668	-0.0540378	-0.00330246	-0.0378985	0.00683175
5543	genus	Trichoderma		Aphysiostroma;Chromocrea;Creopus;Hypocrea;Pseudohypocrea;Sarawakus				Trichoderma				Hypocreaceae				Hypocreales		Hypocreomycetidae	Sordariomycetes	Pezizomycotina	Ascomycota	Fungi	Eukaryota	sordariomyceta;leotiomyceta;saccharomyceta;Opisthokonta;cellular organisms;root	0.0260936	0.00303805	0.0260244	-0.0499764	0.00574321	0.00830125	0.0272098	-0.0127678	0.00931283	0.0104449	0.00901185	-0.0743755	-0.0123641	0.00587711	0.020116	0.0221363	-0.00322262	0.0128546	0.0515198	0.013818	0.00364956	0.00815449	-0.0270313	-0.0211789	0.00719645
5129	family	Hypocreaceae		anamorphic Hypocreaceae								Hypocreaceae				Hypocreales		Hypocreomycetidae	Sordariomycetes	Pezizomycotina	Ascomycota	Fungi	Eukaryota	sordariomyceta;leotiomyceta;saccharomyceta;Opisthokonta;cellular organisms;root	0.0309798	0.0153295	0.030671	-0.0222829	-0.00103554	0.00865904	0.0329943	-0.0303008	0.0061729	-0.0150891	0.0148035	-0.0815535	-0.0176309	0.0147812	0.0182629	0.00910015	-0.00338613	0.0187959	0.048489	0.017621	-0.00604906	-0.0170169	-0.0113255	-0.0140698	0.00565478
115234	genus	Cosmospora						Cosmospora				Nectriaceae				Hypocreales		Hypocreomycetidae	Sordariomycetes	Pezizomycotina	Ascomycota	Fungi	Eukaryota	sordariomyceta;leotiomyceta;saccharomyceta;Opisthokonta;cellular organisms;root	0.00465709	-0.00594492	0.0295048	-0.0287468	0.0145436	0.0573455	-0.00203547	-0.0524056	-0.0409595	0.0401514	-0.0202684	0.00371777	-0.0195366	0.0343569	-0.0115868	0.01333	-0.0501813	-0.025205	-0.00976365	0.00664929	-0.0254911	-0.0198372	0.0100223	-0.0226032	-0.0243983
5506	genus	Fusarium		Gibberella				Fusarium				Nectriaceae				Hypocreales		Hypocreomycetidae	Sordariomycetes	Pezizomycotina	Ascomycota	Fungi	Eukaryota	sordariomyceta;leotiomyceta;saccharomyceta;Opisthokonta;cellular organisms;root	0.0470583	-0.0299263	0.0205999	0.00626786	0.00581946	0.00189077	-0.00437862	0.00643566	-0.0045327	-0.00681684	-0.028799	-0.0185307	0.00503168	-0.000546503	0.00878926	-0.0503951	-0.0159969	0.0343959	-0.0255292	-0.0264066	-0.000138003	-0.0283904	0.0171614	0.0198542	0.0221614
453767	no rank	Fusarium dimerum species complex						Fusarium				Nectriaceae				Hypocreales		Hypocreomycetidae	Sordariomycetes	Pezizomycotina	Ascomycota	Fungi	Eukaryota	Fusarium dimerum species complex;sordariomyceta;leotiomyceta;saccharomyceta;Opisthokonta;cellular organisms;root	0.0148324	-0.00128023	-0.0197011	-0.00625352	0.022786	-0.0212843	-0.0158705	0.00928688	0.0154839	0.00755576	-0.00772284	-0.00288633	-0.000287636	-0.0458759	-0.0467952	0.00793232	-0.0356801	0.0398223	0.00325431	-0.0379474	0.00360371	-0.0196578	-0.00530859	-0.0537517	-0.00138296
171627	no rank	Fusarium fujikuroi species complex		Gibberella fujikuroi complex				Fusarium				Nectriaceae				Hypocreales		Hypocreomycetidae	Sordariomycetes	Pezizomycotina	Ascomycota	Fungi	Eukaryota	Fusarium fujikuroi species complex;sordariomyceta;leotiomyceta;saccharomyceta;Opisthokonta;cellular organisms;root	0	0	0	0	0	0	0	0	0	0	0	0	0	0	0	0	0	0	0	0	0	0	0	0	0
40609	species	Nectria zonata					Nectria zonata	Nectria				Nectriaceae				Hypocreales		Hypocreomycetidae	Sordariomycetes	Pezizomycotina	Ascomycota	Fungi	Eukaryota	sordariomyceta;leotiomyceta;saccharomyceta;Opisthokonta;cellular organisms;root	0.00959933	-0.00160216	0.00577231	-0.0515203	0.0357709	0.0253405	-0.015635	-0.0338354	-0.0522394	0.0257189	-0.018726	-0.0381297	-0.0313729	0.018795	-0.0198798	-0.015251	-0.0519823	0.00472713	-0.00907591	0.0104405	-0.0478639	-0.00423519	-0.0150348	-0.0208539	0.0176454
5133	genus	Nectria						Nectria				Nectriaceae				Hypocreales		Hypocreomycetidae	Sordariomycetes	Pezizomycotina	Ascomycota	Fungi	Eukaryota	sordariomyceta;leotiomyceta;saccharomyceta;Opisthokonta;cellular organisms;root	0.00959933	-0.00160216	0.00577231	-0.0515203	0.0357709	0.0253405	-0.015635	-0.0338354	-0.0522394	0.0257189	-0.018726	-0.0381297	-0.0313729	0.018795	-0.0198798	-0.015251	-0.0519823	0.00472713	-0.00907591	0.0104405	-0.0478639	-0.00423519	-0.0150348	-0.0208539	0.0176454
1053258	genus	Thelonectria						Thelonectria				Nectriaceae				Hypocreales		Hypocreomycetidae	Sordariomycetes	Pezizomycotina	Ascomycota	Fungi	Eukaryota	sordariomyceta;leotiomyceta;saccharomyceta;Opisthokonta;cellular organisms;root	0.0169497	-0.00235498	-0.0103487	0.00196687	0.0196537	-0.00694336	-0.00412988	-0.000418533	0.00942867	0.0066085	0.00658199	0.00327975	-0.00556654	-0.0363875	-0.037636	-0.0061229	-0.0152713	0.0254052	0.00550614	-0.0466692	0.0327727	-0.0350771	-0.0271015	-0.0611132	0.0469946
1634515	species	Xenogliocladiopsis cypellocarpa		Xenogliocladiopsis cypellocarpum		Xenogliocladiopsis cypellocarpa L. Lombard & Crous, 2015	Xenogliocladiopsis cypellocarpa	Xenogliocladiopsis				Nectriaceae				Hypocreales		Hypocreomycetidae	Sordariomycetes	Pezizomycotina	Ascomycota	Fungi	Eukaryota	sordariomyceta;leotiomyceta;saccharomyceta;Opisthokonta;cellular organisms;root	0.0245649	0.0238266	-0.0149989	-0.0301972	-0.049498	-0.0122824	0.0374051	0.00623804	-0.00954721	0.0180702	-0.0230185	-0.0178127	0.0126966	0.00686998	-0.0247511	-0.00870724	0.00943461	0.00609274	-0.00793824	0.0136868	0.0109704	-0.000872498	0.0192709	-0.00215241	0.0464891
1634513	genus	Xenogliocladiopsis						Xenogliocladiopsis				Nectriaceae				Hypocreales		Hypocreomycetidae	Sordariomycetes	Pezizomycotina	Ascomycota	Fungi	Eukaryota	sordariomyceta;leotiomyceta;saccharomyceta;Opisthokonta;cellular organisms;root	0.0245649	0.0238266	-0.0149989	-0.0301972	-0.049498	-0.0122824	0.0374051	0.00623804	-0.00954721	0.0180702	-0.0230185	-0.0178127	0.0126966	0.00686998	-0.0247511	-0.00870724	0.00943461	0.00609274	-0.00793824	0.0136868	0.0109704	-0.000872498	0.0192709	-0.00215241	0.0464891
110618	family	Nectriaceae										Nectriaceae				Hypocreales		Hypocreomycetidae	Sordariomycetes	Pezizomycotina	Ascomycota	Fungi	Eukaryota	sordariomyceta;leotiomyceta;saccharomyceta;Opisthokonta;cellular organisms;root	0.0472051	-0.0326654	0.0344342	0.00117533	-0.00383925	0.0104413	-0.00507234	0.00788901	-0.00348226	-0.00193114	-0.0331454	-0.0132589	0.0103258	0.00541693	0.00994049	-0.027325	-0.0054278	0.0235619	-0.0342764	-0.020641	-0.00809826	-0.0416419	0.0160611	0.00516396	0.0422741
1859699	species	Albifimbria verrucaria		Myrothecium verrucaria;Peziza verrucaria		Albifimbria verrucaria (Alb. & Schwein.) L. Lombard & Crous, 2016	Albifimbria verrucaria	Albifimbria				Stachybotryaceae				Hypocreales		Hypocreomycetidae	Sordariomycetes	Pezizomycotina	Ascomycota	Fungi	Eukaryota	sordariomyceta;leotiomyceta;saccharomyceta;Opisthokonta;cellular organisms;root	0.0238159	0.0233131	-0.0148206	0.025867	-0.035756	-0.0106156	0.021376	-0.0179329	0.0158685	-0.0196228	-0.000118789	0.0223146	-0.0367742	-0.00571945	0.0191537	-0.0199273	-0.0506512	0.00965889	0.0200944	-0.00917366	-0.0325119	-0.0954988	0.0741459	0.0121382	-0.020219
1859696	genus	Albifimbria						Albifimbria				Stachybotryaceae				Hypocreales		Hypocreomycetidae	Sordariomycetes	Pezizomycotina	Ascomycota	Fungi	Eukaryota	sordariomyceta;leotiomyceta;saccharomyceta;Opisthokonta;cellular organisms;root	0.0238159	0.0233131	-0.0148206	0.025867	-0.035756	-0.0106156	0.021376	-0.0179329	0.0158685	-0.0196228	-0.000118789	0.0223146	-0.0367742	-0.00571945	0.0191537	-0.0199273	-0.0506512	0.00965889	0.0200944	-0.00917366	-0.0325119	-0.0954988	0.0741459	0.0121382	-0.020219
1911176	species	Alfaria spartii				Alfaria spartii Senan., Camporesi & K.D. Hyde, 2016	Alfaria spartii	Alfaria				Stachybotryaceae				Hypocreales		Hypocreomycetidae	Sordariomycetes	Pezizomycotina	Ascomycota	Fungi	Eukaryota	sordariomyceta;leotiomyceta;saccharomyceta;Opisthokonta;cellular organisms;root	0.00700023	-0.02489	0.0026377	0.00436308	0.0043619	0.00952922	0.0102105	0.00241367	0.0320028	0.00271129	-0.0396849	-0.0213042	0.00957133	-0.0149583	0.0361233	-0.0522574	0.0342456	-0.00231564	-0.0630275	0.0320613	0.00891614	-0.0101807	0.0544574	-0.0593947	-0.0681625
1508249	genus	Alfaria						Alfaria				Stachybotryaceae				Hypocreales		Hypocreomycetidae	Sordariomycetes	Pezizomycotina	Ascomycota	Fungi	Eukaryota	sordariomyceta;leotiomyceta;saccharomyceta;Opisthokonta;cellular organisms;root	0.0179095	-0.0422547	-0.00860498	0.00607384	0.0424836	-0.0343937	-0.00742401	-0.0128086	-0.035008	-0.0102016	-0.0133205	-0.0180009	0.0150186	-0.0186627	-0.0191748	-0.0332889	-0.023104	0.0245419	-0.0350066	0.0203378	0.0111492	-0.0552076	0.0325925	-0.0339091	0.00506328
226117	species	Myrothecium gramineum		Xepiculopsis graminea			Myrothecium gramineum	Myrothecium				Stachybotryaceae				Hypocreales		Hypocreomycetidae	Sordariomycetes	Pezizomycotina	Ascomycota	Fungi	Eukaryota	sordariomyceta;leotiomyceta;saccharomyceta;Opisthokonta;cellular organisms;root	-0.013362	0.0274966	0.00604154	0.0155491	0.000945843	-0.0224398	-0.0351786	-0.00434966	-0.00893986	-0.0106477	-0.000483053	-0.00116426	0.0457241	-0.0359971	-0.0185066	-0.00222838	-0.0365441	-0.0453314	-0.00536079	0.0347142	0.0295921	-0.0183886	-0.00508489	0.0419122	-0.0123097
226122	species	Myrothecium lachastrae					Myrothecium lachastrae	Myrothecium				Stachybotryaceae				Hypocreales		Hypocreomycetidae	Sordariomycetes	Pezizomycotina	Ascomycota	Fungi	Eukaryota	sordariomyceta;leotiomyceta;saccharomyceta;Opisthokonta;cellular organisms;root	0.00158931	-0.0107619	0.00979253	-0.017992	0.0134974	0.0271125	-0.00662805	0.000312154	-0.00672458	0.00495515	-0.0217212	-0.0473869	-0.00360057	-0.01497	0.0299937	-0.0194022	0.00619055	-0.0487718	0.0652564	-0.032489	-0.00382021	0.004789	0.0280408	0.0265756	0.00655578
5531	genus	Myrothecium						Myrothecium				Stachybotryaceae				Hypocreales		Hypocreomycetidae	Sordariomycetes	Pezizomycotina	Ascomycota	Fungi	Eukaryota	sordariomyceta;leotiomyceta;saccharomyceta;Opisthokonta;cellular organisms;root	0.0320254	-0.029766	-0.00641558	0.0109593	0.0283956	-0.0170212	0.00791307	-0.00251281	-0.000753929	-0.00545155	-0.0194723	-0.0561507	0.0188534	-0.000485593	-0.0162331	-0.0278546	-0.045532	0.021037	0.0124787	-0.0134626	0.0359699	-0.0224943	0.033366	0.00522924	-0.0175518
1859940	genus	Paramyrothecium						Paramyrothecium				Stachybotryaceae				Hypocreales		Hypocreomycetidae	Sordariomycetes	Pezizomycotina	Ascomycota	Fungi	Eukaryota	sordariomyceta;leotiomyceta;saccharomyceta;Opisthokonta;cellular organisms;root	0.012039	-0.0267993	-0.0310419	-0.0161446	0.0290053	0.0154349	-0.0194205	0.0183316	0.0347493	-0.0138228	-0.0196511	-0.0414296	0.0284572	-0.0378045	-0.023235	0.00118908	0.0169492	0.0336226	0.051644	-0.0293722	-0.0039818	-0.0389458	0.00756347	-0.0549832	0.000268299
74721	genus	Stachybotrys						Stachybotrys				Stachybotryaceae				Hypocreales		Hypocreomycetidae	Sordariomycetes	Pezizomycotina	Ascomycota	Fungi	Eukaryota	sordariomyceta;leotiomyceta;saccharomyceta;Opisthokonta;cellular organisms;root	5.18143e-05	0.00673834	0.0060808	-0.0140311	-0.0162588	0.00777827	0.00371002	0.0126201	-0.00312228	0.00305687	-0.00542644	-0.00585957	0.000815315	0.000557464	-0.00351906	0.012654	0.0163369	0.0061104	0.00641489	0.031075	0.0168712	0.0130742	0.0161561	-0.0225886	0.0449596
1667166	family	Stachybotryaceae		Stachybotriaceae								Stachybotryaceae				Hypocreales		Hypocreomycetidae	Sordariomycetes	Pezizomycotina	Ascomycota	Fungi	Eukaryota	sordariomyceta;leotiomyceta;saccharomyceta;Opisthokonta;cellular organisms;root	0.0205023	-0.0415467	0.0124479	-0.00233325	0.0129343	-0.0202891	-0.00390005	0.0246302	0.00719309	-0.0312382	-0.0352485	-0.0429448	0.00111518	0.0107218	-0.0560476	-0.0162389	-0.0393296	0.0296895	0.0215362	-0.000837226	0.0250904	-0.0234463	0.0255127	0.0158769	-0.0543545
687987	species	Acremonium curvulum					Acremonium curvulum	Acremonium								Hypocreales		Hypocreomycetidae	Sordariomycetes	Pezizomycotina	Ascomycota	Fungi	Eukaryota	Hypocreales incertae sedis;sordariomyceta;leotiomyceta;saccharomyceta;Opisthokonta;cellular organisms;root	0.0189577	-0.0183307	-0.0159492	0.00165706	-0.00663964	0.0031384	0.0084357	0.00532916	0.0141707	0.0144278	-0.0228907	-0.00646652	-0.000531573	0.000587897	-0.0189749	-0.0394645	0.0106491	-0.025926	-0.0565329	0.0660719	-0.0313526	0.0359895	0.0530563	-0.0125984	-0.0234711
159075	genus	Acremonium						Acremonium								Hypocreales		Hypocreomycetidae	Sordariomycetes	Pezizomycotina	Ascomycota	Fungi	Eukaryota	Hypocreales incertae sedis;sordariomyceta;leotiomyceta;saccharomyceta;Opisthokonta;cellular organisms;root	0.00934489	-0.0372829	-0.021023	-0.0355536	0.0346376	0.00142635	0.00429666	-0.0333328	-0.02605	0.0153151	-0.00204262	-0.00964542	-0.0387758	0.0147383	-0.0235912	-0.0247425	-0.00354971	-0.0488577	-0.0327759	0.00652737	0.00312276	0.00409568	0.0412352	0.00515685	-0.0277245
1679015	species	Fusariella sinensis				Fusariella sinensis H.M. Liu & T.Y. Zhang, 2006	Fusariella sinensis	Fusariella								Hypocreales		Hypocreomycetidae	Sordariomycetes	Pezizomycotina	Ascomycota	Fungi	Eukaryota	Hypocreales incertae sedis;sordariomyceta;leotiomyceta;saccharomyceta;Opisthokonta;cellular organisms;root	0.0386334	-0.0532824	-0.0448729	-0.0238237	0.0433869	-0.00429013	-0.0176844	0.00744185	0.0189854	-0.0134389	0.0238242	-0.00282423	0.0126803	-0.0180639	-0.0420678	0.0119933	-0.00279158	-0.0146804	-0.0144706	-0.0299974	-0.0324516	0.00316118	0.0275908	-0.0404978	0.00526377
1679014	genus	Fusariella						Fusariella								Hypocreales		Hypocreomycetidae	Sordariomycetes	Pezizomycotina	Ascomycota	Fungi	Eukaryota	Hypocreales incertae sedis;sordariomyceta;leotiomyceta;saccharomyceta;Opisthokonta;cellular organisms;root	0.0386334	-0.0532824	-0.0448729	-0.0238237	0.0433869	-0.00429013	-0.0176844	0.00744185	0.0189854	-0.0134389	0.0238242	-0.00282423	0.0126803	-0.0180639	-0.0420678	0.0119933	-0.00279158	-0.0146804	-0.0144706	-0.0299974	-0.0324516	0.00316118	0.0275908	-0.0404978	0.00526377
284134	genus	Sarocladium						Sarocladium								Hypocreales		Hypocreomycetidae	Sordariomycetes	Pezizomycotina	Ascomycota	Fungi	Eukaryota	Hypocreales incertae sedis;sordariomyceta;leotiomyceta;saccharomyceta;Opisthokonta;cellular organisms;root	0.00196152	-0.015135	0.0158321	0.00186721	-0.0295793	0.0119671	-0.0251651	0.0519798	-0.0189033	-0.0325253	0.0299397	0.0194102	-0.0374128	0.0133688	0.0396162	-0.0471495	-0.0216651	-0.0198229	-0.0262937	-0.0338283	-0.00372915	0.0103892	-0.0560641	-0.000897404	-0.0172316
5125	order	Hypocreales														Hypocreales		Hypocreomycetidae	Sordariomycetes	Pezizomycotina	Ascomycota	Fungi	Eukaryota	sordariomyceta;leotiomyceta;saccharomyceta;Opisthokonta;cellular organisms;root	0.042554	-0.0241798	0.0450582	0.0042214	-0.00444756	-0.0234437	-0.0343384	0.0337271	-0.0157827	-0.0278963	-0.0547324	-0.0271423	-0.0163263	0.0248769	-0.0279638	0.0395043	0.0030596	0.00362252	0.00458597	-0.0138188	0.0299622	-0.016665	0.0315037	0.00691645	-0.0228963
162454	no rank	Hypocreales incertae sedis														Hypocreales		Hypocreomycetidae	Sordariomycetes	Pezizomycotina	Ascomycota	Fungi	Eukaryota	Hypocreales incertae sedis;sordariomyceta;leotiomyceta;saccharomyceta;Opisthokonta;cellular organisms;root	0.0274212	-0.0261538	-0.0337507	-0.0307533	0.00836586	0.000254039	-0.012244	0.0189668	-0.00547664	0.00854119	0.0403003	-0.0275129	-0.0223561	0.00273774	-0.0391098	-0.0126226	-0.0341713	-0.0227287	-0.0277545	-0.0497794	0.00179689	-0.0270215	0.0228931	-0.00351894	-0.040267
222543	subclass	Hypocreomycetidae																Hypocreomycetidae	Sordariomycetes	Pezizomycotina	Ascomycota	Fungi	Eukaryota	sordariomyceta;leotiomyceta;saccharomyceta;Opisthokonta;cellular organisms;root	0.042554	-0.0241798	0.0450582	0.0042214	-0.00444756	-0.0234437	-0.0343384	0.0337271	-0.0157827	-0.0278963	-0.0547324	-0.0271423	-0.0163263	0.0248769	-0.0279638	0.0395043	0.0030596	0.00362252	0.00458597	-0.0138188	0.0299622	-0.016665	0.0315037	0.00691645	-0.0228963
509727	genus	Jattaea						Jattaea				Calosphaeriaceae				Calosphaeriales		Sordariomycetidae	Sordariomycetes	Pezizomycotina	Ascomycota	Fungi	Eukaryota	sordariomyceta;leotiomyceta;saccharomyceta;Opisthokonta;cellular organisms;root	-0.00952847	-0.0156199	0.0385639	-0.00397972	-0.0184761	0.0253848	-0.00477588	-0.0132803	0.0126071	0.0140161	-0.0156591	0.0250225	0.0192562	0.0208049	0.0198267	0.0690207	0.0185047	-0.0348721	-0.0368009	-0.00849084	-0.046297	-0.0739496	-0.0512734	-0.00916635	0.0106499
93809	family	Calosphaeriaceae										Calosphaeriaceae				Calosphaeriales		Sordariomycetidae	Sordariomycetes	Pezizomycotina	Ascomycota	Fungi	Eukaryota	sordariomyceta;leotiomyceta;saccharomyceta;Opisthokonta;cellular organisms;root	-0.00952847	-0.0156199	0.0385639	-0.00397972	-0.0184761	0.0253848	-0.00477588	-0.0132803	0.0126071	0.0140161	-0.0156591	0.0250225	0.0192562	0.0208049	0.0198267	0.0690207	0.0185047	-0.0348721	-0.0368009	-0.00849084	-0.046297	-0.0739496	-0.0512734	-0.00916635	0.0106499
93808	order	Calosphaeriales														Calosphaeriales		Sordariomycetidae	Sordariomycetes	Pezizomycotina	Ascomycota	Fungi	Eukaryota	sordariomyceta;leotiomyceta;saccharomyceta;Opisthokonta;cellular organisms;root	-0.00952847	-0.0156199	0.0385639	-0.00397972	-0.0184761	0.0253848	-0.00477588	-0.0132803	0.0126071	0.0140161	-0.0156591	0.0250225	0.0192562	0.0208049	0.0198267	0.0690207	0.0185047	-0.0348721	-0.0368009	-0.00849084	-0.046297	-0.0739496	-0.0512734	-0.00916635	0.0106499
1196446	genus	Dinemasporium						Dinemasporium				Chaetosphaeriaceae				Chaetosphaeriales		Sordariomycetidae	Sordariomycetes	Pezizomycotina	Ascomycota	Fungi	Eukaryota	sordariomyceta;leotiomyceta;saccharomyceta;Opisthokonta;cellular organisms;root	0.0536311	-0.0115087	0.0315181	0.00455778	0.0241705	-0.00177863	0.0216256	-0.0184966	0.00321885	-0.0157384	0.00666523	0.0193443	-0.00566334	-0.00208953	-0.0320504	-0.0210607	-0.0106951	0.0477328	0.000885039	-0.00663005	0.029578	-0.0154056	0.0253581	-0.0402068	-0.0232654
412498	species	Menispora sp. EXP0529F					Menispora sp. EXP0529F	Menispora				Chaetosphaeriaceae				Chaetosphaeriales		Sordariomycetidae	Sordariomycetes	Pezizomycotina	Ascomycota	Fungi	Eukaryota	sordariomyceta;leotiomyceta;saccharomyceta;Opisthokonta;cellular organisms;root	0.00621599	0.0149151	-0.00644819	-0.000908493	0.00471303	-0.01224	-0.00632987	0.00955391	0.0121535	-0.0125267	-0.000331199	-0.00594244	-0.00453708	-0.0104732	-0.00148393	0.0416171	-0.0239289	0.0404903	0.0127527	-0.0106491	-0.059863	0.0620362	-0.0607808	-0.0271663	-0.0460098
139971	genus	Menispora						Menispora				Chaetosphaeriaceae				Chaetosphaeriales		Sordariomycetidae	Sordariomycetes	Pezizomycotina	Ascomycota	Fungi	Eukaryota	sordariomyceta;leotiomyceta;saccharomyceta;Opisthokonta;cellular organisms;root	0.00621599	0.0149151	-0.00644819	-0.000908493	0.00471303	-0.01224	-0.00632987	0.00955391	0.0121535	-0.0125267	-0.000331199	-0.00594244	-0.00453708	-0.0104732	-0.00148393	0.0416171	-0.0239289	0.0404903	0.0127527	-0.0106491	-0.059863	0.0620362	-0.0607808	-0.0271663	-0.0460098
1196455	species	Pseudolachnea fraxini				Pseudolachnea fraxini Crous 2012	Pseudolachnea fraxini	Pseudolachnea				Chaetosphaeriaceae				Chaetosphaeriales		Sordariomycetidae	Sordariomycetes	Pezizomycotina	Ascomycota	Fungi	Eukaryota	sordariomyceta;leotiomyceta;saccharomyceta;Opisthokonta;cellular organisms;root	0.0477743	0.0257249	-0.0413793	0.0489514	-0.00837313	0.0331134	-0.0347962	0.0195983	-0.00301793	-5.3419e-05	0.017388	0.0255568	-0.0191379	0.00536355	0.079299	0.0100551	-0.00306872	-0.0124101	-0.00592472	-0.0269724	0.00156791	-0.0141145	-0.0214694	0.0173704	-0.0200106
1196454	genus	Pseudolachnea						Pseudolachnea				Chaetosphaeriaceae				Chaetosphaeriales		Sordariomycetidae	Sordariomycetes	Pezizomycotina	Ascomycota	Fungi	Eukaryota	sordariomyceta;leotiomyceta;saccharomyceta;Opisthokonta;cellular organisms;root	0.0477743	0.0257249	-0.0413793	0.0489514	-0.00837313	0.0331134	-0.0347962	0.0195983	-0.00301793	-5.3419e-05	0.017388	0.0255568	-0.0191379	0.00536355	0.079299	0.0100551	-0.00306872	-0.0124101	-0.00592472	-0.0269724	0.00156791	-0.0141145	-0.0214694	0.0173704	-0.0200106
1499099	genus	Pseudolachnella						Pseudolachnella				Chaetosphaeriaceae				Chaetosphaeriales		Sordariomycetidae	Sordariomycetes	Pezizomycotina	Ascomycota	Fungi	Eukaryota	sordariomyceta;leotiomyceta;saccharomyceta;Opisthokonta;cellular organisms;root	0.056451	0.00414405	-0.0176647	0.0444965	0.03787	0.00894044	0.00322266	0.0323459	0.00595492	0.0203814	0.0335839	0.00314687	-0.0259913	-0.0200644	0.0650751	0.0206594	-0.00440602	-0.0166629	-0.0237403	-0.0376883	-0.0120777	0.00891074	-0.00235354	-0.015683	-0.0545571
103886	family	Chaetosphaeriaceae										Chaetosphaeriaceae				Chaetosphaeriales		Sordariomycetidae	Sordariomycetes	Pezizomycotina	Ascomycota	Fungi	Eukaryota	sordariomyceta;leotiomyceta;saccharomyceta;Opisthokonta;cellular organisms;root	0.0603149	-0.0099142	0.0220419	0.0287093	0.0162103	-0.00028766	0.0139443	-0.00718664	-0.00692042	-0.0164671	0.0064909	0.0142649	-0.0282809	-0.00216664	0.00305692	-0.0168294	-0.0246191	0.0334802	-0.00976224	-0.0236747	0.0369449	-0.00782262	-0.00737997	-0.0311422	-0.0302023
261460	order	Chaetosphaeriales														Chaetosphaeriales		Sordariomycetidae	Sordariomycetes	Pezizomycotina	Ascomycota	Fungi	Eukaryota	sordariomyceta;leotiomyceta;saccharomyceta;Opisthokonta;cellular organisms;root	0.0603149	-0.0099142	0.0220419	0.0287093	0.0162103	-0.00028766	0.0139443	-0.00718664	-0.00692042	-0.0164671	0.0064909	0.0142649	-0.0282809	-0.00216664	0.00305692	-0.0168294	-0.0246191	0.0334802	-0.00976224	-0.0236747	0.0369449	-0.00782262	-0.00737997	-0.0311422	-0.0302023
1234632	species	Coniochaeta canina		Lecythophora canina			Coniochaeta canina	Coniochaeta				Coniochaetaceae				Coniochaetales		Sordariomycetidae	Sordariomycetes	Pezizomycotina	Ascomycota	Fungi	Eukaryota	sordariomyceta;leotiomyceta;saccharomyceta;Opisthokonta;cellular organisms;root	0.0208398	-0.0215883	-0.00339621	0.0228272	0.043736	0.00516667	0.0488239	0.00411653	0.0258457	-0.0250854	-0.0315457	0.00232776	-0.0200971	-0.0254969	0.00595155	-0.0294163	0.0447612	-0.000898002	-0.00267595	0.0415415	0.0434299	-0.0488057	0.00793458	-0.0136502	-0.0446794
857077	species	Coniochaeta sp. CHTAR121					Coniochaeta sp. CHTAR121	Coniochaeta				Coniochaetaceae				Coniochaetales		Sordariomycetidae	Sordariomycetes	Pezizomycotina	Ascomycota	Fungi	Eukaryota	sordariomyceta;leotiomyceta;saccharomyceta;Opisthokonta;cellular organisms;root	0.00624944	-0.0194997	0.0617636	0.0151697	0.0286634	-0.0154121	0.0355747	0.026337	0.00236444	0.0327676	0.0250472	-0.0239881	0.0276829	0.000852478	0.0821694	-0.0103464	-0.0200285	-0.00400013	0.0465811	-0.00666022	-0.0283182	-0.0092475	-0.0228121	0.0272805	-0.00340678
79808	genus	Coniochaeta		Lecythophora				Coniochaeta				Coniochaetaceae				Coniochaetales		Sordariomycetidae	Sordariomycetes	Pezizomycotina	Ascomycota	Fungi	Eukaryota	sordariomyceta;leotiomyceta;saccharomyceta;Opisthokonta;cellular organisms;root	0.0578647	-0.0286677	0.0160285	0.0286045	0.0114744	-0.00304101	0.0262349	-0.0058448	0.019678	-0.00061404	-0.0187892	-0.021063	0.00691731	-0.00820506	0.0189976	-0.0389797	0.029666	0.0347373	0.00925825	-0.0148059	-0.000639146	0.0060055	-0.0106869	-4.89607e-05	0.0290154
79807	family	Coniochaetaceae										Coniochaetaceae				Coniochaetales		Sordariomycetidae	Sordariomycetes	Pezizomycotina	Ascomycota	Fungi	Eukaryota	sordariomyceta;leotiomyceta;saccharomyceta;Opisthokonta;cellular organisms;root	0.0594065	-0.0297311	0.0289151	0.0087883	0.012425	0.0195776	0.019696	-0.000286912	-0.00205315	-0.0038362	-0.00927383	-0.0198665	-0.010656	-0.00768397	0.0125206	-0.0576446	0.0128464	0.037329	0.00292871	-0.0124287	-0.00362898	0.000984149	-0.0175528	-6.85709e-05	0.0229849
292576	order	Coniochaetales														Coniochaetales		Sordariomycetidae	Sordariomycetes	Pezizomycotina	Ascomycota	Fungi	Eukaryota	sordariomyceta;leotiomyceta;saccharomyceta;Opisthokonta;cellular organisms;root	0.0594065	-0.0297311	0.0289151	0.0087883	0.012425	0.0195776	0.019696	-0.000286912	-0.00205315	-0.0038362	-0.00927383	-0.0198665	-0.010656	-0.00768397	0.0125206	-0.0576446	0.0128464	0.037329	0.00292871	-0.0124287	-0.00362898	0.000984149	-0.0175528	-6.85709e-05	0.0229849
218105	no rank	Cryphonectria-Endothia species complex										Cryphonectriaceae				Diaporthales		Sordariomycetidae	Sordariomycetes	Pezizomycotina	Ascomycota	Fungi	Eukaryota	Cryphonectria-Endothia species complex;sordariomyceta;leotiomyceta;saccharomyceta;Opisthokonta;cellular organisms;root	0.0177969	-0.0274391	-0.00376976	0.0122597	0.00661242	-0.00216427	0.010272	0.00106148	0.0098718	0.0158696	-0.0200983	0.00158662	-0.0146416	-0.0181459	-0.00778644	-0.0462539	0.0160834	-0.0411788	-0.0718252	0.063388	-0.0365771	0.0409314	0.0587306	-0.0500716	-0.0873496
399129	family	Cryphonectriaceae										Cryphonectriaceae				Diaporthales		Sordariomycetidae	Sordariomycetes	Pezizomycotina	Ascomycota	Fungi	Eukaryota	sordariomyceta;leotiomyceta;saccharomyceta;Opisthokonta;cellular organisms;root	0.0177969	-0.0274391	-0.00376976	0.0122597	0.00661242	-0.00216427	0.010272	0.00106148	0.0098718	0.0158696	-0.0200983	0.00158662	-0.0146416	-0.0181459	-0.00778644	-0.0462539	0.0160834	-0.0411788	-0.0718252	0.063388	-0.0365771	0.0409314	0.0587306	-0.0500716	-0.0873496
1303514	species	Diaporthe toxica					Diaporthe toxica	Diaporthe				Diaporthaceae				Diaporthales		Sordariomycetidae	Sordariomycetes	Pezizomycotina	Ascomycota	Fungi	Eukaryota	sordariomyceta;leotiomyceta;saccharomyceta;Opisthokonta;cellular organisms;root	0.0226796	-0.023725	-0.0424383	-0.00279642	0.0229366	0.0416234	-0.0128585	-0.00952066	-0.0264117	0.000117318	-0.00373796	-0.0340484	-0.0302162	0.000234695	0.0337937	0.0143051	-0.001903	-0.0138183	-0.00872527	-0.0295472	0.0213518	-0.00228157	-0.00597907	0.0179853	0.00553078
36922	genus	Diaporthe						Diaporthe				Diaporthaceae				Diaporthales		Sordariomycetidae	Sordariomycetes	Pezizomycotina	Ascomycota	Fungi	Eukaryota	sordariomyceta;leotiomyceta;saccharomyceta;Opisthokonta;cellular organisms;root	0.0217706	-0.0331295	-0.0277349	0.00411836	0.0306992	0.0349037	-0.0167929	-0.0273186	-0.0132477	-0.023715	-0.0127255	-0.0487901	-0.00602801	0.00521644	0.0257716	-0.0126414	0.00951238	-0.0188657	-0.00634828	-0.0419264	-0.0340766	0.00474928	0.00778191	0.0301856	-0.0234852
767018	family	Diaporthaceae				Diaporthaceae Hohn. ex Wehm. 1926						Diaporthaceae				Diaporthales		Sordariomycetidae	Sordariomycetes	Pezizomycotina	Ascomycota	Fungi	Eukaryota	sordariomyceta;leotiomyceta;saccharomyceta;Opisthokonta;cellular organisms;root	0.024688	-0.0257629	-0.0318575	0.0157213	0.0214572	0.0339473	-0.0097637	-0.0242754	-0.00891664	-0.027534	-0.0176806	-0.0436741	-0.0289003	0.00502377	0.0257032	-0.00879977	0.00677529	-0.0121647	0.00424674	-0.0270773	-0.0272516	-0.0218791	0.0172166	0.0386904	-0.0381127
1198983	genus	Disculoides						Disculoides				Erythrogloeaceae				Diaporthales		Sordariomycetidae	Sordariomycetes	Pezizomycotina	Ascomycota	Fungi	Eukaryota	sordariomyceta;leotiomyceta;saccharomyceta;Opisthokonta;cellular organisms;root	0.0278336	0.0391567	0.037252	0.00950611	0.0353259	-0.0156234	-0.034579	-0.000544404	0.0293567	0.0755126	0.0539722	0.0138969	-0.018994	-0.0176924	-0.00674004	-0.0146721	0.0362727	0.0384536	0.00142623	-0.0505534	0.0200114	-0.0118264	0.00731671	-0.0277563	0.0304286
2170432	family	Erythrogloeaceae				Erythrogloeaceae Senan. et al., 2018						Erythrogloeaceae				Diaporthales		Sordariomycetidae	Sordariomycetes	Pezizomycotina	Ascomycota	Fungi	Eukaryota	sordariomyceta;leotiomyceta;saccharomyceta;Opisthokonta;cellular organisms;root	0.0278336	0.0391567	0.037252	0.00950611	0.0353259	-0.0156234	-0.034579	-0.000544404	0.0293567	0.0755126	0.0539722	0.0138969	-0.018994	-0.0176924	-0.00674004	-0.0146721	0.0362727	0.0384536	0.00142623	-0.0505534	0.0200114	-0.0118264	0.00731671	-0.0277563	0.0304286
187248	genus	Harknessia						Harknessia				Harknessiaceae				Diaporthales		Sordariomycetidae	Sordariomycetes	Pezizomycotina	Ascomycota	Fungi	Eukaryota	sordariomyceta;leotiomyceta;saccharomyceta;Opisthokonta;cellular organisms;root	0.0488999	0.0095391	-0.0333948	0.0309487	-0.0364837	0.00828306	0.00715091	0.00130014	0.0115945	-0.00197837	-0.0262968	0.00665419	0.000422499	-0.0240055	-0.0306663	0.00410329	-0.0307064	0.00238164	0.0279804	0.016704	0.013442	-0.00738561	-0.0406584	0.0451243	0.0309554
1171044	family	Harknessiaceae				Harknessiaceae Crous 2012						Harknessiaceae				Diaporthales		Sordariomycetidae	Sordariomycetes	Pezizomycotina	Ascomycota	Fungi	Eukaryota	sordariomyceta;leotiomyceta;saccharomyceta;Opisthokonta;cellular organisms;root	0.0488999	0.0095391	-0.0333948	0.0309487	-0.0364837	0.00828306	0.00715091	0.00130014	0.0115945	-0.00197837	-0.0262968	0.00665419	0.000422499	-0.0240055	-0.0306663	0.00410329	-0.0307064	0.00238164	0.0279804	0.016704	0.013442	-0.00738561	-0.0406584	0.0451243	0.0309554
172190	genus	Coniella		Pilidiella				Coniella				Schizoparmaceae				Diaporthales		Sordariomycetidae	Sordariomycetes	Pezizomycotina	Ascomycota	Fungi	Eukaryota	sordariomyceta;leotiomyceta;saccharomyceta;Opisthokonta;cellular organisms;root	0.0248668	-0.0339768	-0.0488046	0.0301899	-0.013869	-0.0127745	-0.00668812	0.0133728	-0.0274986	0.021844	0.00113393	-0.00276199	-0.0424404	-0.0258237	0.00923978	0.000297879	-4.1184e-06	-0.021212	-0.0283134	-0.00543508	0.00649205	0.0153586	0.00555854	-0.0097627	0.0159501
1535530	family	Schizoparmaceae										Schizoparmaceae				Diaporthales		Sordariomycetidae	Sordariomycetes	Pezizomycotina	Ascomycota	Fungi	Eukaryota	sordariomyceta;leotiomyceta;saccharomyceta;Opisthokonta;cellular organisms;root	0.0248668	-0.0339768	-0.0488046	0.0301899	-0.013869	-0.0127745	-0.00668812	0.0133728	-0.0274986	0.021844	0.00113393	-0.00276199	-0.0424404	-0.0258237	0.00923978	0.000297879	-4.1184e-06	-0.021212	-0.0283134	-0.00543508	0.00649205	0.0153586	0.00555854	-0.0097627	0.0159501
117544	genus	Cytospora						Cytospora				Valsaceae				Diaporthales		Sordariomycetidae	Sordariomycetes	Pezizomycotina	Ascomycota	Fungi	Eukaryota	sordariomyceta;leotiomyceta;saccharomyceta;Opisthokonta;cellular organisms;root	0.0519747	0.0153221	0.0125682	-0.0282476	-0.0234586	-0.0127123	-0.0190288	0.015613	-0.0179266	0.0163147	0.0394739	-0.00231853	-0.0031774	-0.038505	0.0228769	0.0052933	-0.0196919	0.0303976	-0.00877024	0.0182215	-0.000878437	0.0138759	-0.0386304	-0.0312	0.0301016
34399	genus	Phomopsis						Phomopsis				Valsaceae				Diaporthales		Sordariomycetidae	Sordariomycetes	Pezizomycotina	Ascomycota	Fungi	Eukaryota	sordariomyceta;leotiomyceta;saccharomyceta;Opisthokonta;cellular organisms;root	0.0181639	0.0148209	-0.00630491	-0.0392886	0.0223751	0.0266457	-0.0156422	-0.0255709	-0.0406454	0.0259744	-0.0148924	-0.0161063	-0.0282614	0.0209689	-0.0273836	-0.00314277	-0.0386548	-0.0245185	-0.00296523	0.0354925	0.00819552	0.00802789	0.0253932	0.0254079	0.0275011
5117	family	Valsaceae										Valsaceae				Diaporthales		Sordariomycetidae	Sordariomycetes	Pezizomycotina	Ascomycota	Fungi	Eukaryota	sordariomyceta;leotiomyceta;saccharomyceta;Opisthokonta;cellular organisms;root	0.0561374	0.0145679	0.00708823	-0.0330405	-0.0215912	-0.00638001	-0.0179727	0.0149854	-0.0182383	0.0179191	0.0376921	-0.00825479	-0.00713404	-0.0336987	0.0159829	0.00881083	-0.0224043	0.0253351	-0.00988316	0.0209042	0.00498277	0.0178623	-0.0258243	-0.0192977	0.0448307
291228	species	Appendicheirospora graminicola					Appendicheirospora graminicola	Appendicheirospora								Diaporthales		Sordariomycetidae	Sordariomycetes	Pezizomycotina	Ascomycota	Fungi	Eukaryota	Diaporthales incertae sedis;sordariomyceta;leotiomyceta;saccharomyceta;Opisthokonta;cellular organisms;root	0.00514552	-0.0205103	0.00153637	0.00467894	0.0103897	-0.0182967	-0.00328774	-0.00978437	0.00602784	-0.0085038	-0.00941268	0.00125708	-0.0121454	-0.0236515	-0.0126737	-0.0129672	0.0263691	-0.00610358	-0.0134263	-0.00440714	-0.0307761	-0.00754571	-0.036655	0.0215937	0.0319661
291227	genus	Appendicheirospora						Appendicheirospora								Diaporthales		Sordariomycetidae	Sordariomycetes	Pezizomycotina	Ascomycota	Fungi	Eukaryota	Diaporthales incertae sedis;sordariomyceta;leotiomyceta;saccharomyceta;Opisthokonta;cellular organisms;root	0.00514552	-0.0205103	0.00153637	0.00467894	0.0103897	-0.0182967	-0.00328774	-0.00978437	0.00602784	-0.0085038	-0.00941268	0.00125708	-0.0121454	-0.0236515	-0.0126737	-0.0129672	0.0263691	-0.00610358	-0.0134263	-0.00440714	-0.0307761	-0.00754571	-0.036655	0.0215937	0.0319661
152655	no rank	Diaporthales incertae sedis														Diaporthales		Sordariomycetidae	Sordariomycetes	Pezizomycotina	Ascomycota	Fungi	Eukaryota	Diaporthales incertae sedis;sordariomyceta;leotiomyceta;saccharomyceta;Opisthokonta;cellular organisms;root	0.00514552	-0.0205103	0.00153637	0.00467894	0.0103897	-0.0182967	-0.00328774	-0.00978437	0.00602784	-0.0085038	-0.00941268	0.00125708	-0.0121454	-0.0236515	-0.0126737	-0.0129672	0.0263691	-0.00610358	-0.0134263	-0.00440714	-0.0307761	-0.00754571	-0.036655	0.0215937	0.0319661
5114	order	Diaporthales														Diaporthales		Sordariomycetidae	Sordariomycetes	Pezizomycotina	Ascomycota	Fungi	Eukaryota	sordariomyceta;leotiomyceta;saccharomyceta;Opisthokonta;cellular organisms;root	0.0450772	-0.0158102	0.0258726	-0.000613406	-0.0284786	0.0176539	-0.0254755	-0.0172406	0.00294178	0.00214007	-0.0220266	-0.0173646	-0.0258227	-0.0239432	-0.0122248	0.0121216	0.0141089	0.0142186	0.00547976	0.0109328	-0.0211459	0.00429416	-0.0161746	0.0312946	0.0109308
639021	order	Magnaporthales				Magnaporthales Thongkantha, Vijaykrishna & K.D. Hyde 2009										Magnaporthales		Sordariomycetidae	Sordariomycetes	Pezizomycotina	Ascomycota	Fungi	Eukaryota	sordariomyceta;leotiomyceta;saccharomyceta;Opisthokonta;cellular organisms;root	-0.00600245	-0.0169225	-0.00154034	-0.0175297	0.00992311	-0.0180187	-0.0105261	-0.00103926	0.00136392	-0.00797224	-0.010963	-0.0171886	0.00107833	-0.00793444	-0.0229523	0.00339332	-0.00311317	0.0269598	-0.0145133	-0.0167793	-0.0383146	-0.0117041	-0.000653557	-0.00836885	0.0274416
5149	genus	Chaetomium						Chaetomium				Chaetomiaceae				Sordariales		Sordariomycetidae	Sordariomycetes	Pezizomycotina	Ascomycota	Fungi	Eukaryota	sordariomyceta;leotiomyceta;saccharomyceta;Opisthokonta;cellular organisms;root	0.0192404	-0.0181461	-0.00515109	-0.0207952	0.022992	0.0140603	-0.00521338	0.014704	0.0624823	-0.0271796	-0.0218569	0.000483784	0.0212202	0.0471287	0.0355741	-0.0758243	0.0254657	-0.058971	0.0188315	0.0227819	-0.00496536	0.0169438	0.0294919	-0.0198156	-0.0405004
35718	family	Chaetomiaceae										Chaetomiaceae				Sordariales		Sordariomycetidae	Sordariomycetes	Pezizomycotina	Ascomycota	Fungi	Eukaryota	sordariomyceta;leotiomyceta;saccharomyceta;Opisthokonta;cellular organisms;root	0.0451744	-0.0311854	0.0162844	-0.0205234	0.0128796	0.00941674	0.0270565	0.0311407	-0.00475098	0.0161709	0.0176612	-0.00818648	-3.72947e-05	0.0182947	0.0273906	-0.062324	-0.00233309	-0.00888282	0.00116929	0.021122	0.0170289	-0.00946429	0.0135461	-0.0149888	-0.013248
438769	species	Cercophora acanthigera					Cercophora acanthigera	Cercophora				Lasiosphaeriaceae				Sordariales		Sordariomycetidae	Sordariomycetes	Pezizomycotina	Ascomycota	Fungi	Eukaryota	sordariomyceta;leotiomyceta;saccharomyceta;Opisthokonta;cellular organisms;root	0.00305958	-0.00802585	-0.00134428	-0.0212446	0.00766151	-0.014262	-0.00573596	7.26512e-05	-0.00411319	-0.00673273	-0.00643999	-0.0243301	-0.00164092	-0.00839888	-0.0215887	0.00495497	-0.00706221	0.0110491	-0.00743994	-0.0102897	-0.0512416	0.0102677	-0.000388001	-0.0250627	0.0352848
42303	genus	Cercophora						Cercophora				Lasiosphaeriaceae				Sordariales		Sordariomycetidae	Sordariomycetes	Pezizomycotina	Ascomycota	Fungi	Eukaryota	sordariomyceta;leotiomyceta;saccharomyceta;Opisthokonta;cellular organisms;root	0.00305958	-0.00802585	-0.00134428	-0.0212446	0.00766151	-0.014262	-0.00573596	7.26512e-05	-0.00411319	-0.00673273	-0.00643999	-0.0243301	-0.00164092	-0.00839888	-0.0215887	0.00495497	-0.00706221	0.0110491	-0.00743994	-0.0102897	-0.0512416	0.0102677	-0.000388001	-0.0250627	0.0352848
1538025	genus	Echria				Echria (N. Lundq.) Kruys, Huhndorf and A.N. Mill.,		Echria				Lasiosphaeriaceae				Sordariales		Sordariomycetidae	Sordariomycetes	Pezizomycotina	Ascomycota	Fungi	Eukaryota	sordariomyceta;leotiomyceta;saccharomyceta;Opisthokonta;cellular organisms;root	0.0238159	0.0233131	-0.0148206	0.025867	-0.035756	-0.0106156	0.021376	-0.0179329	0.0158685	-0.0196228	-0.000118789	0.0223146	-0.0367742	-0.00571945	0.0191537	-0.0199273	-0.0506512	0.00965889	0.0200944	-0.00917366	-0.0325119	-0.0954988	0.0741459	0.0121382	-0.020219
5144	genus	Podospora						Podospora				Lasiosphaeriaceae				Sordariales		Sordariomycetidae	Sordariomycetes	Pezizomycotina	Ascomycota	Fungi	Eukaryota	sordariomyceta;leotiomyceta;saccharomyceta;Opisthokonta;cellular organisms;root	0.0318109	0.0150244	-0.0264738	-0.0271745	0.0122061	0.02247	0.00475315	0.00927034	0.0364623	-0.0297491	0.0158559	0.00831823	-0.0192584	0.0611222	0.0135562	0.0142661	-0.0129881	-0.0472284	0.00938086	0.0162652	0.0440686	0.027286	0.0193071	-0.00713861	0.0604398
252155	genus	Schizothecium						Schizothecium				Lasiosphaeriaceae				Sordariales		Sordariomycetidae	Sordariomycetes	Pezizomycotina	Ascomycota	Fungi	Eukaryota	sordariomyceta;leotiomyceta;saccharomyceta;Opisthokonta;cellular organisms;root	0.0425498	-0.0249566	-0.00978526	-0.0052371	0.0466854	-0.000110087	-0.0361746	-0.00811216	0.00227914	0.0397844	0.0205342	0.00380798	-0.0114339	0.00346149	-0.00171887	-0.0398295	0.015813	0.002183	-0.0357686	0.00394441	0.00530289	0.00195426	0.00123174	-0.0341697	-0.00187661
42302	family	Lasiosphaeriaceae										Lasiosphaeriaceae				Sordariales		Sordariomycetidae	Sordariomycetes	Pezizomycotina	Ascomycota	Fungi	Eukaryota	sordariomyceta;leotiomyceta;saccharomyceta;Opisthokonta;cellular organisms;root	0.0483107	-0.0168479	-0.00418084	0.005061	0.022229	0.00670059	-0.0231216	-0.0209906	0.0155544	0.0314414	-0.00296704	0.0188873	-0.0295764	0.00169195	0.00513697	-0.0320992	-0.0059256	-0.0101121	-0.0300687	-0.0032803	0.0177979	0.00700749	0.034226	-0.0163459	0.0150764
5146	genus	Sordaria						Sordaria				Sordariaceae				Sordariales		Sordariomycetidae	Sordariomycetes	Pezizomycotina	Ascomycota	Fungi	Eukaryota	sordariomyceta;leotiomyceta;saccharomyceta;Opisthokonta;cellular organisms;root	-0.0121311	0.00942985	2.04424e-05	-0.0023658	-0.00268981	-0.00242729	0.000482601	0.00440035	-0.0120455	-0.00656903	0.0131484	-0.0150266	0.00227475	0.00157194	-0.000357511	0.029115	0.0114825	-0.0190737	-0.00474733	0.00633803	0.0220899	0.0211693	0.0247615	0.0116336	-0.00518168
5148	family	Sordariaceae										Sordariaceae				Sordariales		Sordariomycetidae	Sordariomycetes	Pezizomycotina	Ascomycota	Fungi	Eukaryota	sordariomyceta;leotiomyceta;saccharomyceta;Opisthokonta;cellular organisms;root	0.00573952	0.0101875	0.014036	0.0126752	-0.0145848	0.00882339	0.053559	0.0311188	-0.0245389	0.0106785	-0.0209289	-0.0101144	-0.00885163	0.0179345	0.00858794	0.0264956	0.0298114	-0.0251152	0.0019899	0.0168039	0.0260481	0.0144743	-0.00374659	0.0252119	-0.0323691
155416	species	Monosporascus cannonballus					Monosporascus cannonballus	Monosporascus								Sordariales		Sordariomycetidae	Sordariomycetes	Pezizomycotina	Ascomycota	Fungi	Eukaryota	Sordariales incertae sedis;sordariomyceta;leotiomyceta;saccharomyceta;Opisthokonta;cellular organisms;root	0.00924468	0.00322288	0.0540976	0.0233694	0.0144698	-0.0190002	-0.00271663	0.0210064	0.0618345	0.0930963	0.0828954	-0.0509693	-0.0252163	0.0170119	-0.0105933	-0.00938238	-0.00817725	0.00772646	0.00218132	-0.00741838	0.00776765	-0.00479571	0.0149159	0.0219609	0.00533607
1756114	species	Monosporascus sp.					Monosporascus sp.	Monosporascus								Sordariales		Sordariomycetidae	Sordariomycetes	Pezizomycotina	Ascomycota	Fungi	Eukaryota	Sordariales incertae sedis;sordariomyceta;leotiomyceta;saccharomyceta;Opisthokonta;cellular organisms;root	0.0169497	-0.00235498	-0.0103487	0.00196687	0.0196537	-0.00694336	-0.00412988	-0.000418533	0.00942867	0.0066085	0.00658199	0.00327975	-0.00556654	-0.0363875	-0.037636	-0.0061229	-0.0152713	0.0254052	0.00550614	-0.0466692	0.0327727	-0.0350771	-0.0271015	-0.0611132	0.0469946
155415	genus	Monosporascus						Monosporascus								Sordariales		Sordariomycetidae	Sordariomycetes	Pezizomycotina	Ascomycota	Fungi	Eukaryota	Sordariales incertae sedis;sordariomyceta;leotiomyceta;saccharomyceta;Opisthokonta;cellular organisms;root	0.0186437	0.000617716	0.031138	0.018033	0.0242872	-0.0184651	-0.00487296	0.0146533	0.0507211	0.0709642	0.063685	-0.0339427	-0.0219095	-0.0137904	-0.0343268	-0.0110358	-0.0166894	0.0235812	0.0054715	-0.0384965	0.0288543	-0.0283792	-0.00867306	-0.0278664	0.037246
110158	no rank	Sordariales incertae sedis														Sordariales		Sordariomycetidae	Sordariomycetes	Pezizomycotina	Ascomycota	Fungi	Eukaryota	Sordariales incertae sedis;sordariomyceta;leotiomyceta;saccharomyceta;Opisthokonta;cellular organisms;root	0.0186437	0.000617716	0.031138	0.018033	0.0242872	-0.0184651	-0.00487296	0.0146533	0.0507211	0.0709642	0.063685	-0.0339427	-0.0219095	-0.0137904	-0.0343268	-0.0110358	-0.0166894	0.0235812	0.0054715	-0.0384965	0.0288543	-0.0283792	-0.00867306	-0.0278664	0.037246
5139	order	Sordariales														Sordariales		Sordariomycetidae	Sordariomycetes	Pezizomycotina	Ascomycota	Fungi	Eukaryota	sordariomyceta;leotiomyceta;saccharomyceta;Opisthokonta;cellular organisms;root	0.0470855	-0.0197794	0.0309539	-0.00827599	0.00345065	0.0040945	0.0180753	0.01958	-0.00861226	0.0146798	0.00144481	0.020338	-0.0253867	0.00659003	0.00134942	-0.0266448	0.0167092	-0.015187	0.0163977	0.0194721	0.0216768	0.0174795	0.027203	-0.0186603	-3.10564e-05
40654	species	Wallrothiella subiculosa					Wallrothiella subiculosa	Wallrothiella				Amplistromataceae						Sordariomycetidae	Sordariomycetes	Pezizomycotina	Ascomycota	Fungi	Eukaryota	Sordariomycetidae incertae sedis;sordariomyceta;leotiomyceta;saccharomyceta;Opisthokonta;cellular organisms;root	0.0271786	-0.0458124	-0.0508838	0.0422822	-0.0214972	0.0494018	-0.0353225	0.0265602	-0.0489016	0.0422036	0.0352858	0.00658403	0.0719185	0.0107645	-0.00632249	0.0121435	0.0102958	0.0255372	0.031477	0.0030011	0.00205687	-0.00392714	0.0184148	-0.0141685	-0.00751595
40653	genus	Wallrothiella						Wallrothiella				Amplistromataceae						Sordariomycetidae	Sordariomycetes	Pezizomycotina	Ascomycota	Fungi	Eukaryota	Sordariomycetidae incertae sedis;sordariomyceta;leotiomyceta;saccharomyceta;Opisthokonta;cellular organisms;root	0.0271786	-0.0458124	-0.0508838	0.0422822	-0.0214972	0.0494018	-0.0353225	0.0265602	-0.0489016	0.0422036	0.0352858	0.00658403	0.0719185	0.0107645	-0.00632249	0.0121435	0.0102958	0.0255372	0.031477	0.0030011	0.00205687	-0.00392714	0.0184148	-0.0141685	-0.00751595
665637	family	Amplistromataceae										Amplistromataceae						Sordariomycetidae	Sordariomycetes	Pezizomycotina	Ascomycota	Fungi	Eukaryota	Sordariomycetidae incertae sedis;sordariomyceta;leotiomyceta;saccharomyceta;Opisthokonta;cellular organisms;root	0.0271786	-0.0458124	-0.0508838	0.0422822	-0.0214972	0.0494018	-0.0353225	0.0265602	-0.0489016	0.0422036	0.0352858	0.00658403	0.0719185	0.0107645	-0.00632249	0.0121435	0.0102958	0.0255372	0.031477	0.0030011	0.00205687	-0.00392714	0.0184148	-0.0141685	-0.00751595
222544	subclass	Sordariomycetidae																Sordariomycetidae	Sordariomycetes	Pezizomycotina	Ascomycota	Fungi	Eukaryota	sordariomyceta;leotiomyceta;saccharomyceta;Opisthokonta;cellular organisms;root	0.0452267	-0.0108901	0.0440687	0.0166624	-0.00961406	0.00366457	-0.0161573	0.0189554	-0.0103523	-0.0128936	-0.0480797	-0.0218608	-0.0159872	0.00131708	-0.00781431	0.0155245	0.0247817	0.014914	-0.0105047	0.010537	0.00729001	-0.0135299	0.00316808	0.0367019	-0.00616163
252199	no rank	Sordariomycetidae incertae sedis																Sordariomycetidae	Sordariomycetes	Pezizomycotina	Ascomycota	Fungi	Eukaryota	Sordariomycetidae incertae sedis;sordariomyceta;leotiomyceta;saccharomyceta;Opisthokonta;cellular organisms;root	0.0271786	-0.0458124	-0.0508838	0.0422822	-0.0214972	0.0494018	-0.0353225	0.0265602	-0.0489016	0.0422036	0.0352858	0.00658403	0.0719185	0.0107645	-0.00632249	0.0121435	0.0102958	0.0255372	0.031477	0.0030011	0.00205687	-0.00392714	0.0184148	-0.0141685	-0.00751595
162418	genus	Seimatosporium						Seimatosporium				Amphisphaeriaceae				Xylariales		Xylariomycetidae	Sordariomycetes	Pezizomycotina	Ascomycota	Fungi	Eukaryota	sordariomyceta;leotiomyceta;saccharomyceta;Opisthokonta;cellular organisms;root	0.0415033	0.0338768	-0.0208908	-0.00586789	-0.0416457	0.0103125	-0.000695348	-0.00734627	-0.0365351	0.0305261	-0.00869045	0.0241647	-0.0209983	0.033992	-0.0328335	-0.0178361	0.0208663	0.0206933	0.0496597	0.0327246	0.0128325	-0.0154809	-0.00446394	-0.0391219	0.0528383
54958	family	Amphisphaeriaceae										Amphisphaeriaceae				Xylariales		Xylariomycetidae	Sordariomycetes	Pezizomycotina	Ascomycota	Fungi	Eukaryota	sordariomyceta;leotiomyceta;saccharomyceta;Opisthokonta;cellular organisms;root	0.0417688	0.0319472	-0.0222089	0.00250987	-0.0431822	0.0107562	-0.00338312	-0.00568024	-0.0382683	0.0300184	-0.00985711	0.021646	-0.0236152	0.0308591	-0.0213352	-0.0205186	0.019758	0.0148755	0.0449577	0.0295408	0.0127679	-0.0138781	-0.0223556	-0.0358202	0.0500169
106263	family	Apiosporaceae										Apiosporaceae				Xylariales		Xylariomycetidae	Sordariomycetes	Pezizomycotina	Ascomycota	Fungi	Eukaryota	sordariomyceta;leotiomyceta;saccharomyceta;Opisthokonta;cellular organisms;root	0.0375054	-0.0622619	-0.0431735	0.0170556	0.0136204	0.00540356	-0.0101537	-0.0105781	-0.0358287	0.0200549	0.0484405	0.014666	0.0251921	-0.0414576	-0.0236005	0.00496145	0.030008	-0.00357558	0.018986	-0.0465489	0.035532	-0.0240966	-0.0113001	-0.0334684	0.0328769
162405	genus	Bartalinia						Bartalinia				Bartaliniaceae				Xylariales		Xylariomycetidae	Sordariomycetes	Pezizomycotina	Ascomycota	Fungi	Eukaryota	sordariomyceta;leotiomyceta;saccharomyceta;Opisthokonta;cellular organisms;root	0.0182044	-0.0271712	-0.0264168	-0.00587316	0.0128095	0.0624314	-0.0326277	-0.0128491	-0.0736573	0.0552744	0.00080939	-0.0207782	0.0133747	0.0296563	-0.00448914	-0.00919331	-0.0280777	0.0101231	0.0131127	0.0190603	-0.00404585	-0.0196834	-0.0121088	0.00660878	-0.0149653
1910953	family	Bartaliniaceae										Bartaliniaceae				Xylariales		Xylariomycetidae	Sordariomycetes	Pezizomycotina	Ascomycota	Fungi	Eukaryota	sordariomyceta;leotiomyceta;saccharomyceta;Opisthokonta;cellular organisms;root	0.0464357	-0.0302659	0.0278952	-0.034496	-0.0198143	0.00894586	-0.01722	-0.010951	0.0339594	0.0135087	-0.0230021	0.0172524	0.0071153	0.000117004	-0.00168523	-0.0145678	-0.0180998	0.0430786	0.00723123	-0.0243531	-0.0150625	-0.0378403	-0.0180098	-0.00474077	0.0573776
2015380	species	Delonicicola siamense				Delonicicola siamense R.H. Perera, Maharachch. & K.D. Hyde, 2017	Delonicicola siamense	Delonicicola				Delonicicolaceae				Xylariales		Xylariomycetidae	Sordariomycetes	Pezizomycotina	Ascomycota	Fungi	Eukaryota	sordariomyceta;leotiomyceta;saccharomyceta;Opisthokonta;cellular organisms;root	0.0375054	-0.0622619	-0.0431735	0.0170556	0.0136204	0.00540356	-0.0101537	-0.0105781	-0.0358287	0.0200549	0.0484405	0.014666	0.0251921	-0.0414576	-0.0236005	0.00496145	0.030008	-0.00357558	0.018986	-0.0465489	0.035532	-0.0240966	-0.0113001	-0.0334684	0.0328769
2066858	genus	Delonicicola						Delonicicola				Delonicicolaceae				Xylariales		Xylariomycetidae	Sordariomycetes	Pezizomycotina	Ascomycota	Fungi	Eukaryota	sordariomyceta;leotiomyceta;saccharomyceta;Opisthokonta;cellular organisms;root	0.0375054	-0.0622619	-0.0431735	0.0170556	0.0136204	0.00540356	-0.0101537	-0.0105781	-0.0358287	0.0200549	0.0484405	0.014666	0.0251921	-0.0414576	-0.0236005	0.00496145	0.030008	-0.00357558	0.018986	-0.0465489	0.035532	-0.0240966	-0.0113001	-0.0334684	0.0328769
2066857	family	Delonicicolaceae										Delonicicolaceae				Xylariales		Xylariomycetidae	Sordariomycetes	Pezizomycotina	Ascomycota	Fungi	Eukaryota	sordariomyceta;leotiomyceta;saccharomyceta;Opisthokonta;cellular organisms;root	0.0375054	-0.0622619	-0.0431735	0.0170556	0.0136204	0.00540356	-0.0101537	-0.0105781	-0.0358287	0.0200549	0.0484405	0.014666	0.0251921	-0.0414576	-0.0236005	0.00496145	0.030008	-0.00357558	0.018986	-0.0465489	0.035532	-0.0240966	-0.0113001	-0.0334684	0.0328769
42364	family	Diatrypaceae										Diatrypaceae				Xylariales		Xylariomycetidae	Sordariomycetes	Pezizomycotina	Ascomycota	Fungi	Eukaryota	sordariomyceta;leotiomyceta;saccharomyceta;Opisthokonta;cellular organisms;root	-0.00301352	0.00558685	-0.000348812	0.012877	0.00435775	0.00877704	0.0189668	0.00691192	-0.00306208	-0.00822031	-0.00404721	0.00124078	-0.0403351	0.00366873	-0.0347999	0.0233591	0.0534294	0.00736165	0.0914628	0.048585	0.00244516	0.00176879	-0.0204336	-0.0184901	-0.0364873
67608	genus	Microdochium						Microdochium				Microdochiaceae				Xylariales		Xylariomycetidae	Sordariomycetes	Pezizomycotina	Ascomycota	Fungi	Eukaryota	sordariomyceta;leotiomyceta;saccharomyceta;Opisthokonta;cellular organisms;root	0.015208	-0.0186367	-0.00280353	0.0177406	-0.00347797	-0.00909719	-0.0290876	0.00686	0.0244468	0.043881	0.00698631	0.0129792	0.0261856	0.009696	-0.0646052	-0.0196684	-0.0304137	0.037199	0.0181913	-0.0150262	0.0378703	-0.0042356	0.0184318	-0.0195795	0.0485419
1682409	species	Selenodriella cubensis				Selenodriella cubensis Hern.-Restr. & Crous, 2015	Selenodriella cubensis	Selenodriella				Microdochiaceae				Xylariales		Xylariomycetidae	Sordariomycetes	Pezizomycotina	Ascomycota	Fungi	Eukaryota	sordariomyceta;leotiomyceta;saccharomyceta;Opisthokonta;cellular organisms;root	-0.000292258	0.00931385	0.0108618	-0.0167051	-0.0184525	0.00841269	0.000999987	0.0136311	-0.00190782	0.00466862	-0.005916	-0.00459531	0.00137742	-0.00129573	-0.00931084	0.0183715	0.01655	0.0101592	0.0153441	0.0387943	0.00886374	0.0121118	0.00970109	-0.0332155	0.0445082
1682408	genus	Selenodriella						Selenodriella				Microdochiaceae				Xylariales		Xylariomycetidae	Sordariomycetes	Pezizomycotina	Ascomycota	Fungi	Eukaryota	sordariomyceta;leotiomyceta;saccharomyceta;Opisthokonta;cellular organisms;root	-0.000292258	0.00931385	0.0108618	-0.0167051	-0.0184525	0.00841269	0.000999987	0.0136311	-0.00190782	0.00466862	-0.005916	-0.00459531	0.00137742	-0.00129573	-0.00931084	0.0183715	0.01655	0.0101592	0.0153441	0.0387943	0.00886374	0.0121118	0.00970109	-0.0332155	0.0445082
1682405	family	Microdochiaceae				Microdochiaceae Hern.-Restr., Crous & J.Z. Groenew., 2015						Microdochiaceae				Xylariales		Xylariomycetidae	Sordariomycetes	Pezizomycotina	Ascomycota	Fungi	Eukaryota	sordariomyceta;leotiomyceta;saccharomyceta;Opisthokonta;cellular organisms;root	0.0143391	-0.0140662	0.00158731	0.0103213	-0.0105284	-0.00535274	-0.0272529	0.0118554	0.022487	0.0435312	0.0043239	0.0105364	0.0254255	0.0087077	-0.0650443	-0.0115011	-0.0224263	0.03933	0.023295	0.000905055	0.0394609	0.000715608	0.0213146	-0.0316099	0.0635557
1604202	species	Pestalotiopsis sp. CJL-2014					Pestalotiopsis sp. CJL-2014	Pestalotiopsis				Sporocadaceae				Xylariales		Xylariomycetidae	Sordariomycetes	Pezizomycotina	Ascomycota	Fungi	Eukaryota	sordariomyceta;leotiomyceta;saccharomyceta;Opisthokonta;cellular organisms;root	0.00883985	-0.0316514	-0.0238928	-0.0017247	-0.00795238	0.0173379	-0.0280715	0.028695	-0.00850468	0.0102356	-0.00877004	-0.0276676	0.0521794	-0.000694962	-0.0119431	-0.0150334	0.0220951	0.00695523	0.0582209	-0.00220509	-0.0547315	0.00695717	0.0449255	0.0171532	0.0484781
37840	genus	Pestalotiopsis						Pestalotiopsis				Sporocadaceae				Xylariales		Xylariomycetidae	Sordariomycetes	Pezizomycotina	Ascomycota	Fungi	Eukaryota	sordariomyceta;leotiomyceta;saccharomyceta;Opisthokonta;cellular organisms;root	0.00490868	-0.0270133	-0.0249414	-0.00177551	-0.00614005	0.0157752	-0.029057	0.0276404	-0.00678533	0.0116271	-0.00952703	-0.0263335	0.0493044	0.00118604	-0.00740694	-0.0167706	0.0270918	0.00565768	0.0543797	-0.00192614	-0.0528127	0.00981431	0.0353371	0.0283086	0.0439328
1130689	species	Seiridium banksiae				Seiridium banksiae Crous & Summerell 2011	Seiridium banksiae	Seiridium				Sporocadaceae				Xylariales		Xylariomycetidae	Sordariomycetes	Pezizomycotina	Ascomycota	Fungi	Eukaryota	sordariomyceta;leotiomyceta;saccharomyceta;Opisthokonta;cellular organisms;root	0.00699948	-0.0104928	0.00327393	0.00959925	-0.0228423	-0.00864309	-0.00113141	0.00444031	0.00323973	0.00599085	-0.0105292	0.000810012	-0.00383758	0.00883822	-0.0133744	-0.0305234	0.0166994	0.0044067	-0.019225	0.0504113	-0.0515961	0.0284211	-0.0352455	0.0159972	0.026165
138063	genus	Seiridium						Seiridium				Sporocadaceae				Xylariales		Xylariomycetidae	Sordariomycetes	Pezizomycotina	Ascomycota	Fungi	Eukaryota	sordariomyceta;leotiomyceta;saccharomyceta;Opisthokonta;cellular organisms;root	0.00610269	-0.000164197	-0.00183945	0.026846	-0.0237726	-0.00107674	-0.00563141	0.00743316	-0.00958313	-0.000760286	-0.00607402	-0.00650605	-0.0216517	0.00251502	0.017497	-0.0169956	0.00102154	-0.00457214	-0.0202205	0.0141043	-0.0210534	0.0216806	-0.0326658	0.017302	-0.00516481
1812776	family	Sporocadaceae										Sporocadaceae				Xylariales		Xylariomycetidae	Sordariomycetes	Pezizomycotina	Ascomycota	Fungi	Eukaryota	sordariomyceta;leotiomyceta;saccharomyceta;Opisthokonta;cellular organisms;root	0.0422713	-0.00891248	-0.022642	-0.0160126	-0.0212113	0.0177896	-0.00211066	0.00204811	0.0127169	0.00387499	-0.0297964	-0.0124836	0.0137432	0.0118367	-0.0229327	-0.0231508	-0.0241909	0.0155624	0.0290294	-0.0215619	-0.0491265	0.0150241	-0.00660414	0.0327856	0.0460906
131338	genus	Anthostomella						Anthostomella				Xylariaceae				Xylariales		Xylariomycetidae	Sordariomycetes	Pezizomycotina	Ascomycota	Fungi	Eukaryota	sordariomyceta;leotiomyceta;saccharomyceta;Opisthokonta;cellular organisms;root	0.0069443	-0.052141	-0.0163893	-0.0104169	0.0240312	-0.0325414	0.00260516	-0.0222391	-0.00273998	-0.0163631	0.00949326	0.00324328	-0.0185673	-0.0320717	-0.0179205	-0.00923559	0.048617	-0.0170899	-0.0207868	-0.0262492	-0.012467	-0.0178914	-0.0157543	0.025118	0.0343451
178737	genus	Arthroxylaria						Arthroxylaria				Xylariaceae				Xylariales		Xylariomycetidae	Sordariomycetes	Pezizomycotina	Ascomycota	Fungi	Eukaryota	sordariomyceta;leotiomyceta;saccharomyceta;Opisthokonta;cellular organisms;root	-0.0073757	-0.0113492	0.038953	-0.00485327	-0.0185473	0.0218613	-0.00541095	-0.00860068	0.00755725	0.0151944	-0.005003	0.0274145	0.016893	0.0204249	0.00608809	0.0765606	0.0233538	-0.0497939	-0.0328061	-0.00647829	-0.044735	-0.0547686	-0.0228692	-0.032182	0.0218086
1654578	species	Circinotrichum maculiforme		Psilonia maculiformis		Circinotrichum maculiforme Nees, 1817	Circinotrichum maculiforme	Circinotrichum				Xylariaceae				Xylariales		Xylariomycetidae	Sordariomycetes	Pezizomycotina	Ascomycota	Fungi	Eukaryota	sordariomyceta;leotiomyceta;saccharomyceta;Opisthokonta;cellular organisms;root	0.00143053	0.0266716	0.0286192	0.0592404	0.0101521	0.00746308	-0.00129159	-0.0546018	-0.0341329	-0.0778037	0.0413553	-0.0698444	0.0273841	0.0407478	-0.0235709	-0.0178472	0.0224911	0.0125933	-0.0308744	-0.0110323	-0.0205581	0.00778684	0.0111141	-0.0246032	0.0193436
1508298	genus	Circinotrichum						Circinotrichum				Xylariaceae				Xylariales		Xylariomycetidae	Sordariomycetes	Pezizomycotina	Ascomycota	Fungi	Eukaryota	sordariomyceta;leotiomyceta;saccharomyceta;Opisthokonta;cellular organisms;root	0.00143053	0.0266716	0.0286192	0.0592404	0.0101521	0.00746308	-0.00129159	-0.0546018	-0.0341329	-0.0778037	0.0413553	-0.0698444	0.0273841	0.0407478	-0.0235709	-0.0178472	0.0224911	0.0125933	-0.0308744	-0.0110323	-0.0205581	0.00778684	0.0111141	-0.0246032	0.0193436
152622	genus	Muscodor						Muscodor				Xylariaceae				Xylariales		Xylariomycetidae	Sordariomycetes	Pezizomycotina	Ascomycota	Fungi	Eukaryota	sordariomyceta;leotiomyceta;saccharomyceta;Opisthokonta;cellular organisms;root	-0.00574065	-0.00940628	0.0463204	-0.0365159	-0.0388478	0.0491375	-0.01329	0.0721195	-0.0264301	-0.0569342	0.062141	0.0352216	-0.0346433	-0.0322362	-0.0226512	-0.0538418	-0.00862015	0.0145057	-0.0226915	-0.0140393	0.0029575	-0.00594983	-0.00890419	0.00415298	-0.0169044
37991	genus	Xylaria						Xylaria				Xylariaceae				Xylariales		Xylariomycetidae	Sordariomycetes	Pezizomycotina	Ascomycota	Fungi	Eukaryota	sordariomyceta;leotiomyceta;saccharomyceta;Opisthokonta;cellular organisms;root	0.0381332	-0.0388166	-0.0154823	0.0284092	-0.000949608	0.0062568	0.00143272	0.00383959	-0.0180215	0.0489145	0.0662264	-0.0200207	-0.0333823	-0.00520048	0.0100855	0.0259923	0.00851731	-0.0319835	0.0138423	-0.031684	0.0391616	0.0185111	0.0237694	0.0146284	0.0593314
37990	family	Xylariaceae		Sphaeriaceae								Xylariaceae				Xylariales		Xylariomycetidae	Sordariomycetes	Pezizomycotina	Ascomycota	Fungi	Eukaryota	sordariomyceta;leotiomyceta;saccharomyceta;Opisthokonta;cellular organisms;root	0.03596	-0.0319313	0.00906174	0.0142093	-0.00207863	0.0318347	-0.0123385	0.0128506	0.00112983	-0.0157832	0.0593831	-0.0141698	-0.013732	0.00732481	-0.0166082	0.0180692	0.0233914	-0.0157443	-0.031514	-0.00693651	-0.00756731	-0.0010788	-0.00884257	0.0363792	0.0647897
673153	genus	Bagadiella						Bagadiella								Xylariales		Xylariomycetidae	Sordariomycetes	Pezizomycotina	Ascomycota	Fungi	Eukaryota	Xylariales incertae sedis;sordariomyceta;leotiomyceta;saccharomyceta;Opisthokonta;cellular organisms;root	0.0532355	-0.0264475	-0.00558176	-0.0170823	0.00285001	-0.0045035	0.00819625	0.0282886	-0.00762153	0.0168934	-0.00465305	0.0103868	-0.0279819	0.00459036	0.00964475	0.000816369	-0.0327361	0.0351535	-0.0308555	-0.0361648	-0.00571435	0.0408527	0.0153771	-0.0035023	0.0165002
1956015	species	Clypeophysalospora latitans		Physalospora latitans		Clypeophysalospora latitans (Sacc.) H.J. Swart, 1981;Physalospora latitans Sacc., 1893	Clypeophysalospora latitans	Clypeophysalospora								Xylariales		Xylariomycetidae	Sordariomycetes	Pezizomycotina	Ascomycota	Fungi	Eukaryota	Xylariales incertae sedis;sordariomyceta;leotiomyceta;saccharomyceta;Opisthokonta;cellular organisms;root	0.0583262	0.00136607	-0.0234671	-0.00676094	-0.0204084	0.00642858	-0.0315385	0.0101974	-0.0102884	-0.00320323	-0.00902102	0.0236094	-0.0205513	-0.00469713	0.0159135	-0.0400644	-0.0389344	-0.0370096	-0.00572056	-0.037599	-0.0204632	0.0182238	-0.0341209	0.00222738	0.00409069
1956014	genus	Clypeophysalospora						Clypeophysalospora								Xylariales		Xylariomycetidae	Sordariomycetes	Pezizomycotina	Ascomycota	Fungi	Eukaryota	Xylariales incertae sedis;sordariomyceta;leotiomyceta;saccharomyceta;Opisthokonta;cellular organisms;root	0.0583262	0.00136607	-0.0234671	-0.00676094	-0.0204084	0.00642858	-0.0315385	0.0101974	-0.0102884	-0.00320323	-0.00902102	0.0236094	-0.0205513	-0.00469713	0.0159135	-0.0400644	-0.0389344	-0.0370096	-0.00572056	-0.037599	-0.0204632	0.0182238	-0.0341209	0.00222738	0.00409069
407953	genus	Phlogicylindrium						Phlogicylindrium								Xylariales		Xylariomycetidae	Sordariomycetes	Pezizomycotina	Ascomycota	Fungi	Eukaryota	Xylariales incertae sedis;sordariomyceta;leotiomyceta;saccharomyceta;Opisthokonta;cellular organisms;root	0.00234008	0.00339207	0.0065364	0.0226026	0.00144799	0.0128042	0.0233627	-0.00881398	0.001202	-0.00852281	-0.00103365	0.00835653	-0.0425899	0.00519514	-0.0423336	0.00786763	0.0481507	0.00249698	0.111099	0.0642281	0.0190082	-0.0196399	-0.0551316	-0.0201574	-0.046446
407092	species	Plectosphaera eucalypti		Phyllachora eucalypti		Phyllachora eucalypti (Speg.) Petr.;Plectosphaera eucalypti (Cooke & Massee) H.J.Swart	Plectosphaera eucalypti	Plectosphaera								Xylariales		Xylariomycetidae	Sordariomycetes	Pezizomycotina	Ascomycota	Fungi	Eukaryota	Xylariales incertae sedis;sordariomyceta;leotiomyceta;saccharomyceta;Opisthokonta;cellular organisms;root	0.0491694	-0.0218291	0.0173816	-0.0248153	-0.0302645	-0.00188659	-0.0307606	0.00583919	0.0037788	0.0188273	-0.0135243	0.01376	-0.0323229	-0.0166706	-0.0231706	0.0334135	-0.0206605	-0.00816288	0.0341726	-0.00282655	-0.033397	0.00146238	-0.0246058	0.0138121	0.0162926
407091	genus	Plectosphaera						Plectosphaera								Xylariales		Xylariomycetidae	Sordariomycetes	Pezizomycotina	Ascomycota	Fungi	Eukaryota	Xylariales incertae sedis;sordariomyceta;leotiomyceta;saccharomyceta;Opisthokonta;cellular organisms;root	0.0491694	-0.0218291	0.0173816	-0.0248153	-0.0302645	-0.00188659	-0.0307606	0.00583919	0.0037788	0.0188273	-0.0135243	0.01376	-0.0323229	-0.0166706	-0.0231706	0.0334135	-0.0206605	-0.00816288	0.0341726	-0.00282655	-0.033397	0.00146238	-0.0246058	0.0138121	0.0162926
5468	genus	Robillarda						Robillarda								Xylariales		Xylariomycetidae	Sordariomycetes	Pezizomycotina	Ascomycota	Fungi	Eukaryota	Xylariales incertae sedis;sordariomyceta;leotiomyceta;saccharomyceta;Opisthokonta;cellular organisms;root	0.00699948	-0.0104928	0.00327393	0.00959925	-0.0228423	-0.00864309	-0.00113141	0.00444031	0.00323973	0.00599085	-0.0105292	0.000810012	-0.00383758	0.00883822	-0.0133744	-0.0305234	0.0166994	0.0044067	-0.019225	0.0504113	-0.0515961	0.0284211	-0.0352455	0.0159972	0.026165
37989	order	Xylariales		Sphaeriales												Xylariales		Xylariomycetidae	Sordariomycetes	Pezizomycotina	Ascomycota	Fungi	Eukaryota	sordariomyceta;leotiomyceta;saccharomyceta;Opisthokonta;cellular organisms;root	0.0493277	-0.026991	0.0375656	-0.000428615	-0.00185355	-0.0133591	-0.0254035	0.0238361	-0.000767569	-0.00725862	-0.0521278	-0.00709211	-0.0150114	0.023643	-0.0103423	0.000515352	0.00547679	0.0270026	0.0164286	-0.014741	0.00304986	-0.0254176	-0.0191901	-0.00792115	0.00315494
189359	no rank	Xylariales incertae sedis														Xylariales		Xylariomycetidae	Sordariomycetes	Pezizomycotina	Ascomycota	Fungi	Eukaryota	Xylariales incertae sedis;sordariomyceta;leotiomyceta;saccharomyceta;Opisthokonta;cellular organisms;root	0.0504449	-0.0252144	0.0227978	-0.0193383	-0.00692767	-0.0129377	-0.0162129	0.0349903	0.00507088	0.0211017	-0.0364739	0.0319707	-0.0215348	0.0089595	-0.00318883	0.00753531	-0.0149804	0.00244106	0.0290131	-0.00309579	-0.00723458	0.00791133	-0.0228424	0.00467147	0.0187508
222545	subclass	Xylariomycetidae																Xylariomycetidae	Sordariomycetes	Pezizomycotina	Ascomycota	Fungi	Eukaryota	sordariomyceta;leotiomyceta;saccharomyceta;Opisthokonta;cellular organisms;root	0.0493277	-0.026991	0.0375656	-0.000428615	-0.00185355	-0.0133591	-0.0254035	0.0238361	-0.000767569	-0.00725862	-0.0521278	-0.00709211	-0.0150114	0.023643	-0.0103423	0.000515352	0.00547679	0.0270026	0.0164286	-0.014741	0.00304986	-0.0254176	-0.0191901	-0.00792115	0.00315494
1798998	no rank	unclassified Xylariomycetidae																Xylariomycetidae	Sordariomycetes	Pezizomycotina	Ascomycota	Fungi	Eukaryota	unclassified Xylariomycetidae;sordariomyceta;leotiomyceta;saccharomyceta;Opisthokonta;cellular organisms;root	0.00234008	0.00339207	0.0065364	0.0226026	0.00144799	0.0128042	0.0233627	-0.00881398	0.001202	-0.00852281	-0.00103365	0.00835653	-0.0425899	0.00519514	-0.0423336	0.00786763	0.0481507	0.00249698	0.111099	0.0642281	0.0190082	-0.0196399	-0.0551316	-0.0201574	-0.046446
114230	genus	Nigrospora						Nigrospora				Trichosphaeriaceae				Trichosphaeriales			Sordariomycetes	Pezizomycotina	Ascomycota	Fungi	Eukaryota	Sordariomycetes incertae sedis;sordariomyceta;leotiomyceta;saccharomyceta;Opisthokonta;cellular organisms;root	-0.00598095	-0.015232	0.0249012	0.0176798	-0.0379324	0.0417604	-0.022128	0.0219366	-0.0395223	-0.0275268	0.0412626	-0.0142849	0.0291743	0.0201417	-0.0208144	0.0134592	0.035984	0.00818286	-0.0312273	0.0114817	-0.0262604	-0.00327767	-0.000149428	-0.0206844	0.0234216
152648	family	Trichosphaeriaceae										Trichosphaeriaceae				Trichosphaeriales			Sordariomycetes	Pezizomycotina	Ascomycota	Fungi	Eukaryota	Sordariomycetes incertae sedis;sordariomyceta;leotiomyceta;saccharomyceta;Opisthokonta;cellular organisms;root	-0.00598095	-0.015232	0.0249012	0.0176798	-0.0379324	0.0417604	-0.022128	0.0219366	-0.0395223	-0.0275268	0.0412626	-0.0142849	0.0291743	0.0201417	-0.0208144	0.0134592	0.035984	0.00818286	-0.0312273	0.0114817	-0.0262604	-0.00327767	-0.000149428	-0.0206844	0.0234216
152647	order	Trichosphaeriales														Trichosphaeriales			Sordariomycetes	Pezizomycotina	Ascomycota	Fungi	Eukaryota	Sordariomycetes incertae sedis;sordariomyceta;leotiomyceta;saccharomyceta;Opisthokonta;cellular organisms;root	-0.00598095	-0.015232	0.0249012	0.0176798	-0.0379324	0.0417604	-0.022128	0.0219366	-0.0395223	-0.0275268	0.0412626	-0.0142849	0.0291743	0.0201417	-0.0208144	0.0134592	0.035984	0.00818286	-0.0312273	0.0114817	-0.0262604	-0.00327767	-0.000149428	-0.0206844	0.0234216
147550	class	Sordariomycetes																	Sordariomycetes	Pezizomycotina	Ascomycota	Fungi	Eukaryota	sordariomyceta;leotiomyceta;saccharomyceta;Opisthokonta;cellular organisms;root	0.045211	-0.0240353	0.0501512	0.00484672	-0.00281675	-0.0295946	-0.046791	0.0422008	-0.0168477	-0.0301313	-0.0690188	-0.0335385	-0.0195802	0.0337999	-0.0266436	0.0430573	0.01577	0.00269016	0.00468016	-0.0165226	0.0340514	-0.014018	0.0249201	0.0317342	-0.0311912
150498	no rank	unclassified Sordariomycetes																	Sordariomycetes	Pezizomycotina	Ascomycota	Fungi	Eukaryota	unclassified Sordariomycetes;sordariomyceta;leotiomyceta;saccharomyceta;Opisthokonta;cellular organisms;root	0.0498831	-0.0332046	0.00951772	0.019076	-0.00901884	0.018089	0.0406574	-0.0232031	0.0379994	0.0119495	0.00250876	-0.0138034	0.0105781	-0.0188614	0.0076788	-0.0330255	0.0128745	0.0258905	0.0440391	0.00201695	0.0597088	-0.00998892	-0.00177313	-0.00275277	-0.0263523
147551	no rank	Sordariomycetes incertae sedis																	Sordariomycetes	Pezizomycotina	Ascomycota	Fungi	Eukaryota	Sordariomycetes incertae sedis;sordariomyceta;leotiomyceta;saccharomyceta;Opisthokonta;cellular organisms;root	-0.00598095	-0.015232	0.0249012	0.0176798	-0.0379324	0.0417604	-0.022128	0.0219366	-0.0395223	-0.0275268	0.0412626	-0.0142849	0.0291743	0.0201417	-0.0208144	0.0134592	0.035984	0.00818286	-0.0312273	0.0114817	-0.0262604	-0.00327767	-0.000149428	-0.0206844	0.0234216
[truncated: 649 more rows]
[truncated: 53 more columns]

## Sheet: Variance Explained
PC	% Variance Explained
PC1	6.45367
PC2	3.554
PC3	3.32713
PC4	3.19932
PC5	2.91442
PC6	2.85777
PC7	2.76331
PC8	2.62247
PC9	2.60227
PC10	2.47633
PC11	2.39974
PC12	2.25516
PC13	2.22104
PC14	2.13436
PC15	2.09372
PC16	1.97138
PC17	1.90794
PC18	1.8262
PC19	1.75902
PC20	1.73445
PC21	1.67108
PC22	1.59317
PC23	1.51963
PC24	1.51591
PC25	1.4396
PC26	1.38297
PC27	1.36233
PC28	1.33077
PC29	1.30091
PC30	1.24289
PC31	1.23371
PC32	1.16227
PC33	1.1325
PC34	1.10689
[truncated: 44 more rows]

## Sheet: Covariates
	Taxon 1													Taxon 2
[truncated: 34,398 more rows]
