# Supplementary material for: Crop-Zone Weed Mycobiomes of the South-Western Australian Grain Belt
Source: Front Microbiol. 2020 Nov 24;11:581592. doi: 10.3389/fmicb.2020.581592 (PMC7721668; doi:10.3389/fmicb.2020.581592)
Supplement: Supplementary Table 4 — Co-variance tests for association of taxon pairs across samples. Taxon pairs with high or low co-variance may indicate biologically relevant associations or mutually exclusions across samples in this study. [file Table_4.XLSX]

## Sheet: ITS OTU lineages
otu	taxid	rank	scientific name	common name	synonym	anamorph	authority	species	genus	subtribe	tribe	subfamily	family	superfamily	infraorder	suborder	order	infraclass	subclass	class	subphylum	phylum	kingdom	superkingdom	no rank	sequence
29e558e6b48546a183536ca561276199	1	no rank	root		all																				root	TCATCGAATCTTTGAACGCACATTGCGCCCTTTGGCATTCCGAAGGGCATGCCTGTTCGAGCGTCATTACACCAATCACGCCTGGCGTGGTATTGGGCGACGCGGCCGTCACACGCCGCGCGCCCTAATGACCCCGGCGGGACGGACCGAATCTCAGCGTTGTGGTTAAAGCCGCTGGCGAGACGGGACGCCCGTGCCGTTAAACAACCCCATCACAGGTTGACCTCGGATCAGGTAGGGATACCCGCTGAACTTAAG
ce683600a8f8689a7ecae19f2655115b	1	no rank	root		all																				root	TCATCGAATCTTTGAACGCACATTGCGCCCGCCGGTATTCTGGCGGGCATGCCTGTTCGAGCGTCATTTCAACCCTCGGGCCTGTCCCGGTGTTGGGGCTCCGTGCTCACTCACGGATCCTGAAATACAGTGGCGGAGCCGCCTAGCACTCAGCGTAGTAATTTTTTCTCGTTGGGGGCGATAGCGGTCGCTTGCCGTTAAACAACCACTATTTTAACTTGTTTGACCTCGGATCAGGTAGGAATACCCGCTGAACTT
c7409e80a27b4f6a4033b777244294dc	1	no rank	root		all																				root	TCATCGAATCTTTGAACGCACATTGCGCCCGCCAGTATTCTGGCGGGCATGCCTGTCCGAGCGTCATTTCACCACTCAGGCCCAGCCTGGCGTTGGGGCACTGCGTGCGAGCGCAGGCCCTCAAGTGCAGTGGCGAGCCGGCCGGGAACCCGAGCGTAGTAACACTCTTCGCCCTGGGAGCCCGGGCGGCCTCCGCCAACAAACGAGGTGGGCGCGAGCCCCCCTCCTCACACAAGGTTGACCTCGGATCAGGTAGGA
5a228717feff0643cc29b870790f82f4	1	no rank	root		all																				root	TCATCGAATCTTTGAACGCACATTGCGCCCTTTGGCATTCCGAAGGGCATGCCTGTTCGAGCGTCATTACACCAATCACGCCTGGCGTGGTATTGGGCGACGCGGCCGTCACACGCCGCGCGCCCCAATGACTCCGGCGGGACGGACCGAATCTCAGCGTTGTGGTTAAAGCCGCTGGCGAGACGGGACGCCCGAGCCGTTAAACAACCCCATCACAGGTTGACCTCGGATCAGGTAGGGATACCCGCTGAACTTAAG
afd82db8ddcdde1c69b54500e88b5edc	1	no rank	root		all																				root	TCATCGAATCTTTGAACGCACATTGCACCCCCTGGTATTCCGGGGGGTATGCCTGTTCGAGCATCATGTTAAAAACGTCGAGCAGCTACAGCTGCTCGGTCTTGGGACGCGCCCGCCCGGGCGCTCCTCAAATGCAGTGGCGGCGCTGCCCACCTTCCAGCTCAGTAACACGACAAGCTGCGGAGCTCTGGGTGGCAGCCGGCCGTTAAAGCCTCCACAGTTTGATCTCGGATCAGGTAGGGATACCCGCTGAACTTA
59a70c55ae6b6fae1351f68d2bbc0460	1	no rank	root		all																				root	TCATCGAATCTTTGAACGCACATTGCACCCCCTGGTATTCCGGGGGGTATGCCTGTTCGAGCATCATGTTAAAAACGTCGAGCAGCTCCAGCTGCTCGGTCTTGGGACGCGCCGGCCCGGGCGCTCCTCAAATGCAGTGGCGGCGCTGCCCACCTTCCAGCTCAGTAACACGACAAGCTGCGGAGCTCTGGGTGGCAGCCGGCCGTTAAAGCCTCCACAGTTTGATCTCGGATCAGGTAGGGATACCCGCTGAACTTA
db7f1ccd75b0f9519e4936865b42acca	1	no rank	root		all																				root	TCATCGAATCTTTGAACGCACATTGCGCCCTTTGGCATTCCGAAGGGCATGCCTGTTCGAGCGTCATTACACCAATCACGCCTGGCGTGGTGTTGGGCGACGCGGCCGTCACACGCCGCGCGCCCCAATGACTCCGGCGGGACGGACCGAATCTCAGCGTTGTGGTTAAAGCCGCTGGCGAGACGGGACGCCCGTGCCGTTAAACAACCCCATCACAGGTTGACCTCGGATCAGGTAGGGATACCCGCTGAACTTAAG
f254f131f94ab532851b2c6d478147f8	5909	species	Tetrahymena rostrata				Tetrahymena rostrata Kahl, 1926	Tetrahymena rostrata	Tetrahymena				Tetrahymenidae				Hymenostomatida			Oligohymenophorea	Intramacronucleata			Eukaryota	Tetrahymenina;Ciliophora;Alveolata;cellular organisms;root	TCATCGAATCTTTGAACGCAAGTGGTGGAGGTGTAAAAACCTTCATGTTTGTTTCAGTGTGGAAAGGAATCACGCATCTTAATGCGATTGAAGCATTGCTTCTCTCGTTAAACGTGATGGGTGGTCGAGCAATCGCCGCCAGAACGAAGTAGTCACATTCGTGTAATGTGAACATTCGTTCAGGCAATACGACGAGTGCTCAATTATACTACTCCATAGAAAAATTACTTTTCTCACTACACCTGAAATAAGCAAGAT
235702183a5a28e989bf72ef76d7c601	60849	genus	Vorticella						Vorticella				Vorticellidae				Sessilida		Peritrichia	Oligohymenophorea	Intramacronucleata			Eukaryota	Ciliophora;Alveolata;cellular organisms;root	TCATCGAATCTTTGAACGCAAGTGGCGATAGCTATGGCTATCATGTTTGCTTCAGTGTATCCGGTTAATTACATCAAAGAACTTAATGTGATTGAAGTTAATTCTCTCACCAAATATGAAGTTATTTTAATGTAACACCTAACCGAAGTAGTCACTAAATGGTGATAATCGTTTAGAGTGAAAGCATTGAGAAACAATAACTTGATAAGAAATTATCCACTAATGATACCTGAAGTAAGCAAGGCTACCCGCTGAACT
4e4c6500358984a52e494fbe46026f6f	742177	species	Anteholosticha monilata		Anteholosticha sp. ZLv-2015b;Anteholosticha sp. Zlv-2015		Anteholosticha monilata (Kahl, 1928) Berger, 2003 in Berger (2006, p. 297)	Anteholosticha monilata	Anteholosticha				Holostichidae				Urostylida		Stichotrichia	Spirotrichea	Intramacronucleata			Eukaryota	Ciliophora;Alveolata;cellular organisms;root	TCATCGAATCTTTGAACGCAACTGGCGCTAGATGGCTATCCAACTAGCATGCTTGTTTCAGTGTCTCATTTTCTCCTAACCAAAATCTTAATGCTTGAGATACCCTTCTCTAGCTAAGTACGAAAGCACTCTGAGCCCTGCAGGTGATTTGGCTTCGGCCAAGGTCACACTCAATGCAGCAGTCACATTTTCAATGTGAACTCATTGAGAGTAGAGTCAGCGCAGCTAGTCTGCAAGTGCTTAGGCCCTCAAACTCTT
eb4f5997c6234e056b3dc5c71bfa4bc1	4751	kingdom	Fungi																				Fungi	Eukaryota	Opisthokonta;cellular organisms;root	TCATCGAATCTTTGAACGCACATTGCGCCCCTTGGTATTCCATGGGGCATGCCTGTTCGAGCGTCATTTGTACCCTCCAGCCCTGCTGGGTGTTGGGCGTTTGTTCCGCTGCGCGCGTGAACTCGCCTCAAATGCATTGGCAGCCAGCCGTCCCGTGTGGGAGCGCAGCACATTTTGCGCTCTCCGCTGCGGACGGCGGCGTCCACAAAGCCTATACCTTTACGCTTGACCTCGGATCAGGTAGGGATACCCGCTGAA
46f3fa4625449643b1f26262e1bcb03e	4751	kingdom	Fungi																				Fungi	Eukaryota	Opisthokonta;cellular organisms;root	TCATCGAATCTTTGAACGCACATTGCGCCCCTTGGTATTCCATGGGGCATGCCTGTTCGAGCGTCATTTGTACCTTCAAGCTTTGCTTGGTGTTGGGTGTTTGTCCTCCCCTTTTGTGTTTGGACTCGCCTTAAAACAATTGGCAGCCAGTGTTTTGGTATAGAAGCGCAGCACAAGTCGCGATTCTAGCTAATCAACGCTGACATCCAGAAGTCTTTTTTTAACTTTTGACCTCGGATCAGGTAGGGATACCCGCTG
cd0a844c313f1362502f6c5a03b09665	4751	kingdom	Fungi																				Fungi	Eukaryota	Opisthokonta;cellular organisms;root	TCATCGAATCTTTGAACGCACATTGCGCCCCTTGGTATTCCATGGGGCATGCCTGTTCGAGCGTCATTTGTACCCTCCAGCCTTGCTGGGTGCTGGGTGTTTGTTCCGCTGCGCGCGTGAACTCGCCTTAAATACATTGGCAGCCAGCCGTCCCGCGTGGGAGTGCAGCACATTTTGCGCTCTCCGCTGTGCACAGCGGCGTCCACAAGTCCATACTTTTACGCTTGACCTCGGATCAGGTAGGGATACCCGCTGAAC
4a5bf90e98a27cb9da5e78b72bad9439	4751	kingdom	Fungi																				Fungi	Eukaryota	Opisthokonta;cellular organisms;root	TCATCGAATCTTTGAACGCACATTGCGCCCCTTGGTATTCCGGGGGGCATGCCTGTTCGAGCGTCATTACACCAATCAAGCTCTGCTTGGCATTAGGTCCTTTCGCCCCCGGTCTCTTCTGACGGCGGGGCGGGCCTCAAACCCTTCGGCGGAGTCTCACTGACTTTGGGCGTAGCAGAATTTCTAAAACGTCAAGAGCAGCGGGCCTTCAGCCGCGAAAAACGGCGGTCGAGAGACCCCATCTTTTCTCAAAGGTTG
ee6e5e1b07bf4e83365660b13f7e9c0f	4751	kingdom	Fungi																				Fungi	Eukaryota	Opisthokonta;cellular organisms;root	TCATCGAATCTTTGAACGCACATTGCGCCCGCTAGTATTCTGGCGGGCATGCCTGTTCGAGCGTCATTTCAACCATCAAGCCCCAGGCTTGTGTTGGAGCCCTGCGGCTGCCGCAGCCTCCCAAAACCAGTGGCGGGCTCGCTATCACACCGAGTGCAGTAGTTTACTCTTCGCTCAGGGCGTGTGGCGGGTGCTAGCCGTGAAACCCCCAACTTCTCAAGGTTGACCTCGGATCAGGTAGGAATACCCGCTGAACTT
45c6be79585d357811ca6a7e4c89b8ad	451864	subkingdom	Dikarya																				Fungi	Eukaryota	Opisthokonta;cellular organisms;root	TCATCGAATCTTTGAACGCACATTGCGCCCCTTGGTATTCCATGGGGCATGCTTGTTCGAGCGTCATTTGTACCCTCAAGCTTTGCTTGGTGTTGGGTGTTTTGTCCTTTCTTCGCGTTTGGACTCACCTTAAAGTTATTGGCAGCCAGTGTATTGGTTTGAAGCGCAGCACAATTTGCGATTCAGGCTGGTGATCACTTGCGTCCAACAAGTATTTTTAACACTTTTGACCTCGGATCAAGTAGGGATACCCGCTGA
a4279f2dc51e93fb27c5bd14d58a0dab	451864	subkingdom	Dikarya																				Fungi	Eukaryota	Opisthokonta;cellular organisms;root	TCATCGAATCTTTGAACGCACATTGCGCCCCTTGGTATTCCATGGGGCATGCCTGTTCGAGCGTCATCTACACCCTCAAGCACTGCTTGGTGTTGGGCGTCTGTCCCGCCTTTGCGCGTGGACTCGCCCCAAAGTCATTGGCAGCGGTCTCTGGCACCTCAACGCGCAGTACAATGCGTTCATTGGGGTGCTGTGGGCGCGTCCATAAAGCTTTTACCGTCTTTGACCTCGGATCAGGTAGGGATACCCGCTGAACTT
ee08dfd181abab578e27aeb8acf44b38	451864	subkingdom	Dikarya																				Fungi	Eukaryota	Opisthokonta;cellular organisms;root	TCATCGAATCTTTGAACGCACATTGCGCCCCTTGGTATTCCATGGGGCATGCTTGTTCGAGCGTCATTTGTACCCTCAAGCTTTGCTTGGTGTTGGGTGTTTTGTCCTTTCCTCGCGTTTGGACTCACCTTAAAGTTATTGGCAGCCAGTGTATTGGTTTGAAGCGCAGCACAATTTGCGATTCAGGCTGGTGATCACTTGCGTCCATCAAGTTATTTTAACACTTTTGACCTCGGATCAAGTAGGGATACCCGCTGA
9a4d3fac1329319d3471d44fc924af98	4890	phylum	Ascomycota	sac fungi																		Ascomycota	Fungi	Eukaryota	Opisthokonta;cellular organisms;root	TCATCGAATCTTTGAACGCACATTGCGCCCCTTGGTATTCCGGGGGGCATGCCTGTTCGAGCGTCATAATAACCCTCAAGCTTAGCTTGGTGTTGGGGCCTGCCTCTGGGCAGCCCTTAAAGCAAGTGGCGGTGCCGTCTGGCTCTAAGCGTAGTAATAAACCCTCGCTATAGTGTCTGGTGGTCGACTTGCCAAAAACCCCTAAACTTCTATGTTTGACCTCGGATCAGGTAGGGATACCCGCTGAACTTAAGCATA
7f57e37281d6ef30c7ad3b0d7ce3a22c	4890	phylum	Ascomycota	sac fungi																		Ascomycota	Fungi	Eukaryota	Opisthokonta;cellular organisms;root	TCATCGAATCTTTGAACGCACATTGCGCCCCTTGGTATTCCGGGGGGCATGCCTGTTCGAGCGTCATTATCACCCCTCAAGCTCAGCTTGGTGTTGGGGCCGGCCCGTCACAGGGCCGCCCTTAAAAGCAGTGGCGGTGCCATCTGGCTCTACGCGTAGTAATACTCCTCGCGACAGAGTCCCGGTGGTCTCCTGCCAGAACCCCCCATCTTTTTAATGATTGACCTCGGATCAGGTAGGGATACCCGCTGAACTTAA
016784247a2df97a6ec3106d99fa0da8	4890	phylum	Ascomycota	sac fungi																		Ascomycota	Fungi	Eukaryota	Opisthokonta;cellular organisms;root	TCATCGAATCTTTGAACGCACATTGCGCCCCTTGGTATTCCGGGGGGCATGCCTGTTCGAGCGTCATTATCACCCTCAAGCTCAGCTTGGTGTTGGGGCCTGCCCGTCACAGGGCAGCCCCTAAAATCAGTGGCGGTGCCATCTGGCTCTACGCGTAGTAATACTTCTCGCGACGGAGTCCCGGTGGTGTCCTGCCAGAACCCCCCATTTTTTAATGATTGACCTCGGATCAGGTAGGGATACCCGCTGAACTTAAGC
f68b934a5a81f9c4ff6e5f557ff9d864	4890	phylum	Ascomycota	sac fungi																		Ascomycota	Fungi	Eukaryota	Opisthokonta;cellular organisms;root	TCATCGAATCTTTGAACGCACATTGCGCCCCTTGGTATTCCGGGGGGCATGCCTGTTCGAGCGTCATTATCACCCCTCAAGCTCAGCTTGGTGTTGGGGCCGGCCCGTCACAGGGCCGCCCTTAAAAGCAGTGGCGGTGCCATCTGGCTCTACGCGTAGTAATACTTCTCGCGACAGAGTCCCGGTGGTGTCCTGCCAGAACCCCCCATCTTTTTAATGATTGACCTCGGATCAGGTAGGGATACCCGCTGAACTTAA
afd2543d3f8c7a141d7c319e6faab44a	4890	phylum	Ascomycota	sac fungi																		Ascomycota	Fungi	Eukaryota	Opisthokonta;cellular organisms;root	TCATCGAATCTTTGAACGCACATTGCGCCCCTTGGTATTCCGAGGGGCATGCCTGTTCGAGCGTCATTACACCACTCAAGCCTCGCTTGGTATTGGGCGCCGCGCTTCGGCGCGCGCCTCAATGTATCCGGCTGAGCCGTCCGTCTCTAAGCGTTGTGGCACTTATGTTTCCGCTTCGGAGGTCGGGAGGTCTCGCGCCGTTAAACACCCCATCAAAGGTTGACCTCGGATCAGGTAGGGATACCCGCTGAACTTAAG
fbf34ff400464216c806915b87c0d251	4890	phylum	Ascomycota	sac fungi																		Ascomycota	Fungi	Eukaryota	Opisthokonta;cellular organisms;root	TCATCGAATCTTTGAACGCACATTGCGCCCCTTGGTATTCCGAGGGGCATGCCTGTTCGAGCGTCATTACACCACTCAAGCCTCGCTTGGTATTGGGCGCCGCGCTTCGGCGCGCGCCTCAATGTATCCGGCTGAGCCGTCCGTCTCTAAGCGTTGTGGCACTATGTTTCCGCTTCGGAGCTCGGGAGGTCTCGCGCCGTTAAACCCCCCATCAAAGGTTGACCTCGGATCAGGTAGGGATACCCGCTGAACTTAAGC
c60ec8a04b4d28694bff84148a7ac34e	4890	phylum	Ascomycota	sac fungi																		Ascomycota	Fungi	Eukaryota	Opisthokonta;cellular organisms;root	TCATCGAATCTTTGAACGCACATTGCGCCCCTTGGTATTCCGAGGGGCATGCCTGTTCGAGCGTCATTACACCACTCAAGCCTCGCTTGGTATTGGGCGCCGCGCTTCGGCGCGCGCCTCAATGTATCCGGCTGAGCCGTCCGTCTCTAAGCGTTGTGGCACTATGTTTCCGCTTCGGAGGTCGGGAGGTCTCGCGCCGTTAAACACCCCATCAAAGGTTGACCTCGGATCAGGTAGGGATACCCGCTGAACTTAAGC
d2a8805dd79b96a34e725eb69cc52d15	4890	phylum	Ascomycota	sac fungi																		Ascomycota	Fungi	Eukaryota	Opisthokonta;cellular organisms;root	TCATCGAATCTTTGAACGCACATTGCGCCCCTTGGTATTCCATGGGGCATGCCTGTTCGAGCGTCATTTGTACCCTCAAGCTTTGCTTGGTGTTGGGTGTTTGTCCTATCCTTGCGACTGGACTCGCCTTAAAGTTATTGGCAGCCGGCGTATTGGCCTTGGAGCGCAGCACATTTTGCGAACCAAACCTTTACACTAGCATCCATTAAGCCTTTTTATCACTTTTGACCTCGGATCAGGTAGGGATACCCGCTGAAC
318f2168c611bc9246fe654d92e612f1	4890	phylum	Ascomycota	sac fungi																		Ascomycota	Fungi	Eukaryota	Opisthokonta;cellular organisms;root	TCATCGAATCTTTGAACGCACATTGCGCCCGCTAGTATTCTGGCGGGCATGCCTGTTCGAGCGTCATTTCAACCATCAAGCCCCTGTGCTTGTGTTGGAGCCCTGCGGCTGCCGCAGGCTCTCAAACCCAGTGGCGGGCTCGTCGTCGTACCGAGTGCAGTAAATTTACCACGCTCAGGGCACGCGACGGGTGACCGGCCGTAAAACCCCCACTTCTCAAGGTTGACCTCGGATCAGGTAGGAATACCCGCTGAACTT
c97cca0e1c0c52e33006c3d58653dbf9	4890	phylum	Ascomycota	sac fungi																		Ascomycota	Fungi	Eukaryota	Opisthokonta;cellular organisms;root	TCATCGAATCTTTGAACGCACATTGCGCCCCTTGGTATTCCATGGGGCATGCCTGTTCGAGCGTCATTTGTACCCTCAAGCTCTGCTTGGTGTTGGGTGTTTGTCCCTACTTTTATAGAGGGGACTCGCCTTAAAATTATTGGCAGCCGGCATATTGGCCTTGGAGCGCAGCACATTTTTGCGAACCAAGCCTCTGTACTGGCATCCAGCAAGCCTCTATTATCACTTTTGACCTCGGATCAGGTAGGGATACCCGCT
5a68df346644b87262cf0f2ad4cf5ffc	4890	phylum	Ascomycota	sac fungi																		Ascomycota	Fungi	Eukaryota	Opisthokonta;cellular organisms;root	TCATCGAATCTTTGAACGCACATTGCGCCCTCTGGTATTCCGGAGGGCATGCCTGTTCGAGCGTCATTATCAACCCTCAAGCCCCGGCTTGGTGTTGGAGGCCCGGCGAGGTTCTGAACCTGGCCGCTCCGAAAGATAACGACGACGTCCGGCGGACCCCTGGTACAATGAGCTTTCCAAGCACGTATCGGTTGCGGTCCCCGGGGGCTGGTCTATAACCCATTTTTTACAAGGTTGACCTCGGATCAGGTAGGGATA
481348d871ce181f63ee442a3255439a	4890	phylum	Ascomycota	sac fungi																		Ascomycota	Fungi	Eukaryota	Opisthokonta;cellular organisms;root	TCATCGAATCTTTGAACGCACATTGCGCCCCTTGGTATTCCGGGGGGCATGCCTGTTCGAGCGTCATTATCACCCCTCAAGCTCAGCTTGGTGTTGGGGCCTGCCTGTCACAGGGCAGCCCTTAAAAGCAGTGGCGGTGCCATCTGGCTCTACGCGTAGTAATACTTCTCGCGACAGAGTCCCGGTGGTGTCTTGCCAGAACCCCCCATATTTTTTCAGGTTGACCTCGGATCAGGTAGGGATACCCGCTGAACTTAA
48c74b81012e5419eaebfe765c9a1034	4890	phylum	Ascomycota	sac fungi																		Ascomycota	Fungi	Eukaryota	Opisthokonta;cellular organisms;root	TCATCGAATCTTTGAACGCACATTGCGCCCGCTAGTATTCTGGCGGGCATGCCTGTTCGAGCGTCATTTCAACCATCAAGCTCTAGTGCTTGTGTTGGAGCCCTGCGGCTGCCGCAGGCTCCCAAACCCAGTGGCGGGCTCGTCGTCGTACCGAGTGCAGTAAATTTACCACGCTCAGGGCACGCGCGACGGGTGACCGGCCGTAAAACCCCCTATTTCTCAAGGTTGACCTCGGATCAGGTAGGAATACCCGCTGAA
122dfd87a6e6ae83f6dbd1c1adc49d3f	4890	phylum	Ascomycota	sac fungi																		Ascomycota	Fungi	Eukaryota	Opisthokonta;cellular organisms;root	TCATCGAATCTTTGAACGCACATTGCGCCCCTTGGTATTCCGGGGGGCATGCCTGTTCGAGCGTCATAATAACCCTCAAGCTTAGCTTGGTGTTGGGGCCTGCCTCTGGGCATCCCTTAAAGCAAGTGGCGGTGCCGTCTGGCTCTAAGCGTAGTAATAAACCCTCGCTATAGTGTCTAGTGGTTAGCTTGCCAAAACCCCTAAACTTCTAAGTTTGACCTCGGATCAGGTAGGGATACCCGCTGAACTTAAGCATAT
e6c24cf902892abe1ffebc5886d3bc6b	4890	phylum	Ascomycota	sac fungi																		Ascomycota	Fungi	Eukaryota	Opisthokonta;cellular organisms;root	TCATCGAATCTTTGAACGCACATTGCGCCCCTTGGTATTCCGGGGGGCATGCCTGTTCGAGCGTCATAATAACCCTCAAGCTTAGCTTGGTGTTGGGGCCTGCCTCTGGGCATCCCTTAAAGCAAGTGGCGGTGCCGTCTGGCTCTAAGCGTAGTAATAAACCCTCGCTATAGTGTCTAGTGGTTAACTTGCCAAAACCCCTAAAACTTCTTAAGTTTGACCTCGGATCAGGTAGGGATACCCGCTGAACTTAAGCAT
e544229f4db32996b161ba6c89a365eb	4890	phylum	Ascomycota	sac fungi																		Ascomycota	Fungi	Eukaryota	Opisthokonta;cellular organisms;root	TCATCGAATCTTTGAACGCACATTGCGCCCTTTGGTATTCCGAAGGGCATGCCTGTTCGAGCGTCATTAGACCAATCAAGCTATGCTTGGCCTTGGGCTGTCGCCCCCTCTCACGAGGTGGGCGTGCCCCAAATGACCCCCGGCGAAGTCGATCCGGCCCTGGGCGTAGTAGAAATTATCACGTCGAGAGGGTCCGGTTGGCTTTTGCCGTCGAAACACCAACTCTTTTTTCAAAGGTTGACCTCGGATCAGGTAGGG
36b4b3972d1761e901596ebcc12c36c4	4890	phylum	Ascomycota	sac fungi																		Ascomycota	Fungi	Eukaryota	Opisthokonta;cellular organisms;root	TCATCGAATCTTTGAACGCACATTGCGCCCCTTGGTATTCCGAGGGGCATGCCTGTTCGAGCGTCATTACACCACTCAAGCATCGCTTGGTATTGGGCACCCGTCCTCCCCTCTGCGGGGTGGGCGTGCCTCGAAGACCTCGGCGGAGCCTCACCGGCTTTAGGCGTAGTAGAATTTCTAGAACGTCTTTAAACGGAGTGGACTCCTTTGCCGACAGAAGCCTTTAATTTTTCTAAGGTTGACCTCGGATCAGGTAGG
58bf21e0e3663bff579ec7541fc41765	4890	phylum	Ascomycota	sac fungi																		Ascomycota	Fungi	Eukaryota	Opisthokonta;cellular organisms;root	TCATCGAATCTTTGAACGCACATTGCGCCCTCTGGTATTCCGGAGGGCATGCCTGTTCGAGCGTCATTATCAACCCTCAAGCCCCGGCTTGGTGTTGGAGGCCCGGCGAGGTTCTGAACCTGGCCGCTCCGAAAGATAACGACGGCGTCCGGCGGACCCCTGGTACAATGAGCTATCCAAGCACGTATCGGTTGCGGTCCCCGGGGGCTGGTCTATAACCCATTTTTTACAAGGTTGACCTCGGATCAGGTAGGGATA
b89e7dfc4f3293d7daf0cb21dcd6bb63	4890	phylum	Ascomycota	sac fungi																		Ascomycota	Fungi	Eukaryota	Opisthokonta;cellular organisms;root	TCATCGAATCTTTGAACGCACATTGCGCCCTTTGGTATTCCGAAGGGCATGCCTGTTCGAGCGTCATTATACCCCTCAAGCTTTGCTTGGTATTGGGCCTCCGTCCGCCAGCGGACGGGCCTCGAAATCCTCGGCGGCGGCGCCCGGCTTTGAGCGTAGTAGAAATTCTCATCTCGCTTTGAAGGCCCGTGGCGTCTGCTTGCCGGACGACCCCCAATCTTTCTTCTAAGGTTGACCTCGGATCAGGTAGGGATACCC
5c0e1d33713c052c42a4456171214c61	4890	phylum	Ascomycota	sac fungi																		Ascomycota	Fungi	Eukaryota	Opisthokonta;cellular organisms;root	TCATCGAATCTTTGAACGCACATTGCGCCCGCTAGTATTCTGGCGGGCATGCCTGTTCGAGCGTCATTTCAACCATCAAGCCCCTGTGCTTGTGTTGGAGCCCTGCGGCTGCCGCAGGCTCCCAAACCCAGTGGCGGGCTCGTCGTCGTACCGAGTGCAGTAAATTTACCACGCTCAGGGCACGCGACGGGTGACCGGCCGTAAAACACCCACTTCTCAAGGTTGACCTCGGATCAGGTAGGAATACCCGCTGAACTT
374e130d81f1b65463dc8b06de965bd6	4890	phylum	Ascomycota	sac fungi																		Ascomycota	Fungi	Eukaryota	Opisthokonta;cellular organisms;root	TCATCGAATCTTTGAACGCACATTGCGCCCTTTGGTATTCCGAAGGGCATGCCTGTTCGAGCGTCATTAGACCAATCAAGCTATGCTTGGCCTTGGGCTGTCGCCCCCTCTCACGAGGTGGGCGTGCCCCAAATGACCCCCGGCGAAGTCGATCCGGCCCTGGGCGTAGTAGAAATTATCACGTCGAGAGGGTCCGGTTGGCTTTTGCCGTCGAAACACCAACTCTTTTTCAAAGGTTGACCTCGGATCAGGTAGGGA
5dac16b14995e9c12c2380612dbd6f67	4890	phylum	Ascomycota	sac fungi																		Ascomycota	Fungi	Eukaryota	Opisthokonta;cellular organisms;root	TCATCGAATCTTTGAACGCACATTGCGCCCCTCGGTATTCCGTGGGGCATGCTTATCTGAGCGTCATTTACACCCTCAAGCTCTGCTTGGTGTTGGGCGTCTGTCTTGCCACTGTGCGTAGACTCGCCTTGAAACGATTGGCAGCTAGTATGCCGGCTTTGAGCGCAGCAGATTTGCGTCTTGGGCTGGTGCACTGGTGCTCCAGGAAGCCTTATTACGCTTGACCTCAGATTAAGTAGGGATACCCGCTGAACTTAA
a3593ccd3ca5c879ffe28bb0cb6cb644	4890	phylum	Ascomycota	sac fungi																		Ascomycota	Fungi	Eukaryota	Opisthokonta;cellular organisms;root	TCATCGAATCTTTGAACGCACATTGCGCCCGCTAGTATTCTGGCGGGCATGTCTGTTCGAGCGTCATTTCAACCATCAAGCGCCTGCGCTTGTGTTGGAGCCCTGCGGCTACCGCAGGCTCCCAAACCCAGTGGCGGGCTCGTCGTCGTACCGAGTGCAGTAAACTTACCACGCTCAGGGCGCGCGACGGGTGACCGGCCGTAAAACACCCCATTTATCAAGGTTGACCTCGGATCAGGTAGGAATACCCGCTGAACT
685335f8b95d86019ecd07ef98e6e1b7	4890	phylum	Ascomycota	sac fungi																		Ascomycota	Fungi	Eukaryota	Opisthokonta;cellular organisms;root	TCATCGAATCTTTGAACGCACATTGCGCCCACTGGTATTCCGGTGGGCATGCCTGTTCGAGCGTCATTATCCTCCCTCAAACCTCGGGTTTGGTGTTGGACCCAAGTTGTGTGAACAACTGGTCTCAAAGACAATGACGGCGTCCGTGGGACCCTCGGTGCAACGAGCTTTTAGGAGCACGCGTCGAGTTTCAAGGACCTTCCGGGCCGGTCTACTTTACTATTTTATAAGGTTGACCTCGGATCAGGTAGGAATACC
4c6b88d836e50e1380d65feb70ace477	4890	phylum	Ascomycota	sac fungi																		Ascomycota	Fungi	Eukaryota	Opisthokonta;cellular organisms;root	TCATCGAATCTTTGAACGCACATTGCGCCCCTTGGTATTCCGGGGGGCATGCCTGTTCGAGCGTCATTACACCCCTCAAGCTCAGCTTGGTCTTGGGGCCTGCCCGTCACAGGGCAGCCCTTAAAACTAGTGGCGGTGCCATCTGGCTCTACGCGTAGTAATTCTTCTCGCGATGGAGTCCCGGTGGTGTCTTGCCAGAACCCAAACTTTTTAATGATTGACCTCGGATCAGGTAGGGATACCCGCTGAACTTAAGCA
1e18b9dcfd8351ff51f61ec7b1eec79b	4890	phylum	Ascomycota	sac fungi																		Ascomycota	Fungi	Eukaryota	Opisthokonta;cellular organisms;root	TCATCGAATCTTTGAACGCACATTGCGCCCTTTGGTATTCCGAAGGGCATGCCTGTTCGAGCGTCATTACACCCCTCAAGCTTTGCTTGGTATTGGGCCTCCGTCCGCCAGCGGACGGGCCTCGAAATCCTCGGCGGCGGCGCCCGGCTTTGAGCGTAGTAGAAATTCTCATCTCGCTTTGAAGGCCCGTGGCGTCTGCTTGCCGGACGACCCCCAATCTTTCTTCTAAGGTTGACCTCGGATCAGGTAGGGATACCC
1011c62336604b1a73af9adcc2cd9ae6	4890	phylum	Ascomycota	sac fungi																		Ascomycota	Fungi	Eukaryota	Opisthokonta;cellular organisms;root	TCATCGAATCTTTGAACGCACATTGCGCCCGCTAGTATTCTGGCGGGCATGCCTGTTCGAGCGTCATTTCAACCATCAAGCGCCTGCGCTTGTGTTGGAGCCCTGCGGCTGCCGCAGGCTCCCAAACCCAGTGGCGGGCTCGTCGTCGTACCGAGTGCAGTAAACTTACCACGCTCAGGGCGCGCGACGGGTGACCGGCCGTAAAACACCCCATTTATCAAGGTTGACCTCGGATCAGGTAGGAATACCCGCTGAACT
ae0146568bee84c6c3551bc491c172d9	4890	phylum	Ascomycota	sac fungi																		Ascomycota	Fungi	Eukaryota	Opisthokonta;cellular organisms;root	TCATCGAATCTTTGAACGCACATTGCGCCCTTTGGTATTCCTTAGGGCATGCCTGTTCGAGCGTCATTTAAACCTTCAAGCTCAGCTTGGTGTTGGGTGACTGTCCGCTTCACCGCGGACTCGCCTCAAAATTATTGGCGGCCGGTACTTTGGCTCTCGAGCGCAGCAGAAACGCGTAACTCGAGGGCCTCGTGCTGGCTCCCAGAAGCTATCTTCACAATTTTGACCTCGGATCAGGTAGGGATACCCGCTGAACTT
f226d7bff154ceadc8110ae98afc9e4a	4890	phylum	Ascomycota	sac fungi																		Ascomycota	Fungi	Eukaryota	Opisthokonta;cellular organisms;root	TCATCGAATCTTTGAACGCACATTGCGCCCCTTGGTATTCCGGGGGGCATGCCTGTTCGAGCGTCATTATCACCCCTCAAGCTCAGCTTGGTGTTGGGGCCTGCCCGTCACAGGGCAGCCCTTAAAATCAGTGGCGGTGCCATCTGGCTCTACGCGTAGTAATACTTCTCGCGACAGAGTCCCGGTGGTGTCCTGCCAGAACCCCCCATACTTTTAATGATTGACCTCGGATCAGGTAGGGATACCCGCTGAACTTAA
416ba7731767b84fdb785779d9c74ef3	4890	phylum	Ascomycota	sac fungi																		Ascomycota	Fungi	Eukaryota	Opisthokonta;cellular organisms;root	TCATCGAATCTTTGAACGCACATTGCGCCCTTTGGTATTCCGAAGGGCATGCCTGTTCGAGCGTCATTACACCCCTCAAGCTTTGCTTGGTATTGGGCCTTCGTCCGCCAGCGGACGGGCCTCGAAATCCTCGGCGGCGGCGCCCGGCTTTGAGCGTAGTAGAAATTCTCATCTCGCTTTGAAGGCCCGTGGCGTCTGCTTGCCGGACGACCCCCAATCTTTCTTCTAAGGTTGACCTCGGATCAGGTAGGGATACCC
53c0241da0e89372711e8235ed496226	4890	phylum	Ascomycota	sac fungi																		Ascomycota	Fungi	Eukaryota	Opisthokonta;cellular organisms;root	TCATCGAATCTTTGAACGCACATTGCGCCCCTTGGTATTCCATGGGGCATGCTTGTTCGAGCGTCATTTGTACTCTCAAGCTTTGCTTGGTGTTGGGTGTTTGTCCTTTCCTTGTGGTTGGACTCGCCTTAAATTCATTGGCAGCCAAAGTATTGGTTTGAAGCGCAGCACAATTTGCGATTCTGACTGGTATTGTTAGCGTCCAGTAAGCACATTTAACACTTTTGACCTCGGATCAAGTAGGGATACCCGCTGAAC
568b3d8832093407a989485a679255b7	4890	phylum	Ascomycota	sac fungi																		Ascomycota	Fungi	Eukaryota	Opisthokonta;cellular organisms;root	TCATCGAATCTTTGAACGCACATTGCGCCCCTTGGTATTCCGAGGGGCATGCCTGTTCGAGCGTCATTACACCACTCAAGCTAAGCTTGGTATTAGGCCATCGTCTCCGCGAAAGCGAGGCGTGCCTCAAAAATCTCGGCGGAGCCTCACCGGCTTTGGGCGTAGTAGAATTTCTCAACGTTCAAGTCTCCGGTGGTGACTCTTTTGCCGTAAAACCCCCAATTTTTTCTAGGTTGACCTCGGATCAGGTAGGGATAC
f49b6c47c9f6c74751f2ecccd5317242	4890	phylum	Ascomycota	sac fungi																		Ascomycota	Fungi	Eukaryota	Opisthokonta;cellular organisms;root	TCATCGAATCTTTGAACGCACATTGCGCCCCTTGGTATTCCGAGGGGCATGCCTGTTCGAGCGTCATTACACCACTCAAGCTAAGCTTGGTATTAGGCCATCGTCTCCGCGAAAGCGAGGCGTGCCTCAAAAATCTCGGCGGAGCCTCACCGGCTTTGGGCGTAGTAGAATTTCTCAACGTTCAAGTCTCCGGTGGTGACTCTTTTGCCGTTAAACCCCCAATTTTTTCTAGGTTGACCTCGGATCAGGTAGGGATAC
b8cde6b47d5c26934bdf0bcbb8974744	4890	phylum	Ascomycota	sac fungi																		Ascomycota	Fungi	Eukaryota	Opisthokonta;cellular organisms;root	TCATCGAATCTTTGAACGCACATTGCGCCCCTTGGTATTCCATGGGGCATGCCTGTTCGAGCGTCATCTAAACCCTCAAGCCCCATGGCTTGGTGTTGGGTGTATGTCCCTGCTCCCCGCGCGGACTCGCCCCAAATGCATTGGCAGCGGCCTCCACGCTTCTCGCGCAGCACATTGCGCAGCGGAGCACGGCTAGGCGCGCGTCCAGCAAGCAACCCCCAAGTTTGACCTCGGATCAGGTAGGGATACCCGCTGAAC
e790b998911643303d70bca8a39a9f9f	4890	phylum	Ascomycota	sac fungi																		Ascomycota	Fungi	Eukaryota	Opisthokonta;cellular organisms;root	TCATCGAATCTTTGAACGCACATTGCGCCCCTTGGTATTCCGGGGGGCATGCCTGTTCGAGCGTCATTATCACCCCTCAAGCTCAGCTTGGTGTTGGGGCCTGCCCGTCACAGGGCAGCCCTTAAAAGCAGTGGCGGTGCCATCTGGCTCTACGCGTAGTAATACTTCTCGCGACGGAGTCCCGGTGGTGTCCTGCCAAAACCCCCCATATTTTTAATGATTGACCTCGGATCAGGTAGGGATACCCGCTGAACTTAA
09d7bae1cdde3e82c2508c4bb81f4930	4890	phylum	Ascomycota	sac fungi																		Ascomycota	Fungi	Eukaryota	Opisthokonta;cellular organisms;root	TCATCGAATCTTTGAACGCACATTGCGCCCTCTGGTATTCCGGAGGGCATGCCTGTTCGAGCGTCATTATCAACCCTCAAGCCCCGGCTTGGTGTTGGAGGCCCGGCGAGGTTCTGAACCTGGCCGCTCCGAAAGATAACGACGGCGTCCGGCGGACCCCTGGTACAATGAGCTTTCCAAGCACGTATCGGTTGCGGTCCCCGGGGGCTGGTCCAAACCCATTTTTTACAAGGTTGACCTCGGATCAGGTAGGGATAC
eab6e65228df730bc2c796a140705d9a	4890	phylum	Ascomycota	sac fungi																		Ascomycota	Fungi	Eukaryota	Opisthokonta;cellular organisms;root	TCATCGAATCTTTGAACGCACATTGCGCCCGCTAGTATTCTGGCGGGCATGCCTGTTCGAGCGTCATTTCAACCATCAAGCCCCTGTGCTTGTGTTGGAGCCCTGCGGCTGCCGCAGGCTCCCAAACCCAGTGGCGGGCTCGTCGTCGTACCGAGTGCAGTAAATTTACCACGCTCAGGGCACGCGACGGGTGACCGGCCGTAAAACCCCCACTTCTCAAGGTTGACCTCGGATCAGGTAGGAATACCCGCTGAACTT
5f7822083035a3ddbc20a911725dd0ec	4890	phylum	Ascomycota	sac fungi																		Ascomycota	Fungi	Eukaryota	Opisthokonta;cellular organisms;root	TCATCGAATCTTTGAACGCACATTGCGCCCCTTGGTATTCCGGGGGGCATGCCTGTTCGAGCGTCATTACACCAATCAAGCTCTGCTTGGCATTAGGTCTTTTCGCCCCCGGTCTCTTCTGACGGCGGGGCGGGCCTCAAAACCTTCGGCGGAGTCTCACTGACTTTGGGCGTAGCAGAATTTCTAAAACGTCGAGAGCAGCGGGCATCCAGCCGCGAAGAACGGCGGTCGAGAGACCCCATCTTTTCTCAAAGGTTG
10b51cbdad3dc0aa30b454fbf7afcd00	4890	phylum	Ascomycota	sac fungi																		Ascomycota	Fungi	Eukaryota	Opisthokonta;cellular organisms;root	TCATCGAATCTTTGAACGCACATTGCGCCCTCTGGTATTCCGGAGGGCATGCCTGTTCGAGCGTCATTATCAACCCTCAAGCCCCGGCTTGGTGTTGGAGGCCCGGCGAGGTTCTGAACCTGGCCGCTCCGAAAGATAACGACGGCGTCCGGCGGACCCCTGGTACAATGAGCTTTCCAAGCACGTATCGGTTGCGGTCCCCGGGGGCTGGTCTATAACCCATTTTTTACAAGGTTGACCTCGGATCAGGTAGGGATA
6dc1589546b3fbf7e6d16ee557ba0f7d	4890	phylum	Ascomycota	sac fungi																		Ascomycota	Fungi	Eukaryota	Opisthokonta;cellular organisms;root	TCATCGAATCTTTGAACGCACATTGCGCCCCTTGGTATTCCGGGGGGCATGCCTGTTCGAGCGTCATTATCACCCCTCAAGCTCAGCTTGGTGTTGGGGCCTGCCCGTCACAGGGCAGCCCTTAAAAGCAGTGGCGGTGCCATCTGGCTCTACGCGTAGTAATACTTCTCGCGACGGAGTCCCGGTGGTGTCCTGCCAGAACCCCCCCTTTTTATAATGATTGACCTCGGATCAGGTAGGGATACCCGCTGAACTTAA
bb5a86617449c4358bcfde6aa7a5293b	4890	phylum	Ascomycota	sac fungi																		Ascomycota	Fungi	Eukaryota	Opisthokonta;cellular organisms;root	TCATCGAATCTTTGAACGCACATTGCGCCCTCTGGTATTCCGGAGGGCATGCCTGTTCGAGCGTCATTATCAACCCTCAAGCCCCGGCTTGGTATTGGAGGCCCGGCGAGGTTCTGAACCTGGCCGCTCCGAAAGATAACGACGGCGTCCGGCGGACCTCTGGTACAATGAGCTTTCCAAGCACGTATCGGTTGCGGTCCCCGGGGGCTGGTCTATAACCCATTTTTTACAAGGTTGACCTCGGATCAGGTAGGGATA
9335a74225a7a5fa9f581f0db163e7ea	4890	phylum	Ascomycota	sac fungi																		Ascomycota	Fungi	Eukaryota	Opisthokonta;cellular organisms;root	TCATCGAATCTTTGAACGCACATTGCGCCCGCTAGTATTCTGGCGGGCATGCCTGTTCGAGCGTCATTTCAACCATCAAGCCCCTGTGCTTGTGTTGGAGCCCTGCGGCTGCCGCAGGCTCCCAAACCCAGTGGCGGGCTCGTCGTCGTACCGAGTGCAGTAAATTTACCACGCTCAGGGCACGCGACGGGTGACCGGCCGTAAAACCCCCACTTCTCAAAGGTTGACCTCGGATCAGGTAGGAATACCCGCTGAACT
88269841917369419238c3dc799c9f9f	4890	phylum	Ascomycota	sac fungi																		Ascomycota	Fungi	Eukaryota	Opisthokonta;cellular organisms;root	TCATCGAATCTTTGAACGCACATTGCGCCCGCTAGTATTCTGGCGGGCATGCCTGTTCGAGCGTCATTTCAACCATCAAGCCCCTGTGCTTGTGTTGGAGCCCTGCGGCTGCCGCAGGCTCCCAAACCCAGTGGCGGGCTCGTCGTCGTACCGAGTGCAGTAAACTTACCACGCTCAGGGCACGCGGCGGGTGACCAGCCGTAAAACCCCCCACTTCTCAAAGGTTGACCTCGGATCAGGTAGGAATACCCGCTGAAC
a0d3006e78def46fc7e337c61709cd84	4890	phylum	Ascomycota	sac fungi																		Ascomycota	Fungi	Eukaryota	Opisthokonta;cellular organisms;root	TCATCGAATCTTTGAACGCACATTGCGCCCCTTGGTATTCCATGGGGCATGCCTGTTCGAGCGTCATTTGTACCCTCAAGCTATGCTTGGTGTTGGGTGTTTGTCTCTGCTTTTTGCAGCTCGACTCGCCTTAAAGTAATTGGCAGCCGGTATTCTGGTATAATGTGCAGCACAATTTGCGCATTAGCCTAGGTATATCAGCGTCCATCAAGTCTCTATCAACACTTTTGACCTCGGATCAGGTAGGGATACCCGCTG
535e2404c3392217ec438425a3766876	4890	phylum	Ascomycota	sac fungi																		Ascomycota	Fungi	Eukaryota	Opisthokonta;cellular organisms;root	TCATCGAATCTTTGAACGCACATTGCGCCCCTTGGTATTCCGAGGGGCATGCCTGTTCGAGCGTCATTACACCACTCAAGCCTCGCTTGGTATTGGGCGCCGCGCTTCGGCGCGCGCCTCAATGTATCCGGCTGAGCCGTCCGTCTCTAAGCGTTGTGGCACTTATGTTTCTGCTTCGGAGGTCGGGAGGTCTCGCGCCGTCAAACACCCCATCAAAGGTTGACCTCGGATCAGGTAGGGATACCCGCTGAACTTAAG
e6442702b029bc881a47073677f7b0cd	523340	species	Acremonium sp. BCC 14080					Acremonium sp. BCC 14080	Acremonium													Ascomycota	Fungi	Eukaryota	Ascomycota incertae sedis;Opisthokonta;cellular organisms;root	TCATCGAATCTTTGAACGCACATTGCGCCCACTAGTATTCTGGTGGGCATGCCTGTTCGAGCGTCATTAAGTCCACTCAAGCCCACTTGCTTGATGTTGGGAGACTACATCTTCGTATCTCCCCAAAGACAGCGGCGGAGTCGTGTCATCCTCTGAGCTTAGTAATTACTTTCTAGCTTGCGAGCGAGGCGCGTCCCCTGCCGTAAAACCCCCATCTTTTTTATGGTTGACCTCGGATCAGGTAGGAATACCCGCTGA
c30b0f927c42519e06bf506b78e3329a	73565	species	Aporospora terricola					Aporospora terricola	Aporospora													Ascomycota	Fungi	Eukaryota	Ascomycota incertae sedis;Opisthokonta;cellular organisms;root	TCATCGAATCTTTGAACGCACATTGCGCCCCTTGGTATTCCATGGGGCATGCCTGTTCGAGCGTCATCTACACCCTCAAGCTCTGCTTGGTGTTGGAGCGTCTGTCCCGCCTCCGCGCGTGGACTCGCCCTAAAAGTATTGGCAGCGGCCCTTGCCCCCTCTCGCGCAGCACATTGCGCTTCTCGAGGGCGGCTCCGGGCCTGCGACCCACGAAGATGACCACCGTCTTTGACCTCGGATCAGGTAGGGATACCCGCT
3c7484b9ea4b58db4a138bc598121ca6	1871383	species	Phaeotheca salicorniae				Phaeotheca salicorniae Crous & Roets, 2016	Phaeotheca salicorniae	Phaeotheca													Ascomycota	Fungi	Eukaryota	Ascomycota incertae sedis;Opisthokonta;cellular organisms;root	TCATCGAATCTTTGAACGCACATTGCGCCCCCTGGTATTCCGGGGGGCACGCCTGTTCGAGCGTCATTACACCACTCAAGCCTCGCTTGGTATTGGGAGACGCGGTTAGCCGCGCTCCTCGATTCTCTTCGGCTGGGCCCAACGAACCCCTAGCGTAGTAACATAACGTTTCGCTGCGGGAGAGGGGGGCATCCGGCCGTTAAAGACCACCATCAAAGGTTGACCTCGGATCAGGCGGGGATACCCGCTGAACTTAAG
96e14abddc06c004135f9294219063ed	1871383	species	Phaeotheca salicorniae				Phaeotheca salicorniae Crous & Roets, 2016	Phaeotheca salicorniae	Phaeotheca													Ascomycota	Fungi	Eukaryota	Ascomycota incertae sedis;Opisthokonta;cellular organisms;root	TCATCGAATCTTTGAACGCACATTGCGCCCCCTGGCATTCCGGGGGGCACGCCTGTTCGAGCGTCATTACACCACTCAAGCACCGCTTGGTATTGGGCGACGCGCATGCCGCGCGCCTTAATTCTCCCGGCTGGGCCCAACGATCCCCTAGCGTAGTAACTTACGTTTCGCTGCGGGTGAAGGGGGCTTCTGGCCGTTAAAGACCACCATCAAAGGTTGACCTCGGATCAGGCGGGGATACCCGCTGAACTTAAGCAT
d340586c489849578b05ecfb08fee96e	470099	species	Radulidium sp. CBS 115704					Radulidium sp. CBS 115704	Radulidium													Ascomycota	Fungi	Eukaryota	Ascomycota incertae sedis;Opisthokonta;cellular organisms;root	TCATCGAATCTTTGAACGCACATTGCGCCCTTTGGTATTCCGAAGGGCATGCCTATTCGAGCGTCGTTGCACCCCTCAAGCCCTGCTTGGTCTTGGCGGAGGCCCCGCCCCGCGCGGAGCCCCGCTCAAACGCAACCCGACGTGCCTCAAAATGGTCTGGAGCGCAGCAACATGTTGCTCTGCCCGGCGCGCTGGTGGCTCCTCTGGAGCGCCTTCTACGCTTGACCTCGAATTAGGTAAGGATACCCGCTGAACTTA
5353838b788159a0576e9afdf424ef96	164535	genus	Tetracladium						Tetracladium													Ascomycota	Fungi	Eukaryota	Ascomycota incertae sedis;Opisthokonta;cellular organisms;root	TCATCGAATCTTTGAACGCACATTGCGCCCCTTGGTATTCCGGGGGGCATGCCTGTTCGAGCGTCATTATCACCCCTCAAGCTCAGCTTGGTGTTGGGGCCTGCCCGTCACAGGGCAGCCCTTAAAAGCAGTGGCGGTGCCATCTGGCTCTACGCGTAGTAATACTTTTCGCGACAGAGTCCCGGTGGTGTCTTGCCAGAACCCCCCATATTTTAATGAATTGACCTCGGATCAGGTAGGGATACCCGCTGAACTTAA
a10d42d18143706add5ac099486f77cd	164535	genus	Tetracladium						Tetracladium													Ascomycota	Fungi	Eukaryota	Ascomycota incertae sedis;Opisthokonta;cellular organisms;root	TCATCGAATCTTTGAACGCACATTGCGCCCCTTGGTATTCCGGGGGGCATGCCTGTTCGAGCGTCATTATCACCCCTCAAGCTTAGCTTGGTGTTGGGGCCTGTCCGTCACAGGGCAGCCCTTAAAAGCAGTGGCGGTGCCATCTGGCTCTACGCGTAGTAATACTTTTCGCGACAGAGTCCCGGTGGTGTCCAGCCAGAACCCCCCATATTTTAATGAATTGACCTCGGATCAGGTAGGGATACCCGCTGAACTTAA
bcf8923b06e050be4df611a423cb39e8	164535	genus	Tetracladium						Tetracladium													Ascomycota	Fungi	Eukaryota	Ascomycota incertae sedis;Opisthokonta;cellular organisms;root	TCATCGAATCTTTGAACGCACATTGCGCCCCTTGGTATTCCGAGGGGCATGCCTATTCGAGCGTCATTATCACCCCTCAAGCTCAGCTTGGTGTTGAGGCCTGCTGTCAAGGCAGCCTCTAAAAGCAGTGGCAGTGCTGTCAGGCTCTAAGCGTAGTAATCTCTCTCGCTACAGACACCTGATGGACCCTCGCCAGAACCCCCCCATCTTTTAATGATTGACCTCGGATTAGGTAGGGATACCCGCTGAACTTAAGCA
32b842cedabe2a31867e3a2ff40199fb	164535	genus	Tetracladium						Tetracladium													Ascomycota	Fungi	Eukaryota	Ascomycota incertae sedis;Opisthokonta;cellular organisms;root	TCATCGAATCTTTGAACGCACATTGCGCCCCCCGGTATTCCGAGGGGCATGCCTGTTCGAGCGTCATTATCACCCCTCAAGCTCAGCTTGGTGTTGGGGCCTGCTGTAGAGGCAGCCCCTAAAATCAGTGGCGGTGCCGTCAGGCTCTAAGCGTAGTACATATCTGTCGCTATAGGGTCCTGGTGAACACCTGCCAAAACCCCCCATTTTTTCATGATTGACCTCGGATCAGGTAGGGATACCCGCTGAACTTAAGCA
7652d4c1dc8b6f48b295539383cd5ffa	164535	genus	Tetracladium						Tetracladium													Ascomycota	Fungi	Eukaryota	Ascomycota incertae sedis;Opisthokonta;cellular organisms;root	TCATCGAATCTTTGAACGCACATTGCGCCCCTTGGTATTCCGGGGGGCATGCCTGTTCGAGCGTCATTATCACCTCTCAAGCTCAGCTTGGTGTTGGGGCCTGCCTGTCACAGGGCAGCCCTTAAAAGCAGTGGCGGTGCCATCTGGCTCTACGCGTAGTAATACTTTTCGCGACAGAGTCCCGGTGGTGTCTTGCCAGAACCCCCCAATGGGTATCTTAATGAATTGACCTCGGATCAGGTAGGGATACCCGCTGAA
c5f09c5b1bd1c5a13b111025bebb4373	164535	genus	Tetracladium						Tetracladium													Ascomycota	Fungi	Eukaryota	Ascomycota incertae sedis;Opisthokonta;cellular organisms;root	TCATCGAATCTTTGAACGCACATTGCGCCCCTTGGTATTCCGGGGGGCATGCCTGTTCGAGCGTCATTATCACACTCTCAAGCTCAGCTTGGTGTTGGGGCCTGCCTGTCACAGGGCAGCCCTTAAAAGCAGTGGCGGTGCCATCTGGCTCTACGCGTAGTAATACTTTTCGCGACAGAGTCCCGGTGGTGTCTTGCCAGAACCCCCCATATTTTAATGAATTGACCTCGGATCAGGTAGGGATACCCGCTGAACTTA
7ba656831be8c235bf2ff1b7a82626f3	164535	genus	Tetracladium						Tetracladium													Ascomycota	Fungi	Eukaryota	Ascomycota incertae sedis;Opisthokonta;cellular organisms;root	TCATCGAATCTTTGAACGCACATTGCGCCCCTTGGTATTCCGGGGGGCATGCCTGTTCGAGCGTCATTATCACCCCTCAAGCTCAGCTTGGTGTTGGGGCCTGCCTGTCACAGGGCAGCCCTTAAAAGCAGTGGCGGTGCCATCTGGCTCTACGCGTAGTAATACTTCTCGCGACAGAGTCCCGGTGGTGTCTTGCCAGAACCCCCCATATTTTAATGAATTGACCTCGGATCAGGTAGGGATACCCGCTGAACTTAA
f0e6e8f9a63794bf49e824ee1f564646	164535	genus	Tetracladium						Tetracladium													Ascomycota	Fungi	Eukaryota	Ascomycota incertae sedis;Opisthokonta;cellular organisms;root	TCATCGAATCTTTGAACGCACATTGCGCCCCTTGGTATTCCGGGGGGCATGCCTGTTCGAGCGTCATTATCACCCCTCAAGCTCAGCTTGGTGTTGGGGCCTGCCTGTCACAGGGCAGCCCTTAAAAGCAGTGGCGGTGCCATCTGGCTCTACGCGTAGTAATACTTTTCGCGACAGAGTCCCGGTGGTGTCTTGCCAGAACCCCCCATATTTTTAATGAATTGACCTCGGATCAGGTAGGGATACCCGCTGAACTTA
129483fffb92c616a46194c8ffd634ea	164535	genus	Tetracladium						Tetracladium													Ascomycota	Fungi	Eukaryota	Ascomycota incertae sedis;Opisthokonta;cellular organisms;root	TCATCGAATCTTTGAACGCACATTGCGCCCCTTGGTATTCCGGGGGGCATGCCTGTTCGAGCGTCATTATCACCTCTCAAGCTCAGCTTGGTGTTGGGGCCTGCCTGTCACAGGGCAGCCCTTAAAAGCAGTGGCGGTGCCATCTGGCTCTACGCGTAGTAATACTTTTCGCGACAGAGTCCCGGTGGTGTCTTGCCAGAACCCCCCATATCTTAATGAATTGACCTCGGATCAGGTAGGGATACCCGCTGAACTTAA
90b6c77da8f53e0ec340228bccb16416	164535	genus	Tetracladium						Tetracladium													Ascomycota	Fungi	Eukaryota	Ascomycota incertae sedis;Opisthokonta;cellular organisms;root	TCATCGAATCTTTGAACGCACATTGCGCCCCTTGGTATTCCGGGGGGCATGCCTGTTCGAGCGTCATTATCACCCCTCAAGCTCAGCTTGGTGTTGGGGCCTGCCCGTCACAGGGCAGCCCTTAAAAGCAGTGGCGGTGCCATCTGGCTCTACGCGTAGTAATACTTTTCGCGACAGAGTCCCGGTGGTGTCTAGCCAGAACCCCCCATATTTTAATGAATTGACCTCGGATCAGGTAGGGATACCCGCTGAACTTAA
7490898c8373585a8f8d4116549d73e0	164535	genus	Tetracladium						Tetracladium													Ascomycota	Fungi	Eukaryota	Ascomycota incertae sedis;Opisthokonta;cellular organisms;root	TCATCGAATCTTTGAACGCACATTGCGCCCCTTGGTATTCCGAGGGGCATGCCTATTCGAGCGTCATTATCACCCCTCAAGCGTAGCTTGGTGTTGAGGCCTGCTGTCAAGGCAGCCTCTAAAATCAGTGGCAGTGCTGTCAGGCTCTAAGCGTAGTAAAATTCATCGCTATAGACACCTGGTGGACACTCGCCAGAACCCCCCCATTTTTTAATGATTGACCTCGGATTAGGTAGGGATACCCGCTGAACTTAAGCA
2f077508e784a83ca6ad96f7ce685eca	164535	genus	Tetracladium						Tetracladium													Ascomycota	Fungi	Eukaryota	Ascomycota incertae sedis;Opisthokonta;cellular organisms;root	TCATCGAATCTTTGAACGCACATTGCGCCCCTTGGTATTCCGGGGGGCATGCCTGTTCGAGCGTCATTATCACCCCTCAAGCTCAGCTTGGTGTTGGGGCCTGCCCGTCACAGGGCAGCCCCTAAAAGCAGTGGCGGTGCCATCTGGCTCTACGCGTAGTAATACTTCTCGCGACAGAGTCCCGGTGGTGTCCTGCCAGAACCCCAAATTTTATCACGATTGACCTCGGATCAGGTAGGGATACCCGCTGAACTTAAG
4068f1bc561349302d836fa8795ee6c9	164535	genus	Tetracladium						Tetracladium													Ascomycota	Fungi	Eukaryota	Ascomycota incertae sedis;Opisthokonta;cellular organisms;root	TCATCGAATCTTTGAACGCACATTGCGCCCCTTGGTATTCCGAGGGGCATGCCTATTCGAGCGTCATTATCACCCCTCAAGCTCAGCTTGGTGTTGAGGCCTGCTGTCAAGGCAGCCTCTAAAAGCAGTGGCAGTGCTGTCAGGCTCTAAGCGTAGTAATCTCTCTCGCTACAGACACCTGATGGACCCTCGCCAGAACCCCCCATCTTTTAATGATTGACCTCGGATTAGGTAGGGATACCCGCTGAACTTAAGCAT
032f3e9c9acbe2dedc76f19e45be98bb	164535	genus	Tetracladium						Tetracladium													Ascomycota	Fungi	Eukaryota	Ascomycota incertae sedis;Opisthokonta;cellular organisms;root	TCATCGAATCTTTGAACGCACATTGCGCCCCTTGGTATTCCGGGGGGCATGCCTGTTCGAGCGTCATTATCACCCCTCAAGCTCAGCTTGGTGTTGGGGCCTGCCCGTCACAGGGCAGCCCTTAAAAGCAGTGGCGGTGCCATCTGGCTCTACGCGTAGTAATACTTTTCGCGACAGAGTCCCGGTGGTGTCCTGCCAGAACCCCCCATATTTTAATGAATTGACCTCGGATCAGGTAGGGATACCCGCTGAACTTAA
e2ad8599af5aec7858609c7347167555	164535	genus	Tetracladium						Tetracladium													Ascomycota	Fungi	Eukaryota	Ascomycota incertae sedis;Opisthokonta;cellular organisms;root	TCATCGAATCTTTGAACGCACATTGCGCCCCTTGGTATTCCGGGGGGCATGCCTGTTCGAGCGTCATTATCACCCCTCAAGCTCAGCTTGGTGTTGGGGCCTGCCTGTCACAGGGCAGCCCTTAAAAGCAGTGGCGGTGCCATCTGGCTCTACGCGTAGTAATACTTTTCGCGACAGAGTCCCGGTGGTGTCTTGCCAGAACCCCCCATATTTTAATGAATTGACCTCGGATCAGGTAGGGATACCCGCTGAACTTAA
08cf21a11b724bc502cde17115d9f7c4	164535	genus	Tetracladium						Tetracladium													Ascomycota	Fungi	Eukaryota	Ascomycota incertae sedis;Opisthokonta;cellular organisms;root	TCATCGAATCTTTGAACGCACATTGCGCCCCTTGGTATTCCGGGGGGCATGCCTGTTCGAGCGTCATTATCACCCCTCAAGCTCAGCTTGGTGTTGGGGCCTGCCCGTCACAGGGCAGCCCCTAAAAGCAGTGGCGGTGCCATCTGGCTCTACGCGTAGTAATACTTTTCGCGACAGAGTCCCGGTGGTGTCCAGCCAGAACCCCCCATATTTTAATGAATTGACCTCGGATCAGGTAGGGATACCCGCTGAACTTAA
f8db823edcc1296b49c8ffe111661379	164535	genus	Tetracladium						Tetracladium													Ascomycota	Fungi	Eukaryota	Ascomycota incertae sedis;Opisthokonta;cellular organisms;root	TCATCGAATCTTTGAACGCACATTGCGCCCCTTGGTATTCCGGGGGGCATGCCTGTTCGAGCGTCATTATCACCTCTCAAGCTCAGCTTGGTGTTGGGGCCTGCCTGTCACAGGGCAGCCCTTAAAAGCAGTGGCGGTGCCATCTGGCTCTACGCGTAGTAATACTTTTCGCGACAGAGTCCCGGTGGTGTCTTGCCAGAACCCCCCATATTTTAATGAATTGACCTCGGATCAGGTAGGGATACCCGCTGAACTTAA
0b4c1ae7d4eb00d2ee7c7aae30920cae	147538	subphylum	Pezizomycotina		Euascomycota																Pezizomycotina	Ascomycota	Fungi	Eukaryota	saccharomyceta;Opisthokonta;cellular organisms;root	TCATCGAATCTTTGAACGCACATTGCGCCCTTTGGTATTCCTTAGGGCATGCCTGTCCGAGCGTCATTTGGAAACTCAAGCTCAGCTTGGTGTTGGGTGTCTGTCTCCGCCCCGCGGGGACTCGCCTCAAAAGCATTGGCGGCCGGTACGTTGGCTTCGAGCGCAGCAGAAACGCGAACTCGGGGCTGGCGGACCGGCGACCAGAAGTATCTTCTTTACAGCTTGACCTCGGATCAGGTAGGGATACCCGCTGAACTT
0682c53da51a2a6d999d7cb69951a179	147538	subphylum	Pezizomycotina		Euascomycota																Pezizomycotina	Ascomycota	Fungi	Eukaryota	saccharomyceta;Opisthokonta;cellular organisms;root	TCATCGAATCTTTGAACGCACATTGCGCCCTTTGGTATTCCTTAGGGCATGCCTGTTCGAGCGTCATTTGGAAACTCAAGCTCAGCTTGGTGTTGGGTGTCTGTCTCCGCCCCGCGGGGACTCGCCTCAAAAGCATTGGCGGCCGGTACGTTGGCTTCGAGCGCAGCAGAAACGCGAACTCGGGGCCTGGCGGATCGGCGACCAGAAGTATCTTCTTTACAGCTTGACCTCGGATCAGGTAGGGATACCCGCTGAACT
e67a7ec33eb94c15e29b7cad8acc4ae6	716546	no rank	leotiomyceta																		Pezizomycotina	Ascomycota	Fungi	Eukaryota	leotiomyceta;saccharomyceta;Opisthokonta;cellular organisms;root	TCATCGAATCTTTGAACGCACATTGCGCCCTGTGGTATTCCGCAGGGCATGCCTGTTCGAGCGTCAGTACAACACTCAAGCCTAGCTTGGTCTTGGGCCTCGCCGGAAACGGCGGGCCTTAAAATCAGTGGCGGCGCCCGCTGGGCCCTAAGCGTAGTAATACTCCTCGCTACAGGGACTCAGTGGATGCTGGCCAACAACCCCCAATTTTCTAAGTTTGACCTCGGATCAGGTAGGGATACCCGCTGAACTTAAGCA
e839a8e6517680da169cb1c5c65a681c	716546	no rank	leotiomyceta																		Pezizomycotina	Ascomycota	Fungi	Eukaryota	leotiomyceta;saccharomyceta;Opisthokonta;cellular organisms;root	TCATCGAATCTTTGAACGCACATTGCGCCCCCTGGCATTCCGGGGGGCATGCCTGTTCGAGCGTCATTACACCAATCAAGCATCGCTTGGCAATGGACATCGCCCGACCCTCGCGGCCGGGCGCGTCCCAAATCAGTCGGCAGAGCCACACGGACCGCCGGGCGTAGCAGAGAGGACCTAGTGTCGTCGACGTCCGGACGCTCCGCGTCTCCCGCCGTGCAAGCCACGTCGTCTCCGAGAGGGGATGGCACCAAAGGT
6df7656c37cf140e105b8d1c804273c4	716546	no rank	leotiomyceta																		Pezizomycotina	Ascomycota	Fungi	Eukaryota	leotiomyceta;saccharomyceta;Opisthokonta;cellular organisms;root	TCATCGAATCTTTGAACGCACATTGCGCCCCTTGGTATTCCGAGGGGCATGCCTGTTCGAGCGTCATTACACCACTCAAGCTATGCTTGGTATTGGGTGCCGTCCTTAGTTGGGCGCGCCTTAAAGACCTCGGCGAGGCCTCACCGGCTTTAGGCGTAGTAGAATTTATTCGAACGTCTGTCAAAGGAGAGGACTTCTGCCGACTGAAACCTTTTATTTTTTCTAGGTTGACCTCGGATCAGGTAGGGATACCCGCTG
1e05e57bb9b7813bc42be507764e3743	716546	no rank	leotiomyceta																		Pezizomycotina	Ascomycota	Fungi	Eukaryota	leotiomyceta;saccharomyceta;Opisthokonta;cellular organisms;root	TCATCGAATCTTTGAACGCACATTGCGCCCTTTGGCATTCCTTAGGGCATGCCTGTTCGAGCGTCATCAGAACCCTCCGAGCCCCGCTCGGTCCTGGGCGTCTTGTCCCGCGGCTCGCCGCGCGGATTCGCCTCCAAACGCATCGGCAGCCGTCCTGTCCGCCCCGAGCGCAGTAGAAACGCGCCTCGTGGGCGGCGGGCGGCGTCCGCGAGCGGGCCTTCGCGCCCTCCCAATTGACCTCGAATCAGGTAGGGATAC
189cd8af61aaa8e62567bdd4bc50a8d4	716546	no rank	leotiomyceta																		Pezizomycotina	Ascomycota	Fungi	Eukaryota	leotiomyceta;saccharomyceta;Opisthokonta;cellular organisms;root	TCATCGAATCTTTGAACGCACATTGCGCCCGGCAGTACTCTGCCGGGCATGCCTGTTCGAGCGTCATTTCAACCCTCAAGCCCTGCTTGGTGTTGGGGTCCCACGGCCGCCGTGGGCCCTGAAAGGAAGTGGCGGGCTCGCTACAACTCCGAGCGTAGTAATTCATTATCTCGCTTAGGGCGTTGGGCGGCGCTCCTGCCGTTAAAGAACCATCTTTAACTCAAGGTTGACCTCGGATCAGGTAGGAATACCCGCTGA
2c196de8e0fece8945f564c1ce5cd0ba	716546	no rank	leotiomyceta																		Pezizomycotina	Ascomycota	Fungi	Eukaryota	leotiomyceta;saccharomyceta;Opisthokonta;cellular organisms;root	TCATCGAATCTTTGAACGCACATTGCGCCCCTTGGTATTCCGAGGGGCATGCCTGTTCGAGCGTCATTACACCACTCAAGCTATGCTTGGTATTGGGTGCCGTCCTTAGCTGGGCGCGCCTTAAAGACCTCGGCGAGGCCTCACCGGCTTTAGGCGTAGTAGAATTTATTCGAACGTCTGTCAAAGGAGAGGACTTCTGCCGACTGAAACCTTTTATTTTTTCTAGGTTGACCTCGGATCAGGTAGGGATACCCGCTG
041faad1589ac389ccde6987fb53f185	716546	no rank	leotiomyceta																		Pezizomycotina	Ascomycota	Fungi	Eukaryota	leotiomyceta;saccharomyceta;Opisthokonta;cellular organisms;root	TCATCGAATCTTTGAACGCACATTGCGCCCTGTGGTATTCCGCAGGGCATGCCTGTTCGAGCGTCAGTACAACACTCAAGCCTCGCTTGGTCTTGGGCCTCGCCGGAAACGGCGGGCCTTAAAATCAGTGGCGGCGCCTCTCGGGCCCTAAGCGTAGTAATACTCCTCGCTACAGGGACCCGGTGGACGCTGGCCAGCAACCCCCAACTTTCTAAGTTTGACCTCGGATCAGGTAGGGATACCCGCTGAACTTAAGCA
a893ad0fb9fda67e0ca7a502d944b937	716546	no rank	leotiomyceta																		Pezizomycotina	Ascomycota	Fungi	Eukaryota	leotiomyceta;saccharomyceta;Opisthokonta;cellular organisms;root	TCATCGAATCTTTGAACGCACATTGCGCCCTTTGGCATTCCGAAGGGCATGCCCGTTCGAGCGTCATTACACCACTCAAGCCTCGCTTGGTATTGGGCGACGAGATCCCCTCGCGCCCCCATTTCACCGGCTGGACGGATCGAACCTCAGCGTTGTGGTTATTCAAATCGCTGTCGGGACGGACGGACGCGCCGTTAAACCTTTTATCACAGGTTGACCTCGGATCGGGTAGGGATACCCGCTGAACTTAAGCATATC
5c1050255e2ce097d307f84b573ea220	716546	no rank	leotiomyceta																		Pezizomycotina	Ascomycota	Fungi	Eukaryota	leotiomyceta;saccharomyceta;Opisthokonta;cellular organisms;root	TCATCGAATCTTTGAACGCACATTGCGCCCTTTGGCATTCCTTAGGGCATGCCTGTTCGAGCGTCATCAGAACCCTCCGAGCCCCGCTCGGTCCTGGGCGTCTTGTCCCGCGGCTCGCCGCGCGGACTCGCCTCTAAACGCATCGGCAGCCGTCCTGTCCGCCCCGAGCGCAGTAGAAACGCGCCTCGTGGGCGGCGGGCGGCGTCCGCGAGCGGGCCTTCGCGCCCTCCCAATTGACCTCGAATCAGGTAGGGATAC
daec9e35d9decf86c415368c30e2016a	716546	no rank	leotiomyceta																		Pezizomycotina	Ascomycota	Fungi	Eukaryota	leotiomyceta;saccharomyceta;Opisthokonta;cellular organisms;root	TCATCGAATCTTTGAACGCACATTGCGCCCCCTGGTATTCCGGGGGGCATGCCTGTTCGAGCGTCATTACACCACTCAAGCTCTGCTTGGTATTGGGCCCTCGCCTCCCCCTCGCTGGGGCGGCGTGCCCCGAAAACCTCGGCGAAGTCCAACCGGCTTCGGGCGTAGTAGATCTCTCCGACGTCCTACGAGCCCGTTGGCCTTCCGCCGCAAAAAACACTGTCTGGGGACCCCGGTCCCCCGGCATCTTCTCAAGGT
f01528071361600a11d6b4f7a4379241	716546	no rank	leotiomyceta																		Pezizomycotina	Ascomycota	Fungi	Eukaryota	leotiomyceta;saccharomyceta;Opisthokonta;cellular organisms;root	TCATCGAATCTTTGAACGCACATTGCGCCCGGCAGTACTCTGCCGGGCATGCCTGTTCGAGCGTCATTTCAACCCTCAAGCCCTGCTTGGTGTTGGGGCCCCACGGCTGCCGTGGGCCCTGAAAGGAAGTGGCGGGCTCGCTACAACTCCGAGCGTAGTAATTCATTATCTCGCTTAGGGCGTTGGGCGGCGCTCCAGCCGTTAAAGAACCATCTTTAACTCAAGGTTGACCTCGGATCAGGTAGGAATACCCGCTGA
acabb41b661c7ed83bb5dff870f7ce45	716546	no rank	leotiomyceta																		Pezizomycotina	Ascomycota	Fungi	Eukaryota	leotiomyceta;saccharomyceta;Opisthokonta;cellular organisms;root	TCATCGAATCTTTGAACGCACATTGCGCCCTGTGGTATTCCGCAGGGCATGCCTGTTCGAGCGTCAGTACAACACTCAAGCCTCGCTTGGTCTTGGGCCTCGCCGGAAACGGCGGGCCTTAAAATCAGTGGCGGCGCCTCTCGGGCCCTAAGCGTAGTAATACTCCTCGCTACAGGGACCCGGCAGACGCTGGCCAGCAACCCCCAACTTTCTAAGTTTGACCTCGGATCAGGTAGGGATACCCGCTGAACTTAAGCA
33951f1ff4e3d7fe94280509f309e53f	716546	no rank	leotiomyceta																		Pezizomycotina	Ascomycota	Fungi	Eukaryota	leotiomyceta;saccharomyceta;Opisthokonta;cellular organisms;root	TCATCGAATCTTTGAACGCACATTGCACCTATTGGTATTCCGATAGGTATGCTTGTTCGAGTCTCAGTTTTCACCTCACACAACCAATGGTTTTTAAAAGCTGTAATGGCGCCAAGTGGTTAATGTGGTATTGAGTGTCTTCCCCCTCTGATAAACGGAGAGGGTCACTTGAAATACTTGGTAGCTTTACGAGTCCGAGAATGCTTCGCATATTTCGAAAAGCCTAAAGTACCGCTAAGTTTAAGCCTTTATTGGTCA
125599ed7d7480ef7887571bbaeb4f22	716546	no rank	leotiomyceta																		Pezizomycotina	Ascomycota	Fungi	Eukaryota	leotiomyceta;saccharomyceta;Opisthokonta;cellular organisms;root	TCATCGAATCTTTGAACGCACATTGCGCCCCCTGGTATTCCGGGGGGCATGCCTGTCCGAGCGTCATTACAACCCTCAAGCCTAGCTTGGTGTTGGGCTCCGCCGCCTGGCGGGCCCTAAAGTCAGTGGCGGTGCCGTCCAGCTCCGAGCGTAGTAATTCTTCTCGCTCTGGAGGCCTGGGCGCGTGCTTGCCAGCAACCCCCCAATTTTATCAGGTTGACCTCGGATCAGGTAGGGATACCCGCTGAACTTAAGCAT
dcbc99eda307318fb72cc2cc4baba45d	147539	class	Arthoniomycetes																	Arthoniomycetes	Pezizomycotina	Ascomycota	Fungi	Eukaryota	dothideomyceta;leotiomyceta;saccharomyceta;Opisthokonta;cellular organisms;root	TCATCGAATCTTTGAACGCACATTGCGCCCTTTGGTATTCCGAAGGGCATGCCTGTTCGAGCGTCATTATCAACCATCAAGCTCTGCTTGGAATTGGGTGTCACCCCGAGAGGGGAGCTCCTCAAACCGGTCGGCGGTGGCTCAGGGCCTCAAGCGTTAGTAAAACTACCCTCGCTTCAGAGAAACTGAGTTGCCCGCCCCCAAAAAACCATCACCTCAAGGTTGACCTCGGATCAGGTAGGGATACCCGCTGAACTT
2337fbf085a6f76a937c8112e4f4d913	147539	class	Arthoniomycetes																	Arthoniomycetes	Pezizomycotina	Ascomycota	Fungi	Eukaryota	dothideomyceta;leotiomyceta;saccharomyceta;Opisthokonta;cellular organisms;root	TCATCGAATCTTTGAACGCACATTGCGCCCTTTGGTATTCCGAAGGGCATGCCTGTTCGAGCGTCATTATCAACCATCAAGCTCTGCTTGGCATTGGGTGTCAACCTCCCCTAACCGGGTGGTCGCGCCTCAAACTGTTCGGCGGTGGCTCAGGGCCTCAAGCGTTAGTAATACTTCCCGCTTCAGAGAAACTGAGTCTCCTGCCTCTAGAAACCCACATCTTAAGGTTGACCTCGGATCAGGTAGGGATACCCGCTG
687327a38adb5cc352974eea3f5095cd	147539	class	Arthoniomycetes																	Arthoniomycetes	Pezizomycotina	Ascomycota	Fungi	Eukaryota	dothideomyceta;leotiomyceta;saccharomyceta;Opisthokonta;cellular organisms;root	TCATCGAATCTTTGAACGCACATTGCGCCCTTTGGTATTCCGAAGGGCATGCCTGTTCGAGCGTCATTATCAACCATCAAGCTCTGCTTGGCATTGGGTGTCGACCCCCCCTAACCGGGGGGTCGCGCCTCAAACTGTTCGGCGGTGGCTCAGGGCCTCAAGCGTTAGTAATACTTCCCGCTTCAGAGAAACTGAGTGGCCTGCCTCTAGAAACCCACATCTTAAGGTTGACCTCGGATCAGGTAGGGATACCCGCTG
c286c9a4f5a0db4e898d614075bee6e0	1187120	species	cf. Herpothallon sp. BRY C56027					cf. Herpothallon sp. BRY C56027	Herpothallon				Arthoniaceae				Arthoniales			Arthoniomycetes	Pezizomycotina	Ascomycota	Fungi	Eukaryota	dothideomyceta;leotiomyceta;saccharomyceta;Opisthokonta;cellular organisms;root	TCATCGAATCTTTGAACGCACATTGCGCCCTCCGGTATTCCGGGGGGCATGCCTGTTCGAGCGTCGCTAAAACACACCATCGGGCGCCTTTGCGGGTGCCCGGCGATGGGCGGCCGCCTCCTCTCGGAGGCGCCCCCGAAAACCAGCGGCGGTTCGGCGGAATCTCCTAGCGCAGTGACGAACAATGCTTCTCGCTAGAGGACGGTTCCCCGGGTCGGCCGGTCAACCCCCAGTGCCCGGGTTAGCGGCATGATTTTT
e2b1fcef402a1ea1bb2f5d05013d25f2	13201	genus	Phaeococcomyces						Phaeococcomyces				Phaeococcomycetaceae				Lichenostigmatales			Arthoniomycetes	Pezizomycotina	Ascomycota	Fungi	Eukaryota	dothideomyceta;leotiomyceta;saccharomyceta;Opisthokonta;cellular organisms;root	TCATCGAATCTTTGAACGCACATTGCGCCCTCTGGTATTCCGGAGGGCATGCCTGTTCGAGCGTCATTATCAACCATCAAGCTCTGCTTGGCATTGAGTGTCACCCCCCCTCTCCGGGTGGGCGCGCTTTAAACAGGTCGGCGGTGGCTCAGGCCTCTTAAGCGTTAGTAATACTTCCCGCTTCTAGAGACTGTGGTCGCCCGCCTCCAAAACCCAACACCTCAAGGTTGACCTCGGATCAGGTAGGGATACCCGCTG
9c8baee932dcf398411823046115e0a4	13201	genus	Phaeococcomyces						Phaeococcomyces				Phaeococcomycetaceae				Lichenostigmatales			Arthoniomycetes	Pezizomycotina	Ascomycota	Fungi	Eukaryota	dothideomyceta;leotiomyceta;saccharomyceta;Opisthokonta;cellular organisms;root	TCATCGAATCTTTGAACGCACATTGCGCCCTCTGGTATTCCGGAGGGCATGCCTGTTCGAGCGTCATTATCAACCATCAAGCTCTGCTTGGAATTGAGCGGCACCCCCCCCCTCACCGGGGTGGGAGCGCTTCAAACCGGTCGGCGGTGGCTCAGGCCTCTTAAGCGTTAGTAATACTTCCCGCTTCTGGAGACTGTGGTCGCCCGCTTCCAAAACCCAACACCTCAAGGTTGACCTCGGATCAGGTAGGGATACCCG
c046a8ba8e5a1367a3f4173192ff5e0e	13201	genus	Phaeococcomyces						Phaeococcomyces				Phaeococcomycetaceae				Lichenostigmatales			Arthoniomycetes	Pezizomycotina	Ascomycota	Fungi	Eukaryota	dothideomyceta;leotiomyceta;saccharomyceta;Opisthokonta;cellular organisms;root	TCATCGAATCTTTGAACGCACATTGCGCCCTCTGGTATTCCGGAGGGCATGCCTGTTCGAGCGTCATTATCAACCATCAAGCTCTGCTTGGCATTGAGTGTCACCCCTCCTCTCCGGGTGGGCGCGCTTTAAACAGGTCGGCGGTGGCTCAGGCCTCTTAAGCGTTAGTAATACTTCCCGCTTCTAGAGACTGTGGTCGCCCGCCTCCAAAACCCAACACCTCAAGGTTGACCTCGGATCAGGTAGGGATACCCGCTG
e1dc66038859a3265b939a5e6b4017ba	13201	genus	Phaeococcomyces						Phaeococcomyces				Phaeococcomycetaceae				Lichenostigmatales			Arthoniomycetes	Pezizomycotina	Ascomycota	Fungi	Eukaryota	dothideomyceta;leotiomyceta;saccharomyceta;Opisthokonta;cellular organisms;root	TCATCGAATCTTTGAACGCACATTGCGCCCTCTGGTATTCCGGAGGGCATGCCTGTTCGAGCGTCATTATCAACCATCAAGCTCTGCTTGGAATTGAGCGTCACCCCCCCCTCACCGGGGTGGGCGCGCTTTAAACCGGTCGGCGGTGGCTCAGGCCTCTCAAGCGTTAGTAATACTTCCCGCTTCTGGAGACTGTGGTCGCCCGCCTCCAAAACCCAACACCTCAAGGTTGACCTCGGATCAGGTAGGGATACCCGC
07a4afd51a2faee8abe59cf62dba2160	13201	genus	Phaeococcomyces						Phaeococcomyces				Phaeococcomycetaceae				Lichenostigmatales			Arthoniomycetes	Pezizomycotina	Ascomycota	Fungi	Eukaryota	dothideomyceta;leotiomyceta;saccharomyceta;Opisthokonta;cellular organisms;root	TCATCGAATCTTTGAACGCACATTGCGCCCTTTGGTATTCCGAAGGGCATGCCTGTTCGAGCGTCATTATCAACCATCAAGCTCTGCTTGGAATTGGGTGTCACCCCCTCACGGGGGAGCGCCCCAAACCGGTCGGCGGTGGCTTCGGGCCTCAAGCGTTAGTAGAATCTCCCGCTTCAGAGGACCCGCGAGTTGCTCGCCTCTAGAACCCATCACCTTAAGGTTGACCTCGGATCAGGTAGGGATACCCGCTGAACT
2049023077ef317f82eda214b814474a	13201	genus	Phaeococcomyces						Phaeococcomyces				Phaeococcomycetaceae				Lichenostigmatales			Arthoniomycetes	Pezizomycotina	Ascomycota	Fungi	Eukaryota	dothideomyceta;leotiomyceta;saccharomyceta;Opisthokonta;cellular organisms;root	TCATCGAATCTTTGAACGCACATTGCGCCCTCTGGTATTCCGGAGGGCATGCCTGTTCGAGCGTCATTATCAACCATCAAGCTCTGCTTGGCATTGAGTGTCACCCCCCCTCACCGGGTGGGCGCGCTTTAAACAGGTCGGCGGTGGCTCAGGCCTCTTAAGCGTTAGTAATACTTCCCGCTTCTAGAGACTGTGGTCGCCCGCCTCCAAAACCCAACACCTCAAGGTTGACCTCGGATCAGGTAGGGATACCCGCTG
d681c81d9d93c5e97200b9783e5dc9e4	13201	genus	Phaeococcomyces						Phaeococcomyces				Phaeococcomycetaceae				Lichenostigmatales			Arthoniomycetes	Pezizomycotina	Ascomycota	Fungi	Eukaryota	dothideomyceta;leotiomyceta;saccharomyceta;Opisthokonta;cellular organisms;root	TCATCGAATCTTTGAACGCACATTGCGCCCACTGGTATTCCGGTGGGCATGCCTGTTCGAGCGTCATTATCAACCATCAAGCTCTGCTTGGCATTGAGTGTCACCCCCCCCTCACCGGGTGGGCGCGCTTCAAACCGGTCGGCGGTGGCTCAGGCCTCTTAAGCGTTAGTAATACTTCCCGCTTCTAGAGCCTGGGGTCGCCCGCCTCCAAAACCCAACACCTCAAGGTTGACCTCGGATCAGGTAGGGATACCCGCT
74bbf5260ea0d1f0d7b0d619713b5df8	13201	genus	Phaeococcomyces						Phaeococcomyces				Phaeococcomycetaceae				Lichenostigmatales			Arthoniomycetes	Pezizomycotina	Ascomycota	Fungi	Eukaryota	dothideomyceta;leotiomyceta;saccharomyceta;Opisthokonta;cellular organisms;root	TCATCGAATCTTTGAACGCACATTGCGCCCTCTGGTATTCCGGAGGGCATGCCTGTTCGAGCGTCATTATCAACCATCAAGCTCTGCTTGGCATTGAGTGTCACCCCCCCTCCCGGGTGGGCGCGCTTCAAACCGGTCGGCGGTGGCTCAGGCCTCTTAAGCGTTAGTAATACTTCCCGCTTCTGGAGACTGTGGTCGCCCGCCTCCAAAACCCAACACCTCAAGGTTGACCTCGGATCAGGTAGGGATACCCGCTGA
d28da2e3a4c9d6eb00907fc04dc3c9b6	13201	genus	Phaeococcomyces						Phaeococcomyces				Phaeococcomycetaceae				Lichenostigmatales			Arthoniomycetes	Pezizomycotina	Ascomycota	Fungi	Eukaryota	dothideomyceta;leotiomyceta;saccharomyceta;Opisthokonta;cellular organisms;root	TCATCGAATCTTTGAACGCACATTGCGCCCTCTGGTATTCCGGAGGGCATGCCTGTTCGAGCGTCATTATCAACCATCAAGCTCTGCTTGGAATTGAGCGTCACCCCCCCTCCCTGGGGTGGGCGCGCTTTAAACCGGTCGGCGGTGGCTCAGGCCTCTTAAGCGTTAGTAATACTTCCCGCTTCTGGAGACTGTGGTCGCCCGCCTCCAAAACCCAACACCTCAAGGTTGACCTCGGATCAGGTAGGGATACCCGCT
7b5b40005ea6adad6607355a94298c23	13201	genus	Phaeococcomyces						Phaeococcomyces				Phaeococcomycetaceae				Lichenostigmatales			Arthoniomycetes	Pezizomycotina	Ascomycota	Fungi	Eukaryota	dothideomyceta;leotiomyceta;saccharomyceta;Opisthokonta;cellular organisms;root	TCATCGAATCTTTGAACGCACATTGCGCCCTCTGGTATTCCGGAGGGCATGCCTGTTCGAGCGTCATTATCAACCATCAAGCTCTGCTTGGAATTTGGGTGTCACCCTCCCTTCTCGGGTGGGCGCGCCTTAAACCGGTCGGCGGTGGCTCAGGCCTCTCAAGCGTTAGTAATACTTCCCGCTTCTAGAGTCTGGATCGCCCGCCTCCAAAACCCAACACCTCAAGGTTGACCTCGGATCAGGTAGGGATACCCGCTG
7c1f8a34c3f18117538108371f021bb4	13201	genus	Phaeococcomyces						Phaeococcomyces				Phaeococcomycetaceae				Lichenostigmatales			Arthoniomycetes	Pezizomycotina	Ascomycota	Fungi	Eukaryota	dothideomyceta;leotiomyceta;saccharomyceta;Opisthokonta;cellular organisms;root	TCATCGAATCTTTGAACGCACATTGCGCCCTCTGGTATTCCGGAGGGCATGCCTGTTCGAGCGTCATTATCAACCATCAAGCTCTGCTTGGCATTGAGTGTCACCCCCCCCTCCCGGGTGGGCGCGCTTCAAACCGGTCGGCGGTGGCTCAGGCCTCTTAAGCGTTAGTAATACTTCCCGCTTCTGGAGACTGTGGTCGCCCGCCTCCAAAACCCAACACCTCAAGGTTGACCTCGGATCAGGTAGGGATACCCGCTG
39016785cd2c1897242c57acf89ad8b8	13201	genus	Phaeococcomyces						Phaeococcomyces				Phaeococcomycetaceae				Lichenostigmatales			Arthoniomycetes	Pezizomycotina	Ascomycota	Fungi	Eukaryota	dothideomyceta;leotiomyceta;saccharomyceta;Opisthokonta;cellular organisms;root	TCATCGAATCTTTGAACGCACATTGCGCCCTTTGGTATTCCGAAGGGCATGCCTGTTCGAGCGTCATTAACAACCATCAAGCTCTGCTTGGCATTGGGCGACACCCCCCGGCACCCCGGGGGGAGCACCCTAAACCGGTCGGCGGTGGCTTCGGGCCTCAAGCGTTAGTAGAATCTCCCGCTTCAGAGGACCTCAAGTCGCCCGCCTCGAGAACCCATCACCTCAAGGTTGACCTCGGATCAGGTAGGGATACCCGCT
31cd1c3d963fbf55645f5ba98b21a9f3	13201	genus	Phaeococcomyces						Phaeococcomyces				Phaeococcomycetaceae				Lichenostigmatales			Arthoniomycetes	Pezizomycotina	Ascomycota	Fungi	Eukaryota	dothideomyceta;leotiomyceta;saccharomyceta;Opisthokonta;cellular organisms;root	TCATCGAATCTTTGAACGCACATTGCGCCCTCTGGTATTCCGGAGGGCATGCCTGTTCGAGCGTCATTATCAACCATCAAGCTCTGCTTGGCATTGAGTGTCACCCCCCCTCTCCGGGTGGGCGCGCTTTAAACAGGTCGGCGGTGGCTCAGGCCTCTTAAGCGTTAGTAATACTTCCCGCTTCTTAGAGACTGTGGTCGCCCGCCTCCAAAACCCAACACCTCAAGGTTGACCTCGGATCAGGTAGGGATACCCGCT
eb47c4f77434cb7ba311d1842986dde1	13201	genus	Phaeococcomyces						Phaeococcomyces				Phaeococcomycetaceae				Lichenostigmatales			Arthoniomycetes	Pezizomycotina	Ascomycota	Fungi	Eukaryota	dothideomyceta;leotiomyceta;saccharomyceta;Opisthokonta;cellular organisms;root	TCATCGAATCTTTGAACGCACATTGCGCCCTTTGGTATTCCGAAGGGCATGCCTGTTCGAGCGTCATTATCAACCATCAAGCTCTGCTTGGAATTGGGTGTCACCCCCTCACGGGGGAGCGCCCCAAACCGGTCGGCGGTGGCTTCGGGCCTCAAGCGTTAGTAGAATCTCCCGCTTCAGAGGACCCGCGAGTTGCTCGCCTCTAGAACCCATCACCTCAAGGTTGACCTCGGATCAGGTAGGGATACCCGCTGAACT
1f52d90b63544b6208c7e1a8408a3735	13201	genus	Phaeococcomyces						Phaeococcomyces				Phaeococcomycetaceae				Lichenostigmatales			Arthoniomycetes	Pezizomycotina	Ascomycota	Fungi	Eukaryota	dothideomyceta;leotiomyceta;saccharomyceta;Opisthokonta;cellular organisms;root	TCATCGAATCTTTGAACGCACATTGCGCCCTCTGGTATTCCGGAGGGCATGCCTGTTCGAGCGTCATTATCAACCATCAAGCTCTGCTTGGCATTGAGTGTCACCCCCCCTCTCCGGGTGGGCGCGCTTTAAACAGGTCGGCGGTGGCTCAGGCCTCTTAAGCGTTAGTAATACTTCCCGCTTCTAGAGACTGTGGTCGCCCGCCTCCAAAACCCAACACCTCAGGGTTGACCTCGGATCAGGTAGGGATACCCGCTG
ebcbbace67c8abb99ca43f108410cd98	13201	genus	Phaeococcomyces						Phaeococcomyces				Phaeococcomycetaceae				Lichenostigmatales			Arthoniomycetes	Pezizomycotina	Ascomycota	Fungi	Eukaryota	dothideomyceta;leotiomyceta;saccharomyceta;Opisthokonta;cellular organisms;root	TCATCGAATCTTTGAACGCACATTGCGCCCTCAGGTATTCCGGAGGGCATGCCTGTTCGAGCGTCATTATCAACCATCAAGCTCTGCTTGGAACTGAGCGGCACCCCCCCTCACCGGGGTGGGAGCGCTTCAAACCGGTCGGCGGTGGCTCAGGCCTCTTAAGCGTTAGTAATACTTCCCGCTTCTGGAGACTGTGGTCGCCCGCTTCCAAAACCCAACACCTCAAGGTTGACCTCGGATCAGGTAGGGATACCCGCT
996f194a7a6f41f58af6416859d7ebd3	13201	genus	Phaeococcomyces						Phaeococcomyces				Phaeococcomycetaceae				Lichenostigmatales			Arthoniomycetes	Pezizomycotina	Ascomycota	Fungi	Eukaryota	dothideomyceta;leotiomyceta;saccharomyceta;Opisthokonta;cellular organisms;root	TCATCGAATCTTTGAACGCACATTGCGCCCTCTGGTATTCCGGAGGGCATGCCTGTTCGAGCGTCATTATCAACCATCAAGCTCTGCTTGGAATTGAGCGTCACCCCCCCCTCACCGGGGTGGGCGCGCTTTAAACCGGTCGGCGGTGGCTCAGGCCTCTTAAGCGTTAGTAATACTTCCCGCTTCTGGAGACTGTGGTCGCCCGCTTCCAAAACCCAACACCTCAAGGTTGACCTCGGATCAGGTAGGGATACCCGC
99dc476f11c4c0308ab1791ada573c40	13201	genus	Phaeococcomyces						Phaeococcomyces				Phaeococcomycetaceae				Lichenostigmatales			Arthoniomycetes	Pezizomycotina	Ascomycota	Fungi	Eukaryota	dothideomyceta;leotiomyceta;saccharomyceta;Opisthokonta;cellular organisms;root	TCATCGAATCTTTGAACGCACATTGCGCCCTTTGGTATTCCGAAGGGCATGCCTGTTCGAGCGTCATTATCAACCATCAAGCTCTGCTTGGAATTGGGTGTCACCCCCTCACGGGGGAGCGCCCCAAACCGGTCGGCGGTGGCTTCGGGCCTCAAGCGTTAGTAGAAACTCCCGCTTCAGAGGACCCGCGAGTTGCTCGCCTCTAGAACCCATCACCTCAAGGTTGACCTCGGATCAGGTAGGGATACCCGCTGAACT
372f97fdbd3fc9c9c1c2567769a04694	13201	genus	Phaeococcomyces						Phaeococcomyces				Phaeococcomycetaceae				Lichenostigmatales			Arthoniomycetes	Pezizomycotina	Ascomycota	Fungi	Eukaryota	dothideomyceta;leotiomyceta;saccharomyceta;Opisthokonta;cellular organisms;root	TCATCGAATCTTTGAACGCACATTGCGCCCTCTGGTATTCCGGAGGGCATGCCTGTTCGAGCGTCATTATCAACCATCAAGCTCTGCTTGGAATTGAGCGTCACCCCCCCTCACCGGGTGGGCGCGCTTTAAACCGGTCGGCGGTGGCTCAGGCCTCTTAAGCGTTAGTAATACTTCCCGCTTCTGGAGACTGTGGTCGCCCGCCTCCAAAACCCAACACCTCAAGGTTGACCTCGGATCAGGTAGGGATACCCGCTG
63a32aa4336481f716a865c0cb0a223c	13201	genus	Phaeococcomyces						Phaeococcomyces				Phaeococcomycetaceae				Lichenostigmatales			Arthoniomycetes	Pezizomycotina	Ascomycota	Fungi	Eukaryota	dothideomyceta;leotiomyceta;saccharomyceta;Opisthokonta;cellular organisms;root	TCATCGAATCTTTGAACGCACATTGCGCCCTCTGGTATTCCGGAGGGCATGCCTGTTCGAGCGTCATTATCAACCATCAAGCTCCGCTTGGAATTTGGGTGTCACCCTCCCTTCTCGGGCGGGCGCGCCTTAAACCGGTCGGCGGTGGCTCAGGCCTCTCAAGCGTTAGTAATACTTCCCGCTTCTAGAGTCTGGACCGCCCGCCTCCAAAGCCCAACACCTCAAGGTTGACCTCGGATCAGGTAGGGATACCCGCTG
87a5f37138a8fe32ac10160dd2252ae2	13201	genus	Phaeococcomyces						Phaeococcomyces				Phaeococcomycetaceae				Lichenostigmatales			Arthoniomycetes	Pezizomycotina	Ascomycota	Fungi	Eukaryota	dothideomyceta;leotiomyceta;saccharomyceta;Opisthokonta;cellular organisms;root	TCATCGAATCTTTGAACGCACATTGCGCCCTCTGGTATTCCGGAGGGCATGCCTGTTCGAGCGTCATTATCAACCATCAAGCTCTGCTTGGAATTGAGCGGCACCCCCCCCTCACCGGGGTGGGAGCGCTTCAAACCGGTCGGCGGTGGCTCAGGCCTCTTAAGCGTTAGTAATACTTCCCGCTTCTGGAGACTGTGGTCGCCCGCTTCCAGAACCCAACACCTCAAGGTTGACCTCGGATCAGGTAGGGATACCCGC
a2a5c582bddae9bd849dc3458125e5e3	13201	genus	Phaeococcomyces						Phaeococcomyces				Phaeococcomycetaceae				Lichenostigmatales			Arthoniomycetes	Pezizomycotina	Ascomycota	Fungi	Eukaryota	dothideomyceta;leotiomyceta;saccharomyceta;Opisthokonta;cellular organisms;root	TCATCGAATCTTTGAACGCACATTGCGCCCTCTGGTATTCCGGAGGGCATGCCTGTTCGAGCGTCATTATCAACCATCAAGCTCTGCTTGGCATTGAGTGTCACCCCCCCTCTCCGGGTGGGCGCGCTTTAAACAGGTCGGCGGTGGCTCAGGCCTCTTAAGCGTTAGTAATACTTCCCGCTTCTAGAGACTGTGGTCGCCCGCCTCCAAAACCCCAACACCTCAAGGTTGACCTCGGATCAGGTAGGGATACCCGCT
c3f480906b92b2d3b371efc33b789483	13201	genus	Phaeococcomyces						Phaeococcomyces				Phaeococcomycetaceae				Lichenostigmatales			Arthoniomycetes	Pezizomycotina	Ascomycota	Fungi	Eukaryota	dothideomyceta;leotiomyceta;saccharomyceta;Opisthokonta;cellular organisms;root	TCATCGAATCTTTGAACGCACATTGCGCCCTCTGGTATTCCGGAGGGCATGCCTGTTCGAGCGTCATTATCAACCATCAAGCTCTGCTTGGAATTGAGCGGCACCCCCCCCTCACCGGGGTGGGAGCGCTTCAAACCGGTCGGCGGTGGCTCAGGCCTCTTAAGCGTTAGTAATACTTCCCGCTTCTGGAGACTGTGGTCGCCCGCTTCCAAAACCCAACACCTCAAGGTTGACCTCGGATCAGGTAGGGATACCCGC
2e92aef4b53ba5868865749dcba83196	1280617	species	Phaeococcomyces eucalypti					Phaeococcomyces eucalypti	Phaeococcomyces				Phaeococcomycetaceae				Lichenostigmatales			Arthoniomycetes	Pezizomycotina	Ascomycota	Fungi	Eukaryota	dothideomyceta;leotiomyceta;saccharomyceta;Opisthokonta;cellular organisms;root	TCATCGAATCTTTGAACGCACATTGCGCCCTTTGGTATTCCGAAGGGCATGCCTGTTCGAGCGTCATTATCAACCATCAAGCTCTGCTTGGCATTGGGTGTCGACCCCCCCTTACCGGGTGGTCTCGCCTCAAACTGTTCGGCGGTGGCTCAGGGCCTCAAGCGTTAGTAATACTTCCCGCTTCGGAGAAACTGAGTTGCCTGCCTCCAGAAACCCACATCTCAAGGTTGACCTCGGATCAGGTAGGGATACCCGCTG
8c343f73341a01615d63a68a522b3a5f	1280617	species	Phaeococcomyces eucalypti					Phaeococcomyces eucalypti	Phaeococcomyces				Phaeococcomycetaceae				Lichenostigmatales			Arthoniomycetes	Pezizomycotina	Ascomycota	Fungi	Eukaryota	dothideomyceta;leotiomyceta;saccharomyceta;Opisthokonta;cellular organisms;root	TCATCGAATCTTTGAACGCACATTGCGCCCTTTGGTATTCCGAAGGGCATGCCTGTTCGAGCGTCATTATCAACCATCAAGCTCTGCTTGGCATTGGGTGTCGACCACCCCTCACCGGGTGGTCTCGCCTCAAACTGTTCGGCGGTGGCTCAGGGCCTCAAGCGTTAGTAATACTTCCCGCTTCGGAGAAACTGAGTTGCCTGCCTCCAGAAACCCACATCTCAAGGTTGACCTCGGATCAGGTAGGGATACCCGCTG
73adadad27b41ff5e4da4aeeed744080	1477511	species	Phaeococcomyces mexicanus		Phaeococcomyces mexicana		Phaeococcomyces mexicanus O. Moreno-Rico & Crous, 2014	Phaeococcomyces mexicanus	Phaeococcomyces				Phaeococcomycetaceae				Lichenostigmatales			Arthoniomycetes	Pezizomycotina	Ascomycota	Fungi	Eukaryota	dothideomyceta;leotiomyceta;saccharomyceta;Opisthokonta;cellular organisms;root	TCATCGAATCTTTGAACGCACATTGCGCCCTTTGGTATTCCGAAGGGCATGCCTGTTCGAGCGTCATTATCAACCATCAAGCACTGCTTGGCATTGACAGTCACCCGCCTGGCGGGCGCTGTTTAAACGAGTCGGCTCAGGTACATAACCTCAAGCGTTAGTAATACTTCCCGCTTGCCGCGTTTTGGACTAAAAGCCTCGAAAAACAAACACCTCAAGGTTGACCTCGGATCAGGTAGGGATACCCGCTGAACTTAA
d5b4150a46abbb2429ccb12bafff5ec5	1750907	species	Lichenostigmatales sp. A930					Lichenostigmatales sp. A930									Lichenostigmatales			Arthoniomycetes	Pezizomycotina	Ascomycota	Fungi	Eukaryota	unclassified Lichenostigmatales;dothideomyceta;leotiomyceta;saccharomyceta;Opisthokonta;cellular organisms;root	TCATCGAATCTTTGAACGCACATTGCGCTCCCTGGTATTCCGGGGAGCATGCCTGTTCGAGCGTCATTATCAACCATCAAGCACTGCTTGGCATTGGACGTCGTCCCCCGCGGACGCGTCTTAAACCCTTTGGCGGCGGTTGCAAACCTCAAGCGTAGTAGAAATTCTTAGCTTTCTAGGGTTGTGGCTGCTTTGCCTCGAGAACATCTCACCTCAAGGTTGACCTCGGATCAGGTAGGGATACCCGCTGAACTTAAG
35ff850026863d98c3d4e9581c7018f2	1750907	species	Lichenostigmatales sp. A930					Lichenostigmatales sp. A930									Lichenostigmatales			Arthoniomycetes	Pezizomycotina	Ascomycota	Fungi	Eukaryota	unclassified Lichenostigmatales;dothideomyceta;leotiomyceta;saccharomyceta;Opisthokonta;cellular organisms;root	TCATCGAATCTTTGAACGCACATTGCGCTCCCTGGTATTCCGGGGAGCATGCCTGTTCGAGCGTCATTATCAACCATCAAGCCCTGCTTGGTATTGGGTGTCGTCCCTCGTGGGACGCGCTCTAAAGAATTTGGCGGCGGTCGTAAACCACTGGCGTAGTAGAATACAGTCTATGGTCTGCGATTGTCGGCCTCTAGACCCCCACATCTTTAAGGTTGACCTCGGATCAGGTAGGGATACCCGCTGAACTTAAGCATA
3f01b8562b6e6f4e7824516d3bb44d95	1750907	species	Lichenostigmatales sp. A930					Lichenostigmatales sp. A930									Lichenostigmatales			Arthoniomycetes	Pezizomycotina	Ascomycota	Fungi	Eukaryota	unclassified Lichenostigmatales;dothideomyceta;leotiomyceta;saccharomyceta;Opisthokonta;cellular organisms;root	TCATCGAATCTTTGAACGCACATTGCGCTCCCTGGTATTCCGGGGAGCATGCCTGTTCGAGCGTCATTATCAACCATCAAGCCCGGCTTGGTATTGGACGTCGTCCCTCGGGGGACGCGTTCTAAAGGCTTTGGCGGCGGTGTGAACCACTAGCGTAGTAGAATACAGCTTCTTGGTTTGTGACTGCTTGCCTCGAGAACCCCTCATCTTCAAGGTTGACCTCGGATCAGGTAGGGATACCCGCTGAACTTAAGCATA
d296474d63ff1bec5bfa0aaadce8b8e2	1750907	species	Lichenostigmatales sp. A930					Lichenostigmatales sp. A930									Lichenostigmatales			Arthoniomycetes	Pezizomycotina	Ascomycota	Fungi	Eukaryota	unclassified Lichenostigmatales;dothideomyceta;leotiomyceta;saccharomyceta;Opisthokonta;cellular organisms;root	TCATCGAATCTTTGAACGCACATTGCGCTCCCTGGTATTCCGGGGAGCATGCCTGTTCGAGCGTCATTATCAACCATCAAGCTCTGCTTGGCATTGGGTGTCGTCCCCCGTGGACGCGCCTTAAACCCTTTGGCGGCGGTTATACACCTCAAGCGTAGTAGAAATTCTTAGCTTTCTTGGTTGTAGCCGTTCTGCCTCGAGAACATCTCACCTCAAGGTTGACCTCGGATCAGGTAGGGATACCCGCTGAACTTAAGC
a73137d4c801462629669712a6569970	1750907	species	Lichenostigmatales sp. A930					Lichenostigmatales sp. A930									Lichenostigmatales			Arthoniomycetes	Pezizomycotina	Ascomycota	Fungi	Eukaryota	unclassified Lichenostigmatales;dothideomyceta;leotiomyceta;saccharomyceta;Opisthokonta;cellular organisms;root	TCATCGAATCTTTGAACGCACATTGCGCTCCCTGGTATTCCGGGGAGCATGCCTGTTCGAGCGTCATTATCAACCATCAAGCTCAGCTTGGTATTGGGTTTCGTCCATGCGGACGTGCCTTAAACGCCTCGGCGGCGGTTTCAAACCTCAAGCGTAGTAGATTCTTTCAGCTTTTTAGGATTGGAGCCGTTTGGCCTCGAGAACACTCACACCTTATGGTTGACCTCGGATCAGGTAGGGATACCCGCTGAACTTAAG
d7091c0f7415405e76891cbf3e1c22db	1750907	species	Lichenostigmatales sp. A930					Lichenostigmatales sp. A930									Lichenostigmatales			Arthoniomycetes	Pezizomycotina	Ascomycota	Fungi	Eukaryota	unclassified Lichenostigmatales;dothideomyceta;leotiomyceta;saccharomyceta;Opisthokonta;cellular organisms;root	TCATCGAATCTTTGAACGCACATTGCGCTCCCTGGTATTCCGGGGAGCATGCCTGTTCGAGCGTCATTATCAACCATCAAGCACTGCTTGGCATTGGGCGTCGTCCCCCGTGGACGCGCCTTAAACCCTTTGGCGGCGGTTACAAACCTCAAGCGTAGTAGAAATCCTTAGCTTTCTAGGTTGTGGCCGTCCTGCCTCGAGAACATCTCACCTCAAGGTTGACCTCGGATCAGGTAGGGATACCCGCTGAACTTAAGC
8bc9e69ebc455fc65c4171a48a605f59	1750907	species	Lichenostigmatales sp. A930					Lichenostigmatales sp. A930									Lichenostigmatales			Arthoniomycetes	Pezizomycotina	Ascomycota	Fungi	Eukaryota	unclassified Lichenostigmatales;dothideomyceta;leotiomyceta;saccharomyceta;Opisthokonta;cellular organisms;root	TCATCGAATCTTTGAACGCACATTGCGCTCCCTGGTATTCCGGGGAGCATGCCTGTTCGAGCGTCATTATCAACCATCAAGCACTGCTTGGCATTGGATGCCGTCCCTAGTGGACGCGTCTTAAACCCTTTGGCGGCGGTTACATACCTCAAGCGTAGTAGAAATTCTTAGCTTTCTAGGTTGTGGCTGCTTTGCCTCGAGAACATCTCACCTCAAGGTTGACCTCGGATCAGGTAGGGATACCCGCTGAACTTAAGC
52ff6fde0d5bf0c69f09251e35dea41d	1750907	species	Lichenostigmatales sp. A930					Lichenostigmatales sp. A930									Lichenostigmatales			Arthoniomycetes	Pezizomycotina	Ascomycota	Fungi	Eukaryota	unclassified Lichenostigmatales;dothideomyceta;leotiomyceta;saccharomyceta;Opisthokonta;cellular organisms;root	TCATCGAATCTTTGAACGCACATTGCGCTCCCTGGTATTCCGGGGAGCATGCCTGTTCGAGCGTCATTATCAACCATCAAGCCCGGCTTGGTATTGGGCCTCGTCCCCCGGACGGGCCCTAATGACTTCGGCGGTGGTGTCGAACCTCAGGCGTAGTAGAATATAGCTTGTTAGGCTTCGGCGTCGCTCGGCCACGAGAAATCATCACCTCAAGGTTGACCTCGGATCAGGTAGGGATACCCGCTGAACTTAAGCATA
eafdc99b548c05330122cf4a71157753	1750907	species	Lichenostigmatales sp. A930					Lichenostigmatales sp. A930									Lichenostigmatales			Arthoniomycetes	Pezizomycotina	Ascomycota	Fungi	Eukaryota	unclassified Lichenostigmatales;dothideomyceta;leotiomyceta;saccharomyceta;Opisthokonta;cellular organisms;root	TCATCGAATCTTTGAACGCACATTGCGCTCCCTGGTATTCCGGGGAGCATGCCTGTTCGAGCGTCATTATCAACCATCAAGCTCTGCTTGGTATTGGGTGTCGTCCATGCGGACGTGCCTTAAACGCCTCGGCGGCGGTTCCAAACCTCAAGCGTAGTAAACTTTATTTAGCTTTTTAGGGTTGGGATCGTTTGGCCTCGAGAAACTCTCATCTTAAGGTTGACCTCGGATCAGGTAGGGATACCCGCTGAACTTAAG
f9de92896dc2a69a9d2a2dd59a535388	1750907	species	Lichenostigmatales sp. A930					Lichenostigmatales sp. A930									Lichenostigmatales			Arthoniomycetes	Pezizomycotina	Ascomycota	Fungi	Eukaryota	unclassified Lichenostigmatales;dothideomyceta;leotiomyceta;saccharomyceta;Opisthokonta;cellular organisms;root	TCATCGAATCTTTGAACGCACATTGCGCTCCCTGGTATTCCGGGGAGCATGCCTGTTCGAGCGTCATTATCAACCATCAAGCACTGCTTGGCATTGGATGCCGTCCCCCGTGGACGCTTCTTAAACCCTTTGGCGGCGGTTACATACCTCAAGCGTAGTAGAAATTCTTAGCTTTCTAGGTTGTGGCTGCTTTGCCTCGAGAACATCTCACCTCAAGGTTGACCTCGGATCAGGTAGGGATACCCGCTGAACTTAAGC
84e441df76bd52d9d625db44bc5b6e26	1750907	species	Lichenostigmatales sp. A930					Lichenostigmatales sp. A930									Lichenostigmatales			Arthoniomycetes	Pezizomycotina	Ascomycota	Fungi	Eukaryota	unclassified Lichenostigmatales;dothideomyceta;leotiomyceta;saccharomyceta;Opisthokonta;cellular organisms;root	TCATCGAATCTTTGAACGCACATTGCGCTCCCTGGTATTCCGGGGAGCATGCCTGTTCGAGCGTCATTATCAACCGTCAAGCTTGGCTTGCTATTGGGCGTCGCCCCCTCGCGGGACGTGCCTCAAACGCCTCGGCGGCGGTTCCAAACCTCAAGCGTAGTAGAATTTCTTAGCTTTCTAGGGATGGAGCCGTTCGCGCCACGAGAACACCTCACACCTAAAGGTTGACCTCGGATCAGGTAGGGATACCCGCTGAAC
11e94e8f45e249ba7e4332d949662229	1750907	species	Lichenostigmatales sp. A930					Lichenostigmatales sp. A930									Lichenostigmatales			Arthoniomycetes	Pezizomycotina	Ascomycota	Fungi	Eukaryota	unclassified Lichenostigmatales;dothideomyceta;leotiomyceta;saccharomyceta;Opisthokonta;cellular organisms;root	TCATCGAATCTTTGAACGCACATTGCGCTCCCTGGTATTCCGGGGAGCATGCCTGTTCGAGCGTCATTATCAACCATCAAGCGCTGCTTGGCATTGGACGTCGTCCCTTGTGGACGCGTCTTAAACCCTTTGGCGGTGGTTGCAAACCTCAAGCGTAGTAGAAATTCTTAGCTTTTTAGGGTTGTGGCTGCTTCGCCTCGAGAACATCTCACCTCAAGGTTGACCTCGGATCAGGTAGGGATACCCGCTGAACTTAAG
4ab3d19de645f6f45a7fd550bd65e766	1750907	species	Lichenostigmatales sp. A930					Lichenostigmatales sp. A930									Lichenostigmatales			Arthoniomycetes	Pezizomycotina	Ascomycota	Fungi	Eukaryota	unclassified Lichenostigmatales;dothideomyceta;leotiomyceta;saccharomyceta;Opisthokonta;cellular organisms;root	TCATCGAATCTTTGAACGCACATTGCGCTCCCTGGTATTCCGGGGAGCATGCCTGTTCGAGCGTCATTATCAACCATCAAGCCCAGCTTGGTATTGGGCGTCGTCCCCCCAAAGGGACGCGCTCTAAAGGCTTCGGCGGCGGTAGTAAACCACTAGCGTAGTAGAATACACTCGTTGGTTTGGGACTGTTTGCCTCGAGAAACCCTCACTTTAAGGTTGACCTCGGATCAGGTAGGGATACCCGCTGAACTTAAGCAT
51af86dca516dca8c9aca3a68ad83696	1750907	species	Lichenostigmatales sp. A930					Lichenostigmatales sp. A930									Lichenostigmatales			Arthoniomycetes	Pezizomycotina	Ascomycota	Fungi	Eukaryota	unclassified Lichenostigmatales;dothideomyceta;leotiomyceta;saccharomyceta;Opisthokonta;cellular organisms;root	TCATCGAATCTTTGAACGCACATTGCGCTCCCTGGTATTCCGGGGAGCATGCCTGTTCGAGCGTCATTATCAACCATCAAGCACTGCTTGGCATTGGATGCCGTCCCCCGTGGACGCGTCTTAAACCCTTTGGCGGCGGTTACATACCTCAAGCGTAGTAGAAATTCTTAGCTTTCTAGGTTGTGGCTGCTTTGCCTCGAGAACATCTCACCTCAAGGTTGACCTCGGATCAGGTAGGGATACCCGCTGAACTTAAGC
054abb7ffdcf7bfa7d4605003b46d315	1750907	species	Lichenostigmatales sp. A930					Lichenostigmatales sp. A930									Lichenostigmatales			Arthoniomycetes	Pezizomycotina	Ascomycota	Fungi	Eukaryota	unclassified Lichenostigmatales;dothideomyceta;leotiomyceta;saccharomyceta;Opisthokonta;cellular organisms;root	TCATCGAATCTTTGAACGCACATTGCGCTCCCTGGTATTCCGGGGAGCATGCCTGTTCGAGCGTCATTATCAACCATCAAGCCTGGCTTGCTATTGGGTGTCGTCCCTAGTGGACGTGCCTTAAACGCCTCGGCGGCGGTTTCAAACCTCAAGCGTAGTAGAATCTTTAGCTTTTTAGGGTTGGGACCGTTCGGCCTCGAGAACACATCATCTTACGGTTGACCTCGGATCAGGTAGGGATACCCGCTGAACTTAAGC
1d38e16af4bce9a8a672172ae3e7553a	1750907	species	Lichenostigmatales sp. A930					Lichenostigmatales sp. A930									Lichenostigmatales			Arthoniomycetes	Pezizomycotina	Ascomycota	Fungi	Eukaryota	unclassified Lichenostigmatales;dothideomyceta;leotiomyceta;saccharomyceta;Opisthokonta;cellular organisms;root	TCATCGAATCTTTGAACGCACATTGCGCTCCCTGGTATTCCGGGGAGCATGCCTGTTCGAGCGTCATTATCAACCATCAAGCTCTGCTTAGTATTGGGCGTCGTCTCCTCGTGGACGTGCCTTGAACGCCTCGGCGGCGGTTCCAAACCTCAAGCGTAGTAGAATCTTTTATTTAGCTTTCTAGGTTTGGAGTCGCTCTGCCTCGAGAACACCACATACCTCAAGGTTGACCTCGGATCAGGTAGGGATACCCGCTGA
370b0fa2dd2ac2f08a3fdad0bb881bf3	1750907	species	Lichenostigmatales sp. A930					Lichenostigmatales sp. A930									Lichenostigmatales			Arthoniomycetes	Pezizomycotina	Ascomycota	Fungi	Eukaryota	unclassified Lichenostigmatales;dothideomyceta;leotiomyceta;saccharomyceta;Opisthokonta;cellular organisms;root	TCATCGAATCTTTGAACGCACATTGCGCTCCCTGGTATTCCGGGGAGCATGCCTGTTCGAGCGTCATTATCAACCATCAAGCACTGCTTGGCATTGGACGCCGTCCCCCGCGGACGCGTCTTAAACCCTTTGGCGGCGGTTACATACCTCAAGCGTAGTAGAAATTCTTAGCTTTCTAGGTTGTGGCTGCTTTGCCTCGAGAACATTTCACCTCAAGGTTGACCTCGGATCAGGTAGGGATACCCGCTGAACTTAAGC
dd5764b6d46a9908e7b25a8ad4945baf	1750907	species	Lichenostigmatales sp. A930					Lichenostigmatales sp. A930									Lichenostigmatales			Arthoniomycetes	Pezizomycotina	Ascomycota	Fungi	Eukaryota	unclassified Lichenostigmatales;dothideomyceta;leotiomyceta;saccharomyceta;Opisthokonta;cellular organisms;root	TCATCGAATCTTTGAACGCACATTGCGCTCCCTGGTATTCCGGGGAGCATGCCTGTTCGAGCGTCATTATCAACCATCAAGCACTGCTTAGTATTGGGCCTCGTCCCCTCAAGGACGTGCCTTAAACGCCTCGGCGGCGGTTCCAAACCTCAAGCGTAGTAGAATATCTTATTTAGCTTTCTAGGGTTGGAGTCGCTTCGCCTCGAGAACACCACACCTCAAGGTTGACCTCGGATCAGGTAGGGATACCCGCTGAAC
f6c2384552531c806526102265aa89be	1750907	species	Lichenostigmatales sp. A930					Lichenostigmatales sp. A930									Lichenostigmatales			Arthoniomycetes	Pezizomycotina	Ascomycota	Fungi	Eukaryota	unclassified Lichenostigmatales;dothideomyceta;leotiomyceta;saccharomyceta;Opisthokonta;cellular organisms;root	TCATCGAATCTTTGAACGCACATTGCGCTCCCTGGTATTCCGGGGAGCATGCCTGTTCGAGCGTCATTATCAACCATCAAGCCCAGCTTGGTATTGGGCGTCGTCCCCCCAAAGGGACGCGCTCTAAAGGCTTTGGCGGCGGTAGTAAACCACTAGGGTAGTAGAATACACTTGTTGGTTTGGGACTGTTTGCCTCGAGAAACCCTCACTTTAAGGTTGACCTCGGATCAGGTAGGGATACCCGCTGAACTTAAGCAT
b16a41135e28cac5fdaeeb2989020d91	1750907	species	Lichenostigmatales sp. A930					Lichenostigmatales sp. A930									Lichenostigmatales			Arthoniomycetes	Pezizomycotina	Ascomycota	Fungi	Eukaryota	unclassified Lichenostigmatales;dothideomyceta;leotiomyceta;saccharomyceta;Opisthokonta;cellular organisms;root	TCATCGAATCTTTGAACGCACATTGCGCTCCCTGGTATTCCGGGGAGCATGCCTGTTCGAGCGTCATTATCAACCATCAAGCCCAGCTTGGTATTGGGCGTCGTCCCCCCAAAGGGACGCGCTCTAAAGGCTTTGGCGGCGGTAGTAAACCACTAGCGTAGTAGAATACACTCGTTGGTTTGGGACTGTTTGCCTCGAGAAACCCTCACTTTAAGGTTGACCTCGGATCAGGTAGGGATACCCGCTGAACTTAAGCAT
59368e8ce56d4016d50a7ac2f87350c1	1750907	species	Lichenostigmatales sp. A930					Lichenostigmatales sp. A930									Lichenostigmatales			Arthoniomycetes	Pezizomycotina	Ascomycota	Fungi	Eukaryota	unclassified Lichenostigmatales;dothideomyceta;leotiomyceta;saccharomyceta;Opisthokonta;cellular organisms;root	TCATCGAATCTTTGAACGCACATTGCGCTCCCTGGTATTCCGGGGAGCATGCCTGTTCGAGCGTCATTATCAACCATCAAGCCCTGCTTGGTATTGGGTCTCGTCCCTCCGGACGTGCCTTAAACGCCTCGGCGGCGGTACATAACCACAAGCGTAGTAGAATCTTTATTTAGCTTTCTTGGTTTTGGGCCGTTTCTCGCCTCGAGAACCCTCTTACCTCAAGGTTGACCTCGGATCAGGTAGGGATACCCGCTGAAC
bbe5626cdc8cbb6aee78672221de38f1	1750907	species	Lichenostigmatales sp. A930					Lichenostigmatales sp. A930									Lichenostigmatales			Arthoniomycetes	Pezizomycotina	Ascomycota	Fungi	Eukaryota	unclassified Lichenostigmatales;dothideomyceta;leotiomyceta;saccharomyceta;Opisthokonta;cellular organisms;root	TCATCGAATCTTTGAACGCACATTGCGCTCCCTGGTATTCCGGGGAGCATGCCTGTTCGAGCGTCATTATCAACCATCAAGCTCTGCTTAGTATTGGGCGTCGTCCCCCGTGGACGTGCCTTAAACCCCTCGGCGGCGGTTCCAAACCTCAAGCGTAGTAGAATATCTTATTTAGCTTTCTAGGTTTGGGGCCGCTCTGCCTCTAGACACCATTTACCTCAAGGTTGACCTCGGATCAGGTAGGGATACCCGCTGAAC
7ad32179ef0f3fb6dd3dae6020a26bf8	1750907	species	Lichenostigmatales sp. A930					Lichenostigmatales sp. A930									Lichenostigmatales			Arthoniomycetes	Pezizomycotina	Ascomycota	Fungi	Eukaryota	unclassified Lichenostigmatales;dothideomyceta;leotiomyceta;saccharomyceta;Opisthokonta;cellular organisms;root	TCATCGAATCTTTGAACGCACATTGCGCTCCCTGGTATTCCGGGGAGCATGCCTGTTCGAGCGTCATTATCAACCATCAAGCACTGCTTAGTATTGGGCGTCGTCCCCCCGTGGACGTGCCTTAAACCCCTCGGCGGTGGTTCCAAACCTCAAGCGTAGTAGAATATCTTATTTAGCTTTCTAGGTTTGGGGCTGCTCTGCCTCTAGACACCATTTACCTCAAGGTTGACCTCGGATCAGGTAGGGATACCCGCTGAA
fa1bd1f53a427d730917194387490eec	1750907	species	Lichenostigmatales sp. A930					Lichenostigmatales sp. A930									Lichenostigmatales			Arthoniomycetes	Pezizomycotina	Ascomycota	Fungi	Eukaryota	unclassified Lichenostigmatales;dothideomyceta;leotiomyceta;saccharomyceta;Opisthokonta;cellular organisms;root	TCATCGAATCTTTGAACGCACATTGCGCTCCCTGGTATTCCGGGGAGCATGCCTGTTCGAGCGTCATTATCAACCATCAAGCACTGCTTAGTATTGGGCCTCGTCCCCTCAAGGACGTGCCTTAAACGCCTCGGCGGCGGTTCCAAACCTCAAGCGTAGTAGAATATCTTATTTAGCTTTCTAGGGTTGGAGTCGCTTCGCCTCGAGAATACCACACCTCAAGGTTGACCTCGGATCAGGTAGGGATACCCGCTGAAC
2dd83ab625a5fd9bd08a1988a2344ed5	1750907	species	Lichenostigmatales sp. A930					Lichenostigmatales sp. A930									Lichenostigmatales			Arthoniomycetes	Pezizomycotina	Ascomycota	Fungi	Eukaryota	unclassified Lichenostigmatales;dothideomyceta;leotiomyceta;saccharomyceta;Opisthokonta;cellular organisms;root	TCATCGAATCTTTGAACGCACATTGCGCTCCCTGGTATTCCGGGGAGCATGCCTGTTCGAGCGTCATTATCAACCATCAAGCACTGCTTGGCATTGGATGCCGTCCCCTGTGGACGCGTCTTAAACCCTTTGGCGGCGGTTACATACCTCAAGCGTAGTAGAAATTCTTAGCTTTCTAGGTTGTGGCTGCCTTGCCTCGAGAACATCTCACCTCAAGGTTGACCTCGGATCAGGTAGGGATACCCGCTGAACTTAAGC
854122e51f4ada72df14d63835786caf	1750907	species	Lichenostigmatales sp. A930					Lichenostigmatales sp. A930									Lichenostigmatales			Arthoniomycetes	Pezizomycotina	Ascomycota	Fungi	Eukaryota	unclassified Lichenostigmatales;dothideomyceta;leotiomyceta;saccharomyceta;Opisthokonta;cellular organisms;root	TCATCGAATCTTTGAACGCACATTGCGCTCCCTGGTATTCCGGGGAGCATGCCTGTTCGAGCGTCATTATCAACCATCAAGCACTGCTTGGCATTGGACGTCGTCCCACGCGGACGCGTCTTAAACCCTTTGGCGGCGGTTACATACCTCAAGCGTAGTAGAAATTCTTAGCTTTCTAGGTTGTGGCTGCTCTGCCTCGAGAACATCTCACCTCAAGGTTGACCTCGGATCAGGTAGGGATACCCGCTGAACTTAAGC
169f2db198896fef95d395dc0ebeb54b	1750907	species	Lichenostigmatales sp. A930					Lichenostigmatales sp. A930									Lichenostigmatales			Arthoniomycetes	Pezizomycotina	Ascomycota	Fungi	Eukaryota	unclassified Lichenostigmatales;dothideomyceta;leotiomyceta;saccharomyceta;Opisthokonta;cellular organisms;root	TCATCGAATCTTTGAACGCACATTGCGCTCCCTGGTATTCCGGGGAGCATGCCTGTTCGAGCGTCATTATCAACCATCAAGCACTGCTTGGCATTGGACGTCGTCCCTCGTGGACGCGTCTTAAACCCTTTGGCGGCGGTTGCAAACCTCAAGCGTAGTAGAAATTCTTAGCTTTCTAGGGTTGTGGCTGCTTTGCCTCGAGAACATCTCACCTCAAGGTTGACCTCGGATCAGGTAGGGATACCCGCTGAACTTAAG
ae6c9c2c1e6fd8eacc487be013e17cc5	1750907	species	Lichenostigmatales sp. A930					Lichenostigmatales sp. A930									Lichenostigmatales			Arthoniomycetes	Pezizomycotina	Ascomycota	Fungi	Eukaryota	unclassified Lichenostigmatales;dothideomyceta;leotiomyceta;saccharomyceta;Opisthokonta;cellular organisms;root	TCATCGAATCTTTGAACGCACATTGCGCTCCCTGGTATTCCGGGGAGCATGCCTGTTCGAGCGTCATTATCAACCATCAAGCACTGCTTAGTATTGGGCGTCGTCTCCCTGTGGACGTGCCTTAAACGCCTCGGCGGCGGTTTCAAACCTCAAGCGTAGTAGAATATCTTATTTTAGCTTTCTAGGTTTGGGGCCGCTCTGCCTCTAGACACCATTTACCTCAAGGTTGACCTCGGATCAGGTAGGGATACCCGCTGA
fea9d90ab9753bc21f2a603adad4104d	1750907	species	Lichenostigmatales sp. A930					Lichenostigmatales sp. A930									Lichenostigmatales			Arthoniomycetes	Pezizomycotina	Ascomycota	Fungi	Eukaryota	unclassified Lichenostigmatales;dothideomyceta;leotiomyceta;saccharomyceta;Opisthokonta;cellular organisms;root	TCATCGAATCTTTGAACGCACATTGCGCTCCCTGGTATTCCGGGGAGCATGCCTGTTCGAGCGTCATTATCAACCATCAAGCACTGCTTGGCATTGGACGCCGTCCCACGCGGACGCGTCTTAAACCCTTTGGCGGCGGTTACATACCTCAAGCGTAGTAGAAATTCTTAGCTTTTTAGGTTGTGGCTGCTTTGCCTCGAGAACATCTCACCTCAAGGTTGACCTCGGATCAGGTAGGGATACCCGCTGAACTTAAGC
1e9e06a99274868c81bb6cbfa8fe5468	1750907	species	Lichenostigmatales sp. A930					Lichenostigmatales sp. A930									Lichenostigmatales			Arthoniomycetes	Pezizomycotina	Ascomycota	Fungi	Eukaryota	unclassified Lichenostigmatales;dothideomyceta;leotiomyceta;saccharomyceta;Opisthokonta;cellular organisms;root	TCATCGAATCTTTGAACGCACATTGCGCTCCCTGGTATTCCGGGGAGCATGCCTGTTCGAGCGTCATTATCAACCATCAAGCCCAGCTTGGTATTGGGTGCCGTCCCCCACGGGACGCGCTCTAAAGGCTTTGGCGGCGGTAGTAAACCACTAGCGTAGTAGAATACACTCGTTGGTTTGGTGCTGTTTGCCTCGAGAAACCCTCATCTTTAAGGTTGACCTCGGATCAGGTAGGGATACCCGCTGAACTTAAGCATA
b919b1e19420ec73b2d88f119362f717	1750907	species	Lichenostigmatales sp. A930					Lichenostigmatales sp. A930									Lichenostigmatales			Arthoniomycetes	Pezizomycotina	Ascomycota	Fungi	Eukaryota	unclassified Lichenostigmatales;dothideomyceta;leotiomyceta;saccharomyceta;Opisthokonta;cellular organisms;root	TCATCGAATCTTTGAACGCACATTGCGCTCCCTGGTATTCCGGGGAGCATGCCTGTTCGAGCGTCATTATCAACCATCAAGCACTGCTTGGCATTGGATGTCGTCCCTAGTGGACGCGTCTTAAACCCTTTGGCGGCGGTTACATACCTCAAGCGTAGTAGAAATTCTTAGCTTTCTAGGTTGTGGCTGCTTTGCCTCGAGAACATCTCACCTCAAGGTTGACCTCGGATCAGGTAGGGATACCCGCTGAACTTAAGC
ab813de9f9bab03c21836d013ef28e7f	1750907	species	Lichenostigmatales sp. A930					Lichenostigmatales sp. A930									Lichenostigmatales			Arthoniomycetes	Pezizomycotina	Ascomycota	Fungi	Eukaryota	unclassified Lichenostigmatales;dothideomyceta;leotiomyceta;saccharomyceta;Opisthokonta;cellular organisms;root	TCATCGAATCTTTGAACGCACATTGCGCTCCCTGGTATTCCGGGGAGCATGCCTGTTCGAGCGTCATTATCAACCATCAAGCACTGCTTGGCATTGGATGCCGTCCCCCGTGGACGCTTCTTAAACCTTTTGGCGGCGGTTACATACCTCAAGCGTAGTAGAAATTCTTAGCTTTCTAGGTTGTGGCTGCTTTGCCTCGAGAACATCTCACCTCAAGGTTGACCTCGGATCAGGTAGGGATACCCGCTGAACTTAAGC
95817e7b92be09bb2aa669a115f67aaa	1750907	species	Lichenostigmatales sp. A930					Lichenostigmatales sp. A930									Lichenostigmatales			Arthoniomycetes	Pezizomycotina	Ascomycota	Fungi	Eukaryota	unclassified Lichenostigmatales;dothideomyceta;leotiomyceta;saccharomyceta;Opisthokonta;cellular organisms;root	TCATCGAATCTTTGAACGCACATTGCGCTCCCTGGTATTCCGGGGAGCATGCCTGTTCGAGCGTCATTATCAACCATCAAGCCCAGCTTGGTATTGGGTGTCGTCCCCCGTGGACGCGCTCTAAAGCCTTTGGCGGCGGTTGCAAACCTCAAGCGTAGTAGAATCTCCAGCTTTTTAGGTTGTAGCTGTCGGCCTCTAGACCCCATCACCTCAAGGTTGACCTCGGATCAGGTAGGGATACCCGCTGAACTTAAGCAT
c6a6783034d6aefede5977951414f7a5	1750907	species	Lichenostigmatales sp. A930					Lichenostigmatales sp. A930									Lichenostigmatales			Arthoniomycetes	Pezizomycotina	Ascomycota	Fungi	Eukaryota	unclassified Lichenostigmatales;dothideomyceta;leotiomyceta;saccharomyceta;Opisthokonta;cellular organisms;root	TCATCGAATCTTTGAACGCACATTGCGCTCCCTGGTATTCCGGGGAGCATGCCTGTTCGAGCGTCATTATCAACCATCAAGCACTGCTTGGCATTGGACGCCGTCCCACGCGGACGCGTCTTAAACCCTTTGGCGGCGGTTACATACCTCAAGCGTAGTAGAAATTCTTAGCTTTTTAGGTTGTGGCTGCTCTGCCTCGAGAACATCTCACCTCAAGGTTGACCTCGGATCAGGTAGGGATACCCGCTGAACTTAAGC
5ea209f94f3ccd295dbb2653bee42543	1750907	species	Lichenostigmatales sp. A930					Lichenostigmatales sp. A930									Lichenostigmatales			Arthoniomycetes	Pezizomycotina	Ascomycota	Fungi	Eukaryota	unclassified Lichenostigmatales;dothideomyceta;leotiomyceta;saccharomyceta;Opisthokonta;cellular organisms;root	TCATCGAATCTTTGAACGCACATTGCGCTCCCTGGTATTCCGGGGAGCATGCCTGTTCGAGCGTCATTATCAACCATCAAGCACTGCTTGGCATTGGACGTCGTCCCCCGCGGACGCGTCTTAAACCCTTTGGCGGCGGTTGCAAACCTCAAGCGTAGTAGAAATTCTTAGCTTTCTAGGGTTGCGGCTGCTTTGCCTCGAGAACATCTCACCTCAAGGTTGACCTCGGATCAGGTAGGGATACCCGCTGAACTTAAG
010b32f32ff6ba6627d127f4e2240eda	1750907	species	Lichenostigmatales sp. A930					Lichenostigmatales sp. A930									Lichenostigmatales			Arthoniomycetes	Pezizomycotina	Ascomycota	Fungi	Eukaryota	unclassified Lichenostigmatales;dothideomyceta;leotiomyceta;saccharomyceta;Opisthokonta;cellular organisms;root	TCATCGAATCTTTGAACGCACATTGCGCTCCCTGGTATTCCGGGGAGCATGCCTGTTCGAGCGTCATTATCAACCATCAAGCTTGGCTTGCTATTGGGCGTCGTCCCCTCGCGGGACGTGCCTCAAACGCCTCGGCGGCGGTTCCAAACCTCAAGCGTAGTAGAATTTCTTAGCTTTCTAGGGTTGGAGCCGTTCGGCCACGAGAACACCTCACACCTAAAGGTTGACCTCGGATCAGGTAGGGATACCCGCTGAACT
b44ed9180c5e829e6664934e246c66a0	147541	class	Dothideomycetes																	Dothideomycetes	Pezizomycotina	Ascomycota	Fungi	Eukaryota	dothideomyceta;leotiomyceta;saccharomyceta;Opisthokonta;cellular organisms;root	TCATCGAATCTTTGAACGCACATTGCGCCCCTTGGTATTCCATGGGGCATGCCTGTTCGAGCGTCATTTGTACCCTCAAGCTTTGCTTGGTGTTGGGCGTTTTGTCCCGCGTTTGCGTGTGGACTCGCCTTAAAGCGATTGGCAGCCGGCATATTGGCCTTGGAGCGCAGCACAATTTGCGTTTCTAGTCATGAATGTTGGCGTCCATTAAGCCTATAACATTTGCTCTTGACCTCGGATCAGGTAGGGATACCCGCT
9fd6ebe0a4dc60f1f5a0d724b80f199f	147541	class	Dothideomycetes																	Dothideomycetes	Pezizomycotina	Ascomycota	Fungi	Eukaryota	dothideomyceta;leotiomyceta;saccharomyceta;Opisthokonta;cellular organisms;root	TCATCGAATCTTTGAACGCACATTGCGCCCCCTGGCATTCCGGGGGGCATGCCTGTTCGAGCGTCATTACACCACTCAAGCCTGGCTTGGTATTGGGCGATGCGGCCTCCGCACGCCTCAATTTCACCGGCTGGACGGACCGAATCTCAGCGTTGTGGTAAACCAAAATCGCTGGCGAGACGGGACGGCCAGGCCGTTAAACCCCTTCTCTAAGGTTGACCTCGGATCAGGTAGGGATACCCGCTGAACTTAAGCATA
aa37bd274b3cd4d7963e6e2ec86dfb83	147541	class	Dothideomycetes																	Dothideomycetes	Pezizomycotina	Ascomycota	Fungi	Eukaryota	dothideomyceta;leotiomyceta;saccharomyceta;Opisthokonta;cellular organisms;root	TCATCGAATCTTTGAACGCACATTGCGCCCTTCGGTATTCCGGGGGGCATGCCTGTTCGAGCGTCATTTCACCACTCCAGCCTCGCTGGGCCTTGGGCGCCGCCGCGTCGGCGCGCCCCAATGTCTCCGGCCGAGCCGTCCGTCTCAAAGCGTTGTGGCAACCCAAATCGCTTGCGGGACCGGGCGGGTCGATGCCGTCAAACACCCCACACAAGGTTGACCTCGGATCAGGTAGGGATACCCGCTGAACTTAAGCAT
530eeba4e4e238bb0229c3a23bf2c68b	147541	class	Dothideomycetes																	Dothideomycetes	Pezizomycotina	Ascomycota	Fungi	Eukaryota	dothideomyceta;leotiomyceta;saccharomyceta;Opisthokonta;cellular organisms;root	TCATCGAATCTTTGAACGCACATTGCGCCCTTTGGTATTCCTTAGGGCATGCCTGTTCGAGCGTCATTTAAACCTTCAAGCCTAGCTTGGTGTTGGGTACCTGCCTAGTTTCTAGGCTTACCTCAAAGATATTGGCAGCTTGTCCACCCGCTTTCGGCGCAGCACAATTGCGCCTTGGTCGGTGAGCAAGGTCCCAGAAGCCAACTTTTATCTTGACCTCGGATCAGGTAGGGATACCCGCTGAACTTAAGCATATCA
b70ffd5dbb50f0da18dea57324b0dada	147541	class	Dothideomycetes																	Dothideomycetes	Pezizomycotina	Ascomycota	Fungi	Eukaryota	dothideomyceta;leotiomyceta;saccharomyceta;Opisthokonta;cellular organisms;root	TCATCGAATCTTTGAACGCACATTGCGCCCTTTGGTATTCCTTAGGGCATGCCTGTTCGAGCGTCATCTAACCCCTCAAGCGCAGCTTGATGTTGGGCGCTTGTCCCGCCCCCGCGCGCGGACTCGCCTCGAAGACATTGGCGGCCTGTGTATTGGCTACGAGCGCAGCAGACCGCGCCTCGTCCCCTCTCGCGCGGGCACCCAGGAAGCGTGACCCCCAAATCTTCGACCTCGGATCAGGTAGGGATACCCGCTGAA
78065b72e5dfab2918e5a6f8296ffdfa	147541	class	Dothideomycetes																	Dothideomycetes	Pezizomycotina	Ascomycota	Fungi	Eukaryota	dothideomyceta;leotiomyceta;saccharomyceta;Opisthokonta;cellular organisms;root	TCATCGAATCTTTGAACGCACATTGCGCCCCTTGGTATTCCATGGGGCATGCCTGTTCGAGCGTCATCTACACCCTCAAGCTCTGCTTGGTGTTGGGCGTCTTTGTCCCGCCTCCGCGCGCGGACTCGCCCCAAATTCATTGGCAGCGGTCCTTGCCTCCTCTCGCGCAGCACATTGCGCTTCTCGAGGTGTTGCGGCCCGCGTCCAGAAAGCAATCGTTACCGTCTTTGACCTCGGATCAGGTAGGGATACCCGCTG
29131031056d92b18666c0bd5abfaeec	147541	class	Dothideomycetes																	Dothideomycetes	Pezizomycotina	Ascomycota	Fungi	Eukaryota	dothideomyceta;leotiomyceta;saccharomyceta;Opisthokonta;cellular organisms;root	TCATCGAATCTTTGAACGCACATTGCGCCCTTCGGTATTCCGGGGGGCATGCCTGTTCGAGCGTCATTTCACCACTCCAGCCTCGCTGGGCCTTGGGCGCCGCCGCGTCGGCGCGCCCCAATGTCTCCGGCCGAGCCGTCCGTCTCAAAGCGTTGTGGCAACCCAAATCGCTTGCGGGACCGGGCGGGTCGACGCCGTCAAACACCCCACACAAGGTTGACCTCGGATCAGGTAGGGATACCCGCTGAACTTAAGCAT
ee2d75ec75669219be81f92fd4a284cd	147541	class	Dothideomycetes																	Dothideomycetes	Pezizomycotina	Ascomycota	Fungi	Eukaryota	dothideomyceta;leotiomyceta;saccharomyceta;Opisthokonta;cellular organisms;root	TCATCGAATCTTTGAACGCACATTGCGCCCCTTGGTATTCCATGGGGCATGCCTGTTCGAGCGTCATTTGTACCCTCAAGCTCTGCTTGGTGTTGGGCGTTTTGTCCCGCGATCTACGCGTGGACTCGCCTTAAAGCGATTGGCAGCCGGCATATTGGCCTTGGAGTCGCAGCACATTTTTGCGCTCCTGGTCATAGTTGTTGGCGTCCATCAAGCCTATACATTTGCTCTTGACCTCGGATCAGGTAGGGATACCCG
a5d199496c2991b021d44d4ca2200128	147541	class	Dothideomycetes																	Dothideomycetes	Pezizomycotina	Ascomycota	Fungi	Eukaryota	dothideomyceta;leotiomyceta;saccharomyceta;Opisthokonta;cellular organisms;root	TCATCGAATCTTTGAACGCACATTGCGCCCTTTGGTATTCCTTAGGGCATGCCTGTTCGAGCGTCATTTAAACCTTCAAGCTAAGCTTGGTGTTGGGTGACTGTCCGCTTCACTGCGGACTCGCCTCAAAATTATTGGCGGCCGGTACATTGGCTTCGAGCGCAGCAGAAACGCGAACTCGGGCCCGTCGTATTGGCTCCCAGAAGCTATCTTCACAATTTTGACCTCGGATCAGGTAGGGATACCCGCTGAACTTAA
d2316cefc3cc0c36314196cb0049dc4e	147541	class	Dothideomycetes																	Dothideomycetes	Pezizomycotina	Ascomycota	Fungi	Eukaryota	dothideomyceta;leotiomyceta;saccharomyceta;Opisthokonta;cellular organisms;root	TCATCGAATCTTTGAACGCACATTGCGCCCTCCGGCATTCCGGGGGGCATGCCTGTTCGAGCGTCATTTCACCAGTCCAGCCTCGCTGGGTCTTGGGCGCCGCCGCGTCGGCGCGCCCCAATGTCTCCGGCTGAGCCGTCCGTCTCATAGCGTTGTGGCAACTCAACCCGCTTGCGAGATGGGACAGTTCGATGCCGCTAAACCCCCCACACAAAGGTTGACCTCGGATCAGGTAGGGATACCCGCTGAACTTAAGCA
1bff57e0c2cbf35e7f6748d6e28b7457	147541	class	Dothideomycetes																	Dothideomycetes	Pezizomycotina	Ascomycota	Fungi	Eukaryota	dothideomyceta;leotiomyceta;saccharomyceta;Opisthokonta;cellular organisms;root	TCATCGAATCTTTGAACGCACATTGCGCCCCTTGGTATTCCATGGGGCATGCTTGTTCGAGCGTCATTTGTACTCTCAAGCTTTGCTTGGTGTTGGGTGTTTGTCCTTTCCTCGCGTTTGGACTCGCCTCAAAGTTATTGGCAGCCAATGTATTGGTTTGAAGCGCAGCACAATTTGCGATTTAAGCTGGTAATCATTAGCCTCCATCAAACAATTTTAACACTTTTGACCTCGGATCAAGTAGGGATACCCGCTGAA
8a6e80c9bb293db18f6399ae05186847	147541	class	Dothideomycetes																	Dothideomycetes	Pezizomycotina	Ascomycota	Fungi	Eukaryota	dothideomyceta;leotiomyceta;saccharomyceta;Opisthokonta;cellular organisms;root	TCATCGAATCTTTGAACGCACATTGCGCCCTTTGGTATTCCTTAGGGCATGCCTGTTCGAGCGTCATTTAAACCTTCAAGCCTAGCTTGGTGTTGGGTACCTGCCTAGTTTCTAGGCTTACCTCAAAGATATTGGCAGCTTGTACACCCGCTTTCGGCGCAGCACAATTGCGCCTTGGTCGGTGAGCAAGGTCCCAGAAGCAACCTTTTATCTTGACCTCGGATCAGGTAGGGATACCCGCTGAACTTAAGCATATCA
5c783dc15f713d42fc5ae2e4489c8d83	147541	class	Dothideomycetes																	Dothideomycetes	Pezizomycotina	Ascomycota	Fungi	Eukaryota	dothideomyceta;leotiomyceta;saccharomyceta;Opisthokonta;cellular organisms;root	TCATCGAATCTTTGAACGCACATTGCGCCCCTTGGCATTCCGAGGGGCATGCCTGTTCGAGCGTCATTACACCACTCAAGCCTGGCTTGGTATTGGGCGACGGGGCCTCCCCGCGCCTTAATTTCACCGGCTGGACGGACCGAATCTCAGCGTTGTGGTTAAACAAATTCGCTGGCGAGACGGGACGGCCACGCCGTTAAACCCTTTCTCTAAGGTTGACCTCGGATCAGGTAGGGATACCCGCTGAACTTAAGCATA
8f3cc7c433bdd3567bf28946f4ea9d15	147541	class	Dothideomycetes																	Dothideomycetes	Pezizomycotina	Ascomycota	Fungi	Eukaryota	dothideomyceta;leotiomyceta;saccharomyceta;Opisthokonta;cellular organisms;root	TCATCGAATCTTTGAACGCACATTGCGCCCTTTGGTATTCCGAAGGGCATGCCTGTTCGAGCGTCATTACACCCCTCAAGCTCTGCTTGGTATTGGGCCTTCGTCCGCCAGTGACGGGCCTCAAAATCCTCGGCGGCGGCGCCCGGCTTTGAGCGTAGTAGAATTTCTCGTCTCGCTTTGAAGGCCCGTGGCGTCTGCTTGCCGGACGACCCCCCAATCTTTCTTCTAAGGTTGACCTCGGATCAGGTAGGGATACCC
7da3a84f93e5d70ea1ddf85fb1b7ab5a	147541	class	Dothideomycetes																	Dothideomycetes	Pezizomycotina	Ascomycota	Fungi	Eukaryota	dothideomyceta;leotiomyceta;saccharomyceta;Opisthokonta;cellular organisms;root	TCATCGAATCTTTGAACGCACATTGCGCCCCTTGGTATTCCGAGGGGCATGCCTGTTCGAGCGTCATTACACCACTCAAGCCTGGCTTGGTATTGGGCGCCGCGGTCCGCCGCGCGCCTCAATGTTTCCGGCTGAGCCGTACCGTCTCTAAGCGTTGTGGTTTAATCAATCCGCTTGCGAGTCGGTCGGGTCGCGCCGTTAAACCCCCCATCAAAGGTTGACCTCGGATCAGGTAGGAATACCCGCTGAACTTAAGCA
999b127df1d853b4c84f31c453f6e7aa	147541	class	Dothideomycetes																	Dothideomycetes	Pezizomycotina	Ascomycota	Fungi	Eukaryota	dothideomyceta;leotiomyceta;saccharomyceta;Opisthokonta;cellular organisms;root	TCATCGAATCTTTGAACGCACATTGCCCCCCTCGGTATTCCGTGGGGGGTGCCTGTTCGAGCGTCATTTGTACCCTCAAGCATTGCTTGGTGTTGGGTGATTGTCCTATTTAGGACTCGCCTTAAATAAATTGGCAGCTGGTATTCTGGTTTCAAGCGTAGCACAATTACGTTTTTCTCAAGAGCGCCCGCATCCACAAAGTACATTATCACGTTTGACCTCGGATCAGGTAGGGATACCCGCTGAACTTAAGCATAT
5c4e47bf7d82fbebf58a853ca9a80eda	147541	class	Dothideomycetes																	Dothideomycetes	Pezizomycotina	Ascomycota	Fungi	Eukaryota	dothideomyceta;leotiomyceta;saccharomyceta;Opisthokonta;cellular organisms;root	TCATCGAATCTTTGAACGCACATTGCCCCCCTCGGTATTCCGTGGGGGATGCCTGTTCGAGCGTCATTTGTACCCTCAAGCATTGCTTGGTGTTGGGTGATTGTCCTATTTAGGACTCGCCTTAAATAAATTGGCAGCTGGTATTCTGGTTTCAAGCGTAGCACAATTACGTTTTTCTCAAGAGCGCCCGCATCCACAAAGTACATTATCACGTTTGACCTCGGATCAGGTAGGGATACCCGCTGAACTTAAGCATAT
04402bfebbd1e01ba99239c4a30083e1	147541	class	Dothideomycetes																	Dothideomycetes	Pezizomycotina	Ascomycota	Fungi	Eukaryota	dothideomyceta;leotiomyceta;saccharomyceta;Opisthokonta;cellular organisms;root	TCATCGAATCTTTGAACGCACATTGCGCCCCCTGGCATTCCGGGGGGCATGCCTGTTCGAGCGTCATTACACCACTCAAGCCTGGCTTGGTATTGGGCGACGGGGCCACCCCCGCGCCTTAAAGTGACCGGCTGGACGGACCGTATCTCAGCGTTGTGGCACTCCAATGTCGCTGGCGAGACGGGCCCTCCGTGCCGTTAAACCCCCACTATCACAGGTTGACCTCGGATCAGGTAGGGATACCCGCTGAACTTAAGC
04ea4d0130d7977db8f249076d59bf63	147541	class	Dothideomycetes																	Dothideomycetes	Pezizomycotina	Ascomycota	Fungi	Eukaryota	dothideomyceta;leotiomyceta;saccharomyceta;Opisthokonta;cellular organisms;root	TCATCGAATCTTTGAACGCACATTGCGCCCTTTGGTATTCCTTAGGGCATGCCTGTTCGAGCGTCATCTAACCCCTCAAGCACCGCTTGATGATGGGCGCCTGTCCTGCCTCCGCGCTGCGACTCGCCCCGAATACATTGGCGGCCTGTGTACTGGCTTCGAGCGCAGCAAATCGCGCCTCGTCCCCTCCCGCGCAGGTGTCCACAAAGCACCCCCATTATTTCGACCTCGGATCAGGTAGGGATACCCGCTGAACTT
c55b13a391607aa9484c07b46451c136	147541	class	Dothideomycetes																	Dothideomycetes	Pezizomycotina	Ascomycota	Fungi	Eukaryota	dothideomyceta;leotiomyceta;saccharomyceta;Opisthokonta;cellular organisms;root	TCATCGAATCTTTGAACGCACATTGCGCCCCTCGGTATTCCGTGGGGCATGCTTATTTGAGCGTCATTTAACCCCTCAAGCCTCGCTTGGTGTTGGGCGTCTGTCTTGCCGTTGTGCATCGACTCGCCTTGAAACGATTGGCAGCCGGTATACAGGCTTCGAGCGCAGCAGATTTGCGTCTTGGGCCTGTGCACTGGTGCTCCAGCAAGCCTCATCTATCTTCTTGACCTCAGATTAAGTAGGGATACCCGCTGAACT
486d637dcf73312a38f966dc122327bc	147541	class	Dothideomycetes																	Dothideomycetes	Pezizomycotina	Ascomycota	Fungi	Eukaryota	dothideomyceta;leotiomyceta;saccharomyceta;Opisthokonta;cellular organisms;root	TCATCGAATCTTTGAACGCACATTGCGCCCTTTGGTATTCCTTAGGGCATGCCTGTTCGAGCGTCATTTAAACCTTCAAGCCTAGCTTGGTGTTGGGTACCTGCCTAGTTTCTAGGCTTACCTCAAAGATATTGGCAGCTTGTACACCCGCTTTCGGCGCAGCACAATTGCGCCTTGGTCGGTGAGCAAGGTCCCAGAAGCAAACTTTTATCTTGACCTCGGATCAGGTAGGGATACCCGCTGAACTTAAGCATATCA
dc751ceec66de210665cd66cc89ee67f	147541	class	Dothideomycetes																	Dothideomycetes	Pezizomycotina	Ascomycota	Fungi	Eukaryota	dothideomyceta;leotiomyceta;saccharomyceta;Opisthokonta;cellular organisms;root	TCATCGAATCTTTGAACGCACATTGCGCCCTTCGGTATTCCGGGGGGCATGCCTGTTCGAGCGTCATTTCACCACTCCAGCCTCGCTGGGCCTTGGGCGCCGCCGCGTCGGCGCGCCCCAATGTCTCCGGCCGAGCCGTCCGTCTCAAAGCGTTATGGCAACCCAAATCGCTTGCGGGACCGGGCGGGTCGACGCCGTCAAACACCCCACACAAGGTTGACCTCGGATCAGGTAGGGATACCCGCTGAACTTAAGCAT
b5f6450316a5eb1d7ff6df6bbfe1243b	147541	class	Dothideomycetes																	Dothideomycetes	Pezizomycotina	Ascomycota	Fungi	Eukaryota	dothideomyceta;leotiomyceta;saccharomyceta;Opisthokonta;cellular organisms;root	TCATCGAATCTTTGAACGCACATTGCGCCCCTCGGTATTCCGTGGGGCATGCCTGTTCGAGCGTCATCTACACCCTCAAGCCCTGCTTGGTGTTGGGTGCCTGTCCCGCCCCGCGCGGCGACTCACCCCAAATGCATTGGCGGCGGCGCCTTGCCCCTCCCGCGCAGCACATTGCGCTTCTCGAGGCGGCGGGACCGCGTCCACGAAGCCGACAACCCGTCTTTGACCTCGGATCAGGTAGGGATACCCGCTGAACTT
11d52bb5417aff782217da2b2188eb51	147541	class	Dothideomycetes																	Dothideomycetes	Pezizomycotina	Ascomycota	Fungi	Eukaryota	dothideomyceta;leotiomyceta;saccharomyceta;Opisthokonta;cellular organisms;root	TCATCGAATCTTTGAACGCACATTGCGCCCTTTGGTATTCCGAAGGGCATGCCTGTTCGAGCGTCATTACACCCCTCAAGCTTTGCTTGGTATTGGGCCTTCGTCCGCCAGCGGACGGGCCTCAAAACCCTCGGCGGCGGCGCCCGGCTTTGAGCGTAGTAGAACTTCTCATCTCGCTTTGAAGGCCCGCGGCGTCTGCTTGCCGGACGACCCCCAATCTTTCTTCTAAGGTTGACCTCGGATCAGGTAGGGATACCC
ab9780cbe5f140723753b14308ad5e62	147541	class	Dothideomycetes																	Dothideomycetes	Pezizomycotina	Ascomycota	Fungi	Eukaryota	dothideomyceta;leotiomyceta;saccharomyceta;Opisthokonta;cellular organisms;root	TCATCGAATCTTTGAACGCACATTGCGCCCTTTGGTATTCCTTAGGGCATGCCTGTTCGAGCGTCATTTAAACCTTCAAGCTCAGCTTGGTGATGGGTGACTGTCCTCTCCTCGCGTTAGGACTCGCCCCAAATACATTGGCGGCCGGTACATTGGCTTCGAGCGCAGCAGAAACGCGGTCTCGAGTCCGGTGGACTTGCTCCCATAAGCATCTTTTTATTTTGACCTCGGATCAGGTAGGGATACCCGCTGAACTTA
9d762f5e0fd2b633cff3308126d9eac2	147541	class	Dothideomycetes																	Dothideomycetes	Pezizomycotina	Ascomycota	Fungi	Eukaryota	dothideomyceta;leotiomyceta;saccharomyceta;Opisthokonta;cellular organisms;root	TCATCGAATCTTTGAACGCACATTGCGCCCCTTGGTATTCCATGGGGCATGCCTGTTCGAGCGTCATCTACACCCTCAAGCTCTGCTTGGTGTTGGGCGTCTGTCCCGCCTCTGCGCGCGGACTCGCCCCAAAGTCATTGGCAGCGGTCCTTGCCTCCTCTCGCGCAGCACATTTGCGCTTCTCGAGGTGTTGCGGCCCGCGTCCACGAAGCAAACATTACCGTCTTTGACCTCGGATCAGGTAGGGATACCCGCTGA
fd308f114e61952c34e7fa398dc47fee	147541	class	Dothideomycetes																	Dothideomycetes	Pezizomycotina	Ascomycota	Fungi	Eukaryota	dothideomyceta;leotiomyceta;saccharomyceta;Opisthokonta;cellular organisms;root	TCATCGAATCTTTGAACGCACATTGCGCCCTTCGGTATTCCGGGGGGCATGCCTGTTCGAGCGTCATTTCACCACTCCAGCCTCGCTGGGCCTTGGGCGCCGCCGCGTCGGCGCGCCCCAATGTCTCCGGCCGAGCCGTCCGTCTCAAAGCGTTGTGGCAACCCAAATCGCTTGCGGGACCGGGCGGGTCGACGCCGTCAAACACCCCACACAAGGTTGACTTCGGATCAGGTAGGGATACCCGCTGAACTTAAGCAT
0b4304b78908443ee344559b904eee9b	147541	class	Dothideomycetes																	Dothideomycetes	Pezizomycotina	Ascomycota	Fungi	Eukaryota	dothideomyceta;leotiomyceta;saccharomyceta;Opisthokonta;cellular organisms;root	TCATCGAATCTTTGAACGCACATTGCGCCCCTTGGTATTCCATGGGGCATGCCTGTTCGAGCGTCATTTGTACCCTCCAGCCCTGCTGGGTGTTGGGCGTTTTGTTCCGCCGCGCGCGCGAACTCGCCTCAAATGCATTGGCAGCCAGCCGTCCCGCGTGGGAGCGCAGCACATTTTGCGCTCTCCGCTGGGTGCGGCGGCGTCCACAAGCCTATACCTTTACGCTTGACCTCGGATCAGGTAGGGATACCCGCTGAA
077cd4cc4698fc2c1884a3cb1a7cf1ee	147541	class	Dothideomycetes																	Dothideomycetes	Pezizomycotina	Ascomycota	Fungi	Eukaryota	dothideomyceta;leotiomyceta;saccharomyceta;Opisthokonta;cellular organisms;root	TCATCGAATCTTTGAACGCACATTGCGCCCTTCGGTATTCCGGGGGGCATGCCTGTTCGAGCGTCATTTCACCACTCCAGCCTCGCTGGGCCTTGGGCGCCGCCGCGTCGGCGCGCCCCAATGTCTTCGGCCGAGCCGTCCGTCTCAAAGCGTTGTGGCAACCCAAATCGCTTGCGGGACCGGGCGGGTCGACGCCGTCAAACACCCCACACAAGGTTGACCTCGGATCAGGTAGGGATACCCGCTGAACTTAAGCAT
78b1db933fcb5dcba217e8f2da7f8bbb	147541	class	Dothideomycetes																	Dothideomycetes	Pezizomycotina	Ascomycota	Fungi	Eukaryota	dothideomyceta;leotiomyceta;saccharomyceta;Opisthokonta;cellular organisms;root	TCATCGAATCTTTGAACGCACATTGCGCCCCTTGGTATTCCATTGGGCATGCCTGTTCGAGCGTCATCTAACCCCTCAAGCTTGGCTTGGTGTTGGGCGTCTGTCCCCGCCCCGCGCGGGGACTCGCCCCAAATCCATCGGCGGCGGTCCCTCCCGGCTCCCTCGCGCAGCACCATGCGTCCACGGGAGCCAGGAAGGCCCGCGACCCGCAAGGACGCCCCCTCGTTTTGACCTCGAATCAGGTAGGGATACCCGCTG
da4caf0320de9377656d4bee364d7ed3	147541	class	Dothideomycetes																	Dothideomycetes	Pezizomycotina	Ascomycota	Fungi	Eukaryota	dothideomyceta;leotiomyceta;saccharomyceta;Opisthokonta;cellular organisms;root	TCATCGAATCTTTGAACGCACATTGCGCCCCTCGGTATTCCGTGGGGCATGCTTATTTGAGCGTCATTTAACCCCTCAAGCCTCGCTTGGTGTTGGGCGTCTGTCTTGCCGTTGTGCATCGACTCGCCTTGAAACGATTGGCAGCCGGTATACAGGTTTCGAGCGCAGCAGATTTGCGTCTTGGGCCTGTGCACTGGTGCTCCAGCAAGCCTCATCTATCTTCTTGACCTCAGATTAAGTAGGGATACCCGCTGAACT
fed49ef9844bb9ab2b66b3676cdba669	147541	class	Dothideomycetes																	Dothideomycetes	Pezizomycotina	Ascomycota	Fungi	Eukaryota	dothideomyceta;leotiomyceta;saccharomyceta;Opisthokonta;cellular organisms;root	TCATCGAATCTTTGAACGCACATTGCGCCCCTTGGTATTCCATGGGGCATGCCTGTTCGAGCGTCATTTGTACTCTCAAGCTCTGCTTGGTGTTGGGTGTTTGTCTCCGCCTTTTTGCGCCTAGACTCGCCTTAAAGTTATTGGCAGCCGGTAATTCTGGTGTAAAGCGCAGCACATTTTGCGTCTTTACTCAAAAGTACTGGCAACCATCAAGTTTATATATCACTTTTGACCTCGGATCAGGTAGGGATACCCGCT
e013c8c62eb2e19df492f63f2f389c80	147541	class	Dothideomycetes																	Dothideomycetes	Pezizomycotina	Ascomycota	Fungi	Eukaryota	dothideomyceta;leotiomyceta;saccharomyceta;Opisthokonta;cellular organisms;root	TCATCGAATCTTTGAACGCACATTGCGCCCTTTGGTATTCCTTAGGGCATGCCTGTTCGAGCGTCATTTAAACCTTCAAGCTCAGCTTGGTGTTGGGTGACTGTCCGCTTCACCGCGGACTCGCCTCAAAATTATTGGCGGCCGGTACATTGGCTTCGAGCGCAGCAGAAACGCGAACTCGGGCCCGTCGTATTGGCTCCCAGAAGCTATCTTCACAATTTTGACCTCGGATCAGGTAGGGATACCCGCTGAACTTAA
d36bfeff74f07268771d56734dd95ca7	147541	class	Dothideomycetes																	Dothideomycetes	Pezizomycotina	Ascomycota	Fungi	Eukaryota	dothideomyceta;leotiomyceta;saccharomyceta;Opisthokonta;cellular organisms;root	TCATCGAATCTTTGAACGCACATTGCGCCCTTCGGTATTCCGGGGGGCATGCCTGTTCGAGCGTCATTTCACCACTCCAGCCTCGCTGGGCCTTGGGCGCCGCCGCGTCGGCGCGCCCCAATGTCTCCGGCCGAGCCGTCCGTCTCAAAGCGTTATGGCAACCCAAATCGCTTGCGGGACCGGGCGGGTCGACGCCGTCAAACACCCCACACAAGGTTGACCTCGGATCAGGTAGAGATACCCGCTGAACTTAAGCAT
b477ee49d710b93e4844656cd436abb5	147541	class	Dothideomycetes																	Dothideomycetes	Pezizomycotina	Ascomycota	Fungi	Eukaryota	dothideomyceta;leotiomyceta;saccharomyceta;Opisthokonta;cellular organisms;root	TCATCGAATCTTTGAACGCACATTGCGCCCTGCGGTACTCCGCAGGGCATGCCTGTTCGAGCGTCATTTGAAAACCTCAAGCCCTGCTTGGTGTTGGGCGCCTGTTCCCGCTCCCCGCGCGGACTCGCCTCGAAGGCATTGGCAGCGGTCCCGCCGGCTCCCTCCCGAGCGCAGCAGTGCGCGCAAGGCGGAGGGCCGCGGACCGCGTCCACGAAGACGAATCTGAGCTTGACCTCGGATCAGGCAGGGATACCCGCT
98b29565d201da9e3e20df852f1c8b1d	147541	class	Dothideomycetes																	Dothideomycetes	Pezizomycotina	Ascomycota	Fungi	Eukaryota	dothideomyceta;leotiomyceta;saccharomyceta;Opisthokonta;cellular organisms;root	TCATCGAATCTTTGAACGCACATTGCGCCCTTTGGTATTCCTTAGGGCATGCCTGTTCGAGCGTCATCTAACCCCTCAAGCACCGCTTGATGATGGGCGCCTGTCCTGCCTCCGCGCGGCGACTCGCCCCGAATACATTGGCGGCCTGTGTACTGGCTTCGAGCGCAGCAAATCGCGCCTCGTCCCCTCCCGCGCAGGTGTCCACAAAGCACCCCCATTATTTCGACCTCGGATCAGGTAGGGATACCCGCTGAACTT
94b21b76d7f1a10d6c84078120d76106	147541	class	Dothideomycetes																	Dothideomycetes	Pezizomycotina	Ascomycota	Fungi	Eukaryota	dothideomyceta;leotiomyceta;saccharomyceta;Opisthokonta;cellular organisms;root	TCATCGAATCTTTGAACGCACATTGCGCCCCTTGGCATTCCATTGGGCATGCCTGTTCGAGCGTCATCCGACCCCTCAAGCTCGGCTTGGTGTTGGGCGTCTGTCCGCGCCTCGCGCCCGGACTCGCCCCAAACGCATCGGCGGCGGCCCCACCGGCTCCCTCGCGCAGCACATTGCGCTCCCAGGGAGCGGGAGGGTCCGCGACCCGCAAGCGCACCCCGCGTTTTGACCTCGAATCAGGTAGGGATACCCGCTGAA
9801fa4985605f3130b9ddce26dc875c	147541	class	Dothideomycetes																	Dothideomycetes	Pezizomycotina	Ascomycota	Fungi	Eukaryota	dothideomyceta;leotiomyceta;saccharomyceta;Opisthokonta;cellular organisms;root	TCATCGAATCTTTGAACGCACATTGCGCCCCTTGGTATTCCGAGGGGCATGCCTGTTCGAGCGTCATTACACCACTCAAGCTATGCTTGGTATTGGGTGCCGTCCTTAGTTGGGCGCGCCTTAAAGACCTCGGCGAGGCCACTCCGGCTTTAGGCGTAGTAGAATTTATTCGAACGTCTGTCAAAGGAGAGGAACTCTGCCGATTGAAACCTTTATTTTTCTAGGTTGACCTCGGATCAGGTAGGGATACCCGCTGAA
35199cce899598865f6857f08c649cf0	147541	class	Dothideomycetes																	Dothideomycetes	Pezizomycotina	Ascomycota	Fungi	Eukaryota	dothideomyceta;leotiomyceta;saccharomyceta;Opisthokonta;cellular organisms;root	TCATCGAATCTTTGAACGCACATTGCGCCCTCTGGTATTCCGGGGGGCATGCCTGTTCGAGCGTCATTACACCTCTCAAGCCTCGCTTGGTATTGGGGGTTAGCAGACCTTGGTTTGCTCCCCTTGAAAACCTCCGGCCGAGTCCATCATCTCCCGGCGTTGTGCAAACAAATTCGCCTGTGTGTTTGATGGTGCTTGCGCCGTAAAAACCCCATTTCTAAAGGTTGACCTCGGATCAGGTAGGGATACCCGCTGAAC
294ba346e1f659a9bcb0e88202fdc686	147541	class	Dothideomycetes																	Dothideomycetes	Pezizomycotina	Ascomycota	Fungi	Eukaryota	dothideomyceta;leotiomyceta;saccharomyceta;Opisthokonta;cellular organisms;root	TCATCGAATCTTTGAACGCACATTGCGCCCTCCGGCATTCCGGGGGGCATGCCTGTTCGAGCGTCATTTCACCAGTCCAGCCTCGCTGGGTCTTGGGCGCCGCCGCGTCGGCGCGCCCCAATGTCTCCGGCTGAGCCGTCCGTCTCATAGCGTTGTGGCAACTCAACCCGCTTGCGAGATGGGACAGTTCGATGCCGTTAAACCCCCCACACAAAGGTTGACCTCGGATCAGGTAGGGATACCCGCTGAACTTAAGCA
4655fe21ee1f7744cdcd53ac198caf19	872982	species	Asteromella pistaciarum				Asteromella pistaciarum Bremer & Petr. 1947	Asteromella pistaciarum	Asteromella											Dothideomycetes	Pezizomycotina	Ascomycota	Fungi	Eukaryota	Dothideomycetes incertae sedis;dothideomyceta;leotiomyceta;saccharomyceta;Opisthokonta;cellular organisms;root	TCATCGAATCTTTGAACGCACATTGCGCCCATTAGTATTCTAGTGGGCATGCCTGTTCGAGCGTCATTTCAACCCTCAAGCTTAATTGCTTGGTGTTGGGACCTTACCCCCTGTGGTAAGTCCCTAAATCTAGTGGCAAGATCAGAACATCTCTGAGCGTAGTAAATCTTTATCTCGCTTTGGTCAGGTGTTTTGGTATTCGCCATCAAACCTATTTTATTTCTGAATAGTTGACCTCGGATCAGGTAGGAATACCCG
9d966d2109e6203a8014f35d51d922a8	872982	species	Asteromella pistaciarum				Asteromella pistaciarum Bremer & Petr. 1947	Asteromella pistaciarum	Asteromella											Dothideomycetes	Pezizomycotina	Ascomycota	Fungi	Eukaryota	Dothideomycetes incertae sedis;dothideomyceta;leotiomyceta;saccharomyceta;Opisthokonta;cellular organisms;root	TCATCGAATCTTTGAACGCACATTGCGCCCATTAGTATTCTAGTGGGCATGCCTGTTCGAGCGTCATTTCAACCCTCAAGCTTAATTGCTTGGTGTTGGGACCTTACCCTCTGTGGTAAGTCCCTAAATCTAGTGGCAAGATCAGAACATCTCTGAGCGTAGTAAATCTTTATCTCGCTTTGGTCAGGTGTTTTGGTATTCGCCATCAAACCTATTTTATTTCTGAATAGTTGACCTCGGATCAGGTAGGAATACCCG
0e6a1d55c2793392b659b081f6f9f80b	451869	order	Botryosphaeriales														Botryosphaeriales			Dothideomycetes	Pezizomycotina	Ascomycota	Fungi	Eukaryota	Dothideomycetes incertae sedis;dothideomyceta;leotiomyceta;saccharomyceta;Opisthokonta;cellular organisms;root	TCATCGAATCTTTGAACGCACATTGCGCTCCTTGGTAGCCCGAGGAGCATGCCTGTTCGAGCGTCATTTCAACCCTCAAGCGTAGCTTGGTGTTGGGCGTCGTCCGCGGACGTGCCCCAAAGTCATCGGCGACGGGCGCCGGACTTCGAGCGTAGCAGAAAACCTTCGCTGACGGAGTCCCTGGCGTTCGTCCACCGGAAGCAACCCCTTCTAGGTTGACCTCGAATCAGGTAGGGATACCCGCTGAACTTAAGCATA
5a5a10894ad718148df2326da79f1627	45131	family	Botryosphaeriaceae										Botryosphaeriaceae				Botryosphaeriales			Dothideomycetes	Pezizomycotina	Ascomycota	Fungi	Eukaryota	Dothideomycetes incertae sedis;dothideomyceta;leotiomyceta;saccharomyceta;Opisthokonta;cellular organisms;root	TCATCGAATCTTTGAACGCACATTGCGCCCTTTGGTATTCCGAGGGGCATGCCTGTTCGAGCGTCATTACACCCCTCAAGCTCTGCTTGGTATTGGGCCTCCGTCCTGAAAACGGGCGGGCCTCGAAGACGTCGGCGGTGCCGTCTGGCTTCAAGCGTAGTAAAATATTTCGCTTTGGAGGCTTCAGGCGGCATCCAGCCGGAGAAACCTTTTGATTTTTCTAAGGTTGACCTCGGATCAGGTAGGGATACCCGCTGA
cb81537871130b45aa1892a488bbd86d	66739	genus	Lasiodiplodia						Lasiodiplodia				Botryosphaeriaceae				Botryosphaeriales			Dothideomycetes	Pezizomycotina	Ascomycota	Fungi	Eukaryota	Dothideomycetes incertae sedis;dothideomyceta;leotiomyceta;saccharomyceta;Opisthokonta;cellular organisms;root	TCATCGAATCTTTGAACGCACATTGCGCCCCCTGGTATTCCGGGGGGCATGCCTGTTCGAGCGTCATTAAACGTAGATCAAGCCCCGGCTTGGAGTTGGGCGGACCAACGTCCTGCAACATCGGACGCGCCCTAAAGACCTCGGCGGCGGCGTGGAGCCTCAAGCGTAGTAGAATCTTTCAATCCCGCTTACGGAGGACTCCGCCCGCCCGCTCCCAGAAAACCACATCTCAATGTTGACCTCGGATCAGGTAGGGAT
ef6ead5fab75a7a6750f2f9a8a0661f3	35724	genus	Macrophomina						Macrophomina				Botryosphaeriaceae				Botryosphaeriales			Dothideomycetes	Pezizomycotina	Ascomycota	Fungi	Eukaryota	Dothideomycetes incertae sedis;dothideomyceta;leotiomyceta;saccharomyceta;Opisthokonta;cellular organisms;root	TCATCGAATCTTTGAACGCACATTGCGCCCCTTGGTATTCCGGGGGGCATGCCTGTTCGAGCGTCATTTCAACCCTCAAGCTCTGCTTGGTATTGGGCACCGTCCTTTGCGGGCGCGCCTCAAAGACCTCGGCGGTGGCGTCTTGCCTCAAGCGTAGTAGAATACACCTCGCTTCGGAGCGTAAGGCGTCGCCCGCCGGACGAACCTTCTGAACTTTTCTCAAGGTTGACCTCGGATCAGGTAGGGATACCCGCTGAA
9882c48c8f7bc7349c3bbeb3aa5b5fda	371113	genus	Tiarosporella						Tiarosporella				Botryosphaeriaceae				Botryosphaeriales			Dothideomycetes	Pezizomycotina	Ascomycota	Fungi	Eukaryota	Dothideomycetes incertae sedis;dothideomyceta;leotiomyceta;saccharomyceta;Opisthokonta;cellular organisms;root	TCATCGAATCTTTGAACGCACATTGCGCCCTTTGGTATTCCGAAGGGCATGCCTGTTCGAGCGTCATTACAACCCTCAAGCTCCGCTTGGTATTGGGCACCGTCCGCCTCGGCGGACGCGCCTCGAAGACCTCGGCGGCGGCGTCAAGCCCTCAAGCGTAGTAGAATCTATCTCGCTTTGGAGGCGCTGGGCGTCGCCCGCCGGACGAACCTTCTGAACCCACTTCTCAAGGTTGACCTCGGATCAGGTAGGAATACC
8bcfafe140d9fca43d224c37dd091d16	371113	genus	Tiarosporella						Tiarosporella				Botryosphaeriaceae				Botryosphaeriales			Dothideomycetes	Pezizomycotina	Ascomycota	Fungi	Eukaryota	Dothideomycetes incertae sedis;dothideomyceta;leotiomyceta;saccharomyceta;Opisthokonta;cellular organisms;root	TCATCGAATCTTTGAACGCACATTGCGCCCTTTGGTATTCCGAAGGGCATGCCTGTTCGAGCGTCATTACAACCCTCAAGCTCTGCTTGGTATTGGGCACCGTCCGCCTCCGCGGACGCGCCTCGAAGACCTCGGCGGCGGCGTCAAGCCCTCAAGCGTAGTAGAATCTATCTCGCTTTGGAGCGCTAGGCGTCGCCCGCCGGACGAACCTTCTGAACTATTCTCAAGGTTGACCTCGGATCAGGTAGGAATACCCGC
26bb8f1170e1cdc02c3854b51bf9095f	371114	species	Tiarosporella graminis				Tiarosporella graminis (Piroz. & Shoemaker) Nag Raj	Tiarosporella graminis	Tiarosporella				Botryosphaeriaceae				Botryosphaeriales			Dothideomycetes	Pezizomycotina	Ascomycota	Fungi	Eukaryota	Dothideomycetes incertae sedis;dothideomyceta;leotiomyceta;saccharomyceta;Opisthokonta;cellular organisms;root	TCATCGAATCTTTGAACGCACATTGCGCCCCTTGGTATTCCGAGGGGCATGCCTGTTCGAGCGTCATTACAACCCTCAAGCTCTGCTTGGTATTGGGCACCGTCCGCCACGCGGACGCGCCTCAAAGACCTCGGCGGTGGCGTCAAGCCCTCAAGCGTAGTAGAAATATCTCGCTTTGGAGCGCTAGGCGTCGCCCGCCGGACGAACCTTCTGAATTTTCTCAAGGTTGACCTCGGATCAGGTAGGGATACCCGCTGA
b266f1193ec50d80348cb25bf16a9eb0	121621	genus	Phyllosticta						Phyllosticta				Phyllostictaceae				Botryosphaeriales			Dothideomycetes	Pezizomycotina	Ascomycota	Fungi	Eukaryota	Dothideomycetes incertae sedis;dothideomyceta;leotiomyceta;saccharomyceta;Opisthokonta;cellular organisms;root	TCATCGAATCTTTGAACGCACATTGCGCCCCCTGGTATTCCGGGGGGCATGCCTGTTCGAGCGTCATTTCAACCCTCAAGCTCTGCTTGGTATTGGGCGTCGTCCTGCAAGGGACGCGCCTGGAAGACCTCGGCGACGGCGTCCCAGCCTCGAGCGTAGTAGTCGAATTCTCGCTCTGGAGCGCTGGGCGTTGTCCGCCGGACAATCGACCTTAGTCCTTCTTCTAAGTTTGACCTCGGATCAGGTAGGGATACCCGC
f6b7281c8cd6acd064483b129ada6f9b	371108	genus	Saccharata				Saccharata Denman & Crous		Saccharata				Saccharataceae				Botryosphaeriales			Dothideomycetes	Pezizomycotina	Ascomycota	Fungi	Eukaryota	Dothideomycetes incertae sedis;dothideomyceta;leotiomyceta;saccharomyceta;Opisthokonta;cellular organisms;root	TCATCGAATCTTTGAACGCACATTGCGCCCCTTGGTATTCCGAGGGGCATGCCTGTTCGAGCGTCATTACACCCCTCAAGCTCTGCTTGGTATTGGGCCCCGTCCCCACCGGACGCGCCTTAAAGACCTCGGCGGCGGCGTCGTAGCCTCAAGCGTAGTAACAAACATCTCGCTTTGGAGGATGCGGCGTCTCCCGCCGGACGAACCTTTGTACTACTATCAAGGTTGACCTCGGATCAGGTAGGGATACCCGCTGAA
6f17f65287d86e223e5237ae8bb097bb	371108	genus	Saccharata				Saccharata Denman & Crous		Saccharata				Saccharataceae				Botryosphaeriales			Dothideomycetes	Pezizomycotina	Ascomycota	Fungi	Eukaryota	Dothideomycetes incertae sedis;dothideomyceta;leotiomyceta;saccharomyceta;Opisthokonta;cellular organisms;root	TCATCGAATCTTTGAACGCACATTGCGCCCCTTGGTATTCCGAGGGGCATGCCTGTTCGAGCGTCATTACACCCCTCAAGCACTGCTTGGTATTGGGCCTCGTCCTCACCGGACGGGCCTTAAAGACCTCGGCGGCGGCGTTGTAGCCTCAAGCGTAGTAAATCTTTCTCGCTTTGGAGGCTGTGGCGTCTCCCGCCGGACGAACCTTTTTACTTCTATCAAGGTTGACCTCGGATCAGGTAGGGATACCCGCTGAAC
358f5f72d34df7f3b80a3d11392339b5	371108	genus	Saccharata				Saccharata Denman & Crous		Saccharata				Saccharataceae				Botryosphaeriales			Dothideomycetes	Pezizomycotina	Ascomycota	Fungi	Eukaryota	Dothideomycetes incertae sedis;dothideomyceta;leotiomyceta;saccharomyceta;Opisthokonta;cellular organisms;root	TCATCGAATCTTTGAACGCACATTGCGCCCCTTGGTATTCCGGGGGGCATGCCTGTTCGAGCGTCATTACACCCATCAAGCACCGCTTGGTATTGGGCCGCGTCCTCACCGGGCGGGCCTCAAAGACCTCGGCGGCGGCGTCGTAGCCTCAAGCGTAGTAATTCTCTCTCGCTTTGGAGGATGCGGCGTCTCCCGCCGGACGAACCTTTTTACTTCTATCAAGGTTGACCTCGGATCAGGTAGGGATACCCGCTGAAC
cf8df12153449779a2bcef705ed32571	1960861	species	Saccharata eucalyptorum				Saccharata eucalyptorum Crous, 2016	Saccharata eucalyptorum	Saccharata				Saccharataceae				Botryosphaeriales			Dothideomycetes	Pezizomycotina	Ascomycota	Fungi	Eukaryota	Dothideomycetes incertae sedis;dothideomyceta;leotiomyceta;saccharomyceta;Opisthokonta;cellular organisms;root	TCATCGAATCTTTGAACGCACATTGCGCCCCTTGGTATTCCGAGGGGCATGCCTGTTCGAGCGTCATTACACCCCTCAAGCTCTGCTTGGTATTGGGCCCCGTCCCCACCGGACGCGCCTCAAAGACCTCGGCGGCGGCGTCGTAGCCTCAAGCGTAGTAACAACATCTCGCTTTGGAGGATGCGGCGTCTCCCGCCGGACGAACCTTTATACTACTATCAAGGTTGACCTCGGATCAGGTAGGGATACCCGCTGAAC
9f7914d9b545d6acd61d8112619d564c	1960861	species	Saccharata eucalyptorum				Saccharata eucalyptorum Crous, 2016	Saccharata eucalyptorum	Saccharata				Saccharataceae				Botryosphaeriales			Dothideomycetes	Pezizomycotina	Ascomycota	Fungi	Eukaryota	Dothideomycetes incertae sedis;dothideomyceta;leotiomyceta;saccharomyceta;Opisthokonta;cellular organisms;root	TCATCGAATCTTTGAACGCACATTGCGCCCCTTGGTATTCCGAGGGGCATGCCTGTTCGAGCGTCATTACACCCCTCAAGCTCTGCTTGGTATTGGGCCCCGTCCCCACCGGACGCGCCTTAAAGACCTCGGCGGCGGCGTCGTAGCCTCAAGCGTAGTAACAACTTCTCGCTTTGGAGGATGCGTCGTCTCCCGCCGGACGAACCTTTATACTACTATCAAGGTTGACCTCGGATCAGGTAGGGATACCCGCTGAAC
dc0caa4adf2680a3c0c2ee8f562ea573	1960861	species	Saccharata eucalyptorum				Saccharata eucalyptorum Crous, 2016	Saccharata eucalyptorum	Saccharata				Saccharataceae				Botryosphaeriales			Dothideomycetes	Pezizomycotina	Ascomycota	Fungi	Eukaryota	Dothideomycetes incertae sedis;dothideomyceta;leotiomyceta;saccharomyceta;Opisthokonta;cellular organisms;root	TCATCGAATCTTTGAACGCACATTGCGCCCCTTGGTATTCCGAGGGGCATGCCTGTTCGAGCGTCATTACACCCCTCAAGCTCTGCTTGGTATTGGGCCCCGTCCCCACCGGACGCGCCTTAAAGACCTCGGCGGCGGCGTCGTAGCCTCAAGCGTAGTAACAACATCTCGCTTTGGAGGATGCGGCGTCTCCCGCCGGACGAACCTTTATACTACTATCAAGGTTGACCTCGGATCAGGTAGGGATACCCGCTGAAC
1099a026bf38856cff9df930af0cb59a	1960863	species	Saccharata hakeicola				Saccharata hakeicola Crous, 2016	Saccharata hakeicola	Saccharata				Saccharataceae				Botryosphaeriales			Dothideomycetes	Pezizomycotina	Ascomycota	Fungi	Eukaryota	Dothideomycetes incertae sedis;dothideomyceta;leotiomyceta;saccharomyceta;Opisthokonta;cellular organisms;root	TCATCGAATCTTTGAACGCACATTGCGCCCCTTGGTATTCCGAGGGGCATGCCTGTTCGAGCGTCATTACACCCCTCAAGCTCTGCTTGGTATTGGGCCTCGTCCTCACCGGACGGGCCTCAAAGACCTCGGCGGCGGCGTTGCAGCCTCAAGCGTAGTAAATCTTTCTCGCTTTGGAGGCCGCTGCGTCTCCCGCCGGACGAACCTTTTTACTTCTTATCAAGGTTGACCTCGGATCAGGTAGGGATACCCGCTGAA
449961db2c1d9157379b1da53cbc8655	1053489	no rank	unclassified Botryosphaeriales														Botryosphaeriales			Dothideomycetes	Pezizomycotina	Ascomycota	Fungi	Eukaryota	unclassified Botryosphaeriales;Dothideomycetes incertae sedis;dothideomyceta;leotiomyceta;saccharomyceta;Opisthokonta;cellular organisms;root	TCATCGAATCTTTGAACGCACATTGCGCTCCCTGGTATTCCGGGGAGCATGCCTGTTCGAGCGTCATTATCAACCATCAAGCTCTGCTTGGTATTGGGTGCCGTCCCGGCTGCGGACGCGCCCTAAAGTCTTTGGCGGTGGTGTTGAAACCTCAAGCGTAGTAGAATCTCCAGCTTTCTAGGTACGACATCGCTTTGCCTCGAGAACCCCTCATCAAAGGTTGACCTCGGATCAGGTAGGGATACCCGCTGAACTTAA
6567532f545ea1ab9fe568262806385e	1053489	no rank	unclassified Botryosphaeriales														Botryosphaeriales			Dothideomycetes	Pezizomycotina	Ascomycota	Fungi	Eukaryota	unclassified Botryosphaeriales;Dothideomycetes incertae sedis;dothideomyceta;leotiomyceta;saccharomyceta;Opisthokonta;cellular organisms;root	TCATCGAATCTTTGAACGCACATTGCGCTCCCTGGTATTCCGGGGAGCATGCCTGTTCGAGCGTCATTATCAACCATCAAGCCCTGCTTGGTATTGGGTGCCGTCCCTGCTGTGGACGCGCCCTAAAGACGTTGGCGGCGGTGTTATACCTCAAGCGTAGTAAAATCTCCAGCTTTCCAGGTGTGACGCAGCTTTGCCTCGAGAAACCCATATCTTTTAAAGGTTGACCTCGGATCAGGTAGGGATACCCGCTGAACT
48889a8806303d52888889a927bfae7f	1053489	no rank	unclassified Botryosphaeriales														Botryosphaeriales			Dothideomycetes	Pezizomycotina	Ascomycota	Fungi	Eukaryota	unclassified Botryosphaeriales;Dothideomycetes incertae sedis;dothideomyceta;leotiomyceta;saccharomyceta;Opisthokonta;cellular organisms;root	TCATCGAATCTTTGAACGCACATTGCGCTCCCTGGTATTCCGGGGAGCATGCCTGTTCGAGCGTCATTATCAACCATCAAGCCCTGCTTGGTATTGGGTGCCGTCCCTGCTGTGGACGCGCCCTAAAGACGTTGGCGGCGGTGTTATACCTCAAGCGTAGTAAAATCTCCAGCTTTCCAGGTGTGACGCAGCTTTGCCTCGAGAAACCCATATCTTTTTAAGGTTGACCTCGGATCAGGTAGGGATACCCGCTGAACT
a9753ec9f5e2bf6ea9120149c8b9552a	1053489	no rank	unclassified Botryosphaeriales														Botryosphaeriales			Dothideomycetes	Pezizomycotina	Ascomycota	Fungi	Eukaryota	unclassified Botryosphaeriales;Dothideomycetes incertae sedis;dothideomyceta;leotiomyceta;saccharomyceta;Opisthokonta;cellular organisms;root	TCATCGAATCTTTGAACGCACATTGCGCTCCCTGGTATTCCGGGGAGCATGCCTGTTCGAGCGTCATTATCAACCATCAAGCGCTGCTTGGTATTGGGTGCCGTCCCTGCTGTGGACGCGCTCTAAAGACGTTGGCGGCGGTGTTATACCTCAAGCGTAGTAAAATCTCCAGCTTTCCAGGTGTGACGCAGCTTTGCCTCGAGAAACCCATATCTTTTAAAGGTTGACCTCGGATCAGGTAGGGATACCCGCTGAACT
d369698021eced063e7fd7fca8d6326f	1524408	species	Botryosphaeriales sp. 1 IP-2014					Botryosphaeriales sp. 1 IP-2014									Botryosphaeriales			Dothideomycetes	Pezizomycotina	Ascomycota	Fungi	Eukaryota	unclassified Botryosphaeriales;Dothideomycetes incertae sedis;dothideomyceta;leotiomyceta;saccharomyceta;Opisthokonta;cellular organisms;root	TCATCGAATCTTTGAACGCACATTGCGCTCCCTGGTATTCCGGGGAGCATGCCTGTTCGAGCGTCATTATCAACCCTCAAGCCCAGCTTGGTGTTGGGTGTCGTCCCTGCTGTGGACGCTCCCTAAAGTAATCGGCGGTGGTGTTGAACCTCAAGCGTAGTAATTTCTTTAGCTTTCTAGGTTTGACGCTGCTCGCCTCGAGAACCAAACATCTTAAGGTTGACCTCGGATCAGGTAGGGATACCCGCTGAACTTAAG
504db811f8721d88cbb4b2e201329659	1524408	species	Botryosphaeriales sp. 1 IP-2014					Botryosphaeriales sp. 1 IP-2014									Botryosphaeriales			Dothideomycetes	Pezizomycotina	Ascomycota	Fungi	Eukaryota	unclassified Botryosphaeriales;Dothideomycetes incertae sedis;dothideomyceta;leotiomyceta;saccharomyceta;Opisthokonta;cellular organisms;root	TCATCGAATCTTTGAACGCACATTGCGCTCCCTGGTATTCCGGGGAGCATGCCTGTTCGAGCGTCATTATCAACCCTCAAGCCCTGCTTGGTATTGGGTGCCGCCCTTCGGGGCGCCCCCTAAAGACGTCGGCGATGGTGGTCAAACCTCAAGCGTAGTAAAATCTCCAGCTTTCTAGGTTGCCGCCGTCGTGCCCGCACCCATCACACAAGGTTGACCTCGGATCAGGTAGGGATACCCGCTGAACTTAAGCATATC
705e7ba82e1e1e32560de3269e76deba	1524408	species	Botryosphaeriales sp. 1 IP-2014					Botryosphaeriales sp. 1 IP-2014									Botryosphaeriales			Dothideomycetes	Pezizomycotina	Ascomycota	Fungi	Eukaryota	unclassified Botryosphaeriales;Dothideomycetes incertae sedis;dothideomyceta;leotiomyceta;saccharomyceta;Opisthokonta;cellular organisms;root	TCATCGAATCTTTGAACGCACATTGCGCTCCTTGGTATTCCGAGGAGCATGCCTGTTCGAGCGTCATTATCAACCATCAAGCCCTGCTTGGTATTGGGTGTCGCCCCCTGCTGTGGGACGTGCTCTGAAATCTTCGGCGGTGGTGTTGAACCTCAAGCGTGATTAGAATCTCCAGCTTTTTAGGTGATACATCGTTAGCCTCTAGAACCCCAATCATTTCAAGGTTGACCTCGGATCAGGTAGGGATACCCGCTGAAC
b0bffd7d7b0c7b38df2a263e1c328554	1524408	species	Botryosphaeriales sp. 1 IP-2014					Botryosphaeriales sp. 1 IP-2014									Botryosphaeriales			Dothideomycetes	Pezizomycotina	Ascomycota	Fungi	Eukaryota	unclassified Botryosphaeriales;Dothideomycetes incertae sedis;dothideomyceta;leotiomyceta;saccharomyceta;Opisthokonta;cellular organisms;root	TCATCGAATCTTTGAACGCACATTGCGCTCCTTGGTATTCCGAGGAGCATGCCTGTTCGAGCGTCATTATCAACCATCAAGCCCTGCTTGGTATTGGGCGTCGCCCCCTGTTGTGGGACGTGCTCTGAAATCTTCGGCGGTGGTGTTGAACCTCAAGCGTGATTAGAATCTCCAGCTTTTTAGGTGATACATCGTTAGCCTCTAGAACCCCAATCATTTCAAGGTTGACCTCGGATCAGGTAGGGATACCCGCTGAAC
7df75a9d62ace7f959eedbc411d28ed7	1524408	species	Botryosphaeriales sp. 1 IP-2014					Botryosphaeriales sp. 1 IP-2014									Botryosphaeriales			Dothideomycetes	Pezizomycotina	Ascomycota	Fungi	Eukaryota	unclassified Botryosphaeriales;Dothideomycetes incertae sedis;dothideomyceta;leotiomyceta;saccharomyceta;Opisthokonta;cellular organisms;root	TCATCGAATCTTTGAACGCACATTGCGCTCCTTGGTATTCCGAGGAGCATGCCTGTTCGAGCGTCATTATCAACCATCAAGCCCTGCTTGGTATTGGGCGTCGCCCCCTGCTGTGGGACGTGCTCTGAAATCTTCGGCGGTGGTGTTGAACCTCAAGCGTGATTAGAATCTCCAGCTTTCTAGGTGATACATCGTCAGCCTCTAGAACCCCAACTATTTCAAGGTTGACCTCGGATCAGGTAGGGATACCCGCTGAAC
67aae9ebd1c226e46382bcb3ffdf4ffe	1524408	species	Botryosphaeriales sp. 1 IP-2014					Botryosphaeriales sp. 1 IP-2014									Botryosphaeriales			Dothideomycetes	Pezizomycotina	Ascomycota	Fungi	Eukaryota	unclassified Botryosphaeriales;Dothideomycetes incertae sedis;dothideomyceta;leotiomyceta;saccharomyceta;Opisthokonta;cellular organisms;root	TCATCGAATCTTTGAACGCACATTGCGCTCCCTGGTATTCCGGGGAGCATGCCTGTTCGAGCGTCATTATCAACCATCAAGCCCAGCTTGGTATTGGGTGCCGTCCCTGCTGCGGACGCTCCCTAAAGTAATCGGCGGTGGTGTTGAACCTCAAGCGTAGTAATTTCTCCAGCTTTCTAGGTGAGACGCCGCTCGGCCTCGAGAACACAACACCTCAAGGTTGACCTCGGATCAGGTAGGGATACCCGCTGAACTTAA
a9994b46beeaf64377a6f3db0dd90758	1524408	species	Botryosphaeriales sp. 1 IP-2014					Botryosphaeriales sp. 1 IP-2014									Botryosphaeriales			Dothideomycetes	Pezizomycotina	Ascomycota	Fungi	Eukaryota	unclassified Botryosphaeriales;Dothideomycetes incertae sedis;dothideomyceta;leotiomyceta;saccharomyceta;Opisthokonta;cellular organisms;root	TCATCGAATCTTTGAACGCACATTGCGCTCCCTGGTATTCCGGGGAGCATGCCTGTTCGAGCGTCATTATCAACCATCAAGCCCTGCTTGGTATTGGGTGCCGTCCCTGCTGTGGACGCTCCCTAAAGTAATCGGCGGTGGTGTTCAACCTCAAGCGTAGTAAATCTCCAGCTTTCTAGGTGGGACGCCGCTCGGCCTCGAGAACCCCAACATCTCAAGGTTGACCTCGGATCAGGTAGGGATACCCGCTGAACTTAA
5c9989fa535ff0b3b98e2c35038de7f7	1524408	species	Botryosphaeriales sp. 1 IP-2014					Botryosphaeriales sp. 1 IP-2014									Botryosphaeriales			Dothideomycetes	Pezizomycotina	Ascomycota	Fungi	Eukaryota	unclassified Botryosphaeriales;Dothideomycetes incertae sedis;dothideomyceta;leotiomyceta;saccharomyceta;Opisthokonta;cellular organisms;root	TCATCGAATCTTTGAACGCACATTGCGCTCCCTGGTATTCCGGGGAGCATGCCTGTTCGAGCGTCATTATCAACCATCAAGCCCTGCTTGGTATTGGGTGTCGTCCCTGCTGTGGACGCTCCCTAAAGTAATCGGCGGTGGTGTTGAACCTCAAGCGTAGTAATTTCTCCAGCTTTCTAGGTGATACATCGCTCGGCCTCGAGAAACCCTCATCTCAAGGTTGACCTCGGATCAGGTAGGGATACCCGCTGAACTTAA
d2d0f4ccff9437645094ed01b58e78bb	1524408	species	Botryosphaeriales sp. 1 IP-2014					Botryosphaeriales sp. 1 IP-2014									Botryosphaeriales			Dothideomycetes	Pezizomycotina	Ascomycota	Fungi	Eukaryota	unclassified Botryosphaeriales;Dothideomycetes incertae sedis;dothideomyceta;leotiomyceta;saccharomyceta;Opisthokonta;cellular organisms;root	TCATCGAATCTTTGAACGCACATTGCGCTCCCTGGTATTCCGGGGAGCATGCCTGTTCGAGCGTCATTATCAACCATCAAGCCCTGCTTGGTATTGGGTGTCGTCCCTGCTGCGGACGCTCCCTAAAGTAATCGGCGGTGGTGTTGAACCTCAAGCGTAGTAAATCTCCAGCTTTCTAGGTGAGACGCCGCTCGGCCTCGAGAACCCCATCATCTCAAGGTTGACCTCGGATCAGGTAGGGATACCCGCTGAACTTAA
dd403238a304370ed930d3817673b176	1524408	species	Botryosphaeriales sp. 1 IP-2014					Botryosphaeriales sp. 1 IP-2014									Botryosphaeriales			Dothideomycetes	Pezizomycotina	Ascomycota	Fungi	Eukaryota	unclassified Botryosphaeriales;Dothideomycetes incertae sedis;dothideomyceta;leotiomyceta;saccharomyceta;Opisthokonta;cellular organisms;root	TCATCGAATCTTTGAACGCACATTGCGCTCCCTGGTATTCCGGGGAGCATGCCTGTTCGAGCGTCATTATCAACCATCAAGCCCTGCTTGGTATTGGGTGTCGTCCCTGCTGTGGACGCTCCCTAAAGTAATCGGCGGTGGTGTTGAACCTCAAGCGTAGTAATTTTCTCCAGCTTTCTAGGTGATACATCGCTCGGCCTCGAGAAACCCTCATCTCAAGGTTGACCTCGGATCAGGTAGGGATACCCGCTGAACTTA
09abf99d53c8362f8ed3cb00a8e16006	1524408	species	Botryosphaeriales sp. 1 IP-2014					Botryosphaeriales sp. 1 IP-2014									Botryosphaeriales			Dothideomycetes	Pezizomycotina	Ascomycota	Fungi	Eukaryota	unclassified Botryosphaeriales;Dothideomycetes incertae sedis;dothideomyceta;leotiomyceta;saccharomyceta;Opisthokonta;cellular organisms;root	TCATCGAATCTTTGAACGCACATTGCGCTCCCTGGTATTCCGGGGAGCATGCCTGTTCGAGCGTCATTATCAACCATCAAGCTCTGCTTGGTATTGGGTGTCGTCCCTGCTGCGGACGCTCCCTAAAATAATCGGCGGTGGTGTTGAACCTCAAGCGTAGTAAATCTCCAGCTTTCTAGGTGAGACGCTGCTCGGCCTCGAGAACCCCATCATCTCAAGGTTGACCTCGGATCAGGTAGGGATACCCGCTGAACTTAA
1dd4887b2398cb87dab3a5ea0211d17a	1524408	species	Botryosphaeriales sp. 1 IP-2014					Botryosphaeriales sp. 1 IP-2014									Botryosphaeriales			Dothideomycetes	Pezizomycotina	Ascomycota	Fungi	Eukaryota	unclassified Botryosphaeriales;Dothideomycetes incertae sedis;dothideomyceta;leotiomyceta;saccharomyceta;Opisthokonta;cellular organisms;root	TCATCGAATCTTTGAACGCACATTGCGCTCCCTGGTATTCCGGGGAGCATGCCTGTTCGAGCGTCATTATCAACCCTCAAGCCCAGCTTGGTATTGGGTGTCGTCCCTGCTGTGGACGCTCCCTAAAGTAATCGGCGGTGGTGTTGAACCTCAAGCGTAGTAATTTCTTTAGCTTTCTAGGTTTGACGCTGCTCGCCTCGAGAACCAAACATCTCAAGGTTGACCTCGGATCAGGTAGGGATACCCGCTGAACTTAAG
12219cd57f5bfdf7f87253c7051381cb	407088	species	Fusculina eucalypti				Fusculina eucalypti Crous & Summerell, 2009	Fusculina eucalypti	Fusculina											Dothideomycetes	Pezizomycotina	Ascomycota	Fungi	Eukaryota	Dothideomycetes incertae sedis;dothideomyceta;leotiomyceta;saccharomyceta;Opisthokonta;cellular organisms;root	TCATCGAATCTTTGAACGCACATTGCGCCCTTTGGTACTCCTTAGGGCATGCCTGTTCGAGCGTCGTTTCAAAAATCAAGCTTTGCTTGGTGTTGGGTGCTGTCCCCGCCGTTTTGCGTAGGGACTCGCCTTGAATCTATCAGCGTCCGCATGGTTAGGCTAAGAGCGCAGTAGATTACAGCGCCTCGAAGCCTAACGCAGCACCCGCTGTAAAACTACTATTTAAACTTTTGACCTCGAATCAGGTAGGGATACCCG
7402bbb3349694cc18d4da842044f2b4	407088	species	Fusculina eucalypti				Fusculina eucalypti Crous & Summerell, 2009	Fusculina eucalypti	Fusculina											Dothideomycetes	Pezizomycotina	Ascomycota	Fungi	Eukaryota	Dothideomycetes incertae sedis;dothideomyceta;leotiomyceta;saccharomyceta;Opisthokonta;cellular organisms;root	TCATCGAATCTTTGAACGCACATTGCGCCCTTTGGTACTCCTTAGGGCATGCCTGTTCGAGCGTCGTTTCAAAAATCAAGCTTTGCTTGGTGTTGGGTGCTGTCCCCGCCGTTTTGCGTAGGGACTCGCCTTGAATCTATCAGCGTCCGCATGGTTAGGCTAAGAGCGCAGCAGATTACAGCGCCTCGAAGCCTAACGCAGCACCCGCTGTAAAACTATTATTTAAACTTTTGACCTCGAATCAGGTAGGGATACCCG
9d82699e438341acbd873cd2cb62266d	407088	species	Fusculina eucalypti				Fusculina eucalypti Crous & Summerell, 2009	Fusculina eucalypti	Fusculina											Dothideomycetes	Pezizomycotina	Ascomycota	Fungi	Eukaryota	Dothideomycetes incertae sedis;dothideomyceta;leotiomyceta;saccharomyceta;Opisthokonta;cellular organisms;root	TCATCGAATCTTTGAACGCACATTGCGCCCTTTGGTACTCCTTAGGGCATGCCTGTTCGAGCGTCGTTTCAAAAATCAAGCTTGGCTTGTTGTTGGGTGCTGTCCCCGCCGTTTTGCGTAGGGACTCGCCTTAAATCTATCAGCGTCCGCATGATTAGGCTAAGAGCGCAGCAGATTACAGCGCCTCGAAGCCTAACGCAGCACCCGCTGTAAAACCATTATTTAAACTTTTGACCTCGAATCAGGTAGGGATACCCG
8eb2134ceec0518a6bb5da16f5382fbf	1962182	genus	Banhegyia						Banhegyia				Patellariaceae				Patellariales			Dothideomycetes	Pezizomycotina	Ascomycota	Fungi	Eukaryota	Dothideomycetes incertae sedis;dothideomyceta;leotiomyceta;saccharomyceta;Opisthokonta;cellular organisms;root	TCATCGAATCTTTGAACGCACATTGCGCCCTTTGGTATTCCGAAGGGCATGCCTGTTCGAGCGTCATTTAAGCCCTCAAGCTCCGCTTGATGTTGGGCGCGGTCCGGCAGGACCCGCCCGGAACTCGTTGGGCAGGACCGTCCGGCTCCAAGCGTAGCAAGATTTCATCACTCGCTTCGGAGGCCTGGCGGCCCTCGCCCGGGAACCCCCCCTTCACAGCTTGACCTCGGATCAGGTAGGGATACCCGCTGAACTTAA
6058f2386a0b798b09a97df47a7feaf4	1962182	genus	Banhegyia						Banhegyia				Patellariaceae				Patellariales			Dothideomycetes	Pezizomycotina	Ascomycota	Fungi	Eukaryota	Dothideomycetes incertae sedis;dothideomyceta;leotiomyceta;saccharomyceta;Opisthokonta;cellular organisms;root	TCATCGAATCTTTGAACGCACATTGCGCCCTTTGGTATTCCGAAGGGCATGCCTGTTCGAGCGTCATTTAAGCCCTCAAGCCCCGCTTGATGTTGGGCGCGGTCCGGCAGGACCCGCCTGGAACCCGTTGGGCGGGACCGTCCGGCTCCAAGCGTAGCAAGATTCATATCCCTCGCTTCGGAGACCTGGCGGCCCTCGCCCGGGAACCCACCCCCCACAGCTTGACCTCGGATCAGGTAGGGATACCCGCTGAACTTA
80587c91232b1be8b6af056a7f965c7d	1962184	species	Banhegyia cf. setispora G.M. 2015-04-29.1					Banhegyia cf. setispora G.M. 2015-04-29.1	Banhegyia				Patellariaceae				Patellariales			Dothideomycetes	Pezizomycotina	Ascomycota	Fungi	Eukaryota	Dothideomycetes incertae sedis;dothideomyceta;leotiomyceta;saccharomyceta;Opisthokonta;cellular organisms;root	TCATCGAATCTTTGAACGCACATTGCGCCCTTTGGTATTCCGAAGGGCATGCCTGCTCGAGCGTCATTTAAACCCTCAAGCCCTGCTTGATGTTGGGTGCGGTCCTAGGACCCTCCCGTAACTCGTTGGCGGCACCGTCCGGCTTCAAGCGTAGCAAGATTTAAAATCCCTCGCTTCTGAAGCTTCCGGTCGGCGCCTGCCGGTTAACCTCAACCTAAAGTTTGACCTCGGATCAGGTAGGGATACCCGCTGAACTTA
0062fad5cbf91203ffdef9e3ad39f74c	1962184	species	Banhegyia cf. setispora G.M. 2015-04-29.1					Banhegyia cf. setispora G.M. 2015-04-29.1	Banhegyia				Patellariaceae				Patellariales			Dothideomycetes	Pezizomycotina	Ascomycota	Fungi	Eukaryota	Dothideomycetes incertae sedis;dothideomyceta;leotiomyceta;saccharomyceta;Opisthokonta;cellular organisms;root	TCATCGAATCTTTGAACGCACATTGCGCCCTTTGGTATTCCGAAGGGCATGCCTGTTCGAGCGTCATTTAAGCCCTCAAGCCCCGCTTGATGTTGGGCGCGGTCCGGCAGGACCCGCCTGGAACCCGTTGGGCGGGACCGTCCGGCTCCAAGCGTAGCAAGATTTTATCCCTCGCTTCGGAGACCTGGCGGCCCTCGCCCGGGAACCCACCCCCACAGCTTGACCTCGGATCAGGTAGGGATACCCGCTGAACTTAAG
860d66a3573eb62e8141fe059b007cee	286661	species	Peltaster fructicola					Peltaster fructicola	Peltaster											Dothideomycetes	Pezizomycotina	Ascomycota	Fungi	Eukaryota	Dothideomycetes incertae sedis;dothideomyceta;leotiomyceta;saccharomyceta;Opisthokonta;cellular organisms;root	TCATCGAATCTTTGAACGCACATTGCGCCCTCTGGTATTCCGGGGGGCATGCCTGTTCGAGCGTCATTACACCTCTCAAGCCTCGCTTGGTATTGGGGGTTAGCAGACTTTGGTTTGCTCCCCTTGAAAACCTCCGGCCGAGTCCATCATCTCCCGGCGTTGTGCAAACAAATTCGCCTGTGTGTTTGATGGTGCTTGCGCCGTAAAACCCCATTTCTAAAGGTTGACCTCGGATCAGGTAGGGATACCCGCTGAACT
16fbc55af1733246717019edbe54befa	286661	species	Peltaster fructicola					Peltaster fructicola	Peltaster											Dothideomycetes	Pezizomycotina	Ascomycota	Fungi	Eukaryota	Dothideomycetes incertae sedis;dothideomyceta;leotiomyceta;saccharomyceta;Opisthokonta;cellular organisms;root	TCATCGAATCTTTGAACGCACATTGCGCCCTCTGGTATTCCGGGGGGCATGCCTGTTCGAGCGTCATTACACCTCTCAAGCCTCGCTTGGTATTGGGGGTTAGCAGACTTTGGTTTGCTCCCCTTGAAAACCTCCGGCCGAGTCCATCATCTCCCGGCGTTGTGCAAACAAATTCGCCTGTGTGTTTGGTGGTGCTTGCGCCGTAAAACCCCATTTCTAAAGGTTGACCTCGGATCAGGTAGGGATACCCGCTGAACT
50b2433813bca77330e66b4cc409b3f9	286661	species	Peltaster fructicola					Peltaster fructicola	Peltaster											Dothideomycetes	Pezizomycotina	Ascomycota	Fungi	Eukaryota	Dothideomycetes incertae sedis;dothideomyceta;leotiomyceta;saccharomyceta;Opisthokonta;cellular organisms;root	TCATCGAATCTTTGAACGCACATTGCGCCCTCTGGTATTCCGGGGGGCATGCCTGTTCGAGCGTCATTACACCTCTCAAGCCTCGCTTGGTATTGGGGGTTAGCAGACTTTGGTTTGCTCCCCTTGAAAACTTCCGGCCGAGTCCATCATCTCCCGGCGTTGTGCAAACAAATTCGCCTGTGTGTTTGATGGTGCTTGCGCCGTAAAACCCCATTTCTAAAGGTTGACCTCGGATCAGGTAGGGATACCCGCTGAACT
bca8240eedb87482f7ca01b68224e1dd	307370	species	Ramimonilia apicalis				Ramimonilia apicalis Stielow & Quaedvlieg, 2015	Ramimonilia apicalis	Ramimonilia											Dothideomycetes	Pezizomycotina	Ascomycota	Fungi	Eukaryota	Dothideomycetes incertae sedis;dothideomyceta;leotiomyceta;saccharomyceta;Opisthokonta;cellular organisms;root	TCATCGAATCTTTGAACGCACATTGCGCCCCCTGGTATTCCGGGGGGCATGCCTGTTCGAGCGTCATTACACCACTCAAGCCTCGCTTGGTATTGGAGGACGCGGTCCGCCGCGCCTCTTGAATCTCCCGGCTGAGTTCACCGTCTCTTAGCGTTGTGACAAACTGTTCGCTTCAGAGACCCGGTGACGCTCGCGCCGTTAAACCTTCTTCTCAAAGGTTGACCTCGGATCAGGTAGGGATACCCGCTGAACTTAAGC
99c51d7f3712686a9f8b2b8d00e34f97	307370	species	Ramimonilia apicalis				Ramimonilia apicalis Stielow & Quaedvlieg, 2015	Ramimonilia apicalis	Ramimonilia											Dothideomycetes	Pezizomycotina	Ascomycota	Fungi	Eukaryota	Dothideomycetes incertae sedis;dothideomyceta;leotiomyceta;saccharomyceta;Opisthokonta;cellular organisms;root	TCATCGAATCTTTGAACGCACATTGCGCCCCCTGGTATTCCGGGGGGCATGCCTGTTCGAGCGTCATTACACCACTCAAGCCTCGCTTGGTATTGGAGGACGCGGTCCGCCGCGCCTCTTGAATCTCCCGGCTGAGTTCACCGTCTCTTAGCGTTGTGACAAACTGTTCGCTCCAGAGGCCCGGTGACGCTCGCGCCGTTAAACCTTCTTCTCAAAGGTTGACCTCGGATCAGGTAGGGATACCCGCTGAACTTAAGC
6e7b56056b78677b3d35ab65b1ebd9e5	1871902	species	Strigula nitidula				Strigula nitidula Mont., 1842	Strigula nitidula	Strigula				Strigulaceae				Strigulales			Dothideomycetes	Pezizomycotina	Ascomycota	Fungi	Eukaryota	Dothideomycetes incertae sedis;dothideomyceta;leotiomyceta;saccharomyceta;Opisthokonta;cellular organisms;root	TCATCGAATCTTTGAACGCACATTGCGCCCATTAGTATTCTAGTGGGCATGCCTGTTCGAGCGTCATTTCAACCCTTAAGCCTAGCTTAGTGTTGGGAGACTACGTCCGGGTGGGAAGCTACCCTGTAGCGACCTACCCTGTAGCTCCTGAAATTCAACGGCGGATCCGCAGTGTCCTCTGAGCGTAGTAATTCATTATCTCGCTTTGGTAAGGTGCTGTGGTTCTTGTTGGTAAACACCCAATTTTTAATGGTTGAC
0fbb0b148ae8e196dcca28691f4a7e2d	1871902	species	Strigula nitidula				Strigula nitidula Mont., 1842	Strigula nitidula	Strigula				Strigulaceae				Strigulales			Dothideomycetes	Pezizomycotina	Ascomycota	Fungi	Eukaryota	Dothideomycetes incertae sedis;dothideomyceta;leotiomyceta;saccharomyceta;Opisthokonta;cellular organisms;root	TCATCGAATCTTTGAACGCACATTGCGCCCATTAGTATTCTAGTGGGCATGCCTGTTCGAGCGTCATTTCAACCCTTAAGCCTAGCTTAGTGTTGGGAGACTACGTCCCGGTGGGAAGCTACCCTGTAGCGACCTACCCTGTAGCTCCTGAAATTCAACGGCGGATCCGCAGTGTCCTCTGAGCGTAGTAATTCATTATCTCGCTTTGGTAAGGTGCTGTGGTTCTTGCCGGTAAACACCCAATTTTTAATGGTTGAC
8301b5b4247a5c34361923f25afdb103	1871902	species	Strigula nitidula				Strigula nitidula Mont., 1842	Strigula nitidula	Strigula				Strigulaceae				Strigulales			Dothideomycetes	Pezizomycotina	Ascomycota	Fungi	Eukaryota	Dothideomycetes incertae sedis;dothideomyceta;leotiomyceta;saccharomyceta;Opisthokonta;cellular organisms;root	TCATCGAATCTTTGAACGCACATTGCGCCCATTAGTATTCTAGTGGGCATGCCTGTTCGAGCGTCATTTCAACCCTTAAGCCTAGCTTAGTGTTGGGAGACTACGTCCGGGTGGGAAGCTACCCTGTAGCGACCTACCCTGTAGCTCCTGAAATTCAACGGCGGATCCGCAGTGTCCTCTGAGCGTAGTAATTCATTATCTCGCTTTGGTAAGGTGCTGTGGTTCTTGCCGGTAAACACCCAATTTTTAATGGTTGAC
8256c0d3b2e31feeb414506c1768f68a	1871902	species	Strigula nitidula				Strigula nitidula Mont., 1842	Strigula nitidula	Strigula				Strigulaceae				Strigulales			Dothideomycetes	Pezizomycotina	Ascomycota	Fungi	Eukaryota	Dothideomycetes incertae sedis;dothideomyceta;leotiomyceta;saccharomyceta;Opisthokonta;cellular organisms;root	TCATCGAATCTTTGAACGCACATTGCGCCCATTAGTATTCTAGTGGGCATGCCTGTTCGAGCGTCATTTCAACCCTTAAGCCTAGCTTAGTGTTGGGAGACTACGTCCGGGTGGGAAGCTACCCTGTAGCGACCTACCCTGTAGCTCCTGAAATTCAACGGCGGATCCGCAGTGTCCTCTGAGCGTAGTAATTCATTATCTCGCTTTGGTAAGGTGCTGTGGTTCTTGCCGGTAAACCCCCAATTTTTAATGGTTGAC
39f2459a1927964a2231285f8c841e83	1871902	species	Strigula nitidula				Strigula nitidula Mont., 1842	Strigula nitidula	Strigula				Strigulaceae				Strigulales			Dothideomycetes	Pezizomycotina	Ascomycota	Fungi	Eukaryota	Dothideomycetes incertae sedis;dothideomyceta;leotiomyceta;saccharomyceta;Opisthokonta;cellular organisms;root	TCATCGAATCTTTGAACGCACATTGCGCCCATTAGTATTCTAGTGGGCATGCCTGTTCGAGCGTCATTTCAACCCTTAAGCCTAGCTTAGTGTTGGGAGACTACGTCCGGGTTGGGAAGCTACCCTGTAGCGACCTACCCTGTAGCGACCTACCCTGTAGCGACCTACCCTGTAGCTCCTGAAATTCAACGGCGGATCCGCAGTGTCCTCTGAGCGTAGTAATTCATTATCTCGCTTTGGTAAGGTGCTGTGGTTCCT
5a66ee3780569817b8b64ab49ea52be4	1929954	family	Bezerromycetaceae										Bezerromycetaceae				Tubeufiales			Dothideomycetes	Pezizomycotina	Ascomycota	Fungi	Eukaryota	Dothideomycetes incertae sedis;dothideomyceta;leotiomyceta;saccharomyceta;Opisthokonta;cellular organisms;root	TCATCGAATCTTTGAACGCACATTGCGCCCCTTGGTATTCCGAGGGGCATGCCTGTTCGAGCGTCATTGCAACCCTCAAGCTCTGCTTGGTATTGGGCCCCCGCCCCTCGCGGGGCGGGCCCGGAACCCATCGGCGGCTGTGCCCAGCTCCGAGCGTAGTCAACACACCCCGCTCTGGAGTACTTGGGCGCCGCCCGCCGGACGAACACCCCCGAATCTTTCTCAAGGTTTGACCTCGGATCAGGTAGGGATACCCGC
100244bc9328d99d59ba8a3f1a5762bd	1929954	family	Bezerromycetaceae										Bezerromycetaceae				Tubeufiales			Dothideomycetes	Pezizomycotina	Ascomycota	Fungi	Eukaryota	Dothideomycetes incertae sedis;dothideomyceta;leotiomyceta;saccharomyceta;Opisthokonta;cellular organisms;root	TCATCGAATCTTTGAACGCACATTGCGCCCCTTGGTATTCCGAGGGGCATGCCTGTTCGAGCGTCATTGCAACCCTCAAGCTCTGCTTGGTATTGGGCTTCCCGCCCCTCGCGGGGCGGGCCCGGAACCCATCGGCGGCTGTGCCCAGCTCCGAGCGTAGTCAACATACCCCGCTCTGGAGGACTTGGGCGCCGCCCGCCGGACGAACACCCCCGAATCTTTCTCAAGGTTTGACCTCGGATCAGGTAGGGATACCCG
43d5270e57f8d271a6f0ddda33346101	1929954	family	Bezerromycetaceae										Bezerromycetaceae				Tubeufiales			Dothideomycetes	Pezizomycotina	Ascomycota	Fungi	Eukaryota	Dothideomycetes incertae sedis;dothideomyceta;leotiomyceta;saccharomyceta;Opisthokonta;cellular organisms;root	TCATCGAATCTTTGAACGCACATTGCGCCCCTTGGTATTCCGAGGGGCATGCCTGTTCGAGCGTCATTGCAACCCTCAAGCTCTGCTTGGTATTGGGCTTCCCGCCCCTCGCGGGGCGGGCCCGGAACCCATCGGCGGCTGTGCCCAGCTCCGAGCGTAGTCAACACACCCCGCTCTGGAGGACTTGGGCGCCGCCCGCCGGACGAACACCCCCGAATCTTTCTCAAGGTTTGACCTCGGATCAGGTAGGGATACCCG
595179fed7a7d1c7b73c4141be51573b	43216	family	Tubeufiaceae										Tubeufiaceae				Tubeufiales			Dothideomycetes	Pezizomycotina	Ascomycota	Fungi	Eukaryota	Dothideomycetes incertae sedis;dothideomyceta;leotiomyceta;saccharomyceta;Opisthokonta;cellular organisms;root	TCATCGAATCTTTGAACGCACATTGCGCCCTTTGGTATTCCGAAGGGCATGCCTGTTCGAGCGTCATTTCAACCCTCAAGCTTCTGCTTGGTATTGGGAGTCGTCTGTCACAAGACGTGCCCGAAACTCGTTGGCAGTGGCGCCCAGCTCCTAGCGTAGTCAATTCTCTCGCTCTGGAGGTCTGGGTGTCACCCGCCAGACAACCTTTTTATTCTATCAAGGTTTGACCTCGGATCAGGTAGGGATACCCGCTGAACT
8a051ad26534c8fb76a04a569eb67c9d	1122585	species	Acanthostigma chiangmaiense		Acanthostigma chiangmaiensis		Acanthostigma chiangmaiense Boonmee & K.D. Hyde 2011	Acanthostigma chiangmaiense	Acanthostigma				Tubeufiaceae				Tubeufiales			Dothideomycetes	Pezizomycotina	Ascomycota	Fungi	Eukaryota	Dothideomycetes incertae sedis;dothideomyceta;leotiomyceta;saccharomyceta;Opisthokonta;cellular organisms;root	TCATCGAATCTTTGAACGCACATTGCGCCCTTTGGTATTCCGAAGGGCATGCCTGTTCGAGCGTCATTTCAACCCTCAAGCTCTGCTTGGTATTGGGCTTCGTCCGGCTAGGACGTGCCCGAAACTCATAGGCGGTGGTGCCCATCTCCCAGCGTAGTCAGTCTATCCGCTTCGGAGCTTAGGTGTCACCCGCCGAACAAACGATCATATTCTTATGGTTTGACCTCGGATCAGGTAGGGATACCCGCTGAACTTAAG
c4b84e4e2eb1ae8acf2552462e49c557	796413	species	Acanthostigma multiseptatum				Acanthostigma multiseptatum Promputtha & A.N. Mill. 2010	Acanthostigma multiseptatum	Acanthostigma				Tubeufiaceae				Tubeufiales			Dothideomycetes	Pezizomycotina	Ascomycota	Fungi	Eukaryota	Dothideomycetes incertae sedis;dothideomyceta;leotiomyceta;saccharomyceta;Opisthokonta;cellular organisms;root	TCATCGAATCTTTGAACGCACATTGCGCTCCCTGGTATTCCGGGGAGCATGCCTGTTCGAGCGTCATTTCAACCCTCAAGCTCCGGCTTGGTATTGGGCTTCGTCCGTCAAAGGACGTGCCTGGAACACATAGGCAGTAGCGCCCAGCTCCTAGCGTAGTCATATAATTCCGCTATGGACGTCTGAGTTCTACCCGCCGGACAACCTTTTTTTACTTACAGGTTTGACCTCGGATCAGGTAGGGATACCCGCTGAACT
70f3b6b5b7452416cdb26246c8d67afc	1541441	species	Helicoma sp. NRRL 66050					Helicoma sp. NRRL 66050	Helicoma				Tubeufiaceae				Tubeufiales			Dothideomycetes	Pezizomycotina	Ascomycota	Fungi	Eukaryota	Dothideomycetes incertae sedis;dothideomyceta;leotiomyceta;saccharomyceta;Opisthokonta;cellular organisms;root	TCATCGAATCTTTGAACGCACATTGCGCCCCTCGGTATTCCGTGGGGCATGCCTGTTCGAGCGTCATTACACCCCTCAAGCTCTGCTTGGTGTTGGGCCTCTGTCGCGCCTCTCCCGGCGCCGACTGGCCTCAAATGCAACGGCGGCCTCCTCGCCCGGCCCTCTCAGCGCAGCAGTTCGCGCCCTGGAGAGCCGGCAGGAGCGTCGCTTCCACCGAAGAACCCCCCAAGTTTGACCTCGAATCAGGTAGGGATACCC
1c95b8d0f64752394be907523219cc06	1111112	family	Sympoventuriaceae				Sympoventuriaceae Yin. Zhang, C.L. Schoch & K.D. Hyde						Sympoventuriaceae				Venturiales			Dothideomycetes	Pezizomycotina	Ascomycota	Fungi	Eukaryota	Dothideomycetes incertae sedis;dothideomyceta;leotiomyceta;saccharomyceta;Opisthokonta;cellular organisms;root	TCATCGAATCTTTGAACGCACATTGCGCCTCCTGGTATTCCGGGAGGCACACCTGTCCGAGCGCCATTACACCCCCCAAGCCATGCTTGATGTTGGGCCATGACATGCTGTCAGGCCCCAAACTCCTAGGCGCCTCCCTCCGGCCGCGAGCGTAGCAAGAATTTTTTCCCTCGCTTCGTGTCACCGGTGGGTGGGTCGCCTCAGACCCTCAAACTTTTTACAAGGTTTGGCCTCGGATCAGGTGGGGATACCCGCTGA
d26a70f6d162ac317070e113c12e4d58	408669	species	Sympoventuria capensis					Sympoventuria capensis	Sympoventuria				Sympoventuriaceae				Venturiales			Dothideomycetes	Pezizomycotina	Ascomycota	Fungi	Eukaryota	Dothideomycetes incertae sedis;dothideomyceta;leotiomyceta;saccharomyceta;Opisthokonta;cellular organisms;root	TCATCGAATCTTTGAACGCACATTGCGCCTCCTGGTATTCCGGGAGGCACGCCTGTCCGAGCGCCATTACACCCCCCAAGCCATGCTTGATGTTGGGCCACGACACGCCGTCGGGCCCCAAACCTCTAGGCGCCCCCCACCGGCCGCGAGCGTAGCAAGAATTTATTTCCCTCGCTCCGCGTGTCCAGTGGGCGGGTCGCCGCAGACCCTCAAACTTTTACAAGGTTTGGCCTCGGATCAGGCGGGGATACCCGCTGA
15f2b0a6343e150bd216ddf29b015a8e	1524444	species	Venturiaceae sp. IP-2014					Venturiaceae sp. IP-2014					Venturiaceae				Venturiales			Dothideomycetes	Pezizomycotina	Ascomycota	Fungi	Eukaryota	unclassified Venturiaceae;Dothideomycetes incertae sedis;dothideomyceta;leotiomyceta;saccharomyceta;Opisthokonta;cellular organisms;root	TCATCGAATCTTTGAACGCACATTGCGCCTGCTGGTATTCCGGCAGGCACGCCTGTTCGAGCGCCATTACACACCCCAAGCATAGCTTGATGTTGGGCGCTGTCCGCAAGGGCACGCCTCGAACGTATGGGCGCCTGCCGCCGACCACGAGCGTAGCGAGATTTCACGATCATCGTTTGTGGTATCGGTTGGTGGGTTGCCTTGTCCTCTCACTCCTCACGGAGTGCAGAATTCACACGTTTGGCCTCGGATCAGGCG
b554ce5faf55aaadc72e6f1c7bca706f	1524444	species	Venturiaceae sp. IP-2014					Venturiaceae sp. IP-2014					Venturiaceae				Venturiales			Dothideomycetes	Pezizomycotina	Ascomycota	Fungi	Eukaryota	unclassified Venturiaceae;Dothideomycetes incertae sedis;dothideomyceta;leotiomyceta;saccharomyceta;Opisthokonta;cellular organisms;root	TCATCGAATCTTTGAACGCACATTGCGCCTCCTGGTATTCCGGGAGGCACGCCTGTTCGAGCGCCATTACACACCCCAAGCATAGCTTGATGTTGGGCGCTGTCCGCAAGGACACGCCTCGAACGTATGGGCGCCTGCCGCCGACCACGAGCGTAGCGAGATTTAACCATCATCGTTTGTGGTTTCGGTTGGTGGGTTGCCTTGTCCTCTCACTCCTCCGGGGGTGCAGAATTCACACGTTTGGCCTCGGATCAGGCG
480e2992987030150780139076af8f2c	1524444	species	Venturiaceae sp. IP-2014					Venturiaceae sp. IP-2014					Venturiaceae				Venturiales			Dothideomycetes	Pezizomycotina	Ascomycota	Fungi	Eukaryota	unclassified Venturiaceae;Dothideomycetes incertae sedis;dothideomyceta;leotiomyceta;saccharomyceta;Opisthokonta;cellular organisms;root	TCATCGAATCTTTGAACGCACATTGCGCCTCCTGGTATTCCGGGAGGCACGCCTGTTCGAGCGCCATTACACACCCCAAGCACGGCTTGATGTTGGGCGATCGCTGCGAAGCGACGCCTCGAACGTATGGGCGCCTGCCGCCGACCATGAGCGTAGCGAGATTTCATTATCATCGTTTGTGGTTTCGGTTGGTGGGCCGCCTTGTCCTCTGCGATAGTATCAAAGAACTCACAACGTTTGGCCTCGGATCAGGCGGGG
20d0f5ac68ed49ec76b65a342aa27f8d	5024	genus	Venturia						Venturia				Venturiaceae				Venturiales			Dothideomycetes	Pezizomycotina	Ascomycota	Fungi	Eukaryota	Dothideomycetes incertae sedis;dothideomyceta;leotiomyceta;saccharomyceta;Opisthokonta;cellular organisms;root	TCATCGAATCTTTGAACGCACATTGCGCCCCCTGGTATTCCGGGGGGCACGCCTGTTCGAGCGCCATTTCTACCTCAAGCCTCTGCTTGGTGATGGGCATCGCCGCGTGCGGCGGGCCCCAAACGCGTGTGGGCGCCGTGGGTGCCGGTTCCGAGCGTAGCAAGAGTAGTCCTCCCTCGCTCGGTGCCCGCCCAGGGTCGCCGTAAAACACCCCCATCTATATACAGGTTGGCCTCGGATCAGGCGGGGATACCCGCT
15857daef21cffd90977a3b09b1f109b	5024	genus	Venturia						Venturia				Venturiaceae				Venturiales			Dothideomycetes	Pezizomycotina	Ascomycota	Fungi	Eukaryota	Dothideomycetes incertae sedis;dothideomyceta;leotiomyceta;saccharomyceta;Opisthokonta;cellular organisms;root	TCATCGAATCTTTGAACGCATATTGCGCCCCTTGGTATTCCGGGGGGCACACCTGTTCGAGCGCCATTTCTACCTCAAGCCTGGCTTGGTGATGGGCATCGCCTTTTGCGGCGGGCCCGAAACGCGTGTGGGCGCCGTGGTTCCCGGCTCCGAGCGTAGCAAGAGTAGTCCTCCCTCGCTCGGGGCCCCCCAGGGTTGCCGTTAAAACATACCTTTTTTTTGCAGGTTGGCCTCGGATCAGGTGGGGATACCCGCTGA
0210096d154fb518d7ca0107531629ba	5024	genus	Venturia						Venturia				Venturiaceae				Venturiales			Dothideomycetes	Pezizomycotina	Ascomycota	Fungi	Eukaryota	Dothideomycetes incertae sedis;dothideomyceta;leotiomyceta;saccharomyceta;Opisthokonta;cellular organisms;root	TCATCGAATCTTTGAACGCACATTGCGCCCCCTGGTATTCCGGGGGGCACACCTGTTCGAGCGCCATTTCTACCCTAGAGCCCTGCTCTGTGATGGGCCCCGTCCTCGCGGACAGGCCCGAAACCCGTGGGCGCCGTCGTCCGGTCCTGAGCGTAGCAAGAGAAATCCCTCGCTCGGAGCACCGTCCGGTGGCCGCCCCGATCCATTTTACAAAGGTTGGCCTCGGATCAGGTGGGGATACCCGCTGAACTTAAGCAT
8f877bcea0adb70d1b652d6ff9624abe	5024	genus	Venturia						Venturia				Venturiaceae				Venturiales			Dothideomycetes	Pezizomycotina	Ascomycota	Fungi	Eukaryota	Dothideomycetes incertae sedis;dothideomyceta;leotiomyceta;saccharomyceta;Opisthokonta;cellular organisms;root	TCATCGAATCTTTGAACGCACATTGCGCCCCCTGGTATTCCGGGGGGCACACCTGTTCGAGCGCCATTTCAACCCTCAAGCCTAGCTTGGTGATGGGCCACGTCCGCAGGGGCGAGCCTGAAACTCGTAGGGCGCTGTCCGCCGGCTCTGAGCGTAGCAAGAGAAATCCCTCGCTCTGGATAACCGTCGGGTGGCCGCCTCGAAAACCCACGAAATATTACAAGGTTGGCCTCGGATCAGGTGGGGATACCCGCTGAA
91e2a35a5bdac9b8ed1561fc052968f0	5024	genus	Venturia						Venturia				Venturiaceae				Venturiales			Dothideomycetes	Pezizomycotina	Ascomycota	Fungi	Eukaryota	Dothideomycetes incertae sedis;dothideomyceta;leotiomyceta;saccharomyceta;Opisthokonta;cellular organisms;root	TCATCGAATCTTTGAACGCACATTGCGCCCCCTGGTATTCCGGGGGGCACACCTGTTCGAGCGCCATTTCTACCCTAGAGCCCTGCTCTGTGATGGGCCCCGTCCTCGCGGACAGGCCCGAAACCCGTGGGCGCCGTCGTCCGGTCCTGAGCGTAGCAAGAGAAATCCCTCGCTCGGAGCACCGTCCGGAGGCCGCCCCGATCCATTTTTACAAGGTTGGCCTCGGATCAGGTGGGGATACCCGCTGAACTTAAGCAT
0fff20d569eb77a98d2a3f4a70fbbe53	5024	genus	Venturia						Venturia				Venturiaceae				Venturiales			Dothideomycetes	Pezizomycotina	Ascomycota	Fungi	Eukaryota	Dothideomycetes incertae sedis;dothideomyceta;leotiomyceta;saccharomyceta;Opisthokonta;cellular organisms;root	TCATCGAATCTTTGAACGCACATTGCGCCCCCTGGTATTCCGGGGGGCACACCTGTTCGAGCGCCATTTCTACCCTAGAGCCCTGCTCTGTGATGGGCCCCGTCCTCGCGGACAGGCCCGAAACCCGTGGGCGCCGTCGTCCGGTCCTGAGCGTAGCAAGAGAAATCCCTCGCTCGGAGCACCGTCCGGTGGCCGCCCCGATCCATTTTTACAAGGTTGGCCTCGGATCAGGTGGGGATACCCGCTGAACTTAAGCAT
d5009a56641abcfcc99c67d5af43e613	5024	genus	Venturia						Venturia				Venturiaceae				Venturiales			Dothideomycetes	Pezizomycotina	Ascomycota	Fungi	Eukaryota	Dothideomycetes incertae sedis;dothideomyceta;leotiomyceta;saccharomyceta;Opisthokonta;cellular organisms;root	TCATCGAATCTTTGAACGCACATTGCGCCCCCTGGTATTCCGGGGGGCACGCCTGTTCGAGCGCCATTTCTACCTCAAGCCTCTGCTTGGTGATGGGCATCGCCGCGTGCGGCGGGCCCCAAACGCGTGTGGGCGCCGTGGGTGCCGGTTCCGAGCGTAGCAAGAGTAGTCCTCCCTCGCTCGGTGCCCGCCCAGGGTCGCCGTAAAACACCCCCATTTACATACAGGTTGGCCTCGGATCAGGCGGGGATACCCGCT
1484cbfedeb0a2f21e3aa756d6957965	5024	genus	Venturia						Venturia				Venturiaceae				Venturiales			Dothideomycetes	Pezizomycotina	Ascomycota	Fungi	Eukaryota	Dothideomycetes incertae sedis;dothideomyceta;leotiomyceta;saccharomyceta;Opisthokonta;cellular organisms;root	TCATCGAATCTTTGAACGCACATTGCGCCCCCTGGTATTCCGGGGGGCACACCTGTTCGAGCGCCATTTCTACCCTAGAGCCCTGCTCTGTGATGGGCCCCGTCCTCGCGGACAGGCCCGAAACCCGTGGGCGCCGTCGTCCGGTCCTGAGCGTAGCAAGAGAAATCCCTCGCTCGGAGCACCGTCCGGTGGCCGCCCCGATCCATTCTTACAAGGTTGGCCTCGGATCAGGTGGGGATACCCGCTGAACTTAAGCAT
d2a61ff3c892df7a1523af9c708a6957	451867	subclass	Dothideomycetidae																Dothideomycetidae	Dothideomycetes	Pezizomycotina	Ascomycota	Fungi	Eukaryota	dothideomyceta;leotiomyceta;saccharomyceta;Opisthokonta;cellular organisms;root	TCATCGAATCTTTGAACGCACATTGCGCCCTTTGGTATTCCGAGGGGCATGCCTGTTCGAGCGTCATTACACCAATCAAGCACCGCTTGGTATTGGGCGGCGGCCGCCCACCCCCCTCGCGGGGGTTCGGCCCCCCCGAAATGGATTGTTGGCGGCGCCCTCCCGGCTCCAAGCGTAGTAGAAACCCTCGCTTCCGGTGCCCGTGGGGGACGCCCGCCCGACGAAAACCCAAAACAAAACTTCTATGGTTGACCTCGG
56199d163dfe3a471b488805fb795d46	451867	subclass	Dothideomycetidae																Dothideomycetidae	Dothideomycetes	Pezizomycotina	Ascomycota	Fungi	Eukaryota	dothideomyceta;leotiomyceta;saccharomyceta;Opisthokonta;cellular organisms;root	TCATCGAATCTTTGAACGCACATTGCGCCCTTTGGTATTCCGAGGGGCATGCCTGTTCGAGCGTCATTACACCAATCAAGCACCGCTTGGTATTGGGCGGCGGCCGCCCACCCCCCTCGCGGGGTTCGGCCCCCCCGAAATGGATTGTTGGCGGCGCCCTCCCGGCTCCAAGCGTAGTAGAAACCCTCGCTTCGGTGCCCGTGGGACGCCCGCCCGACGAAAACCCAAACATACTTCTATGGTTGACCTCGGATCAGG
4aaac875d33d963d6255b546b904f04a	451867	subclass	Dothideomycetidae																Dothideomycetidae	Dothideomycetes	Pezizomycotina	Ascomycota	Fungi	Eukaryota	dothideomyceta;leotiomyceta;saccharomyceta;Opisthokonta;cellular organisms;root	TCATCGAATCTTTGAACGCACATTGCGCCCTTTGGTCTTCCGAGGGGCATGCCTGTTCGAGCGTCATTACACCAATCAAGCACCGCTTGGTATTGGGCGGCGGCCGCCCACCCCCTCGCGGGGTTCGGCCCCCCCGAAATGGATTGTTGGCGGCGCCCTCCCGGCTCCAAGCGTAGTAGAAACCCTCGCTTCGGTGCCCGTGGGACGCCCGCCCGACGAAAACCCAAACATACTTCTATGGTTGACCTCGGATCAGGT
7929707c415e81b57b016fc3ab5b6211	451867	subclass	Dothideomycetidae																Dothideomycetidae	Dothideomycetes	Pezizomycotina	Ascomycota	Fungi	Eukaryota	dothideomyceta;leotiomyceta;saccharomyceta;Opisthokonta;cellular organisms;root	TCATCGAATCTTTGAACGCACATTGCGCCCTTTGGTATTCCGAGGGGCATGCCTGTTCGAGCGTCATTACACCAATCAAGCACCGCTTGGTATTGGGCGGCGGCCGCCCACCCCCTCGCGGGGTTCGGCCCCCCCGAAATGGATTGTTGGCGGCGCCCTCCCGGCTCCAAGCGTAGTAGAAACCCTCGCTTCGGTGCCCGTGGGACGCCCGCCCGACGAAAACCCAAACATACTTCTATGGTTGACCTCGGATCAGGT
ac03e67e5ccc64270fe5609cc5bd5630	451867	subclass	Dothideomycetidae																Dothideomycetidae	Dothideomycetes	Pezizomycotina	Ascomycota	Fungi	Eukaryota	dothideomyceta;leotiomyceta;saccharomyceta;Opisthokonta;cellular organisms;root	TCATCGAATCTTTGAACGCACATTGCGCCCTTTGGTATTCCGAGGGGCATGCCTGTTCGAGCGTCATTACACCAATCAAGCACCGCTTGGTATTGGGCGGCGGCCGCCCACCCCCCTCGCGGGGTTCGGCCCCCCCGAAATGGATTGTTGGCGGCGCCCTCCCGGCTCCAAGCGTAGTAGAAACCCTCGCTTCGGTGCCCGTGGGACGCCCGCCCGACGAAAACCCAAATATACTTCTATGGTTGACCTCGGATCAGG
fed9ed903935d7dd08c4ea36a6980f05	134362	order	Capnodiales														Capnodiales		Dothideomycetidae	Dothideomycetes	Pezizomycotina	Ascomycota	Fungi	Eukaryota	dothideomyceta;leotiomyceta;saccharomyceta;Opisthokonta;cellular organisms;root	TCATCGAATCTTTGAACGCACCTTGCGCCCCCTGGTATTCCGGGGGGCATGCCCGTCCGAGCGTCATTACGACCAATCCCGCCTGGCGGGGTCTTGGGCGTCGCGGTCCGCCGCGCGCCTCAAAGTCTTCGGCCGCGTGGCCCGTCCCCGAGCGTTGTGGCATCTGTTTCCCGCTCACGGGACCGGGCGGCGTCGGCCGCGAAACCGGGCTTCGGCCCACTCCAGGTTGACCTCGGATCGGGTAGGGATACCCGCTGA
08de065d01f8d6b4cc4e3212c6dd6e82	134362	order	Capnodiales														Capnodiales		Dothideomycetidae	Dothideomycetes	Pezizomycotina	Ascomycota	Fungi	Eukaryota	dothideomyceta;leotiomyceta;saccharomyceta;Opisthokonta;cellular organisms;root	TCATCGAATCTTTGAACGCACATTGCGCCCCTTGGTATTCCGGGGGGCATGCCTGTTCGAGCGTCATTACACCACTCAAGCCTGGCTTGGTATTGGGCGCCGCGGTCCGCCGCGCGCCTCAACGTCTCCGGCTGGGTCTTCCGTCCCCGAGCGTCGTGACATCTGTTTTCGCTCGCGGGCCCGGGGGGCCTCCACGCCGTCAAAACACCTCCATCAAGGTTGACCTCGGATCAGGTAGGGATACCCGCTGAACTTAAG
ae1b7e884467439c5b34d2d271199bdf	134362	order	Capnodiales														Capnodiales		Dothideomycetidae	Dothideomycetes	Pezizomycotina	Ascomycota	Fungi	Eukaryota	dothideomyceta;leotiomyceta;saccharomyceta;Opisthokonta;cellular organisms;root	TCATCGAATCTTTGAACGCACATTGCGCCCTTTGGCATTCCGAAGGGCATGCCTGTTCGAGCGTCATTACACCAATCACGCCTGGCGTGGTATTGGGCGACGCGGCCGTCACACGCCGCGCGCCCCAATGACCCCGGCGGGACGGACCGAATCTCAGCGTTGTGGTTAATGCCGCTGGCGAGACGGGACGCCCGGGCCGTTAAACAACCCCATCACAGGTTGACCTCGGATCAGGTAGGGATACCCGCTGAACTTAAG
848a70c48b36cf530580078b2d6bf210	134362	order	Capnodiales														Capnodiales		Dothideomycetidae	Dothideomycetes	Pezizomycotina	Ascomycota	Fungi	Eukaryota	dothideomyceta;leotiomyceta;saccharomyceta;Opisthokonta;cellular organisms;root	TCATCGAATCTTTGAACGCACATTGCGCCCCTTGGTATTCCGAGGGGCATGCCTGTTCGAGCGTCATTTCACCACTCAAGCCTGGCTTGGTATTGGGCGTCGCGGCCTCCGCGCGCCTTAAAGTCTCCGGCTGAGCCAACCGTCTCTAAGCGTTGTGGTCTAATCATCCGCTTGCGAGGCTGGGAGGCGACGGCCGTTAAACTTTCATTCAAGGTTGACCTCGGATCAGGTAGGGATACCCGCTGAACTTAAGCATAT
9de4f597e7d8287463812ba04c55de13	134362	order	Capnodiales														Capnodiales		Dothideomycetidae	Dothideomycetes	Pezizomycotina	Ascomycota	Fungi	Eukaryota	dothideomyceta;leotiomyceta;saccharomyceta;Opisthokonta;cellular organisms;root	TCATCGAATCTTTGAACGCACATTGCGCCCCTTGGTATTCCGAGGGGCATGCCTGTTCGAGCGTCATTTCACCACTCCAGCCTGGCTGGGTATTGGACGTCGCGGCGTTGCGCGTCCTAATGTCTCCGACGAGGCGATGATCTCTAAGCGTTGTGGCAACATGATCCGCTTGCGAGATTCGGAGCCGGTAGTCGTTAACTATTCTATCAAAGGTTGACCTCGGATCAGGTAGGGATACCCGCTGAACTTAAGCATATC
32df9ca2eb60f345f90c553d245ff69f	134362	order	Capnodiales														Capnodiales		Dothideomycetidae	Dothideomycetes	Pezizomycotina	Ascomycota	Fungi	Eukaryota	dothideomyceta;leotiomyceta;saccharomyceta;Opisthokonta;cellular organisms;root	TCATCGAATCTTTGAACGCACATTGCGCCCCCTGGCACTCCGGGGGGCATGCCTGTTCGAGCGTCATTTCACCACTCAAGCCTCGCTTGGTGTTGGGCGTCGGGGTCTCCCCCGTGCCTCAATTTCACCGGCTGGACCGTCCGATTCTCAGCGTTGTGGCAACAGTTCGCTGCGGGAGACGACGGGGCACGCCGCTAAACCTCTCATCAAAGGTTGACCTCGGATCAGGTAGGGATACCCGCTGAACTTAAGCATATC
748b1595073a98c8275ec8c49d315f24	134362	order	Capnodiales														Capnodiales		Dothideomycetidae	Dothideomycetes	Pezizomycotina	Ascomycota	Fungi	Eukaryota	dothideomyceta;leotiomyceta;saccharomyceta;Opisthokonta;cellular organisms;root	TCATCGAATCTTTGAACGCACATTGCGCCCTTTGGCATTCCGAAGGGCATGCCTGTTCGAGCGTTGTTACACCAATCAAGCCTGGCTTGGTATTGGACGACGGGGCCTCACCCGCCCCGCGTCCCAATGATTCCGGCGAGACGGACCGAATCTCAGCGTTGTGGTTTACCAAGCCGCTGGCGAGACGGGACGGCTGTGCCGCTAAACCCATTTTCTCAGGTTAACCTCGGATCAGGTAGGGATACCCGCTGAACTTAA
6875dbd1e0dc99a32d8d5d0978d21f79	134362	order	Capnodiales														Capnodiales		Dothideomycetidae	Dothideomycetes	Pezizomycotina	Ascomycota	Fungi	Eukaryota	dothideomyceta;leotiomyceta;saccharomyceta;Opisthokonta;cellular organisms;root	TCATCGAATCTTTGAACGCACATTGCGCCCCTTGGTATTCCGGGGGGCATGCCCGTTCGAGCGTCATTACACCCCTCAAGCATAGCTTGGTTTTGAGGCCCGCGGTCCGCCGCGCCCTCTGAATTCAACCGGCTGGCCGTGTAGTCTCTCAGCGTTGTGAAAACGTCCGCGGAGAAGGCTTCACCGTCCACGCCGTTAAACCTCTTCAAAGGTTGACCTCGGATCGGGTAGGGATACCCGCTGAACTTAAGCATATCA
bd243af662a8cd4f82bb6ac42e8e9fab	134362	order	Capnodiales														Capnodiales		Dothideomycetidae	Dothideomycetes	Pezizomycotina	Ascomycota	Fungi	Eukaryota	dothideomyceta;leotiomyceta;saccharomyceta;Opisthokonta;cellular organisms;root	TCATCGAATCTTTGAACGCACATTGCGCCCGCCGGTATTCCGGCGGGCATGCCTGTTCGAGCGTCATTACACCACTCAAGCCTCGCTTGGTATTGGGCGCCGCGGCCTCGTCCGCGCGCCCTAATGTCGCCGGCCGAACCGACCGTCTCAAAGCGTTGTGGTCTTCCGTCCGCTTGCGAGTCACGGTCCGGTTTGACGCCGTTAAACCCCCATCTCAAGGTTGACCTCGGATCAGGTAGGGATACCCGCTGAACTTAA
41e77c0010668ffd68f36d2ac8868aa5	134362	order	Capnodiales														Capnodiales		Dothideomycetidae	Dothideomycetes	Pezizomycotina	Ascomycota	Fungi	Eukaryota	dothideomyceta;leotiomyceta;saccharomyceta;Opisthokonta;cellular organisms;root	TCATCGAATCTTTGAACGCACATTGCGCCCTTTGGCATTCCGAAGGGCATGCCTGTTCGAGCGTCATTACACCAATCACGCCTGGCGTGGTATTGGGCGACGCGGCCGTCACACGCCGCGCGCCCCAATGACTCCGGCGGGACGGACCGAATCTCAGCGTTGTGGTTAAAGCCGCTGGCGAGACGGGACGCCCGGGCCGTTAAACAACCCCATCACAGGTTGACCTCGGATCAGGTAGGGATACCCGCTGAACTTAAG
7ddfcae33f6d5aebe439d4bf4c05e949	134362	order	Capnodiales														Capnodiales		Dothideomycetidae	Dothideomycetes	Pezizomycotina	Ascomycota	Fungi	Eukaryota	dothideomyceta;leotiomyceta;saccharomyceta;Opisthokonta;cellular organisms;root	TCATCGAATCTTTGAACGCACATTGCGCCCCTTGGCATTCCGAGGGGCATGCCTGTTCGAGCGTCATTACACCACTCAAGCCTGGCTTGGTATTGGGCGACGGGGCCTCCCCGCGCCTTAATTTCACCGGCTGGACGGACCGAATCTCAGCGTTGTGGTAAAACAAATTCGCTGGCGAGACGGGACGGCCACGCCGTTAAACTTCTCATCTAAGGTTGACCTCGGATCAGGTAGGGATACCCGCTGAACTTAAGCATA
e590c6b3dd2a00aa87e3826c1155e948	134362	order	Capnodiales														Capnodiales		Dothideomycetidae	Dothideomycetes	Pezizomycotina	Ascomycota	Fungi	Eukaryota	dothideomyceta;leotiomyceta;saccharomyceta;Opisthokonta;cellular organisms;root	TCATCGAATCTTTGAACGCACATTGCGCCCTCTGGTATTCCGGGGGGCATGCCTGTTCGAGCGTCATTTCACCACTCAAGCCTGGCTTGGTATTGGGCGCCGCGGCCTCCCGCGCGCCCCGACGTCTCCGGCCGAGCCGTCCGTCTCTAAGCGTTGTGGCATCCACCGTCCGCTTGCGAGATTGTGTCGACTCCGGCCGTTAAACCCTTTTCAATCAAGGTTGACCTCGGATCAGGTAGGGATACCCGCTGAACTTAA
7aac303869d81e1748e55c88ab465f4b	134362	order	Capnodiales														Capnodiales		Dothideomycetidae	Dothideomycetes	Pezizomycotina	Ascomycota	Fungi	Eukaryota	dothideomyceta;leotiomyceta;saccharomyceta;Opisthokonta;cellular organisms;root	TCATCGAATCTTTGAACGCACATTGCGCCCCTCGGTAGCCCGGGGGGCATGCCTGTTCGAGCGTCATTACACCACTCAAGCCTGGCTTGGTATTGGGCGCCGCGGATCCCCGCGCGCCTCAAAGTCGTCGGCCGGACCGTCCGTCTCCTAGCGTTGTGGTTATATTCTAATCCGCTACAGGGACCGCGACCGCCCGGCCGTTAAACCTCTTCTCAGGTTGACCTCGGATCAGGTAGGGATACCCGCTGAACTTAAGCA
b21d3a765a91a343127a51c165fbcd2f	134362	order	Capnodiales														Capnodiales		Dothideomycetidae	Dothideomycetes	Pezizomycotina	Ascomycota	Fungi	Eukaryota	dothideomyceta;leotiomyceta;saccharomyceta;Opisthokonta;cellular organisms;root	TCATCGAATCTTTGAACGCACATTGCGCCCCTTGGTATTCCGAGGGGCATGCCTGTTCGAGCGTCATTACACCACTCAAGCCTCGCTTGGTATTGGGCGCCGCGCTCGTCGCGCGCCTTAATGTCTCCGGCTGAGTCGTTCGTCTCTAAGCGTTGTGGCACTATGTTTCCGCTTGATGAGATACGGACGATTCGCGCCGTTAAACACATTTTACAGGTTGACCTCGGATCAGGTAGGGATACCCGCTGAACTTAAGCA
846688f4d8e2bdbe1e2dc7fd8b07222e	134362	order	Capnodiales														Capnodiales		Dothideomycetidae	Dothideomycetes	Pezizomycotina	Ascomycota	Fungi	Eukaryota	dothideomyceta;leotiomyceta;saccharomyceta;Opisthokonta;cellular organisms;root	TCATCGAATCTTTGAACGCACATTGCGCCCCTTGGTATTCCGAGGGGCATGCCTGTTCGAGCGTCATTACACCACTCAAGCCTCGCTTGGTATTGGGCGCCGCGCTCGTCGCGCGCCTCAATGTCTCCGGCTGAGTCGTTCGTCTCTAAGCGTTGTGGCATTATGTTTCCGCTTGAAGAGATACGGACGATTCGCGCCGTTAAACACATTTTTAAGGTTGACCTCGGATCAGGTAGGGATACCCGCTGAACTTAAGCA
ec99df854f57eaa45168f42c618aa6d9	134362	order	Capnodiales														Capnodiales		Dothideomycetidae	Dothideomycetes	Pezizomycotina	Ascomycota	Fungi	Eukaryota	dothideomyceta;leotiomyceta;saccharomyceta;Opisthokonta;cellular organisms;root	TCATCGAATCTTTGAACGCACATTGCGCCCCTTGGTATTCCGAGGGGCATGCCTGTTCGAGCGTCATTACACCACTCAAGCCTCGCTTGGTATTGGGCGCCGCGCTCGTCGCGCGCCTTAATGTCTCCGGCTGAGTCGTTCGTCTCTAAGCGTTGTGGCACTATGTTTCCGCTTGATGAGATACGGACGATTCGCGCCGTTAAACACATTTTTCAGGTTGACCTCGGATCAGGTAGGGATACCCGCTGAACTTAAGCA
d01f7b01e4f865264a1faa063cbb54f8	134362	order	Capnodiales														Capnodiales		Dothideomycetidae	Dothideomycetes	Pezizomycotina	Ascomycota	Fungi	Eukaryota	dothideomyceta;leotiomyceta;saccharomyceta;Opisthokonta;cellular organisms;root	TCATCGAATCTTTGAACGCACATTGCGCCCTTTGGCATTCCGAAGGGCATGCCTGTTCGAGCGTCATTACACCAATCACGCCTGGCGTGGTATTGGGCGCCGCGGCCGTCACACGCCGCGCGCCCCAATGACTCCGGCGGGACGGACCGAATCTCAGCGTTGTGGTTAAAGCCGCTGGCGAGACGGGACGCCCGGGCCGTTAAACAACCCCATCACAGGTTGACCTCGGATCAGGTAGGGATACCCGCTGAACTTAAG
f1085965deeff6ca56b70b6dc79c518b	452563	family	Cladosporiaceae		Davidiellaceae		Cladosporiaceae (Sacc.) Nann., 1934						Cladosporiaceae				Capnodiales		Dothideomycetidae	Dothideomycetes	Pezizomycotina	Ascomycota	Fungi	Eukaryota	dothideomyceta;leotiomyceta;saccharomyceta;Opisthokonta;cellular organisms;root	TCATCGAATCTTTGAACGCACATTGCGCCCCTTGGTATTCCGGGGGGCATGCCTGTTCGAGCGTCATTTCACCACTTAAGCCTCGCTTGGTATTGGGCGATGCGGTCCGCCGCACGCCTCAAATCGACCGGCTGGGTCGATCGTCCCCTCAGCGTTGTGATTCATTATATCGCTAAAGGGTTGTCGGTCGGTCACGCCGTTAAACAAGACCTCATTTCTTAAAGGTTGACCTCGGATCAGGTAGGGATACCCGCTGAA
58a463b975db1df3bcb20abfe2aa6ec5	452563	family	Cladosporiaceae		Davidiellaceae		Cladosporiaceae (Sacc.) Nann., 1934						Cladosporiaceae				Capnodiales		Dothideomycetidae	Dothideomycetes	Pezizomycotina	Ascomycota	Fungi	Eukaryota	dothideomyceta;leotiomyceta;saccharomyceta;Opisthokonta;cellular organisms;root	TCATCGAATCTTTGAACGCACATTGCGCCCCTTGGTATTCCGGGGGGCATGCCTGTTCGAGCGTCATTTCACCACTCAAGCCTCGCTTGGTATTGGGCGATGCGGTCCGCCGCACGCCTCAAATCGACCGGCTGGGTCGATCGTCCCCTCAGCGTTGTGATTCATTATATCGCTAAAGGGTTGTCGGTCGGTCACGCCGTTAAACAAGACCTCATTTCTTAAAGGTTGACCTCGGATCAGGTAGGGATACCCGCTGAA
aff945a29b32c23971328465751eb88a	5498	genus	Cladosporium						Cladosporium				Cladosporiaceae				Capnodiales		Dothideomycetidae	Dothideomycetes	Pezizomycotina	Ascomycota	Fungi	Eukaryota	dothideomyceta;leotiomyceta;saccharomyceta;Opisthokonta;cellular organisms;root	TCATCGAATCTTTGAACGCACATTGCGCCCCCTGGTATTCCGGGGGGCATGCCTGTTCGAGCGTCATTTCACCACTCAAGCCTCGCTTGGTATTGGGCGACGCGGTCCGCCGCGCGCCTCAAATCGACCGGCTGGGTCTTCTGTCCCCTCAGCGTTGTGGAAACTATTCGCTAAAGGGTGCCCGGGAGGCTACGCCGTAAAACAACCCCATTTCTAAGGTTGACCTCGGATCAGGTAGGGATACCCGCTGAACTTAAG
683d0b3aab0a7c58476bdd873872e1bb	5498	genus	Cladosporium						Cladosporium				Cladosporiaceae				Capnodiales		Dothideomycetidae	Dothideomycetes	Pezizomycotina	Ascomycota	Fungi	Eukaryota	dothideomyceta;leotiomyceta;saccharomyceta;Opisthokonta;cellular organisms;root	TCATCGAATCTTTGAACGCACATTGCGCCCCCTGGTATTCCGGGGGGCATGCCTGTTCGAGCGTCATTTCACCACTCAAGCCTCGCTTGGTATTGGGCAACGCGGTCCGCCGCGTGCCTCAAATCGTCCGGCTGGGTCTTCTGTCCCCTAAGCGTTGTGGAAACTATTCGCTAAAGGGTGTTCGGGAGGCTACGCCGTAAAACAACCCCATTTCTAAGGTTGACCTCGGATCAGGTAGGGATACCCGCTGAACTTAAG
5ae12ee0bfc2ab01a91a9d2f78283ab1	5498	genus	Cladosporium						Cladosporium				Cladosporiaceae				Capnodiales		Dothideomycetidae	Dothideomycetes	Pezizomycotina	Ascomycota	Fungi	Eukaryota	dothideomyceta;leotiomyceta;saccharomyceta;Opisthokonta;cellular organisms;root	TCATCGAATCTTTGAACGCACATTGCGCCCCTCGGTATTCCGGGGGGCATGCCTGTTCGAGCGTCATTACACCACTCAAGCCTCGCTTGGTCTTGGGCATCGCGGTCCGCCGCGCGCCCCAATGTCTCCGGCTGAGCCGTCCGTCTCTAAGCGTTGTGACAAACAATCCGCTTGCGAGTATGGGCCGGCTTGTTCGCCGTAAAACCCCCCATTTTTACAAGGTTGACCTCGGATCAGGTAGGGATACCCGCTGAACTT
f602bfdc183eb57f8e4eed8a17308eb1	5498	genus	Cladosporium						Cladosporium				Cladosporiaceae				Capnodiales		Dothideomycetidae	Dothideomycetes	Pezizomycotina	Ascomycota	Fungi	Eukaryota	dothideomyceta;leotiomyceta;saccharomyceta;Opisthokonta;cellular organisms;root	TCATCGAATCTTTGAACGCACATTGCGCCCCCTGGTATTCCGGGGGGCATGCCTGTTCGAGCGTCATTTCACCACTCAAGCCTCGCTTGGTATTGGGCAACGCGGTCCGCCGCGTGCCTCAAATCGACCGGCTGGGTCTTCTGTCCCCTAAGCGTTGTGGAAACTATTCGCTAAAGGGTGTTCGGGAGGCTACGCCGTAAAACAACCCCATTTCTAAGGTTGACCTCGGATCAGGTAGGGATACCCGCTGAACTTAAG
f73894977c350abe4e22d78f6b6e971c	1052096	species	Cladosporium halotolerans				Cladosporium halotolerans Zalar, de Hoog & Gunde-Cimerman 2007	Cladosporium halotolerans	Cladosporium				Cladosporiaceae				Capnodiales		Dothideomycetidae	Dothideomycetes	Pezizomycotina	Ascomycota	Fungi	Eukaryota	dothideomyceta;leotiomyceta;saccharomyceta;Opisthokonta;cellular organisms;root	TCATCGAATCTTTGAACGCACATTGCGCCCCCTGGTATTCCGGGGGGCATGCCTGTTCGAGCGTCATTTCACCACTCAAGCCTCGCTTGGTATTGGGCGACGCGGTCCGCCGCGCGCCTCAAATCGACCGGCTGGGTCTTTCGTCCCCTCAGCGTTGTGGAAACTATTCGCTAAAGGGTGCCGCGGGAGGCCACGCCGTAAAACAACCCCATTTCTAAGGTTGACCTCGGATCAGGTAGGGATACCCGCTGAACTTAA
accf7d905b5affc200bbea1363bdc4c7	2014862	species	Davidiellomyces australiensis				Davidiellomyces australiensis Crous, 2017	Davidiellomyces australiensis	Davidiellomyces				Cladosporiaceae				Capnodiales		Dothideomycetidae	Dothideomycetes	Pezizomycotina	Ascomycota	Fungi	Eukaryota	dothideomyceta;leotiomyceta;saccharomyceta;Opisthokonta;cellular organisms;root	TCATCGAATCTTTGAACGCACATTGCGCCCCTTGGTATTCCGGGGGGCATGCCTGTTCGAGCGTCATTTCACCACTCAAGCCTCGCTTGGTATTGGGCAACGCGGTCCGCCGCGCGCCCCAAATCGACCGGCTGGGTCGATCGTCCCCTCAGCGTTGTGGTTTATCTAAATCGCTAATGGGTTGTCGGTCGGTCACGCCGTGAAACAAACCAAATTCTTAAAGGTTGACCTCGGATCAGGTAGGGATACCCGCTGAAC
79ff5cc1334df29982b4240a24532009	2014862	species	Davidiellomyces australiensis				Davidiellomyces australiensis Crous, 2017	Davidiellomyces australiensis	Davidiellomyces				Cladosporiaceae				Capnodiales		Dothideomycetidae	Dothideomycetes	Pezizomycotina	Ascomycota	Fungi	Eukaryota	dothideomyceta;leotiomyceta;saccharomyceta;Opisthokonta;cellular organisms;root	TCATCGAATCTTTGAACGCACATTGCGCCCCTTGGTATTCCGGGGGGCATGCCTGTTCGAGCGTCATTTCACCACTCAAGCCTCGCTTGGTATTGGGCAACGCGGTCCGCCGCGCGCCCCAAATCGACCGGCTGGGTCGATCGTCCCCTCAGCGTTGTGGTTTATCTAAATCGCTAATGGGCTGTCGGTCGGTCACGCCGTGAAACAAACCAAATTCTTAAAGGTTGACCTCGGATCAGGTAGGGATACCCGCTGAAC
ccabb9e2a908347765066c6907b565c6	2014862	species	Davidiellomyces australiensis				Davidiellomyces australiensis Crous, 2017	Davidiellomyces australiensis	Davidiellomyces				Cladosporiaceae				Capnodiales		Dothideomycetidae	Dothideomycetes	Pezizomycotina	Ascomycota	Fungi	Eukaryota	dothideomyceta;leotiomyceta;saccharomyceta;Opisthokonta;cellular organisms;root	TCATCGAATCTTTGAACGCACATTGCGCCCCTTGGTATTCCGGGGGGCATGCCTGTTCGAGCGTCATTTCACCACTCAAGCCTCGCTTGGTATTGGGCAACGCGGTCCGCCGCGCGCCCCAAATCGACCGGCTGGGTCGATCGTCCCCTCAGCGTTGTGGTTTATCTAAATCGCTAATGGGTTGTCGGTCGGTCACGCCGTGAAACAAACCAAATTCTTAAAAGGTTGACCTCGGATCAGGTAGGGATACCCGCTGAA
e5444bd5fae962be5a3fdea204d49abd	470018	genus	Rachicladosporium						Rachicladosporium				Cladosporiaceae				Capnodiales		Dothideomycetidae	Dothideomycetes	Pezizomycotina	Ascomycota	Fungi	Eukaryota	dothideomyceta;leotiomyceta;saccharomyceta;Opisthokonta;cellular organisms;root	TCATCGAATCTTTGAACGCACATTGCGCCCCGTGGTATTCCGCGGGGCATGCCTGTTCGAGCGTCATTACACCACTCAAGCCTCGCTTGGTATTGGGCGACGCGGTCCGCCGCGCGCCTCAAATCTTTCGGCTGGGTCTCGATCGTCCCTCAGCGTTGTGGAAACTATTCGCTAAAGGTGCGCGACCGGTTCACGCCGCTAAACAAACCCCCATCAAAGGTTGACCTCGGATCAGGTAGGGATACCCGCTGAACTTAA
d9a3ee8371dbab6dcab77e8dd24913ef	470018	genus	Rachicladosporium						Rachicladosporium				Cladosporiaceae				Capnodiales		Dothideomycetidae	Dothideomycetes	Pezizomycotina	Ascomycota	Fungi	Eukaryota	dothideomyceta;leotiomyceta;saccharomyceta;Opisthokonta;cellular organisms;root	TCATCGAATCTTTGAACGCACATTGCGCCCCGTGGCATTCCGCGGGGCATGCCTGTTCGAGCGTCATTACACCACTCAAGCCTCGCTTGGTATTGGGCGACGCGGTACGCCGCGCGCCTCAAATCTTTCGGCTGGGTCTCGATCGTCCCTCAGCGTTGTGGAAACTATTCGCTAAAGGTGTACGTTTCGGCCACGCCGTTAAACAAACCAATTCATTAAAGGTTGACCTCGGATCAGGTAGGGATACCCGCTGAACTT
88a1d7e4a91196a0b2b24fb81bcebc36	470018	genus	Rachicladosporium						Rachicladosporium				Cladosporiaceae				Capnodiales		Dothideomycetidae	Dothideomycetes	Pezizomycotina	Ascomycota	Fungi	Eukaryota	dothideomyceta;leotiomyceta;saccharomyceta;Opisthokonta;cellular organisms;root	TCATCGAATCTTTGAACGCACATTGCGCCCCGTGGTATTCCGCGGGGCATGCCTGTTCGAGCGTCATTACACCACTCAAGCCTCGCTTGGTATTGGGCGACGCGGTACGCCGCGCGCCTCAAATCTCTCGGCTGGGTCTGAATCGTCCCTCAGCGTTGTGGAAACTATTCGCTAAAGGTGTCGTTTCGGTCACGCCGTCAAAACAAACCAATTTCATTAAAGGTTGACCTCGGATCAGGTAGGGATACCCGCTGAACT
1b6e568673e19b176450d05ed754b156	470018	genus	Rachicladosporium						Rachicladosporium				Cladosporiaceae				Capnodiales		Dothideomycetidae	Dothideomycetes	Pezizomycotina	Ascomycota	Fungi	Eukaryota	dothideomyceta;leotiomyceta;saccharomyceta;Opisthokonta;cellular organisms;root	TCATCGAATCTTTGAACGCACATTGCGCCCCGTGGTATTCCGCGGGGCATGCCTGTTCGAGCGTCATTACACCACTCAAGCCTCGCTTGGTATTGGGCGACGCGGTTAGCCGCGCGCCTCAAATCTTCCGGCTGGTTCGAATCGTCCCTCAGCGTTGTGGAAACTATTCGCTAAAGGTGCTCGCTTCGGTCACGCCGTTAAACAATCATTCATTAAAGGTTGACCTCGGATCAGGTAGGGATACCCGCTGAACTTAAG
48e39881c3194b27150aa72f9c34f0c0	470018	genus	Rachicladosporium						Rachicladosporium				Cladosporiaceae				Capnodiales		Dothideomycetidae	Dothideomycetes	Pezizomycotina	Ascomycota	Fungi	Eukaryota	dothideomyceta;leotiomyceta;saccharomyceta;Opisthokonta;cellular organisms;root	TCATCGAATCTTTGAACGCACATTGCGCCCCGTGGCATTCCGCGGGGCATGCCTGTTCGAGCGTCATTACACCACTCAAGCCTCGCTTGGTATTGGGCGACGCGGTACGCCGCGCGCCTCAAATCTTTCGGCTGGGTCTCGATCGTCCCTCAGCGTTGTGGAAACTATTCGCTAAAGGTGCACGTTTCGGTCACGCCGTTAAACAAACCAAACATTAAAGGTTGACCTCGGATCAGGTAGGGATACCCGCTGAACTTA
590d63936030c53cc39921153a743cb1	470018	genus	Rachicladosporium						Rachicladosporium				Cladosporiaceae				Capnodiales		Dothideomycetidae	Dothideomycetes	Pezizomycotina	Ascomycota	Fungi	Eukaryota	dothideomyceta;leotiomyceta;saccharomyceta;Opisthokonta;cellular organisms;root	TCATCGAATCTTTGAACGCACATTGCGCCCCGTGGTATTCCGCGGGGCATGCCTGTTCGAGCGTCATTACACCACTCAAGCCTCGCTTGGTATTGGGCGACGCGGTACGCCGCGCGCCTCAAATCTCCCGGCTGGTTCGAATCGTCCCTCAGCGTTGTGGAAACTATTCGCTAAAGGTGCGCGTTTCGGTCACGCCGTTAAACGAACCAATTTATTAAAGGTTGACCTCGGATCAGGTAGGGATACCCGCTGAACTTA
5ac6039fd39ce0a30e69b03c4804945b	470018	genus	Rachicladosporium						Rachicladosporium				Cladosporiaceae				Capnodiales		Dothideomycetidae	Dothideomycetes	Pezizomycotina	Ascomycota	Fungi	Eukaryota	dothideomyceta;leotiomyceta;saccharomyceta;Opisthokonta;cellular organisms;root	TCATCGAATCTTTGAACGCACATTGCGCCCCGTGGCATTCCGCGGGGCATGCCTGTTCGAGCGTCATTACACCACTCAAGCCTCGCTTGGTATTGGGCGACGCGGTACGCCGCGCGCCTCAAATCTTCCGGCTGGTTCGAATCGTCCCTCAGCGTTGTGGAAACTATTCGCTAAAGGTGCGCGTTTCGGTCACGCCGTTAAACAAATCAATTCATTAAAGGTTGACCTCGGATCAGGTAGGGATACCCGCTGAACTTA
b106fa3abbefdae6126d719e3a9e3e8d	470018	genus	Rachicladosporium						Rachicladosporium				Cladosporiaceae				Capnodiales		Dothideomycetidae	Dothideomycetes	Pezizomycotina	Ascomycota	Fungi	Eukaryota	dothideomyceta;leotiomyceta;saccharomyceta;Opisthokonta;cellular organisms;root	TCATCGAATCTTTGAACGCACATTGCGCCCCGTGGCATTCCGCGGGGCATGCCTGTTCGAGCGTCATTACACCACTCAAGCCTCGCTTGGTATTGGGCGACGCGGTACGCCGCGCGCCTCAAATCTTCCGGCTGGTTCGAATCGTCCCTCAGCGTTGTGGAAACTATTCGCTAAAGGTGCGCGTTTCGGTCACGCCGTTAAACAAACCAATTCATTAAAGGTTGACCTCGGATCAGGTAGGGATACCCGCTGAACTTA
ec75ce5d17f4d8e9584a048b98cab527	470063	genus	Toxicocladosporium						Toxicocladosporium				Cladosporiaceae				Capnodiales		Dothideomycetidae	Dothideomycetes	Pezizomycotina	Ascomycota	Fungi	Eukaryota	dothideomyceta;leotiomyceta;saccharomyceta;Opisthokonta;cellular organisms;root	TCATCGAATCTTTGAACGCACATTGCGCCCCGTGGTATTCCGCGGGGCATGCCTGTTCGAGCGTCATTTCACCACTCAAGCCTCGCTTGGTATTGGGCGATGCGGTCCGCCGCACGCCTCAAATCGACCGGCTGGGTCGATCGCACCCTCAGCGTTGTGGAAACTATTCGCTAAAGGGATTGTGGTCGGTCACGCCGTGAAACAAACCAATTTTCAATGGTTGACCTCGGATCAGGTAGGGATACCCGCTGAACTTAA
8113f399d90960ef2618d8ad86117dbd	112488	genus	Dissoconium						Dissoconium				Dissoconiaceae				Capnodiales		Dothideomycetidae	Dothideomycetes	Pezizomycotina	Ascomycota	Fungi	Eukaryota	dothideomyceta;leotiomyceta;saccharomyceta;Opisthokonta;cellular organisms;root	TCATCGAATCTTTGAACGCACATTGCGCCCCCTGGTATTCCGGGGGGCATGCCTGTTCGAGCGTCATTTCAACCAAACCAGCCCGGCTGGGTCTTGGGCGTCGCGGTCCGCCGCGCGCCTCAAAGTCTTCGGCGGAAGCCGCCCGTTCCTCTGCGTGATGCAAATCTTCGCTCGGGACACGGGGGTGAGCGCCCGGAAACATCGGCGGAGACGTCGATTTCAAGGTTGACCTCGGATCAGGTAGGGATACCCGCTGAA
9dda0e4e11d64a1b8b55c4215c991d32	112488	genus	Dissoconium						Dissoconium				Dissoconiaceae				Capnodiales		Dothideomycetidae	Dothideomycetes	Pezizomycotina	Ascomycota	Fungi	Eukaryota	dothideomyceta;leotiomyceta;saccharomyceta;Opisthokonta;cellular organisms;root	TCATCGAATCTTTGAACGCACATTGCGCCCCCTGGTATTCCGGGGGGCATGCCTGTTCGAGCGTCATTTCAACCAAACCAGCCCCGCTGGGTGTTGGGCGTCGCGGTCCGCCGCGCGCCTCAAAGTCTTCGGCGGAAGCCGCCCGTTCCTCTGCGTGATGCATCGTCGTCGCTCGGGACACGGGGGTGAGCGCCCGGAAATCGTCGGCGGAGACGCCGACTTCAGGTTGACCTCGGATCAGGTAGGGATACCCGCTGA
2115e8380f5626153359e2d08e2f189d	470080	species	Ramichloridium apiculatum					Ramichloridium apiculatum	Ramichloridium				Dissoconiaceae				Capnodiales		Dothideomycetidae	Dothideomycetes	Pezizomycotina	Ascomycota	Fungi	Eukaryota	dothideomyceta;leotiomyceta;saccharomyceta;Opisthokonta;cellular organisms;root	TCATCGAATCTTTGAACGCACATTGCGCCCCCTGGTATTCCGGGGGGCATGCCTGTTCGAGCGTCATTGCAACCAATCCAGCCCGGCTGGGTGTTGGGCGTCGCGGGTCCCCCGCGCGCCTCAAAGTCCTCGGCGGAAGCCGCCCGTTCCTCTGCGTGATGACACAAATTGTCGCTCGGGAGACGGGGGCGAGCGCCCGTACGCATCGGCGGAGACGTCGAATCTCAGGTTGACCTCGGATCAGGTAGGGATACCCGC
e7fb4e870ecdcc879a8cbd6f22531dfb	93133	family	Mycosphaerellaceae										Mycosphaerellaceae				Capnodiales		Dothideomycetidae	Dothideomycetes	Pezizomycotina	Ascomycota	Fungi	Eukaryota	dothideomyceta;leotiomyceta;saccharomyceta;Opisthokonta;cellular organisms;root	TCATCGAATCTTTGAACGCACATTGCGCCCCTTGGTATTCCGAGGGGCATGCCTGTTCGAGCGTCATTTCACCAATCAAGCCTGGCTTGGTATTGGGCGTCGCGGCACCCGCGCGCCTCAAAGTCTCCGGCTGAGTCGATGGTCTCTTAAGCGTTGTGGTCTCATCATTCGCTTGCGGGGTTGTCGACGGCGGCCGTTAAACTTCTATTCAAAGGTTGACCTCGGATCAGGTAGGGATACCCGCTGAACTTAAGCATA
b676003d15ca255e9592f8f66e957564	93133	family	Mycosphaerellaceae										Mycosphaerellaceae				Capnodiales		Dothideomycetidae	Dothideomycetes	Pezizomycotina	Ascomycota	Fungi	Eukaryota	dothideomyceta;leotiomyceta;saccharomyceta;Opisthokonta;cellular organisms;root	TCATCGAATCTTTGAACGCACATTGCGCCCCTTGGTATTCCGAGGGGCATGCCTGTTCGAGCGTCATTTCACCAATCAAGCCTGGCTTGGTATTGGGCGTCGCGGCACCCGCGCGCCTCAAAGTCTCCGGCTGAGTCGATGGTCTCTTAAGCGTTGTGGTCTCATCATTCGCTTGCGGGGTTGTTGACGGCGGCCGTTAAACTTCTATCCAAAGGTTGACCTCGGATCAGGTAGGGATACCCGCTGAACTTAAGCATA
93e581b2100d72511df7db27e8985c03	93133	family	Mycosphaerellaceae										Mycosphaerellaceae				Capnodiales		Dothideomycetidae	Dothideomycetes	Pezizomycotina	Ascomycota	Fungi	Eukaryota	dothideomyceta;leotiomyceta;saccharomyceta;Opisthokonta;cellular organisms;root	TCATCGAATCTTTGAACGCACATTGCGCCCCTTGGTATTCCGAGGGGCATGCCTGTTCGAGCGTCATTTCACCAATCAAGCCTGGCTTGGTATTGGGCGTCGCGGCACCCGCGCGCCTCAAAGTCTCCGGCTGAGTCGATGGTCTCTTAAGCGTTGTGGTCTCATCATTCGCTTGCGGGGTTGTTGACGGCGGCCGTTAAACTTCTACTCAAAGGTTGACCTCGGATCAGGTAGGGATACCCGCTGAACTTAAGCATA
cf204fe266b28e6fc503a2a4fb8a93cb	93133	family	Mycosphaerellaceae										Mycosphaerellaceae				Capnodiales		Dothideomycetidae	Dothideomycetes	Pezizomycotina	Ascomycota	Fungi	Eukaryota	dothideomyceta;leotiomyceta;saccharomyceta;Opisthokonta;cellular organisms;root	TCATCGAATCTTTGAACGCACATTGCGCCCCTTGGTATTCCGAGGGGCATGCCTGTTCGAGCGTCATTTCACCAATCAAGCCTGGCTTGGTATTGGGCGTCGCGGCACCCGCGCGCCTCAAAGTCTCCGGCTGAGTCGATGGTCTCTTAAGCGTTGTGGTCTCATCATTCGCTTGCGGGGTTGTTGACGGCGGCCGTTAAACTTCCATTCAAAGGTTGACCTCGGATCAGGTAGGGATACCCGCTGAACTTAAGCATA
98f6eb28e0933a829a3621d8183ec73b	93133	family	Mycosphaerellaceae										Mycosphaerellaceae				Capnodiales		Dothideomycetidae	Dothideomycetes	Pezizomycotina	Ascomycota	Fungi	Eukaryota	dothideomyceta;leotiomyceta;saccharomyceta;Opisthokonta;cellular organisms;root	TCATCGAATCTTTGAACGCACATTGCGCCCCGTGGTATTCCGCGGGGCATGCCTGTTCGAGCGTCATTTCACCACTCAAGCCTGGCTTGGTATTGGGTGCCGCGGCTCCGGCCGCGCGCCTCAAAGTCTCCGGCTGAGCAGTCCGTCTCCGAGCGTTGTGCATTTTCGCTAGGGAGCGCGGGCCTGCGGGCGGCCGTTAAACTCTTCAATCAAAGGTTGACCTCGGATCAGGTAGGGATACCCGCTGAACTTAAGCAT
8edd4bb6f118a2129b095074ecb3fc79	93133	family	Mycosphaerellaceae										Mycosphaerellaceae				Capnodiales		Dothideomycetidae	Dothideomycetes	Pezizomycotina	Ascomycota	Fungi	Eukaryota	dothideomyceta;leotiomyceta;saccharomyceta;Opisthokonta;cellular organisms;root	TCATCGAATCTTTGAACGCACATTGCGCCCCGTGGTATTCCGCGGGGCATGCCTGTTCGAGCGTCATTTCACCACTCAAGCCTAGCTTGGTATTGGGCGTCGCGGTTCCGCGCGCCTTAAAGTCTCCGGCTGAGCAGTTCGTCTCTAAGCGTTGTGGCATATATTTCGCTGAAGAGTTCGGACGGCTTTTGGCCGTTAAATCTATAACAAGGTTGACCTCGGATCAGGTAGGGATACCCGCTGAACTTAAGCATATCA
d134ccb92928db9202bc58f093f5f2d0	93133	family	Mycosphaerellaceae										Mycosphaerellaceae				Capnodiales		Dothideomycetidae	Dothideomycetes	Pezizomycotina	Ascomycota	Fungi	Eukaryota	dothideomyceta;leotiomyceta;saccharomyceta;Opisthokonta;cellular organisms;root	TCATCGAATCTTTGAACGCACATTGCGCCCCGTGGTACTCCGCGGGGCATGCCTGTTCGAGCGTCATTTCACCACTCAAGCCTCGCTTGGTGTTGGGTGCCGCGGCTCCGGCCGCGCGCCTCAAAGTCTCCGGCTGAGCAGTCCGTCTCCGAGCGTTGTGCATTTTCGCTAGGGAGCGCGGGCCTGCGGGCGGCCGTTAAACACTTCAATCAAAGGTTGACCTCGGATCAGGTAGGGATACCCGCTGAACTTAAGCAT
559361fc555ff404d1949cbefa4b8bbd	93133	family	Mycosphaerellaceae										Mycosphaerellaceae				Capnodiales		Dothideomycetidae	Dothideomycetes	Pezizomycotina	Ascomycota	Fungi	Eukaryota	dothideomyceta;leotiomyceta;saccharomyceta;Opisthokonta;cellular organisms;root	TCATCGAATCTTTGAACGCACATTGCGCCCCTTGGTATTCCGAGGGGCATGCCTGTTCGAGCGTCATTTCACCAATCAAGCCTGGCTTGGTATTGGGCGTCGCGGCACCCGCGCGCCTCAAAGTCTCCGGCTGAGTCGATGGTCTCTTAAGCGTTGTGGTCTCATCATTCGCTTGCGGGGTTGTTGACGGCGGCCGTTAAACTTCTATTCAAAGGTTGACCTCGGATCAGGTAGGGATACCCGCTGAACTTAAGCATA
fb32bbb069d82e8e11618da9800031da	93133	family	Mycosphaerellaceae										Mycosphaerellaceae				Capnodiales		Dothideomycetidae	Dothideomycetes	Pezizomycotina	Ascomycota	Fungi	Eukaryota	dothideomyceta;leotiomyceta;saccharomyceta;Opisthokonta;cellular organisms;root	TCATCGAATCTTTGAACGCACATTGCGCCCCGTGGTATTCCGCGGGGCATGCCTGTTCGAGCGTCATTTCACCACTCAAGCCTAGCTTGGTATTGGGTGCCGCGGCTCCGGCCGCGCGCCTCAAAGTCTCCGGCTGAGCAGTCCGTCTCCGAGCGTTGTGCATTTTCGCTAGGGAGCACACGGGCCTGCGGGCGGCCGTTAAACTCTTCAATCAAAGGTTGACCTCGGATCAGGTAGGGATACCCGCTGAACTTAAGC
9b837a2084e3163dbbe2bab1a4e6f314	93133	family	Mycosphaerellaceae										Mycosphaerellaceae				Capnodiales		Dothideomycetidae	Dothideomycetes	Pezizomycotina	Ascomycota	Fungi	Eukaryota	dothideomyceta;leotiomyceta;saccharomyceta;Opisthokonta;cellular organisms;root	TCATCGAATCTTTGAACGCACATTGCGCCCCCTGGCATTCCGGGGGGCATGCCTGTTCGAGCGTCATTACACCACTCAAGCCTGGCTTGGTATTGGGCGCCGCGGCTCCGTCGCGCGCCTCAAAGTCTCCGGCCGAGTCGTCCGTCTCTTAGCGTTGTGGCAACTGTTATTCGCTAGCGGGATCGGGGGGCTCGCGGCCGTTAAACGTCCATTCAAAGGTTGACCTCGGATCAGGTAGGGATACCCGCTGAACTTAAG
85a2fc182572d686fb61922c81921720	93133	family	Mycosphaerellaceae										Mycosphaerellaceae				Capnodiales		Dothideomycetidae	Dothideomycetes	Pezizomycotina	Ascomycota	Fungi	Eukaryota	dothideomyceta;leotiomyceta;saccharomyceta;Opisthokonta;cellular organisms;root	TCATCGAATCTTTGAACGCACATTGCGCCCCGTGGTATTCCGCGGGGCATGCCTGTTCGAGCGTCATTTCACCACTCAAGCCTAGCTTGGTATTGGGTGCCGCGGCTCCGGCCGCGCGCCTCAAAGTCTCCGGCTGAGCAGTCCGTCTCCGAGCGTTGTGCATTTTCGCTAGGGAGCACGGGCCTGCGGGCGGCCGTTAAACTCTTCAATCAAAGGTTGACCTCGGATCAGGTAGGGATACCCGCTGAACTTAAGCAT
cd22003d253cc9634015c6eb4cca480d	93133	family	Mycosphaerellaceae										Mycosphaerellaceae				Capnodiales		Dothideomycetidae	Dothideomycetes	Pezizomycotina	Ascomycota	Fungi	Eukaryota	dothideomyceta;leotiomyceta;saccharomyceta;Opisthokonta;cellular organisms;root	TCATCGAATCTTTGAACGCACATTGCGCCCCGTGGTATTCCGCGGGGCATGCCTGTTCGAGCGTCATTTCACCACTCAAGCCTAGCTTGGTATTGGGCGTCGCGGTTCCGCGCGCCTTAAAGTCTCCGGCTGAGCAGTTCGTCTCTAAGCGTTGTGGCATATATTTCGCTGAAGAGTTCGGACGGCTTTTGGCCGTTAAATCTTTCTCAAGGTTGACCTCGGATCAGGTAGGGATACCCGCTGAACTTAAGCATATCA
b554954b833d63927f5253d8d636d299	93133	family	Mycosphaerellaceae										Mycosphaerellaceae				Capnodiales		Dothideomycetidae	Dothideomycetes	Pezizomycotina	Ascomycota	Fungi	Eukaryota	dothideomyceta;leotiomyceta;saccharomyceta;Opisthokonta;cellular organisms;root	TCATCGAATCTTTGAACGCACATTGCGCCCCGTGGTACTCCGCGGGGCATGCCTGTTCGAGCGTCATTTCACCACTCAAGCCTAGCTTGGTGTTGGGTGCCGCGGCTCCGGCCGCGCGCCTCAAAGTCTCCGGCTGAGCAGTCCGTCTCCGAGCGTTGTGCATTTTCGCTAGGGAGCGCGGGCCTGCGGGCGGCCGTTAAACACTTCAATCAAAGGTTGACCTCGGATCAGGTAGGGATACCCGCTGAACTTAAGCAT
e070323d48f7eccc1a05fffa49319d10	93133	family	Mycosphaerellaceae										Mycosphaerellaceae				Capnodiales		Dothideomycetidae	Dothideomycetes	Pezizomycotina	Ascomycota	Fungi	Eukaryota	dothideomyceta;leotiomyceta;saccharomyceta;Opisthokonta;cellular organisms;root	TCATCGAATCTTTGAACGCACATTGCGCCCCTCGGCACTCCGGGGGGCATGCCTGTTCGAGCGTCATGTCAACACTCAAGCCCGGCTTGGTTTTGGGCGTCGCGGCCGCCGCGCGCCTCAAAAGACACCCGGCCAGGCCGGACCGGCCCCCGAGCGTTGTGGCGTCACCGTGCCGCTCGTGGGCCCCGGACCAGCGCTTTGCCGTTAAAAACCACCAAAACAGGTTGACCTCGGATCAGGTAGGGATACCCGCTGAAC
589b12e56631320313fb5b55db919d15	93133	family	Mycosphaerellaceae										Mycosphaerellaceae				Capnodiales		Dothideomycetidae	Dothideomycetes	Pezizomycotina	Ascomycota	Fungi	Eukaryota	dothideomyceta;leotiomyceta;saccharomyceta;Opisthokonta;cellular organisms;root	TCATCGAATCTTTGAACGCACATTGCGCCCCTTGGTATTCCGAGGGGCATGCCTGTTCGAGCGTCATTTCACCAATCAAGCCTGGCTTGGTATTGGGCGTCGCGGCACCCGCGCGCCTCAAAGTCTCCGGCTGAGTCGATGGTCTCTTAAGCGTTGAGGTCTCATCATTCGCTTGCGGGGTTGTTGACGGCGGCCGTTAAACTTCTATTCAAAGGTTGACCTCGGATCAGGTAGGGATACCCGCTGAACTTAAGCATA
5513725d21d5d45e4b6de87873e88ec4	29002	genus	Cercospora						Cercospora				Mycosphaerellaceae				Capnodiales		Dothideomycetidae	Dothideomycetes	Pezizomycotina	Ascomycota	Fungi	Eukaryota	dothideomyceta;leotiomyceta;saccharomyceta;Opisthokonta;cellular organisms;root	TCATCGAATCTTTGAACGCACATTGCGCCCCTTGGTATTCCGAGGGGCATGCCTGTTCGAGCGTCATTTCACCACTCAAGCCTGGCTTGGTATTGGGCGCCGCGGTGTGTCCGCGCGCCTCAAAGTCTCCGGCTGAGCCGTCCGTCTCTAAGCGTTGTGATTTCACCGATCGCTCCGGAGTGCGGGCGGCCGCGGCCGTTAAATCTTCCACAAGGTTGACCTCGGATCAGGTAGGGATACCCGCTGAACTTAAGCATA
d4e39fb96a1c22155e310fb661d5a1dc	29002	genus	Cercospora						Cercospora				Mycosphaerellaceae				Capnodiales		Dothideomycetidae	Dothideomycetes	Pezizomycotina	Ascomycota	Fungi	Eukaryota	dothideomyceta;leotiomyceta;saccharomyceta;Opisthokonta;cellular organisms;root	TCATCGAATCTTTGAACGCACATTGCGCCCCTTGGTATTCCGAGGGGCATGCCTGTTCGAGCGTCATTTCACCACTCAAGCCTCGCTTGGTATTGGGCGCCGCGGTGTTCCGCGCGCCTCAAAGTCTCCGGCTGAGCTGTCCGTCTCTAAGCGTTGTGATTTCATTAATCGCTTCGGAGCGCGGGCGGTCGCGGCCGTTAAATCTTTCACAAGGTTGACCTCGGATCAGGTAGGGATACCCGCTGAACTTAAGCATAT
0874ba425cadcb8e09203352cbfaa5c6	41254	genus	Mycosphaerella						Mycosphaerella				Mycosphaerellaceae				Capnodiales		Dothideomycetidae	Dothideomycetes	Pezizomycotina	Ascomycota	Fungi	Eukaryota	dothideomyceta;leotiomyceta;saccharomyceta;Opisthokonta;cellular organisms;root	TCATCGAATCTTTGAACGCACATTGCGCCCCTTGGTATTCCGAGGGGCATGCCTGTTCGAGCGTCATTTCACCACTCAAGCCTGGCTTGGTATTGGGCGTCGCGGCTCCCGCGCGCCTTAAAGTCTCCGGCTGAGCCAACTGTCTCTAAGCGTTGTGGTCTAATCATCCGCTTGCGAGTACGGGAGGCGACGGCCGTTAAACTTATCTAAAGGTTGACCTCGGATCAGGTAGGGATACCCGCTGAACTTAAGCATATC
71b24776ff36f263b8854a90822df0a1	41254	genus	Mycosphaerella						Mycosphaerella				Mycosphaerellaceae				Capnodiales		Dothideomycetidae	Dothideomycetes	Pezizomycotina	Ascomycota	Fungi	Eukaryota	dothideomyceta;leotiomyceta;saccharomyceta;Opisthokonta;cellular organisms;root	TCATCGAATCTTTGAACGCACATTGCGCCCCTTGGTATTCCGAGGGGCATGCCTGTTCGAGCGTCATTTCACCACTCAAGCCTGGCTTGGTATTGGGCGTCGCGGCTTCCGCGCGCCTTAAAGTCTCCGGCTGAGCCAACCGTCTCTAAGCGTTGTGGTCTAATCATCCGCTTGCTAGATGGAAGGCGACGGCCGTTAAACTTATTCAAAGGTTGACCTCGGATCAGGTAGGGATACCCGCTGAACTTAAGCATATCA
4be7f7483b7c03b57902c9c60161d23d	41254	genus	Mycosphaerella						Mycosphaerella				Mycosphaerellaceae				Capnodiales		Dothideomycetidae	Dothideomycetes	Pezizomycotina	Ascomycota	Fungi	Eukaryota	dothideomyceta;leotiomyceta;saccharomyceta;Opisthokonta;cellular organisms;root	TCATCGAATCTTTGAACGCACATTGCGCCCCTTGGTATTCCGAGGGGCATGCCTGTTCGAGCGTCATTTCACCACTCAAGCCTGGCTTGGTATTGGGCGTCGCGGCTCCCGCGCGCCTTAAAGTCTCCGGCTGAGCCAACTGTCTCTAAGCGTTGTGGTCTTATCATCCGCTTGCGAGTACGGGAGGCGCCGGCCGTTAAACTTATTCAAAGGTTGACCTCGGATCAGGTAGGGATACCCGCTGAACTTAAGCATATC
5e27de735a68719c788290d0e39b1334	41254	genus	Mycosphaerella						Mycosphaerella				Mycosphaerellaceae				Capnodiales		Dothideomycetidae	Dothideomycetes	Pezizomycotina	Ascomycota	Fungi	Eukaryota	dothideomyceta;leotiomyceta;saccharomyceta;Opisthokonta;cellular organisms;root	TCATCGAATCTTTGAACGCACATTGCGCCCCTCGGTATTCCGAGGGGCATGCCTGTTCGAGCGTCATTTCACCACTCAAGCCTGGCTTGGTATTGGGCGCCGCGGCCTCCGCGCGCCTCAAAGTCTCCGGCCGAGCCCACCGTCTCGAAGCGTTGTGGTCTCATCATCCGCTTGCGAGCACGGGAGGCGACGGCCGTTAAACTTCCATTAAAGGTTGACCTCGGATCAGGTAGGGATACCCGCTGAACTTAAGCATAT
d8f8b0c1e86638a8b9a7b2520b01ccdb	41254	genus	Mycosphaerella						Mycosphaerella				Mycosphaerellaceae				Capnodiales		Dothideomycetidae	Dothideomycetes	Pezizomycotina	Ascomycota	Fungi	Eukaryota	dothideomyceta;leotiomyceta;saccharomyceta;Opisthokonta;cellular organisms;root	TCATCGAATCTTTGAACGCACATTGCGCCCCTTGGTATTCCGAGGGGCATGCCTGTTCGAGCGTCATTTCACCACTCAAGCCTGGCTTGGTATTGGGCGTCGCGGCTTCCGCGCGCCTCAAAGTCTCCGGCTGAGCCAACCGTCTCTAAGCGTTGTGGTCTAATCATCCGCTTGCGAGGTCGGGAGGCGACGGCCGTTAAACTTTCATTAAAGGTTGACCTCGGATCAGGTAGGGATACCCGCTGAACTTAAGCATAT
ad97fdcfc3248ded4109d78c107a5eed	41254	genus	Mycosphaerella						Mycosphaerella				Mycosphaerellaceae				Capnodiales		Dothideomycetidae	Dothideomycetes	Pezizomycotina	Ascomycota	Fungi	Eukaryota	dothideomyceta;leotiomyceta;saccharomyceta;Opisthokonta;cellular organisms;root	TCATCGAATCTTTGAACGCACATTGCGCCCCTTGGTATTCCGAGGGGCATGCCTGTTCGAGCGTCATTTCACCACTCAAGCCTGGCTTGGTATTGGGCGTCGCGGCTTCCGCGCGCCTCAAAGTCTCCGGCTGAGCCAACTGTCTCTAAGCGTTGTGGTCTAATCATCCGCTTGCGAGTACGGGAGGCGACGGCCGTTAAACTTATTCAAAGGTTGACCTCGGATCAGGTAGGGATACCCGCTGAACTTAAGCATATC
0a3280603be12114ab73920e5712b02b	41254	genus	Mycosphaerella						Mycosphaerella				Mycosphaerellaceae				Capnodiales		Dothideomycetidae	Dothideomycetes	Pezizomycotina	Ascomycota	Fungi	Eukaryota	dothideomyceta;leotiomyceta;saccharomyceta;Opisthokonta;cellular organisms;root	TCATCGAATCTTTGAACGCACATTGCGCCCCTTGGTATTCCGAGGGGCATGCCTGTTCGAGCGTCATTTCACCACTCAAGCCTGGCTTGGTATTGGGCGTCGCGGCTTCCGCGCGCCTTAAAGTCTCCGGCTGAGCCAACTGTCTCTAAGCGTTGTGGTCTAATCATCCGCTTGCAGAACGGGAGGCGACGGCCGTTAAACTTATTCAAAGGTTGACCTCGGATCAGGTAGGGATACCCGCTGAACTTAAGCATATCA
16ab0a7ee0a6497925da9cd3c728141d	41254	genus	Mycosphaerella						Mycosphaerella				Mycosphaerellaceae				Capnodiales		Dothideomycetidae	Dothideomycetes	Pezizomycotina	Ascomycota	Fungi	Eukaryota	dothideomyceta;leotiomyceta;saccharomyceta;Opisthokonta;cellular organisms;root	TCATCGAATCTTTGAACGCACATTGCGCCCCTTGGTATTCCGAGGGGCATGCCTGTTCGAGCGTCATTTCACCACTCAAGCCTGGCTTGGTATTGGGCGTCGCGGCCTCCGCGCGCCTTAAAGTCTCCGGCTGAGCCAACTGTCTCTTAAGCGTTGTGGTCTAATCATCCGCTTGCGAGTACGGGAGGCGACGGCCGTTAAACTTATTCAAAGGTTGACCTCGGATCAGGTAGGGATACCCGCTGAACTTAAGCATAT
c58dae2dea52e2ce8f107bbbc562a6fb	41254	genus	Mycosphaerella						Mycosphaerella				Mycosphaerellaceae				Capnodiales		Dothideomycetidae	Dothideomycetes	Pezizomycotina	Ascomycota	Fungi	Eukaryota	dothideomyceta;leotiomyceta;saccharomyceta;Opisthokonta;cellular organisms;root	TCATCGAATCTTTGAACGCACATTGCGCCCCTTGGTATTCCGAGGGGCATGCCTGTTCGAGCGTCATTTCACCACTCAAGCCTGGCTTGGTATTGGGCGTCGCGGCCTCCGCGCGCCTCAAAGTCTCCGGCTGAGCCAACCGTCTCTAAGCGTTGTGGTCTAATCATCCGCTTGCGAGTACGGGAGGCGACGGCCGTTAAACTTATTCAAAGGTTGACCTCGGATCAGGTAGGGATACCCGCTGAACTTAAGCATATC
f2bc0e23b1289be55bc34b3af3ba956c	41254	genus	Mycosphaerella						Mycosphaerella				Mycosphaerellaceae				Capnodiales		Dothideomycetidae	Dothideomycetes	Pezizomycotina	Ascomycota	Fungi	Eukaryota	dothideomyceta;leotiomyceta;saccharomyceta;Opisthokonta;cellular organisms;root	TCATCGAATCTTTGAACGCACATTGCGCCCCTTGGTATTCCGAGGGGCATGCCTGTTCGAGCGTCATTTCACCACTCAAGCCTGGCTTGGTATTGGGCGCCGCGGTTTGCCGCGCGCCTCAAAGTCTCCGGCTGAGCCAACTGTCTCTAAGCGTTGTGGTTTAATCATCCGCTTGCGAGATCGAAGGCGACGGCCGTTAAACTTATTCAAAGGTTGACCTCGGATCAGGTAGGGATACCCGCTGAACTTAAGCATATC
055a165fb7aa529fad17d4026aed5142	41254	genus	Mycosphaerella						Mycosphaerella				Mycosphaerellaceae				Capnodiales		Dothideomycetidae	Dothideomycetes	Pezizomycotina	Ascomycota	Fungi	Eukaryota	dothideomyceta;leotiomyceta;saccharomyceta;Opisthokonta;cellular organisms;root	TCATCGAATCTTTGAACGCACATTGCGCCCCTTGGTATTCCGAGGGGCATGCCTGTTCGAGCGTCATTTCACCACTCAAGCCTGGCTTGGTATTGGGCGTCGCGGCTCCCGCGCGCCTCAAAGTCTCCGGCTGAGCCAACTGTCTCTAAGCGTTGTGGTCTAATCATCCGCTTGCGAGTACGGGAGGCGACGGCCGTTAAACTCATTCAAAGGTTGACCTCGGATCAGGTAGGGATACCCGCTGAACTTAAGCATATC
729701f03c2f3c44692c303726f26a6a	41254	genus	Mycosphaerella						Mycosphaerella				Mycosphaerellaceae				Capnodiales		Dothideomycetidae	Dothideomycetes	Pezizomycotina	Ascomycota	Fungi	Eukaryota	dothideomyceta;leotiomyceta;saccharomyceta;Opisthokonta;cellular organisms;root	TCATCGAATCTTTGAACGCACATTGCGCCCCTTGGTATTCCGAGGGGCATGCCTGTTCGAGCGTCATTTCACCACTCAAGCCTGGCTTGGTATTGGGCGTCGCGGCTTCCGCGCGCCTTAAAGTCTCCGGCTGAGCCAACTGTCTCTAAGCGTTGTGGTCTAATCATCCGCTTGCGAGTACGGGAGGCGACGGCCGTTAAACTTATTCAAAGGTTGACCTCGGATCAGGTAGGGATACCCGCTGAACTTAAGCATATC
f92cc79519104a44be1d6ea6b842fdd5	41254	genus	Mycosphaerella						Mycosphaerella				Mycosphaerellaceae				Capnodiales		Dothideomycetidae	Dothideomycetes	Pezizomycotina	Ascomycota	Fungi	Eukaryota	dothideomyceta;leotiomyceta;saccharomyceta;Opisthokonta;cellular organisms;root	TCATCGAATCTTTGAACGCACATTGCGCCCCTTGGTATTCCGAGGGGCATGCCTGTTCGAGCGTCATTTCACCACTCAAGCCTGGCTTGGTATTGGGCGTCGCGGCTCCCGCGCGCCTCAAAGTCTCCGGCTGAGCCAACTGTCTCTAAGCGTTGTGGTCTAATCATCCGCTTGCGAGTACGGGAGGCGACGGCCGTTAAACTTATTCAAAGGTTGACCTCGGATCAGGTAGGGATACCCGCTGAACTTAAGCATATC
999b349f3b57cf8da9aff02975b31ddc	41254	genus	Mycosphaerella						Mycosphaerella				Mycosphaerellaceae				Capnodiales		Dothideomycetidae	Dothideomycetes	Pezizomycotina	Ascomycota	Fungi	Eukaryota	dothideomyceta;leotiomyceta;saccharomyceta;Opisthokonta;cellular organisms;root	TCATCGAATCTTTGAACGCACATTGCGCCCCTTGGTATTCCGAGGGGCATGCCTGTTCGAGCGTCATTTCACCACTCAAGCCTGGCTTGGTATTGGGCGTCGCGGCTTCCGCGCGCCTTAAAGTCTCCGGCTGAGCCAACTGTCTCTAAGCGTTGTGGTCTAATCATCCGCTTGCGAGTACGGGGGGCGACGGCCGTTAAACTCATTCAAAGGTTGACCTCGGATCAGGTAGGGATACCCGCTGAACTTAAGCATATC
2cb62f93bc77379e1462c144e8ca545d	41254	genus	Mycosphaerella						Mycosphaerella				Mycosphaerellaceae				Capnodiales		Dothideomycetidae	Dothideomycetes	Pezizomycotina	Ascomycota	Fungi	Eukaryota	dothideomyceta;leotiomyceta;saccharomyceta;Opisthokonta;cellular organisms;root	TCATCGAATCTTTGAACGCACATTGCGCCCCTTGGTATTCCGAGGGGCATGCCTGTTCGAGCGTCATTTCACCACTCAAGCCTGGCTTGGTATTGGGCGTCGCGGCTCCCGCGCGCCTCAAAGTCTCCGGCTGAGCCAACTGTCTCTAAGCGTTGTGGTCTAATCATCCGCTTGCGAGCACGGGAGGCGACGGCCGTTAAACTTATCTAAAGGTTGACCTCGGATCAGGTAGGGATACCCGCTGAACTTAAGCATATC
7de7504beeb97ab2d74a3d14a8fd8d7f	41254	genus	Mycosphaerella						Mycosphaerella				Mycosphaerellaceae				Capnodiales		Dothideomycetidae	Dothideomycetes	Pezizomycotina	Ascomycota	Fungi	Eukaryota	dothideomyceta;leotiomyceta;saccharomyceta;Opisthokonta;cellular organisms;root	TCATCGAATCTTTGAACGCACATTGCGCCCCTTGGTATTCCGAGGGGCATGCCTGTTCGAGCGTCATTTCACCACTCAAGCCTGGCTTGGTATTGGGCGTCGCGGCCTCCGCGCGCCTTAAAGTCTCCGGCTGAGCCAACTGTCTCTAAGCGTTGTGGTCTAATCATCCGCTTGCGAGTACGGGAGGCGACGGCCGTTAAACTTATTCAAAGGTTGACCTCGGATCAGGTAGGGATACCCGCTGAACTTAAGCATATC
78dca295c108ecf997adc4ebc90c12be	41254	genus	Mycosphaerella						Mycosphaerella				Mycosphaerellaceae				Capnodiales		Dothideomycetidae	Dothideomycetes	Pezizomycotina	Ascomycota	Fungi	Eukaryota	dothideomyceta;leotiomyceta;saccharomyceta;Opisthokonta;cellular organisms;root	TCATCGAATCTTTGAACGCACATTGCGCCCCTTGGTATTCCGAGGGGCATGCCTGTTCGAGCGTCATTTCACCACTCAAGCCTGGCTTGGTATTGGGCGTCGCGGCTTCCGCGCGCCTTAAAGTCTCCGGCTGAGCCAACTGTCTCTAAGCGTTGTGGTCTAAATCATCCGCTTGCGAGTACGGGAGGCGACGGCCGTTAAACTTATTCAAAGGTTGACCTCGGATCAGGTAGGGATACCCGCTGAACTTAAGCATAT
6226d95cad0a034219f3aa709f4fd963	41254	genus	Mycosphaerella						Mycosphaerella				Mycosphaerellaceae				Capnodiales		Dothideomycetidae	Dothideomycetes	Pezizomycotina	Ascomycota	Fungi	Eukaryota	dothideomyceta;leotiomyceta;saccharomyceta;Opisthokonta;cellular organisms;root	TCATCGAATCTTTGAACGCACATTGCGCCCCTTGGTATTCCGAGGGGCATGCCTGTTCGAGCGTCATTTCACCACTCAAGCCTAGCTTGGTATTGGGCGTCGCGGCTTCCGCGCGCCTCAAAGTCTTCGGCTGAGCCAACTGTCTCTAAGCGTTGTGGTCTAATCATCCGCTTGCGAGTACGGGCGGCGACGGCCGTTAAACTTATTCAAAGGTTGACCTCGGATCAGGTAGGGATACCCGCTGAACTTAAGCATATC
f73e1a7fe80ee0c7410fbcab38e860dd	41254	genus	Mycosphaerella						Mycosphaerella				Mycosphaerellaceae				Capnodiales		Dothideomycetidae	Dothideomycetes	Pezizomycotina	Ascomycota	Fungi	Eukaryota	dothideomyceta;leotiomyceta;saccharomyceta;Opisthokonta;cellular organisms;root	TCATCGAATCTTTGAACGCACATTGCGCCCCTTGGTATTCCGAGGGGCATGCCTGTTCGAGCGTCATTTCACCACTCAAGCCTGGCTTGGTATTGGGCGTCGCGGCTTCCGCGCGCCTTAAAGTCTCCGGCTGAGCCAACTGTCTCTAAGCGTTGTGGTCTAATCATCCGCTTGCAAGATAGAAGGCGACGGCCGTTAAACTTATCTAAAGGTTGACCTCGGATCAGGTAGGGATACCCGCTGAACTTAAGCATATCA
1937bb6d1d5fe6330a404e91cc88e899	41254	genus	Mycosphaerella						Mycosphaerella				Mycosphaerellaceae				Capnodiales		Dothideomycetidae	Dothideomycetes	Pezizomycotina	Ascomycota	Fungi	Eukaryota	dothideomyceta;leotiomyceta;saccharomyceta;Opisthokonta;cellular organisms;root	TCATCGAATCTTTGAACGCACATTGCGCCCCTCGGTATTCCGAGGGGCATGCCTGTTCGAGCGTCATTTCACCACTCAAGCCTGGCTTGGTATTGGGCGTCGCGGCTTCCGCGCGCCTCAAAGTCTCCGGCTGAGCCAACTGTCTCTAAGCGTTGTGGTCTAATCATCCGCTTGCGAGTACGGGAGGCGACGGCCGTTAAACTTATTCAAAGGTTGACCTCGGATCAGGTAGGGATACCCGCTGAACTTAAGCATATC
96d1984ed92ae5390a109f92e583315f	41254	genus	Mycosphaerella						Mycosphaerella				Mycosphaerellaceae				Capnodiales		Dothideomycetidae	Dothideomycetes	Pezizomycotina	Ascomycota	Fungi	Eukaryota	dothideomyceta;leotiomyceta;saccharomyceta;Opisthokonta;cellular organisms;root	TCATCGAATCTTTGAACGCACATTGCGCCCCTTGGTATTCCGAGGGGCATGCCTGTTCGAGCGTCATTTCACCACTCAAGCCTGGCTTGGTATTGGGCGTCGCGGCTCCCGCGCGCCTTAAAGTCTCCGGCTGAGCCAACTGTCTCTAAGCGTTGTGGTCTAATCATCCGCTTGCGAGAACGGGAGGCGACGGCCGTTAAACTTATTCAAAGGTTGACCTCGGATCAGGTAGGGATACCCGCTGAACTTAAGCATATC
62c5c46f59d4d6a983125c7bb51ff86d	41254	genus	Mycosphaerella						Mycosphaerella				Mycosphaerellaceae				Capnodiales		Dothideomycetidae	Dothideomycetes	Pezizomycotina	Ascomycota	Fungi	Eukaryota	dothideomyceta;leotiomyceta;saccharomyceta;Opisthokonta;cellular organisms;root	TCATCGAATCTTTGAACGCACATTGCGCCCCTTGGTATTCCGAGGGGCATGCCTGTTCGAGCGTCATTTCACCACTCAAGCCTGGCTTGGTATTGGGCGTCGCGGCTCCCGCGCGCCTTAAAGTCTCCGGCTGAGCCAACTGTCTCTAAGCGTTGTGGTCTAATCATCCGCTTGCGAGTACGGGAGGCGACGGCCGTTAAACTTATTCAAAGGTTGACCTCGGATCAGGTAGGGATACCCGCTGAACTTAAGCATATC
2f4ce23504cd158194a35d867cf8e6ea	41254	genus	Mycosphaerella						Mycosphaerella				Mycosphaerellaceae				Capnodiales		Dothideomycetidae	Dothideomycetes	Pezizomycotina	Ascomycota	Fungi	Eukaryota	dothideomyceta;leotiomyceta;saccharomyceta;Opisthokonta;cellular organisms;root	TCATCGAATCTTTGAACGCACATTGCGCCCCTTGGTATTCCGAGGGGCATGCCTGTTCGAGCGTCATTTCACCACTCAAGCCTGGCTTGGTATTGGGCGTCGCGGCCTCCGCGCGCCTCAAAGTCTCCGGCTGAGCCAACTGTCTCTAAGCGTTGTGGTCTAATCATCCGCTTGCGAGTACGGGAGGCGACGGCCGTTAAACTTATTCAAAGGTTGACCTCGGATCAGGTAGGGATACCCGCTGAACTTAAGCATATC
3acbd3aaa1d5884b8347a38392041302	41254	genus	Mycosphaerella						Mycosphaerella				Mycosphaerellaceae				Capnodiales		Dothideomycetidae	Dothideomycetes	Pezizomycotina	Ascomycota	Fungi	Eukaryota	dothideomyceta;leotiomyceta;saccharomyceta;Opisthokonta;cellular organisms;root	TCATCGAATCTTTGAACGCACATTGCGCCCCTTGGTATTCCGAGGGGCATGCCTGTTCGAGCGTCATTTCACCACTCAAGCCTGGCTTGGTATTGGGCGCCGCGGCCTCCGCGCGCCTTAAAGTCTCCGGCTGAGCCAACTGTCTCTAAGCGTTGTGGTCTAATCATCCGCTTGCGAGTACGGGAGGCGACGGCCGTTAAACTTATTCAAAGGTTGACCTCGGATCAGGTAGGGATACCCGCTGAACTTAAGCATATC
b1619f3f4c3d7836a33e27f936f7d8c0	41254	genus	Mycosphaerella						Mycosphaerella				Mycosphaerellaceae				Capnodiales		Dothideomycetidae	Dothideomycetes	Pezizomycotina	Ascomycota	Fungi	Eukaryota	dothideomyceta;leotiomyceta;saccharomyceta;Opisthokonta;cellular organisms;root	TCATCGAATCTTTGAACGCACATTGCGCCCCTTGGTATTCCGAGGGGCATGCCTGTTCGAGCGTCATTTCACCACTCAAGCCTGGCTTGGTATTGGGCGTCGCGGCCTCCGCGCGCCTTAAAGTCTCCGGCTGAGCCAACTGTCTCTAAGCGTTGTGGTCTAATCATCCGCTTGCGAGTACGGGAGGCGACGGCCGTTAAACTCATTCAAAGGTTGACCTCGGATCAGGTAGGGATACCCGCTGAACTTAAGCATATC
5c89a15cb79f03715bf357ace908732e	41254	genus	Mycosphaerella						Mycosphaerella				Mycosphaerellaceae				Capnodiales		Dothideomycetidae	Dothideomycetes	Pezizomycotina	Ascomycota	Fungi	Eukaryota	dothideomyceta;leotiomyceta;saccharomyceta;Opisthokonta;cellular organisms;root	TCATCGAATCTTTGAACGCACATTGCGCCCCTTGGTATTCCGAGGGGCATGCCTGTTCGAGCGTCATTTCACCACTCAAGCCTGGCTTGGTATTGGGCGTCGCGGCTTCCGCGCGCCTCAAAGTCTCCGGCTGAGCCAACTGTCTCTAAGCGTTGTGGTCTAATCATCCGCTTGCGAGTACGGGAGGCGACGGCCGTTAAACTTATCTAAAGGTTGACCTCGGATCAGGTAGGGATACCCGCTGAACTTAAGCATATC
680a1e96f10abff6fc318c0ea1c49177	131324	genus	Pseudocercospora						Pseudocercospora				Mycosphaerellaceae				Capnodiales		Dothideomycetidae	Dothideomycetes	Pezizomycotina	Ascomycota	Fungi	Eukaryota	dothideomyceta;leotiomyceta;saccharomyceta;Opisthokonta;cellular organisms;root	TCATCGAATCTTTGAACGCACATTGCGCCCCTTGGTATTCCGAGGGGCATGCCTGTTCGAGCGTCATTACACCAATCAAGCCTGGCTTGGTATTGGGCGTCGCGTCCCGCGCGCCTCAAAGTCTCCGGCTGAGTTGATCGTCTCTTAAGCGTTGTGGTCTCACGATTCGCTTGCGGGGTGGTTGATGGAGGCCGTTAAACTTCCATTCAAAGGTTGACCTCGGATCAGGTAGGGATACCCGCTGAACTTAAGCATATC
de4fa0c29cab9f13b8321375aa6ab219	446943	species	Ramularia sp. KACC 42532					Ramularia sp. KACC 42532	Ramularia				Mycosphaerellaceae				Capnodiales		Dothideomycetidae	Dothideomycetes	Pezizomycotina	Ascomycota	Fungi	Eukaryota	dothideomyceta;leotiomyceta;saccharomyceta;Opisthokonta;cellular organisms;root	TCATCGAATCTTTGAACGCACATTGCACCTTTTGGTATTCCGAAAGGTATGCTTGTTCGAGCGTCGTTTAAACTATATCAATTTAATTATTGAATGTATTGAGTGCTTTCTTCTCCTAGAGTGAAATCTTCGAGACACTCCAAAATGATTGAGCGATCTTGACTAGATTTAATTGACGCATTAAAATAATTATCGTCAGTAGAAGAAGTCATGGGTCAGCCAGATGAAAATTGAAATTATTTAATTATAATTCAAAAC
b8f1c2360af2adff8862699afd1dedb8	446943	species	Ramularia sp. KACC 42532					Ramularia sp. KACC 42532	Ramularia				Mycosphaerellaceae				Capnodiales		Dothideomycetidae	Dothideomycetes	Pezizomycotina	Ascomycota	Fungi	Eukaryota	dothideomyceta;leotiomyceta;saccharomyceta;Opisthokonta;cellular organisms;root	TCATCGAATCTTTGAACGCACATTGCACCTTTTGGTATTCCGAAAGGTATGCTTGTTCGAGCGTCGTTTAAACCATATCAATTTAATTATTGAATGTATTGAGTGTTCTTTCTCCTAGGGATTCATTTACCTTCGAGACACTCCAAAACGATTGAGCGATCTTGACTAGATTTAATTGACGCATTAAAATAACTATCGTCAGTAGAAGAAGTCAATTGACCTGCCGAATTAAAAAAACCAAAGCTCTGGGAATTTAAA
896659270c8bc6e530838e4a43799e6e	446943	species	Ramularia sp. KACC 42532					Ramularia sp. KACC 42532	Ramularia				Mycosphaerellaceae				Capnodiales		Dothideomycetidae	Dothideomycetes	Pezizomycotina	Ascomycota	Fungi	Eukaryota	dothideomyceta;leotiomyceta;saccharomyceta;Opisthokonta;cellular organisms;root	TCATCGAATCTTTGAACGCACATTGCACCTTTTGGTATTCCGAAAGGTATGCTTGTTCGAGCGTCGTTTATACCATATCAATTTGATTATTGAATGTATTGAAGGTCTTGCGTTGTTCTTCACAGCACACCTTCCAAAATCATTGAGCGATCTTGATTAGACTTGTTTAACGCATTAAAATAACTATCGTTAGAAGAGGAAATCATGGATTTGCCAATCTGAACAAACCAATTTATTATAAAACGAATCGACCTCGAA
8e08fea6149527ba566d18a82313c3d2	446943	species	Ramularia sp. KACC 42532					Ramularia sp. KACC 42532	Ramularia				Mycosphaerellaceae				Capnodiales		Dothideomycetidae	Dothideomycetes	Pezizomycotina	Ascomycota	Fungi	Eukaryota	dothideomyceta;leotiomyceta;saccharomyceta;Opisthokonta;cellular organisms;root	TCATCGAATCTTTGAACGCACATTGCACCTTTTGGTATTCCGAAAGGTATGCTTGTTCGAGCGTCGTTTAAACTATATCAATTTAATTATTGAATGTATTGAGTGCTTTTTTCTCTCACCTTTTTTTTTAATTAAAAAAAGAAGAGAAAACACTTCGAAATGATTGAGCGATCTTGACTAGATTTAATTGACGCATTAAGAATTTATTTTATCGTCAGTAGAAGAAGTCATTGGATCTGCCAAATAAAAAAAAACCTT
38227091cdfa77c88822401360571ea5	446943	species	Ramularia sp. KACC 42532					Ramularia sp. KACC 42532	Ramularia				Mycosphaerellaceae				Capnodiales		Dothideomycetidae	Dothideomycetes	Pezizomycotina	Ascomycota	Fungi	Eukaryota	dothideomyceta;leotiomyceta;saccharomyceta;Opisthokonta;cellular organisms;root	TCATCGAATCTTTGAACGCACATTGCACCTTTTGGTATTCCGAAAGGTATGCTTGTTCGAGCGTCGTTTAAACTATATCAATTTAATTATTGAATGTATTGAGTGCTTTCTTCTCCTAGAGTGAAATCTTCGAGACACTCCAAAATGATTGAGCGATCTTGACTAGATTTAATTGACGCATTAAAACAATTATCGTCAGTAGAAGAAGTCATGGGTCAGCCAGATGAAAATTGAAATTATTTAACTATAATTCAAAAC
5973e4f2e026f3db35fb3334194736b3	446943	species	Ramularia sp. KACC 42532					Ramularia sp. KACC 42532	Ramularia				Mycosphaerellaceae				Capnodiales		Dothideomycetidae	Dothideomycetes	Pezizomycotina	Ascomycota	Fungi	Eukaryota	dothideomyceta;leotiomyceta;saccharomyceta;Opisthokonta;cellular organisms;root	TCATCGAATCTTTGAACGCACATTGCACCTTTTGGTATTCCGAAAGGTATGCTTGTTCGAGCGTCGTTTAAACTATATCAATTTAATTATTGAATGTATTGAGTGCTTTCTCCTAGAGTGAAATCTTCGAGACACTCCAAAATGATTGAGCGATCTTGACTAGATTTAATTGACGCATTAAAATAATTATCGTCAGTAGAAGAAGTCATGGGTCAGCCAGATGAAAATTGAAATTATTTAATTATAATTCAAAACCCT
edb0b9aa073b6f8d181b14fce06cdb21	446943	species	Ramularia sp. KACC 42532					Ramularia sp. KACC 42532	Ramularia				Mycosphaerellaceae				Capnodiales		Dothideomycetidae	Dothideomycetes	Pezizomycotina	Ascomycota	Fungi	Eukaryota	dothideomyceta;leotiomyceta;saccharomyceta;Opisthokonta;cellular organisms;root	TCATCGAATCTTTGAACGCACATTGCACCTTTTGGTATTCCGAAAGGTATGCTTGTTCGAGCGTCGTTTAAACTATATCAATTTAATTATTGAATGTATTGAGTGTTTTTTCTCTTTTTTAAAATAAGAGACACTCCAAAATAATTGAGCGATCTTGACTAGATTTAATTGACGCATTAAAAATTTTATTTTCGTCAGTAGAAGAAGTCATTGGTCTGCCAGATTTAAACATATTTTCCCTCAAAAAGAAAATAAACC
a3392f7f05830120a4844b47f8d54597	446943	species	Ramularia sp. KACC 42532					Ramularia sp. KACC 42532	Ramularia				Mycosphaerellaceae				Capnodiales		Dothideomycetidae	Dothideomycetes	Pezizomycotina	Ascomycota	Fungi	Eukaryota	dothideomyceta;leotiomyceta;saccharomyceta;Opisthokonta;cellular organisms;root	TCATCGAATCTTTGAACGCACATTGCACCTTTTGGTATTCCGAAAGGTATGCTTGTTCGAGCGTCGTTTAAACTATATCAATTTAGTTATTGAATGTATTGAGTGCTTTCTTCTCCTAGAGTGAAATCTTCGAGACACTCCAAAATGATTGAGCGATCTTGACTAGATTTAATTGACGCATTAAAATAATTATCGTCAGTAGAAGAAGTCATGGGTCAGCCAGATGAAAATTGAAATTATTTAACTATAATTCAAAAC
da0c9876ad3e8b1ae0967b452edd1568	446943	species	Ramularia sp. KACC 42532					Ramularia sp. KACC 42532	Ramularia				Mycosphaerellaceae				Capnodiales		Dothideomycetidae	Dothideomycetes	Pezizomycotina	Ascomycota	Fungi	Eukaryota	dothideomyceta;leotiomyceta;saccharomyceta;Opisthokonta;cellular organisms;root	TCATCGAATCTTTGAACGCACATTGCACCTTTTGGTATTCCGAAAGGTATGCTTGTTCGAGCGTCGTTTAAACTATATCAATTTAATTATTGAATGTATTGAGTGCTTTCTTCTCCTAGAGTGAAATCTTCGAGACACTCCAAAACGATTGAGCGATCTTGACTAGATTTAATTGACGCATTAAAATAATTATCGTCAGTAGAAGAAGTCATGGGTCAGCCAGATGAAAATTGAAATTATTTAACTATAATTCAAAAC
8407b3af6208d665f0b21a639c34d917	446943	species	Ramularia sp. KACC 42532					Ramularia sp. KACC 42532	Ramularia				Mycosphaerellaceae				Capnodiales		Dothideomycetidae	Dothideomycetes	Pezizomycotina	Ascomycota	Fungi	Eukaryota	dothideomyceta;leotiomyceta;saccharomyceta;Opisthokonta;cellular organisms;root	TCATCGAATCTTTGAACGCACATTGCACCTTTTGGTATTCCGAAAGGTATGCTTGTTCGAGCGTCGTTTATACCATATCAATTTGATTATTGAATGTATTGAAGGTCTTGTGTTGTTCTTCACAGCACACCTTCCAAAATCATTGAGCGATCTTGATTAGACTTGTTTAACGCATTAAAATAACTATCGTTAGAAGAGGAAATCATGGATTTGCCAATCCGAACAAACCAATTTATTATAAAACGAATCGACCTCGAA
8d40228ba6c65586cd83ceea80a64cb9	446943	species	Ramularia sp. KACC 42532					Ramularia sp. KACC 42532	Ramularia				Mycosphaerellaceae				Capnodiales		Dothideomycetidae	Dothideomycetes	Pezizomycotina	Ascomycota	Fungi	Eukaryota	dothideomyceta;leotiomyceta;saccharomyceta;Opisthokonta;cellular organisms;root	TCATCGAATCTTTGAACGCACATTGCACCTTTTGGTATTCCGAAAGGTATGCTTGTTCGAGCGTCGTTTATACCATATCAATTTAATTATTGAATGTATTGAGGGTTTTGTCTAATGAGTGTCTCTCACTCTTGACACCTTCCAAAAAGATTGAGCGATCTTGATTAGACTTGTTTAACGCATTAAAATAACTATCGTTAGAAGAGGAAATCATGGATCTGCCAAGTTTAAAACTGCTGATGGAAAAAAGAAGAAAGA
973558c242840c3a829d6a1847b9086e	446943	species	Ramularia sp. KACC 42532					Ramularia sp. KACC 42532	Ramularia				Mycosphaerellaceae				Capnodiales		Dothideomycetidae	Dothideomycetes	Pezizomycotina	Ascomycota	Fungi	Eukaryota	dothideomyceta;leotiomyceta;saccharomyceta;Opisthokonta;cellular organisms;root	TCATCGAATCTTTGAACGCACATTGCACCTTTTGGTATTCCGAAAGGTATGCTTGTTCGAGCGTCGTTTAAACAATATCAATTTAATTATTGAATGTATTGAGTGGTTTTTTCTCTGGATTTTGAATTCGGAGACCCTCCAAAACGATTGAGCGATCTTGACTAGATTTAATTGACGCATTAATATAAACTTTTTTATCGTCAGTAGAAGAAGTCATGGGTTTGCCAAAATAAAAACAATTTTTAAAAGGAGATCTTT
ac0b001bd5c216e45b0e54733b2211ce	306876	genus	Readeriella						Readeriella				Mycosphaerellaceae				Capnodiales		Dothideomycetidae	Dothideomycetes	Pezizomycotina	Ascomycota	Fungi	Eukaryota	dothideomyceta;leotiomyceta;saccharomyceta;Opisthokonta;cellular organisms;root	TCATCGAATCTTTGAACGCACATTGCGCCCCTTGGTATTCCGAGGGGCATGCCTGTTCGAGCGTCATTACACCAATCAAGCCTGGCTTGGTATTGGGCGCCGTGGCTCTTCGGAGCCGCGCGCCCTAATGTCCTCGGCTGGGCCGTCTGCCTCTAAGCGTTGTGATTATACAGATCGCTTGTGGGTGTGGACGGTCGCGCGCCGTAAAACCTTTTACTCAAGGTTGACCTCGGATCAGGTAGGGATACCCGCTGAACT
d3f5a7a1af855e9169dcdd813543858a	306876	genus	Readeriella						Readeriella				Mycosphaerellaceae				Capnodiales		Dothideomycetidae	Dothideomycetes	Pezizomycotina	Ascomycota	Fungi	Eukaryota	dothideomyceta;leotiomyceta;saccharomyceta;Opisthokonta;cellular organisms;root	TCATCGAATCTTTGAACGCACATTGCGCCCCTTGGTATTCCGAGGGGCATGCCTGTTCGAGCGTCATTACACCAATCAAGCCTGGCTTGGTATTGGGCGCCGTGGCTCTTCGGAGCCGCGCGCCCTAATGTCCTCGGCTGGGCCGTCTGCCTCTAAGCGTTGTGATTATACAGATCGCTTGTGGGTGTGGACGGTCGCGCGCCGTTAAACCTTTACTCAAGGTTGACCTCGGATCAGGTAGGGATACCCGCTGAACTT
1d2bfaaaf41da3cd5f1a02a96800905a	306876	genus	Readeriella						Readeriella				Mycosphaerellaceae				Capnodiales		Dothideomycetidae	Dothideomycetes	Pezizomycotina	Ascomycota	Fungi	Eukaryota	dothideomyceta;leotiomyceta;saccharomyceta;Opisthokonta;cellular organisms;root	TCATCGAATCTTTGAACGCACATTGCGCCCCTTGGTATTCCGAGGGGCATGCCTGTTCGAGCGTCATTACACCAATCAAGCCTGGCTTGGTATTGGGCGCCGTGGCTCTTCGGAGCCGCGCGCCCTAATGTCCTCGGCTGGGCCGTCTGCCTCTAAGCGTTGTGATTATACAGATCGCTTGTGGGTGTGGACGGTCGTGCGCCGTAAAACCTTTTTACTCAAGGTTGACCTCGGATCAGGTAGGGATACCCGCTGAAC
be802b0350cac2ada8e62d5c61633d92	306876	genus	Readeriella						Readeriella				Mycosphaerellaceae				Capnodiales		Dothideomycetidae	Dothideomycetes	Pezizomycotina	Ascomycota	Fungi	Eukaryota	dothideomyceta;leotiomyceta;saccharomyceta;Opisthokonta;cellular organisms;root	TCATCGAATCTTTGAACGCACATTGCGCCCCTTGGTATTCCGAGGGGCATGCCTGTTCGAGCGTCATTACACCAATCAAGCCTGGCTTGGTATTGGGCGCCGTGGCTCTTCGGAGCCGCGCGCCCTAATGTCCCTCGGCTGGGCCGTCTGCCTCTAAGCGTTGTGATTATACAGATCGCTTGTGGGTGTGGACGGTCGTGCGCCGTAAAACCTTTTTACTCAAGGTTGACCTCGGATCAGGTAGGGATACCCGCTGAA
f57b91c19e16f10204908e82a5be5ab1	39702	genus	Septoria						Septoria				Mycosphaerellaceae				Capnodiales		Dothideomycetidae	Dothideomycetes	Pezizomycotina	Ascomycota	Fungi	Eukaryota	dothideomyceta;leotiomyceta;saccharomyceta;Opisthokonta;cellular organisms;root	TCATCGAATCTTTGAACGCACATTGCGCCCTTTGGTATTCCGAAGGGCATGCCTGTTCGAGCGTCATTTCACCACTCAAGCCTGGCTTGGTATTGGGCGTCGCGGTCGATCCGCGCGCCTCAAAGTCTCCGGCTGAGCTGTCCGTCTCTAAGCGTTGTGATTTCATTAATCGCTTCGGAGCGCGGGCGGCTGCGGCCGTTAAATCTTTCACAAGGTTGACCTCGGATCAGGTAGGGATACCCGCTGAACTTAAGCATA
63239d8f01dddc7267904cff1f711cf2	39702	genus	Septoria						Septoria				Mycosphaerellaceae				Capnodiales		Dothideomycetidae	Dothideomycetes	Pezizomycotina	Ascomycota	Fungi	Eukaryota	dothideomyceta;leotiomyceta;saccharomyceta;Opisthokonta;cellular organisms;root	TCATCGAATCTTTGAACGCACATTGCGCCCTTTGGTATTCCGAAGGGCATGCCTGTTCGAGCGTCATTTCACCACTCAAGCCTGGCTTGGTATTGGGCGCCGTGGTCAATCCGCGCGCTTCAAAGTCCCCGGCTGAGCTGTCCGTCTCCAAGCGTTGTGATTTTATTAATCGTTTCGGAGTGCGGGCGGCCGCGGCCGTTAAATCTTTCACAAGGTTGACCTCGGATCAGGTAGGGATACCCGCTGAACTTAAGCATA
0a573e34d58c80c96494d83b93be1556	39702	genus	Septoria						Septoria				Mycosphaerellaceae				Capnodiales		Dothideomycetidae	Dothideomycetes	Pezizomycotina	Ascomycota	Fungi	Eukaryota	dothideomyceta;leotiomyceta;saccharomyceta;Opisthokonta;cellular organisms;root	TCATCGAATCTTTGAACGCACATTGCGCCCTTTGGTATTCCGAAGGGCATGCCTGTTCGAGCGTCATTTCACCACTCAAGCCTCGCTTGGTATTGGGCGCCGCGGTCTCTCCGCGCGCCTCGAAGTCTCCGGCCGAGCCGTCCGTCTCCAAGCGTTGTGATTTCAGTAATCGCTTGGGAGCGCGGGCGGCCGCGGCCGTTAAATCTTTCACACGGTTGACCTCGGATCAGGTAGGGATACCCGCTGAACTTAAGCATA
e451078ce148a53bc9b3d6a42b095c44	39702	genus	Septoria						Septoria				Mycosphaerellaceae				Capnodiales		Dothideomycetidae	Dothideomycetes	Pezizomycotina	Ascomycota	Fungi	Eukaryota	dothideomyceta;leotiomyceta;saccharomyceta;Opisthokonta;cellular organisms;root	TCATCGAATCTTTGAACGCACATTGCGCCCTTTGGTATTCCGAAGGGCATGCCTGTTCGAGCGTCATTTCACCACTCAAGCCTAGCTTGGTATTGGGCGCCGCGGTCGATCCGCGCGCCTCAAAGTCTCCGGCTGAGCTGTCCGTCTCTAAGCGTTGTGTTTTCATTAATCGCTTGGGAGTGCGGGCGGCCGCGGCCGTTAAATCTTTCACAAGGTTGACCTCGGATCAGGTAGGGATACCCGCTGAACTTAAGCATA
11f8db51ef9db28d1dbab713bfcba518	39702	genus	Septoria						Septoria				Mycosphaerellaceae				Capnodiales		Dothideomycetidae	Dothideomycetes	Pezizomycotina	Ascomycota	Fungi	Eukaryota	dothideomyceta;leotiomyceta;saccharomyceta;Opisthokonta;cellular organisms;root	TCATCGAATCTTTGAACGCACATTGCGCCCTTTGGTATTCCGAAGGGCATGCCTGTTCGAGCGTCATTTCACCACTCAAGCCTGGCTTGGTATTGGGCGCCGCGGTCAATCCGCGCGCCTCAAAGTCTCCGGCTGAGCTGTCCGTCTCTAAGCGTTGTGATTTCATTAATCGCTTCGGAGTGCGGGCGGCCGCGGCCGTTAAATCTTTCACAAGGTTGACCTCGGATCAGGTAGGGATACCCGCTGAACTTAAGCATA
6bb939ca837694ad41599086d562a9a3	39702	genus	Septoria						Septoria				Mycosphaerellaceae				Capnodiales		Dothideomycetidae	Dothideomycetes	Pezizomycotina	Ascomycota	Fungi	Eukaryota	dothideomyceta;leotiomyceta;saccharomyceta;Opisthokonta;cellular organisms;root	TCATCGAATCTTTGAACGCACATTGCGCCCCTTGGTATTCCGAGGGGCATGCCTGTTCGAGCGTCATTTCACCACTCAAGCCTGGCTTGGTATTGGGCGCCGCGGTCAATCCGCGCGCCTCAAAGTCTCCGGCTGAGCTGTCCGTCTCTAAGCGTTGTGATTTCATTAATCGCTTCGGAGTGCGGGCGGCCGCGGCCGTTAAATCTTTCAAAGGTTGACCTCGGATCAGGTAGGGATACCCGCTGAACTTAAGCATAT
d3fd24cddd8a807eedebba018c151c8f	39702	genus	Septoria						Septoria				Mycosphaerellaceae				Capnodiales		Dothideomycetidae	Dothideomycetes	Pezizomycotina	Ascomycota	Fungi	Eukaryota	dothideomyceta;leotiomyceta;saccharomyceta;Opisthokonta;cellular organisms;root	TCATCGAATCTTTGAACGCACATTGCGCCCTTTGGTATTCCGAAGGGCATGCCTGTTCGAGCGTCATTTCACCACTCAAGCCTGGCTTGGTGTTGGGCGCCGCGGTCGTCGACCCGCGCGCCTCAAAGTCTCCGGCCGAGCCGTCCGTCTCGAAGCGTTGTGATTTCATTAATCGCTTCGGAGCGCGGGCGGCCGCGGCCGTTAAATCTTCCACAAGGTTGACCTCGGATCAGGTAGGGATACCCGCTGAACTTAAGC
f3ae4d71dc53758e2f3982f369db398f	39702	genus	Septoria						Septoria				Mycosphaerellaceae				Capnodiales		Dothideomycetidae	Dothideomycetes	Pezizomycotina	Ascomycota	Fungi	Eukaryota	dothideomyceta;leotiomyceta;saccharomyceta;Opisthokonta;cellular organisms;root	TCATCGAATCTTTGAACGCACATTGCGCCCTTTGGTATTCCGAAGGGCATGCCTGTTCGAGCGTCATTTCACCACTCAAGCCTGGCTTGGTATTGGGCGCCGCGGTCGACCCGCGCGCCTCAAAGTCTCCGGCTGAGCCGTCCGTCTCCAAGCGTTGTGGTTTCATTAATCGCTTCGGGGTGCGGGCGGCCGCGGCCGTTAAATCTTTCACACGGTTGACCTCGGATCAGGTAGGGATACCCGCCGAACTTAAGCATA
abd812eb08fb312e87fe98762224304c	1047167	genus	Zymoseptoria						Zymoseptoria				Mycosphaerellaceae				Capnodiales		Dothideomycetidae	Dothideomycetes	Pezizomycotina	Ascomycota	Fungi	Eukaryota	dothideomyceta;leotiomyceta;saccharomyceta;Opisthokonta;cellular organisms;root	TCATCGAATCTTTGAACGCACATTGCGCCCCCTGGTATTCCGGGGGGCATGCCCGTTCGAGCGTCATTACACCACTCCAGCCTCGCTGGGTATTGGGCGTCTTCGCGGGGGAGCAATCCCCCGCGCGCCTCAAAGTCTCCGGCTGAGCGGTCTCGTCTCCCAGCGTTGTGGCATCACGTCTCGCCGCGGAGTTTTCGAGCCCTTACGGCCGTTAAATCACACCTCAGGTTGACCTCGGATCGGGTAGGGATACCCGCT
f97638697e1686b5d4fb32825abd0926	1047167	genus	Zymoseptoria						Zymoseptoria				Mycosphaerellaceae				Capnodiales		Dothideomycetidae	Dothideomycetes	Pezizomycotina	Ascomycota	Fungi	Eukaryota	dothideomyceta;leotiomyceta;saccharomyceta;Opisthokonta;cellular organisms;root	TCATCGAATCTTTGAACGCACATTGCGCCCCCTGGTATTCCGGGGGGCATGCCCGTTCGAGCGTCATTACACCACTCCAGCCTCGCTGGGTATTGGGCGTCCCGCGGGGGAGCAATCCCCCGCGCGCCTCAAAGTCTCCGGCTGAGCGGTCTCGTCTCCCAGCGTTGTGGCATCACGTCTCGCCGCGGAGTTTTCGAGCCCTCACGGCCGTTAAATCACACCTCAGGTTGACCTCGGATCGGGTAGGGATACCCGCTG
2353cf2d753cb8b8e6eda4e13b77b4ce	1508183	family	Neodevriesiaceae				Neodevriesiaceae Quaedvlieg & Crous, 2014						Neodevriesiaceae				Capnodiales		Dothideomycetidae	Dothideomycetes	Pezizomycotina	Ascomycota	Fungi	Eukaryota	dothideomyceta;leotiomyceta;saccharomyceta;Opisthokonta;cellular organisms;root	TCATCGAATCTTTGAACGCACATTGCGCCCTTTGGCATTCCGAAGGGCATGCCTGTTCGAGCGTCATTACACCAATCAAGCCTGGCTTGGTATTGGGCGACGGGGCCGTCACACGCCCCGCGCCCCAAAGACCCCCCGGCGGGACGGACCGAATCTCAGCGTTGTGCAAATAGTCGCTGGCGAGACGGGGCCGCCCGTGCCGTTAAACCCCCTTCTTAAGGTTGACCTCGGATCAGGTAGGGATACCCGCTGAACTTA
cc30e53746c61ff0e0481e5e5e524eb6	1508290	genus	Neodevriesia						Neodevriesia				Neodevriesiaceae				Capnodiales		Dothideomycetidae	Dothideomycetes	Pezizomycotina	Ascomycota	Fungi	Eukaryota	dothideomyceta;leotiomyceta;saccharomyceta;Opisthokonta;cellular organisms;root	TCATCGAATCTTTGAACGCACATTGCGCCCTTTGGCATTCCGAAGGGCATGCCTGTTCGAGCGTCATTACACCAATCAAGCCTGGCTTGGTATTGGGCGACGGGGCCGTCACACGCCCCGCGCCCCAATGACCCCCCGGCGGGACGGACCGTATCTCAGCGTTGTGCAAATGTCGCTGGCGATTTACGGGACGGCCGTGCCGTTAAATCTCTCATCACAAGGTTGACCTCGGATCAGGTAGGGATACCCGCTGAACTT
fc050793fa586a43eeca625a5aee9e99	1508290	genus	Neodevriesia						Neodevriesia				Neodevriesiaceae				Capnodiales		Dothideomycetidae	Dothideomycetes	Pezizomycotina	Ascomycota	Fungi	Eukaryota	dothideomyceta;leotiomyceta;saccharomyceta;Opisthokonta;cellular organisms;root	TCATCGAATCTTTGAACGCACATTGCGCCCTTTGGCATTCCGAAGGGCATGCCTGTTCGAGCGTCATTACACCAATCAAGCCTGGCTTGGTATTGGGCGACGGGGGAGGGCGACCTCCCCCGCGCCCCAATGACTCCGGCGGGACGGACCGAATCTCAGCGTTGTGGTTAAAGCCGCTGGCGAGACGGGACGGCCGTGCCGTTAAACAACCCCATCACAGGTTGACCTCGGATCAGGTAGGGATACCCGCTGAACTTA
3d0ca1a6dab79378e1e024551eea2617	1508290	genus	Neodevriesia						Neodevriesia				Neodevriesiaceae				Capnodiales		Dothideomycetidae	Dothideomycetes	Pezizomycotina	Ascomycota	Fungi	Eukaryota	dothideomyceta;leotiomyceta;saccharomyceta;Opisthokonta;cellular organisms;root	TCATCGAATCTTTGAACGCACATTGCGCCCTTTGGCATTCCGAAGGGCATGCCTGTTCGAGCGTCATTACACCAATCAAGCCTGGCTTGGTATTGGGCGACGGGGAGGGTCGAGAGACCGCCCCGCGCCCCAATGACACCGGCGGGACGGACCGTATCTCAGCGTTGTGGTCAAAAGCCGCTGGCGAGACGGGACGGCCGTGCCGTTAAACAACCCCCATCACAAGGTTGACCTCGGATCAGGTAGGGATACCCGCTG
b6037cadef7264d04629da67f4f02b6e	1093212	species	Neodevriesia capensis		Teratosphaeria capensis		Neodevriesia capensis (Crous) Crous, 2015;Teratosphaeria capensis Crous 2011	Neodevriesia capensis	Neodevriesia				Neodevriesiaceae				Capnodiales		Dothideomycetidae	Dothideomycetes	Pezizomycotina	Ascomycota	Fungi	Eukaryota	dothideomyceta;leotiomyceta;saccharomyceta;Opisthokonta;cellular organisms;root	TCATCGAATCTTTGAACGCACATTGCGCCCCCTGGCATTCCGGGGGGCATGCCTGTTCGAGCGTCATTACACCAATCAAGCCTGGCTTGGTATTGGGCGACGGGGCCGTCACACGCCCCGCGCCCCAATGACTCCCCGGCGGGACGGACTGTATCTCAGCGTTGTGCAAATGTCGCTGGCGATTTACGGGACGGCCGTGCCGTGAAAACCTCATTTTATCAGGTTGACCTCGGATCAGGTAGGGATACCCGCTGAACT
fe44bbff51834d8807bae9be89470a89	1093212	species	Neodevriesia capensis		Teratosphaeria capensis		Neodevriesia capensis (Crous) Crous, 2015;Teratosphaeria capensis Crous 2011	Neodevriesia capensis	Neodevriesia				Neodevriesiaceae				Capnodiales		Dothideomycetidae	Dothideomycetes	Pezizomycotina	Ascomycota	Fungi	Eukaryota	dothideomyceta;leotiomyceta;saccharomyceta;Opisthokonta;cellular organisms;root	TCATCGAATCTTTGAACGCACATTGCGCCCCCTGGCATTCCGGGGGGCATGCCTGTTCGAGCGTCATTACACCAATCAAGCCTGGCTTGGTATTGGGCGACGGGGCTGTCACACGCCCCGCGCCCCAATGACTCCCCGGCGGGACGGACTGTATCTCAGCGTTGTGCAAATGTCGCTGGCGATTTACGGGACGGCCGTGCCGTGAAAACCTCATTTTATCAGGTTGACCTCGGATCAGGTAGGGATACCCGCTGAACT
5628271be4731f1ba34959be6faf720e	706557	species	Neodevriesia lagerstroemiae		Capnodiales sp. WQ-2013m;Devriesia lagerstroemiae		Devriesia lagerstroemiae Crous & M.J. Wingf. 2009;Neodevriesia lagerstroemiae (Crous & M.J. Wingf.) Crous, 2015	Neodevriesia lagerstroemiae	Neodevriesia				Neodevriesiaceae				Capnodiales		Dothideomycetidae	Dothideomycetes	Pezizomycotina	Ascomycota	Fungi	Eukaryota	dothideomyceta;leotiomyceta;saccharomyceta;Opisthokonta;cellular organisms;root	TCATCGAATCTTTGAACGCACATTGCGCCCTTTGGCATTCCGAAGGGCATGCCTGTTCGAGCGTCATTACACCAATCACGCCTGGCGTGGTATTGGGCGACGGGGCCGTCACACGCCCCGCGCCCCAATGACTCCGGCGGGACGGACCGAATCTCAGCGTTGTGGTCAAAGCCGCTGGCGAGACGGGACGCCCGTGCCGTTAAACAACCCCTTCTCAGGTTGACCTCGGATCAGGTAGGGATACCCGCTGAACTTAAG
af502d20a58df8c1d6092c23d5fd879d	706557	species	Neodevriesia lagerstroemiae		Capnodiales sp. WQ-2013m;Devriesia lagerstroemiae		Devriesia lagerstroemiae Crous & M.J. Wingf. 2009;Neodevriesia lagerstroemiae (Crous & M.J. Wingf.) Crous, 2015	Neodevriesia lagerstroemiae	Neodevriesia				Neodevriesiaceae				Capnodiales		Dothideomycetidae	Dothideomycetes	Pezizomycotina	Ascomycota	Fungi	Eukaryota	dothideomyceta;leotiomyceta;saccharomyceta;Opisthokonta;cellular organisms;root	TCATCGAATCTTTGAACGCACATTGCGCCCTTTGGCATTCCGAAGGGCATGCCTGTTCGAGCGTCATTACACCAATCACGCCTGGCGTGGTATTGGGCGACGCGGCCGTCACACGCCGCGCGCCCCAATGACTCCGGCGGGACGGACCGAATCTCAGCGTTGTGATCAAAAGCCGCTGGCGAGACGGGACGCCCGTGCCGTTAAACAACCCCATCACAGGTTGACCTCGGATCAGGTAGGGATACCCGCTGAACTTAA
ddc028ab7d2a51d9ccb1fc9dc827bb41	706557	species	Neodevriesia lagerstroemiae		Capnodiales sp. WQ-2013m;Devriesia lagerstroemiae		Devriesia lagerstroemiae Crous & M.J. Wingf. 2009;Neodevriesia lagerstroemiae (Crous & M.J. Wingf.) Crous, 2015	Neodevriesia lagerstroemiae	Neodevriesia				Neodevriesiaceae				Capnodiales		Dothideomycetidae	Dothideomycetes	Pezizomycotina	Ascomycota	Fungi	Eukaryota	dothideomyceta;leotiomyceta;saccharomyceta;Opisthokonta;cellular organisms;root	TCATCGAATCTTTGAACGCACATTGCGCCCTTCGGCATTCCGAAGGGCATGCCTGTTCGAGCGTCATTACACCAATCACGCCTGGCGTGGTATTGGGCGACGGGGCCGTCACACGCCCCGCGCCCCAATGACTCCGGCGGGACGGACCGAATCTCAGCGTTGTGGTTAAAGCCGCTGGCGAGACGGGACGCCCGTGCCGTTAAACAACCCCATCACAGGTTGACCTCGGATCAGGTAGGGATACCCGCTGAACTTAAG
2e056de0f43bf6b96db5ed7ce74e7b48	706557	species	Neodevriesia lagerstroemiae		Capnodiales sp. WQ-2013m;Devriesia lagerstroemiae		Devriesia lagerstroemiae Crous & M.J. Wingf. 2009;Neodevriesia lagerstroemiae (Crous & M.J. Wingf.) Crous, 2015	Neodevriesia lagerstroemiae	Neodevriesia				Neodevriesiaceae				Capnodiales		Dothideomycetidae	Dothideomycetes	Pezizomycotina	Ascomycota	Fungi	Eukaryota	dothideomyceta;leotiomyceta;saccharomyceta;Opisthokonta;cellular organisms;root	TCATCGAATCTTTGAACGCACATTGCGCCCTTTGGCATTCCGAAGGGCATGCCTGTTCGAGCGTCATTACACCAATCACGCCTGGCGTGGTATTGGGCGACGCGGCCGTCACACGCCGCGCGCCCCAATGACTCCGGCGGGACGGACCGAATCTCAGCGTTGTGGTCAAAAGCCGCTGGCGAGACGGGACGCCCGTGCCGTTAAACAACCCCATCACAGGTTGACCTCGGATCAGGTAGGGATACCCGCTGAACTTAA
890bc18714ba7782179034b786d8370a	706557	species	Neodevriesia lagerstroemiae		Capnodiales sp. WQ-2013m;Devriesia lagerstroemiae		Devriesia lagerstroemiae Crous & M.J. Wingf. 2009;Neodevriesia lagerstroemiae (Crous & M.J. Wingf.) Crous, 2015	Neodevriesia lagerstroemiae	Neodevriesia				Neodevriesiaceae				Capnodiales		Dothideomycetidae	Dothideomycetes	Pezizomycotina	Ascomycota	Fungi	Eukaryota	dothideomyceta;leotiomyceta;saccharomyceta;Opisthokonta;cellular organisms;root	TCATCGAATCTTTGAACGCACATTGCGCCCTTTGGCATTCCGAAGGGCATGCCTGTTCGAGCGTCATTACACCAATCACGCCTGGCGTGGTATTGGGCGACGGGGCCGTCACAAGCCCCGCGCCCCAATGACTCCGGCGGGACGGACCGAATCTCAGCGTTGTGGTTAAAGCCGCTGGCGAGACGGGACGCCCGTGCCGTTAAACAACCCCATCACAGGTTGACCTCGGATCAGGTAGGGATACCCGCTGAACTTAAG
7e2cf498454e24b6108b12523c26afea	706557	species	Neodevriesia lagerstroemiae		Capnodiales sp. WQ-2013m;Devriesia lagerstroemiae		Devriesia lagerstroemiae Crous & M.J. Wingf. 2009;Neodevriesia lagerstroemiae (Crous & M.J. Wingf.) Crous, 2015	Neodevriesia lagerstroemiae	Neodevriesia				Neodevriesiaceae				Capnodiales		Dothideomycetidae	Dothideomycetes	Pezizomycotina	Ascomycota	Fungi	Eukaryota	dothideomyceta;leotiomyceta;saccharomyceta;Opisthokonta;cellular organisms;root	TCATCGAATCTTTGAACGCACATTGCGCCCTTTGGCATTCCGAAGGGCATGCCTGTTCGAGCGTCATTACACCAATCACGCCTGGCGTGGTGTTGGGCGACGGGGCCGTCACACGCCCCGCGCCCCAATGACTCCGGCGGGACGGACCGAATCTCAGCGTTGTGGTCAAAAGCCGCTGGCGAGACGGGACGCCCGGGCCGTTAAACAACCCCATCACAGGTTGACCTCGGATCAGGTAGGGATACCCGCTGAACTTAA
04cca72c6fad1e1a3ab2375635668d2f	706557	species	Neodevriesia lagerstroemiae		Capnodiales sp. WQ-2013m;Devriesia lagerstroemiae		Devriesia lagerstroemiae Crous & M.J. Wingf. 2009;Neodevriesia lagerstroemiae (Crous & M.J. Wingf.) Crous, 2015	Neodevriesia lagerstroemiae	Neodevriesia				Neodevriesiaceae				Capnodiales		Dothideomycetidae	Dothideomycetes	Pezizomycotina	Ascomycota	Fungi	Eukaryota	dothideomyceta;leotiomyceta;saccharomyceta;Opisthokonta;cellular organisms;root	TCATCGAATCTTTGAACGCACATTGCGCCCTTTGGCATTCCGAAGGGCATGCCTGTTCGAGCGTCATTACACCAATCACGCCTGGCGTGGTATTGGGCGACGCGGCCGTCACACGCCGCGCGCCCCAATGACTCCGGCGGGACGGACCGAATCTCAGCGTTGTGGTCAAAAGCCGCTGGCGAGACGGGACGCCCGTGCCGTTAAACAACCCCCATCACAGGTTGACCTCGGATCAGGTAGGGATACCCGCTGAACTTA
bcdb4b98e86f9adf9e6ac14c9b76edf2	706557	species	Neodevriesia lagerstroemiae		Capnodiales sp. WQ-2013m;Devriesia lagerstroemiae		Devriesia lagerstroemiae Crous & M.J. Wingf. 2009;Neodevriesia lagerstroemiae (Crous & M.J. Wingf.) Crous, 2015	Neodevriesia lagerstroemiae	Neodevriesia				Neodevriesiaceae				Capnodiales		Dothideomycetidae	Dothideomycetes	Pezizomycotina	Ascomycota	Fungi	Eukaryota	dothideomyceta;leotiomyceta;saccharomyceta;Opisthokonta;cellular organisms;root	TCATCGAATCTTTGAACGCACATTGCGCCCTTTGGCATTCCGAAGGGCATGCCTGTTCGAGCGTCATTACACCAATCACGCCTGGCGTGGTATTGGGCGACGGGGCCGTCACACGCCCCGCGCCCCAATGACTCCGGCGGGACGGACCGAATCTCAGCGTTGTGGTTAAAGCCGCTGGCGAGACGGGACGCCCGGGCCGTTAAACAACCCCATCTCAGGTTGACCTCGGATCAGGTAGGGATACCCGCTGAACTTAAG
1b58a2451914aa7e041be2a825da9b62	706557	species	Neodevriesia lagerstroemiae		Capnodiales sp. WQ-2013m;Devriesia lagerstroemiae		Devriesia lagerstroemiae Crous & M.J. Wingf. 2009;Neodevriesia lagerstroemiae (Crous & M.J. Wingf.) Crous, 2015	Neodevriesia lagerstroemiae	Neodevriesia				Neodevriesiaceae				Capnodiales		Dothideomycetidae	Dothideomycetes	Pezizomycotina	Ascomycota	Fungi	Eukaryota	dothideomyceta;leotiomyceta;saccharomyceta;Opisthokonta;cellular organisms;root	TCATCGAATCTTTGAACGCACATTGCGCCCTTTGGCATTCCGAAGGGCATGCCTGTTCGAGCGTCATTACACCAATCACGCCTGGCGTGGTGTTGGGCGACGCGGCCGTCACACGCCGCGCGCCCCAATGACTCCCGGCGGGACGGACCGAATCTCAGCGTTGTGGTCAAAAGCCGCTGGCGAGACGGGACGCCCGTGCCGTTAAACAACCCCATCACAGGTTGACCTCGGATCAGGTAGGGATACCCGCTGAACTTA
78175b9a9b2688b9e35620fd28c54d63	706557	species	Neodevriesia lagerstroemiae		Capnodiales sp. WQ-2013m;Devriesia lagerstroemiae		Devriesia lagerstroemiae Crous & M.J. Wingf. 2009;Neodevriesia lagerstroemiae (Crous & M.J. Wingf.) Crous, 2015	Neodevriesia lagerstroemiae	Neodevriesia				Neodevriesiaceae				Capnodiales		Dothideomycetidae	Dothideomycetes	Pezizomycotina	Ascomycota	Fungi	Eukaryota	dothideomyceta;leotiomyceta;saccharomyceta;Opisthokonta;cellular organisms;root	TCATCGAATCTTTGAACGCACATTGCGCCCTTTGGCATTCCGAAGGGCATGCCTGTTCGAGCGTCATTACACCAATCACGCCTGGCGTGGTATTGGGCGACGGGGCCGTCACACGCCCCGCGCCCCAATGACTTCCGGCGGGACGGACCGAATCTCAGCGTTGTGGTTAAAGCCGCTGGCGAGACGGGACGGCCGTGCCGTTAAACAACCCCATCACAGGTTGACCTCGGATCAGGTAGGGATACCCGCTGAACTTAA
66175b3bf1f5f1ed7156a1e81fffa0c7	706557	species	Neodevriesia lagerstroemiae		Capnodiales sp. WQ-2013m;Devriesia lagerstroemiae		Devriesia lagerstroemiae Crous & M.J. Wingf. 2009;Neodevriesia lagerstroemiae (Crous & M.J. Wingf.) Crous, 2015	Neodevriesia lagerstroemiae	Neodevriesia				Neodevriesiaceae				Capnodiales		Dothideomycetidae	Dothideomycetes	Pezizomycotina	Ascomycota	Fungi	Eukaryota	dothideomyceta;leotiomyceta;saccharomyceta;Opisthokonta;cellular organisms;root	TCATCGAATCTTTGAACGCACATTGCGCCCTTTGGCATTCCGAAGGGCATGCCTGTTCGAGCGTCATTACACCAATCACGCCCCGCGTGGTATTGGGCGACGGGGCCGTCACGCGCCCCGCGCCCCAATGACTCCGGCGGGACGGACCGAATCTCAGCGTTGTGGTTAAAGCCGCTGGCGAGACGGGACGCCCGTGCCGTTAAACAACCCCATCACAGGTTGACCTCGGATCAGGTAGGGATACCCGCTGAACTTAAG
176dc4365b82b81a140ac45375ebb047	706557	species	Neodevriesia lagerstroemiae		Capnodiales sp. WQ-2013m;Devriesia lagerstroemiae		Devriesia lagerstroemiae Crous & M.J. Wingf. 2009;Neodevriesia lagerstroemiae (Crous & M.J. Wingf.) Crous, 2015	Neodevriesia lagerstroemiae	Neodevriesia				Neodevriesiaceae				Capnodiales		Dothideomycetidae	Dothideomycetes	Pezizomycotina	Ascomycota	Fungi	Eukaryota	dothideomyceta;leotiomyceta;saccharomyceta;Opisthokonta;cellular organisms;root	TCATCGAATCTTTGAACGCACATTGCGCCCTTTGGCATTCCGAAGGGCATGCCTGTTCGAGCGTCATTACACCAATCACGCCCCGCGTGGTATTGGGCGACGGGGCCGTCACACGCCCCGCGCCCCAATGACTCCGGCGGGACGGACCGAATCTCAGCGTTGTGGTTAAAGCCGCTGGCGAGACGGGACGCCCGTGCCGTTAAACAACCCCATCACAGGTTGACCTCGGATCAGGTAGGGATACCCGCTGAACTTAAG
aa5330f19a7db189d213542a3ec9f3b1	706557	species	Neodevriesia lagerstroemiae		Capnodiales sp. WQ-2013m;Devriesia lagerstroemiae		Devriesia lagerstroemiae Crous & M.J. Wingf. 2009;Neodevriesia lagerstroemiae (Crous & M.J. Wingf.) Crous, 2015	Neodevriesia lagerstroemiae	Neodevriesia				Neodevriesiaceae				Capnodiales		Dothideomycetidae	Dothideomycetes	Pezizomycotina	Ascomycota	Fungi	Eukaryota	dothideomyceta;leotiomyceta;saccharomyceta;Opisthokonta;cellular organisms;root	TCATCGAATCTTTGAACGCACATTGCGCCCTTTGGCATTCCGAAGGGCATGCCTGTTCGAGCGTCATTACACCAATCACGCCTGGCGTGGTATTGGGCGACGGGGCCGTCATACGCCCCGCGCCCCAATGACTCCGGCGGGACGGACCGAATCTCAGCGTTGTGGTTAAAGCCGCTGGCGAGACGGGACGCCCGTGCCGTTAAACAGCCCCATCACAGGTTGACCTCGGATCAGGTAGGGATACCCGCTGAACTTAAG
f56e614eb9765d8236a31dc13fbb2321	281250	family	Schizothyriaceae										Schizothyriaceae				Capnodiales		Dothideomycetidae	Dothideomycetes	Pezizomycotina	Ascomycota	Fungi	Eukaryota	dothideomyceta;leotiomyceta;saccharomyceta;Opisthokonta;cellular organisms;root	TCATCGAATCTTTGAACGCACATTGCGCCCCCTGGTATTCCGGGGGGCATGCCCGTCCGAGCGTCATTACGACCAATCCCGCCTGGCGGGGTCTTGGGCGTCGCGGTCCGCCGCGCGCCTCAAAGTCTTCGGCCGCGTGGCCCGTCCCCGAGCGTTGTGGCATCTGTTTCTCGCTCACGGGACCGGGCGGCGTCGGCCGCGAAACCGGGCTTCGGCCCACTCCAGGTTGACCTCGGATCGGGTAGGGATACCCGCTGA
de7f8ea18c216e04c1b134574551f823	668547	family	Teratosphaeriaceae										Teratosphaeriaceae				Capnodiales		Dothideomycetidae	Dothideomycetes	Pezizomycotina	Ascomycota	Fungi	Eukaryota	dothideomyceta;leotiomyceta;saccharomyceta;Opisthokonta;cellular organisms;root	TCATCGAATCTTTGAACGCACATTGCGCCCCTCGGTATTCCGGGGGGCATGCCTGTTCGAGCGTCATTACACCACTCAAGCCTCGCTTGGTATTGGGCGCCGCGGTCCGCCGCGCGCCCCAATGTCTCCGGCTGAGCCGTCTGGTCTCGAAGCGTTGTGATCTATCAAATCGCTTCCGGGATCTGGCGACTCGGGCCGTTAAACCCCCCAATTTTTATCAGGTTGACCTCGGATCAGGTAGGGATACCCGCTGAACTT
13d71b11cd2d8c815d56d3df75f9af69	668547	family	Teratosphaeriaceae										Teratosphaeriaceae				Capnodiales		Dothideomycetidae	Dothideomycetes	Pezizomycotina	Ascomycota	Fungi	Eukaryota	dothideomyceta;leotiomyceta;saccharomyceta;Opisthokonta;cellular organisms;root	TCATCGAATCTTTGAACGCACATTGCGCCCCTTGGTATTCCGAGGGGCATGCCTGTTCGAGCGTCATTTCACCACTCAAGCCTGGCTTGGTATTGGGCGCCGCGGCTTCCGCGCGCCTCAAAGTCTCCGGCTGGCCCTCTATCGTGTCGCAGCGTCGTGATTATAAACCCGCTTCGAGCTCCACAGAGTGTGCCGTAGGCCGTTAAACTTATTATTAGGTTGACCTCGGATCAGGTAGGGATACCCGCTGAACTTAAG
edbb2a60f7047e24e909cca05f5536d3	668547	family	Teratosphaeriaceae										Teratosphaeriaceae				Capnodiales		Dothideomycetidae	Dothideomycetes	Pezizomycotina	Ascomycota	Fungi	Eukaryota	dothideomyceta;leotiomyceta;saccharomyceta;Opisthokonta;cellular organisms;root	TCATCGAATCTTTGAACGCACATTGCGCCCCTTGGTATTCCGAGGGGCATGCCTGTTCGAGCGTCATTTCACCACTCAAGCCTGGCTTGGTATTGGGCGTCGCGGCTCCCGCGCGCCTCAAAGTCTCCGGCTGGCCCTCAATCGTGTCGCAGCGTCGTGATTATAAACTCGCTTCGAACTCCACAGAGTGTGCCGCAGGCCGTTAAACTTATTATTAGGTTGACCTCGGATCAGGTAGGGATACCCGCTGAACTTAAG
2079828866a63e76209aed8608804b56	668547	family	Teratosphaeriaceae										Teratosphaeriaceae				Capnodiales		Dothideomycetidae	Dothideomycetes	Pezizomycotina	Ascomycota	Fungi	Eukaryota	dothideomyceta;leotiomyceta;saccharomyceta;Opisthokonta;cellular organisms;root	TCATCGAATCTTTGAACGCACATTGCGCCCCTTGGTATTCCGAGGGGCATGCCTGTTCGAGCGTCATTTCACCACTCAAGCCTAGCTTGGTATTGGGCGTCGCGGCTTCCGCGCGCCTTAAAGTCTCCGGCTGGCCCTCTATCGTGTCGCAGCGTCGTGATTATAAACCCGCTTCGAGCTCCACAGAGTGTGCCGTAGGCCGTTAAACTTATTATTAGGTTGACCTCGGATCAGGTAGGGATACCCGCTGAACTTAAG
e275b5c77044f4ac904f7985402be3d0	668547	family	Teratosphaeriaceae										Teratosphaeriaceae				Capnodiales		Dothideomycetidae	Dothideomycetes	Pezizomycotina	Ascomycota	Fungi	Eukaryota	dothideomyceta;leotiomyceta;saccharomyceta;Opisthokonta;cellular organisms;root	TCATCGAATCTTTGAACGCACATTGCGCCCCTTGGTATTCCGAGGGGCATGCCTGTTCGAGCGTCATTACACCACTCAAGCCTCGCTTGGTATTGGGCGCCGCGATCCGTCGCGCGCCTCAATGTCTCCGGCTGAGCTATCTATCTCTAAGCGTTGTGGCATTTTGTTTCCGCTTGCGAGTATAGAGGGTTCGCGCCGTTAAACATTTTTACAAGGTTGACCTCGGATCAGGTAGGGATACCCGCTGAACTTAAGCAT
21b35c58ce5f59ce5b44141c23db0f89	668547	family	Teratosphaeriaceae										Teratosphaeriaceae				Capnodiales		Dothideomycetidae	Dothideomycetes	Pezizomycotina	Ascomycota	Fungi	Eukaryota	dothideomyceta;leotiomyceta;saccharomyceta;Opisthokonta;cellular organisms;root	TCATCGAATCTTTGAACGCACATTGCGCCCCTTGGTATTCCGAGGGGCATGCCTGTTCGAGCGTCATTACACCACTCAAGCCTCGCTTGGTATTGGGCGCCGCGTCTTTTCGCGCGCCTCAATGTCTCCGGCTGAGCCGTCCGTCTCTAAGCGTTGTGGCATTTTGTTTCCGCTTCGGGGTACGGGGGGTTTGTGCCGTTAAACATTTTTACAAAGGTTGACCTCGGATCAGGTAGGGATACCCGCTGAACTTAAGCA
385a0fe7723a522ded4b4a8accfa792f	668547	family	Teratosphaeriaceae										Teratosphaeriaceae				Capnodiales		Dothideomycetidae	Dothideomycetes	Pezizomycotina	Ascomycota	Fungi	Eukaryota	dothideomyceta;leotiomyceta;saccharomyceta;Opisthokonta;cellular organisms;root	TCATCGAATCTTTGAACGCACATTGCGCCCCTTGGTATTCCGAGGGGCATGCCTGTTCGAGCGTCATTACACCACTCAAGCCTCGCTTGGTATTGGGCGCCGCGCTCGTCGCGCGCCTCAATGTCTCCGGCTGAGTCGTTCGTCTCTAAGCGTTGTGGCATTATGTTTCCGCTTTAAGAGATACGGACGATTCGCGCCGTTAAACACATTTTAAAGGTTGACCTCGGATCAGGTAGGGATACCCGCTGAACTTAAGCA
bf44a1892a7deab17706a58bf6735d44	668547	family	Teratosphaeriaceae										Teratosphaeriaceae				Capnodiales		Dothideomycetidae	Dothideomycetes	Pezizomycotina	Ascomycota	Fungi	Eukaryota	dothideomyceta;leotiomyceta;saccharomyceta;Opisthokonta;cellular organisms;root	TCATCGAATCTTTGAACGCACATTGCGCCCTTTGGCATTCCGAAGGGCATGCCCGTTCGAGCGTCATTACACCACTCAAGCCTGGCTTGGTATTGGGCGACGGGACCTCCCCGCGCCTTCAATTCATCGGCTGGACGGTTCGAATCTCAGCGTTGTGGTTTCATCAAATCGCTGGCGAGGACGACCGGACGTCGCCGTTAAACTCTCATCACAGGTTGACCTCGGATCGGGTAGGGATACCCGCTGAACTTAAGCATA
c2e373a50fb926e0a5778f5aa2469efc	668547	family	Teratosphaeriaceae										Teratosphaeriaceae				Capnodiales		Dothideomycetidae	Dothideomycetes	Pezizomycotina	Ascomycota	Fungi	Eukaryota	dothideomyceta;leotiomyceta;saccharomyceta;Opisthokonta;cellular organisms;root	TCATCGAATCTTTGAACGCACATTGCGCCCCTTGGTATTCCGAGGGGCATGCCTGTTCGAGCGTCATTACACCACTCAAGCCTCGCTTGGTATTGGGCGCCGCGCCCGTTCGCGCGCCTTAATGTCTCCGGCTGAGTCGTTCGTCTCTAAGCGTTGTGGCACTATGTTTCCGCTTTGGGGATACGGACGATTCGCGCCGTTAAACACATTCTAAAGGTTGACCTCGGATCAGGTAGGGATACCCGCTGAACTTAAGCA
ae5171370a19c84c9bc1c1ba5bd09ae2	668547	family	Teratosphaeriaceae										Teratosphaeriaceae				Capnodiales		Dothideomycetidae	Dothideomycetes	Pezizomycotina	Ascomycota	Fungi	Eukaryota	dothideomyceta;leotiomyceta;saccharomyceta;Opisthokonta;cellular organisms;root	TCATCGAATCTTTGAACGCACATTGCGCCCCTTGGTATTCCGAGGGGCATGCCTGTTCGAGCGTCATTACACCACTCAAGCCTCGCTTGGTATTGGGCGCCGCGCTCGTCGCGCGCCTCAATGTATCCGGCTGAGTCGTTCGTCTCTAAGCGTTGTGGCATTTTGTTTCCGCTTGAAGAGATACGGACGATTCGCGCCGTTAAACACATTTTACAGGTTGACCTCGGATCAGGTAGGGATACCCGCTGAACTTAAGCA
4edb07bb4cd30477228315a5d436d870	668547	family	Teratosphaeriaceae										Teratosphaeriaceae				Capnodiales		Dothideomycetidae	Dothideomycetes	Pezizomycotina	Ascomycota	Fungi	Eukaryota	dothideomyceta;leotiomyceta;saccharomyceta;Opisthokonta;cellular organisms;root	TCATCGAATCTTTGAACGCACATTGCGCCCTTTGGCATTCCGAGGGGCATGCCCGTTCGAGCGTCATTACACCACTCAAGCCTGGCTTGGTATTGGGCGTCGGGACACCCCCCGCGCCCCCAAATCGTCGGCTGGACGGTCGGAACCTCAGCGTTGTGGCAATCAATTCGCTGGGCGAGGACGACCGGACGCGCCGTTAAACTTTCATTACAGGTTGACCTCGGATCGGGTAGGGATACCCGCTGAACTTAAGCATAT
6469a9cf3994657eb0ce027069e01702	668547	family	Teratosphaeriaceae										Teratosphaeriaceae				Capnodiales		Dothideomycetidae	Dothideomycetes	Pezizomycotina	Ascomycota	Fungi	Eukaryota	dothideomyceta;leotiomyceta;saccharomyceta;Opisthokonta;cellular organisms;root	TCATCGAATCTTTGAACGCACATTGCGCCCCTTGGTATTCCGAGGGGCATGCCTGTTCGAGCGTCATTTCACCACTCAAGCCTGGCTTGGTATTGGGCGTCGCGGCTTCCGCGCGCCTCAAAGTCTCCGGCTGGCCCTCAATCGTGTCGCAGCGTCGTGATTATAAACTCGCTCCGAACTCCACAGAGTGTGCCGTAGGCCGTTAAACTTATTATTAGGTTGACCTCGGATCAGGTAGGGATACCCGCTGAACTTAAG
87fa60f67cd56d8a87a101e69bead8a1	668547	family	Teratosphaeriaceae										Teratosphaeriaceae				Capnodiales		Dothideomycetidae	Dothideomycetes	Pezizomycotina	Ascomycota	Fungi	Eukaryota	dothideomyceta;leotiomyceta;saccharomyceta;Opisthokonta;cellular organisms;root	TCATCGAATCTTTGAACGCACATTGCGCCCCTTGGTATTCCGAGGGGCATGCCTGTTCGAGCGTCATTTCACCACTCAAGCCTGGCTTGGTATTGGGCGTCGCGGCTTCCGCGCGCCTCAAAGTCTCCGGCTGGCCCTCTATCGTGTCGCAGCGTCGTGATTATAAACCCGCTTCGAGCTCCACAGAGTGTGCCGTAGGCCGTTAAACTTATTATTAGGTTGACCTCGGATCAGGTAGGGATACCCGCTGAACTTAAG
1ffec74ef662fb67c5bd9f66400ddef2	668547	family	Teratosphaeriaceae										Teratosphaeriaceae				Capnodiales		Dothideomycetidae	Dothideomycetes	Pezizomycotina	Ascomycota	Fungi	Eukaryota	dothideomyceta;leotiomyceta;saccharomyceta;Opisthokonta;cellular organisms;root	TCATCGAATCTTTGAACGCACATTGCGCCCCTTGGTATTCCGAGGGGCATGCCTGTTCGAGCGTCATTTCACCACTCAAGCCTGGCTTGGTATTGGGCGTCGCGGCTTCCGCGCGCCTCAAAGTCTCCGGCTGGCCCTCTACCGTGTCGCAGCGTCGTGATTATAAACCCGCTTCGAGCTCCACAGAGTGTGCCGTAGGCCGTTAAACTTATTGTTAGGTTGACCTCGGATCAGGTAGGGATACCCGCTGAACTTAAG
b14b82235b101420b7894861fb6b9519	668547	family	Teratosphaeriaceae										Teratosphaeriaceae				Capnodiales		Dothideomycetidae	Dothideomycetes	Pezizomycotina	Ascomycota	Fungi	Eukaryota	dothideomyceta;leotiomyceta;saccharomyceta;Opisthokonta;cellular organisms;root	TCATCGAATCTTTGAACGCACATTGCGCCCTTCGGTATTCCGGGGGGCATGCCTGTTCGAGCGTCATTACACCACTCAAGCCTGGCTTGGTATTGGGCGTCGCGGTTCGTCCGCGCGCCTCAACGTCTCCGGCTGAGCCGTCCGTCTCTAAGCGTTGTGGTAAAACGTCCGCTTGCGAGATCGGAGGGCGTCGGCCGTTAAACCTCTTTCAAAGGTTGACCTCGGATCAGGTAGGGATACCCGCTGAACTTAAGCATA
2b363354a133bab83b09268a98f619f7	668547	family	Teratosphaeriaceae										Teratosphaeriaceae				Capnodiales		Dothideomycetidae	Dothideomycetes	Pezizomycotina	Ascomycota	Fungi	Eukaryota	dothideomyceta;leotiomyceta;saccharomyceta;Opisthokonta;cellular organisms;root	TCATCGAATCTTTGAACGCACATTGCGCCCTTTGGCATTCCGAGGGGCATGCCCGTTCGAGCGTCATTACACCACTCAAGCCTGGCTTGGTATTGGGCGTCGGGACACCCCCCGCGCCCCCAAATCGTCGGCTGGACGGTCGGAACCTCAGCGTTGTGGCAATCAATTCGCTGGCGAGGACGACCGGACGCGCCGTTAAACCCCCACCACAGGTTGACCTCGGATCGGGTAGGGATACCCGCTGAACTTAAGCATATC
57852a8f14402c00f8a349d6a1b20540	668547	family	Teratosphaeriaceae										Teratosphaeriaceae				Capnodiales		Dothideomycetidae	Dothideomycetes	Pezizomycotina	Ascomycota	Fungi	Eukaryota	dothideomyceta;leotiomyceta;saccharomyceta;Opisthokonta;cellular organisms;root	TCATCGAATCTTTGAACGCACATTGCGCCCCTTGGTATTCCGAGGGGCATGCCTGTTCGAGCGTCATTACACCACTCAAGCCTCGCTTGGTATTGGGCGCCGCGCTCGTCGCGCGCCTTAATGTCTCCGGCTGAGTCGTTCGTCTCTAAGCGTTGTGGCACTTTATGTTTCCGCTTGATGAGATACGGACGATTCGCGCCGTTAAACACATTTTACAGGTTGACCTCGGATCAGGTAGGGATACCCGCTGAACTTAAG
731479c7327a0f6803a60ba065909c58	668547	family	Teratosphaeriaceae										Teratosphaeriaceae				Capnodiales		Dothideomycetidae	Dothideomycetes	Pezizomycotina	Ascomycota	Fungi	Eukaryota	dothideomyceta;leotiomyceta;saccharomyceta;Opisthokonta;cellular organisms;root	TCATCGAATCTTTGAACGCACATTGCGCCCCTTGGTATTCCGAGGGGCATGCCTGTTCGAGCGTCATTTCACCACTCAAGCCTGGCTTGGTATTGGGCGTCGCGGCTTCCGCGCGTCTTAAAGTCTCCGGCTGGCCCTCTATCGTGTCGCAGCGTCGTGATTATAAACCCGCTTCGAGCTCCACAGAGTGTGCCATAGGCCGTTAAACTTATTATTAGGTTGACCTCGGATCAGGTAGGGATACCCGCTGAACTTAAG
c8c17586d32a989e2ffb0eb5888b3c9a	668547	family	Teratosphaeriaceae										Teratosphaeriaceae				Capnodiales		Dothideomycetidae	Dothideomycetes	Pezizomycotina	Ascomycota	Fungi	Eukaryota	dothideomyceta;leotiomyceta;saccharomyceta;Opisthokonta;cellular organisms;root	TCATCGAATCTTTGAACGCACATTGCGCCCCTTGGTATTCCGAGGGGCATGCCTGTTCGAGCGTCATTTCACCACTCAAGCCTGGCTTGGTATTGGGCGTCGCGGCTTCCGCGCGCCTCAAAGTCTCCGGCTGGCCCTCAATCGTGTCGCAGCGTCGTGATTATAAACTCGCTTCGAACTCCACAGAGTGTGCCGTAGGCCGTTAAACTTATTATTAGGTTGACCTCGGATCAGGTAGGGATACCCGCTGAACTTAAG
c5f35886278a25e1bfaa24de548b9132	668547	family	Teratosphaeriaceae										Teratosphaeriaceae				Capnodiales		Dothideomycetidae	Dothideomycetes	Pezizomycotina	Ascomycota	Fungi	Eukaryota	dothideomyceta;leotiomyceta;saccharomyceta;Opisthokonta;cellular organisms;root	TCATCGAATCTTTGAACGCACATTGCGCCCCTTGGTATTCCGAGGGGCATGCCTGTTCGAGCGTCATTTCACTACTCAAGCCTGGCTTGGTATTGGGCGCCGCGGCTTCCGCGCGCCTCAAAGTCTCCGGCTGGCCCTCTATCGTGTCGCAGCGTCGTGATTATAAACCCGCTTCGAGCTCCACAGAGTGTGCCGTAGGCCGTTAAACTTATTATTAGGTTGACCTCGGATCAGGTAGGGATACCCGCTGAACTTAAG
bf22745374967fa6e3e6033de6214385	668547	family	Teratosphaeriaceae										Teratosphaeriaceae				Capnodiales		Dothideomycetidae	Dothideomycetes	Pezizomycotina	Ascomycota	Fungi	Eukaryota	dothideomyceta;leotiomyceta;saccharomyceta;Opisthokonta;cellular organisms;root	TCATCGAATCTTTGAACGCACATTGCGCCCCTTGGTATTCCGAGGGGCATGCCTGTTCGAGCGTCATTTCACCACTCAAGCCTGGCTTGGTATTGGGCGTCGCGGCTTCCGCGCGTCTTAAAGTCTCCGGCTGGCCCTCTATCGTGTCGCAGCGTCGTGATTATAAACCCGCTTCGAGCTCCACAGAGTGTGCCGTAGGCCGTTAAACTTATTATTAGGTTGACCTCGGATCAGGTAGGGATACCCGCTGAACTTAAG
22989dd7f36b2056f95931a891caf516	668547	family	Teratosphaeriaceae										Teratosphaeriaceae				Capnodiales		Dothideomycetidae	Dothideomycetes	Pezizomycotina	Ascomycota	Fungi	Eukaryota	dothideomyceta;leotiomyceta;saccharomyceta;Opisthokonta;cellular organisms;root	TCATCGAATCTTTGAACGCACATTGCGCCCCTTGGTATTCCGAGGGGCATGCCTGTTCGAGCGTCATTTCACCACTCAAGCCTGGCTTGGTATTGGGCGTCGCGGCTTCCGCGCGCCTTAAAGTCTCCGGCTGGCCCTCTATCGTGTCGCAGCGTCGTGATTATAAACCCGCTTCGAGCTCCACAGAGTGTGCCGTAGGCCGTTAAACTTATTATTAGGTTGACCTCGGATCAGGTAGGGATACCCGCTGAACTTAAG
0914565a4ce5cfdf392403d151594745	668547	family	Teratosphaeriaceae										Teratosphaeriaceae				Capnodiales		Dothideomycetidae	Dothideomycetes	Pezizomycotina	Ascomycota	Fungi	Eukaryota	dothideomyceta;leotiomyceta;saccharomyceta;Opisthokonta;cellular organisms;root	TCATCGAATCTTTGAACGCACATTGCGCCCCTTGGTATTCCGAGGGGCATGCCTGTTCGAGCGTCATTACACCACTCAAGCCTCGCTTGGTATTGGGCGTCGCGCACCGCCGCGCGCCTTAATGTCTCCGGCTGAGTCGTTCGTCTCTAAGCGTTGTGGCACTTATGTTTCCGCTTTGGGATACGGACGATTCGCGCCGCTAAACACATTCTATAGGTTGACCTCGGATCAGGTAGGGATACCCGCTGAACTTAAGCA
f37b841f3bb7c199956de445b92ca1fa	668547	family	Teratosphaeriaceae										Teratosphaeriaceae				Capnodiales		Dothideomycetidae	Dothideomycetes	Pezizomycotina	Ascomycota	Fungi	Eukaryota	dothideomyceta;leotiomyceta;saccharomyceta;Opisthokonta;cellular organisms;root	TCATCGAATCTTTGAACGCACATTGCGCCCCTTGGTATTCCGAGGGGCATGCCTGTTCGAGCGTCATTTCACCACTCAAGCCTGGCTTGGTATTGGGCGTCGCGGCTTCCGCGCGCCTCAAAGTCTCCGGCTGGCCCTCTACCGTGTCGCAGCGTCGTGATTATAAACCCGCTTCGAGCTCCACAGAGTGTGCCGTAGGCCGTTAAACTTATTATTAGGTTGACCTCGGATCAGGTAGGGATACCCGCTGAACTTAAG
025de31953833bfa98d09fd20a5f3c5a	668547	family	Teratosphaeriaceae										Teratosphaeriaceae				Capnodiales		Dothideomycetidae	Dothideomycetes	Pezizomycotina	Ascomycota	Fungi	Eukaryota	dothideomyceta;leotiomyceta;saccharomyceta;Opisthokonta;cellular organisms;root	TCATCGAATCTTTGAACGCACATTGCGCCCCCTGGCATTCCGGGGGGCATGCCTGTTCGAGCGTCATTACACCACTCAAGCCTGGCTTGGTATTGGGCGTCGCGGGAGACCGCGCGCCTCAAAGTCACCGGCTGGACCGTCCGTCTCCAAGCGTTGTGGCAACTATCCGCGAGCGAGACCCGGGCGACCCGGCCGTTAAACTTCCATCAAAGGTTGACCTCGGATCAGGTAGGGATACCCGCTGAACTTAAGCATATC
0c4994feff00cec637039129581a3c90	668547	family	Teratosphaeriaceae										Teratosphaeriaceae				Capnodiales		Dothideomycetidae	Dothideomycetes	Pezizomycotina	Ascomycota	Fungi	Eukaryota	dothideomyceta;leotiomyceta;saccharomyceta;Opisthokonta;cellular organisms;root	TCATCGAATCTTTGAACGCACATTGCGCCCCTTGGTATTCCGAGGGGCATGCCTGTTCGAGCGTCATTTCACCACTCAAGCCTGGCTTGGTATTGGGCGTCGCGGCTCCCGCGCGCCTCAAAGTCTCCGGCTGGCCCTCTATCGTGTCGCAGCGTCGTGATCATAAACCCGCTTCGAGCTCCACAGAGTGTGCCGTAGGCCGTTAAACTTATTATTAGGTTGACCTCGGATCAGGTAGGGATACCCGCTGAACTTAAG
0ecda93a7ee07c351b4337f1e9e93da7	668547	family	Teratosphaeriaceae										Teratosphaeriaceae				Capnodiales		Dothideomycetidae	Dothideomycetes	Pezizomycotina	Ascomycota	Fungi	Eukaryota	dothideomyceta;leotiomyceta;saccharomyceta;Opisthokonta;cellular organisms;root	TCATCGAATCTTTGAACGCACATTGCGCCCTTTGGCATTCCGAAGGGCATGCCCGTTCGAGCGTCATTACACCACTCAAGCCTGGCTTGGTGTTGGGCGACGGGACTCCCCCGCGCCTTCAATTGATCGGCTGGACGGTTCGAATCTCAGCGTTGTGGTTTCATCAAATCGCTGGCGAGGAGTACCGGACGCGCCGTTAAACCCTCACACAAGGTTGACCTCGGATCGGGTAGGGATACCCGCTGAACTTAAGCATAT
e280785422b20d72a4e58b10bcedcd17	668547	family	Teratosphaeriaceae										Teratosphaeriaceae				Capnodiales		Dothideomycetidae	Dothideomycetes	Pezizomycotina	Ascomycota	Fungi	Eukaryota	dothideomyceta;leotiomyceta;saccharomyceta;Opisthokonta;cellular organisms;root	TCATCGAATCTTTGAACGCACATTGCGCCCTTCGGTATTCCGGGGGGCATGCCTGTTCGAGCGTCATTACACCACTCAAGCCTGGCTTGGTATTGGGCGCCGCGGTCCGTCCGCGCGCCTCAACGTCTCCGGCTGAGCCGTCCGTCTCTAAGCGTTGTGGTGAAACGTCCGCTTGCGAGACCGGAGGGCGTCGGCCGTTAAACCTCTTTCAAAGGTTGACCTCGGATCAGGTAGGGATACCCGCTGAACTTAAGCATA
ede416d8a8340a7c7af42754bfbaea95	668547	family	Teratosphaeriaceae										Teratosphaeriaceae				Capnodiales		Dothideomycetidae	Dothideomycetes	Pezizomycotina	Ascomycota	Fungi	Eukaryota	dothideomyceta;leotiomyceta;saccharomyceta;Opisthokonta;cellular organisms;root	TCATCGAATCTTTGAACGCACATTGCGCCCTTTGGCATTCCGAAGGGCATGCCCGTTCGAGCGTCATTACACCACTCAAGCCTGGCTTGGTATTGGGCGACGGGGCTCCCCCGCGCCTTCAATTGATCGGCTGGACGGTTTGAATCTCAGCGTTGTGGTTTCATCAAATCGCTTACGAGGAGGACCGGACGCGCCGTAAAACTTCTACACAAGGTTGACCTCGGATCGGGTAGGGATACCCGCTGAACTTAAGCATAT
3383c53a665c73c7774f000910cf4cfe	668547	family	Teratosphaeriaceae										Teratosphaeriaceae				Capnodiales		Dothideomycetidae	Dothideomycetes	Pezizomycotina	Ascomycota	Fungi	Eukaryota	dothideomyceta;leotiomyceta;saccharomyceta;Opisthokonta;cellular organisms;root	TCATCGAATCTTTGAACGCACATTGCGCCCCTCGGTATTCCGGGGGGCATGCCTGTTCGAGCGTCATTACACCACTCAAGCCTCGCTTGGTATTGGGCGTCCGCGGTCCGCCGCGCGCTCTAATGTCTCCGGCTGAGCCATCTTGTCTCGAAGCGTTGTGATCTATCAAATCGCTTGCGGGACGGGTGGTCTCGGGCCGTTAAACCCCCCATATTTTAAAGGTTGACCTCGGATCAGGTAGGGATACCCGCTGAACTT
284215affb38f8e5db583eef9adf4d47	668547	family	Teratosphaeriaceae										Teratosphaeriaceae				Capnodiales		Dothideomycetidae	Dothideomycetes	Pezizomycotina	Ascomycota	Fungi	Eukaryota	dothideomyceta;leotiomyceta;saccharomyceta;Opisthokonta;cellular organisms;root	TCATCGAATCTTTGAACGCACATTGCGCCCCTTGGTATTCCGAGGGGCATGCCTGTTCGAGCGTCATTACACCACTCAAGCCTCGCTTGGTATTGGGCGCCGCGCTCGTCGCGCGCCTTAATGTCTCCGGCTGAGTCGTTCGTCTCTAAGCGTTGTGGCACTTTATGTTTCCGCTTGATGAGATACGGACGGTTCGCGCCGTTAAACACATTTTACAGGTTGACCTCGGATCAGGTAGGGATACCCGCTGAACTTAAG
012c50ccd098b4ebb2180e03ac834121	668547	family	Teratosphaeriaceae										Teratosphaeriaceae				Capnodiales		Dothideomycetidae	Dothideomycetes	Pezizomycotina	Ascomycota	Fungi	Eukaryota	dothideomyceta;leotiomyceta;saccharomyceta;Opisthokonta;cellular organisms;root	TCATCGAATCTTTGAACGCACATTGCGCCCCTTGGTATTCCGAGGGGCATGCCTGTTCGAGCGTCATTTCACCACTCAAGCCTGGCTTGGTATTGGGCGTCGCGGCTTCCGCGCGCCTCAAAGTCTTCGGCTGGCCCTCTACCGTGTCGCAGCGTCGTGATTATAAACCCGCTTCGAGCTCCACAGAGTGTGCCGTAGGCCGTTAAACTTATTATTAGGTTGACCTCGGATCAGGTAGGGATACCCGCTGAACTTAAG
0f28998cc2f2611dfe44600236b9b77c	668547	family	Teratosphaeriaceae										Teratosphaeriaceae				Capnodiales		Dothideomycetidae	Dothideomycetes	Pezizomycotina	Ascomycota	Fungi	Eukaryota	dothideomyceta;leotiomyceta;saccharomyceta;Opisthokonta;cellular organisms;root	TCATCGAATCTTTGAACGCACATTGCGCCCCTTGGTATTCCGAGGGGCATGCCTGTTCGAGCGTCATTACACCACTCAAGCCTCGCTTGGTATTGGGCGCCGCGGTCTGCCGCGCGCCTCAATGTTTCCGGCTGAGCTGTATTGTCTCTAAGCGTTGTGGTTAAATCAATCCGCTTGCGAGATGGTCAGGTCGCGCCGTTAAACCCCCCATTTACAGGTTGACCTCGGATCAGGTAGGGATACCCGCTGAACTTAAGC
9b2d7ed70c37189b8e15d0a5cbb3cf36	668547	family	Teratosphaeriaceae										Teratosphaeriaceae				Capnodiales		Dothideomycetidae	Dothideomycetes	Pezizomycotina	Ascomycota	Fungi	Eukaryota	dothideomyceta;leotiomyceta;saccharomyceta;Opisthokonta;cellular organisms;root	TCATCGAATCTTTGAACGCACATTGCGCCCCTTGGTATTCCGAGGGGCATGCCTGTTCGAGCGTCATTTCACCACTCAAGCCTGGCTTGGTATTGGGCGCCGCGGCTTCTTCCGCGCGCCTCAAAGTCTCCGGCTGGCCCTCTATCGTGTCGCAGCGTCGTGATTATAAACCCGCTTCGAGCTCCACAGAGTGTGCCGTAGGCCGTTAAACTTATTATTAGGTTGACCTCGGATCAGGTAGGGATACCCGCTGAACTT
db39cbc1905e21dbeba5cbfabab31b75	668547	family	Teratosphaeriaceae										Teratosphaeriaceae				Capnodiales		Dothideomycetidae	Dothideomycetes	Pezizomycotina	Ascomycota	Fungi	Eukaryota	dothideomyceta;leotiomyceta;saccharomyceta;Opisthokonta;cellular organisms;root	TCATCGAATCTTTGAACGCACATTGCGCCCCCTGGCATTCCGGGGGGCATGCCTGTTCGAGCGTCATTACACCACTCAAGCCTGGCTTGGTATTGGGCGTCGCGGGAGACCGCGCGCCTCAAAGTCACCGGCTGGACCGTCCGTCTCCAAGCGTTGTGGCAACTATCCGCGAGCGAGACCCGGGCGACCCGGCCGTTAAAACTTTATCAAAGGTTGACCTCGGATCAGGTAGGGATACCCGCTGAACTTAAGCATATC
13c13e4e5fdfcb4b7084cdf9e99242e8	668547	family	Teratosphaeriaceae										Teratosphaeriaceae				Capnodiales		Dothideomycetidae	Dothideomycetes	Pezizomycotina	Ascomycota	Fungi	Eukaryota	dothideomyceta;leotiomyceta;saccharomyceta;Opisthokonta;cellular organisms;root	TCATCGAATCTTTGAACGCACATTGCGCCCCCTGGCATTCCGGGGGGCATGCCTGTTCGAGCGTCATTACACCACTCAAGCCTGGCTTGGTATTGGGCGTCGCGGGAGACCGCGCGCCTCAAAGTCACCGGCTGGACCGTCCGTCTCCAAGCGTTGTGGCAACTATCCGCGAGCGAGACCCGGGCGACCCGGCCGTTAAACTTCATTAAAGGTTGACCTCGGATCAGGTAGGGATACCCGCTGAACTTAAGCATATCA
37da9001b254fce474b2dd848ffcaa7a	668547	family	Teratosphaeriaceae										Teratosphaeriaceae				Capnodiales		Dothideomycetidae	Dothideomycetes	Pezizomycotina	Ascomycota	Fungi	Eukaryota	dothideomyceta;leotiomyceta;saccharomyceta;Opisthokonta;cellular organisms;root	TCATCGAATCTTTGAACGCACATTGCGCCCCTTGGTATTCCGAGGGGCATGCCTGTTCGAGCGTCATTACACCACTCAAGCCTCGCTTGGTATTGGGCGCCGCGTCTTTTCGCGCGCCTCAATGTCTCCGGCTGAGCCGTCCGTCTCTAAGCGTTGTGGCATTTTGTTTCCGCTTTGGAGCACGGGGGGTTCGCGCCGTTAAACATTTTCACAAGGTTGACCTCGGATCAGGTAGGGATACCCGCTGAACTTAAGCAT
6da07042411ead13c82b834fcb53d7d0	1434221	species	Apenidiella strumelloidea		Cladosporium strumelloideum;Penidiella strumelloidea			Apenidiella strumelloidea	Apenidiella				Teratosphaeriaceae				Capnodiales		Dothideomycetidae	Dothideomycetes	Pezizomycotina	Ascomycota	Fungi	Eukaryota	dothideomyceta;leotiomyceta;saccharomyceta;Opisthokonta;cellular organisms;root	TCATCGAATCTTTGAACGCACATTGCGCCCCTCGGTATTCCGGGGGGCATGCCTGTTCGAGCGTCATTACACCAATCAAGCCCCGGCTTGGTCTTGGGCGTCGCGGTCTCCCCGCGTGCCTCAATGTCGCCGGCTGGTGCGTCCGTCTCCGAGCGTCGTGACTTCATTGTTCGCTTCTGGAGGCCGGACGGACCGCGCCGTCAACCCCCCATATCTATAGGTTGACCTCGGATCAGGTAGGGATACCCGCTGAACTTA
41a368cae6f3ebf48b8bb2cb987449e4	1051142	species	Camarosporula persooniae		Hendersonia persooniae		Camarosporula persooniae (Henn.) Petr.;Hendersonia persooniae Henn.	Camarosporula persooniae	Camarosporula				Teratosphaeriaceae				Capnodiales		Dothideomycetidae	Dothideomycetes	Pezizomycotina	Ascomycota	Fungi	Eukaryota	dothideomyceta;leotiomyceta;saccharomyceta;Opisthokonta;cellular organisms;root	TCATCGAATCTTTGAACGCACATTGCGCCCCTTGGTATTCCGAGGGGCATGCCTGTTCGAGCGTCATTACACCACTCAAGCCTCGCTTGGTATTGGGCGCCGCGCGGTTCGCCGCGCGTGCCTTAATGTCTCCGGCTGAGCCGTCCGTCTCTAAGCGTTGTGGCATCACGTTTCCGCTTGTGAGTACGGGAGGTTTGCGCCGTTAAACACCCCATCAAAGGTTGACCTCGGATCAGGTAGGGATACCCGCTGAACTTA
78d8c3936185dd9ca2bfdcd8d87a235d	1602727	species	Capnobotryella sp. 130A					Capnobotryella sp. 130A	Capnobotryella				Teratosphaeriaceae				Capnodiales		Dothideomycetidae	Dothideomycetes	Pezizomycotina	Ascomycota	Fungi	Eukaryota	dothideomyceta;leotiomyceta;saccharomyceta;Opisthokonta;cellular organisms;root	TCATCGAATCTTTGAACGCACATTGCGCCCTCTGGTATTCCGGGGGGCATGCCTGTTCGAGCGTCATTACACCTCTCAAGCCTCGCTTGGTATTGGGGGTCAGCAGACCTTGGTTTGCTCCCCTTGAAAACCTCCGGCCGAGTCCATCATCTCCCGGCGTTGTGCAAACAAATTCGCCTGTGTGATTGATGGTGCTTGCGCCGTAAAACCCCATTTCTAAAGGTTGACCTCGGATCAGGTAGGGATACCCGCTGAACT
78b543d813fe5cb8703224c4a64d5386	470130	genus	Catenulostroma						Catenulostroma				Teratosphaeriaceae				Capnodiales		Dothideomycetidae	Dothideomycetes	Pezizomycotina	Ascomycota	Fungi	Eukaryota	dothideomyceta;leotiomyceta;saccharomyceta;Opisthokonta;cellular organisms;root	TCATCGAATCTTTGAACGCACATTGCGCCCCTCGGTATTCCGGGGGGCATGCCTGTTCGAGCGTCATTACACCACTCAAGCCTCGCTTGGTCTTGGGCGCCGCGGTCCGCCGCGCGCCCCAATGTCTCCGGCTGAGCCGTCCGTCTCTAAGCGTTGTGATAAACTATTCGCTTGCGAGGCCGGGCTGGCTTGTTCGCCGTAAAACCCCCCATTTTTACAGGTTGACCTCGGATCAGGTAGGGATACCCGCTGAACTTA
a20712e084bd0cfb3410e2038cbfb0c2	237593	species	Catenulostroma elginense		Trimmatostroma elginense			Catenulostroma elginense	Catenulostroma				Teratosphaeriaceae				Capnodiales		Dothideomycetidae	Dothideomycetes	Pezizomycotina	Ascomycota	Fungi	Eukaryota	dothideomyceta;leotiomyceta;saccharomyceta;Opisthokonta;cellular organisms;root	TCATCGAATCTTTGAACGCACATTGCGCCCTCTGGTATTCCGGGGGGCATGCCTGTTCGAGCGTCATTTCACCACTCCAGCCTGGCTGGGTATTGGGCGCCGCCGCGTCGGCGCGCCCCAATGTCTTCGGCTGAGCCGTCCGTCTCAAAGCGTTGTGGCAACTCAACCCGCTTGTGGGACGTGTCGGTTCGACGCCGTTAAGTCCATCTCAAGGTTGACCTCGGATCAGGTAGGGATACCCGCTGAACTTAAGCATAT
7e7128a3ae02ec8079d94cbbedcda75f	879691	species	Devriesia sp. NG_p52					Devriesia sp. NG_p52	Devriesia				Teratosphaeriaceae				Capnodiales		Dothideomycetidae	Dothideomycetes	Pezizomycotina	Ascomycota	Fungi	Eukaryota	dothideomyceta;leotiomyceta;saccharomyceta;Opisthokonta;cellular organisms;root	TCATCGAATCTTTGAACGCACATTGCGCCCTTTGGCATTCCGAAGGGCATGCCCGTTCGAGCGTCATTACACCAATCAAGCCTGGCTTGGTATTGGGCGTCGGGGACCCTCCCCCGCGCCCCCAATTCGTCGGCTGGACGGTTCGAATCTCAGCGTTGTGGTCAATCAATTCGCTGGCGACGACGACCGGACGCGCCGTTAAACCTCACTACAGGTTGACCTCGGATCGGGTAGGGATACCCGCTGAACTTAAGCATA
731b2d068380eded80380cb23578e274	1515438	genus	Myrtapenidiella						Myrtapenidiella				Teratosphaeriaceae				Capnodiales		Dothideomycetidae	Dothideomycetes	Pezizomycotina	Ascomycota	Fungi	Eukaryota	dothideomyceta;leotiomyceta;saccharomyceta;Opisthokonta;cellular organisms;root	TCATCGAATCTTTGAACGCACATTGCGCCCGGTGGCATTCCGCCGGGCATGCCTGTTCGAGCGTCATTACACCACTCCAGCCTGGCTGGGTATTGGGCGTCGCGGTGTCCCCGCGCGCCTCGAAGTCTCCGGCCGAGCCGTCCGTCTCATAAGCGTTGTGATTCATCAAGCCGCTTGCGAGTGCGGGGGGGCCGTCGCGCCGTTAAACGACCATCTCAAGGTTGACCTCGGATCAGGTAGGGATACCCGCTGAACTTA
85043382f7e495f3242114edd2af6a66	1515438	genus	Myrtapenidiella						Myrtapenidiella				Teratosphaeriaceae				Capnodiales		Dothideomycetidae	Dothideomycetes	Pezizomycotina	Ascomycota	Fungi	Eukaryota	dothideomyceta;leotiomyceta;saccharomyceta;Opisthokonta;cellular organisms;root	TCATCGAATCTTTGAACGCACATTGCGCCCGGTGGCATTCCGCCGGGCATGCCTGTTCGAGCGTCATTACACCACTCCAGCCTGGCTGGGTATTGGGCGTCGCGGTGTCCCCGCGCGCCTCGAAGTCTCCGGCCGAGCCGTCCGTCTCATAAGCGTTGTGATTCATCAAGCCGCTTGCGAGTGCGGGGGGCCGTCGCGCCGTTAAACGACCATCTCAAGGTTGACCTCGGATCAGGTAGGGATACCCGCTGAACTTAA
ae98a97ac56f97b276e511fd8bfe3e90	1515438	genus	Myrtapenidiella						Myrtapenidiella				Teratosphaeriaceae				Capnodiales		Dothideomycetidae	Dothideomycetes	Pezizomycotina	Ascomycota	Fungi	Eukaryota	dothideomyceta;leotiomyceta;saccharomyceta;Opisthokonta;cellular organisms;root	TCATCGAATCTTTGAACGCACATTGCGCCCGGTGGCATTCCGCCGGGCATGCCTGTTCGAGCGTCATTACACCACTCCAGCCAGGCTGGGTATTGGGCGCCGCGGCTTCACTGCCCGCGCGCCTCGAAGTCTCCGGCCGAGCCGTCCGTCTCATAAGCGTTGTGATTCAATCAAGCCGCTTGCGAGCTCGGGGGGCGCCGCGCCGTTAAACACTTTTTCAAGGTTGACCTCGGATCAGGTAGGGATACCCGCTGAACT
d59ed04788abf4cab4e99685920a2e68	1515438	genus	Myrtapenidiella						Myrtapenidiella				Teratosphaeriaceae				Capnodiales		Dothideomycetidae	Dothideomycetes	Pezizomycotina	Ascomycota	Fungi	Eukaryota	dothideomyceta;leotiomyceta;saccharomyceta;Opisthokonta;cellular organisms;root	TCATCGAATCTTTGAACGCACATTGCGCCCGGTGGCATTCCGCCGGGCATGCCTGTTCGAGCGTCATTACACCACTCCAGCCTGGCTGGGTATTGGGCGCCGCGGCTTCACTGCCCGCGCGCCTCGAAGTCTCCGGCCGAGCCGTCCGTCTCATGAGCGTTGTGATTCAATCAAGCCGCTTGCGAGCCCGGGGGGCGCCGCGCCGTTAAACACTTTTTCAAGGTTGACCTCGGATCAGGTAGGGATACCCGCTGAACT
4e586482b546c06ce66a66a1202ae59e	1515438	genus	Myrtapenidiella						Myrtapenidiella				Teratosphaeriaceae				Capnodiales		Dothideomycetidae	Dothideomycetes	Pezizomycotina	Ascomycota	Fungi	Eukaryota	dothideomyceta;leotiomyceta;saccharomyceta;Opisthokonta;cellular organisms;root	TCATCGAATCTTTGAACGCACATTGCGCCCGGTGGCATTCCGCCGGGCATGCCTGTTCGAGCGTCATTACACCACTCCAGCCTGGCTGGGTATTGGGCGTCGCGGTGTCCCCGCGCGCCTCGAAGTCTCCGGCCGAGCCGTCCGTCTCATAAGCGTTGTGATTTATCAAGCCGCTTGCGAGTGCGGGGGGCCGTCGCGCCGTTAAACGACCATCTCAAGGTTGACCTCGGATCAGGTAGGGATACCCGCTGAACTTAA
c12c5723800fef4ee072f9d282c3a371	1515428	genus	Neocatenulostroma						Neocatenulostroma				Teratosphaeriaceae				Capnodiales		Dothideomycetidae	Dothideomycetes	Pezizomycotina	Ascomycota	Fungi	Eukaryota	dothideomyceta;leotiomyceta;saccharomyceta;Opisthokonta;cellular organisms;root	TCATCGAATCTTTGAACGCACATTGCGCCCCTTGGTATTCCGAGGGGCATGCCTGTTCGAGCGTCATTACACCACTCAAGCCTCGCTTGGTATTGGGCGCCGCGGTCCGCCGCGCGCCTCAATGTTTCCGGCTGAGCTCTCCGTCTCTAAGCGTTGTGGTTAAAACTATCCGCTTGCGAGATTGGGGGGCGTCTGGCCGTTAAACCATTACTCAAAGGTTGACCTCGGATCAGGTAGGGATACCCGCTGAACTTAAGC
af3f3720d71a91ba20f59a790db94872	1515428	genus	Neocatenulostroma						Neocatenulostroma				Teratosphaeriaceae				Capnodiales		Dothideomycetidae	Dothideomycetes	Pezizomycotina	Ascomycota	Fungi	Eukaryota	dothideomyceta;leotiomyceta;saccharomyceta;Opisthokonta;cellular organisms;root	TCATCGAATCTTTGAACGCACATTGCGCCCCTTGGTATTCCGAGGGGCATGCCTGTTCGAGCGTCATTACACCACTCAAGCCTCGCTTGGTATTGGGCGCCGCGGTCCGCCGCGCGCCTCAATGTTTCCGGCTGAGCTCTCTGTCTCTAAGCGTTGTGGTTGAAACTATCCGCTTGCGAGATCGGGGGGCGTCTGGCCGTTAAACCATTACTCAAAGGTTGACCTCGGATCAGGTAGGGATACCCGCTGAACTTAAGC
544718911f4552a401169cf0027c5320	1515428	genus	Neocatenulostroma						Neocatenulostroma				Teratosphaeriaceae				Capnodiales		Dothideomycetidae	Dothideomycetes	Pezizomycotina	Ascomycota	Fungi	Eukaryota	dothideomyceta;leotiomyceta;saccharomyceta;Opisthokonta;cellular organisms;root	TCATCGAATCTTTGAACGCACATTGCGCCCCTTGGTATTCCGAGGGGCATGCCTGTTCGAGCGTCATTACACCACTCAAGCCTCGCTTGGTATTGGGCGCCGCGGTCCGCCGCGCGCCTCAATGTTTCCGGCTGAGCTCTCTGTCTCTAAGCGTTGTGGTTAAAACTATCCGCTTGCGAGATCGGGGGGCGTCTGGCCGTTAAACCATTACTCAAAGGTTGACCTCGGATCAGGTAGGGATACCCGCTGAACTTAAGC
1653d58e1305afe6e9b55c14204ffa00	1515432	genus	Parateratosphaeria						Parateratosphaeria				Teratosphaeriaceae				Capnodiales		Dothideomycetidae	Dothideomycetes	Pezizomycotina	Ascomycota	Fungi	Eukaryota	dothideomyceta;leotiomyceta;saccharomyceta;Opisthokonta;cellular organisms;root	TCATCGAATCTTTGAACGCACATTGCGCCCCCTGGCATTCCGGGGGGCATGCCTGTTCGAGCGTCATTACACCACTCAAGCCTGGCTTGGTATTGGGCGTCGCGGGAGACCGCGCGCCTCAAAGTCACCGGCTGGACCGTCCGTCTCCAAGCGTTGTGGCAACTATCCGCGAGCGAGATTGGGCGACCCGGCCGTTAAAACTTTTCTAAAGGTTGACCTCGGATCAGGTAGGGATACCCGCTGAACTTAAGCATATCA
976852b5d2e6dbca4eb87b40725d2a23	1515432	genus	Parateratosphaeria						Parateratosphaeria				Teratosphaeriaceae				Capnodiales		Dothideomycetidae	Dothideomycetes	Pezizomycotina	Ascomycota	Fungi	Eukaryota	dothideomyceta;leotiomyceta;saccharomyceta;Opisthokonta;cellular organisms;root	TCATCGAATCTTTGAACGCACATTGCGCCCCCTGGCATTCCGGGGGGCATGCCTGTTCGAGCGTCATTACACCACTCAAGCCTGGCTTGGTATTGGGCGTCGCGGGAGACCGCGCGCCTCAAAGTCACCGGCTGGACCGTCCGTCTCCAAGCGTTGTGGCAACTATCCGCGAGCGAGACCCGGGCGACCCGGCCGTTAAAACTTTTTTACAGGTTGACCTCGGATCAGGTAGGGATACCCGCTGAACTTAAGCATATC
b55dbe212636eabc52fe4300bbfc8d8b	1515432	genus	Parateratosphaeria						Parateratosphaeria				Teratosphaeriaceae				Capnodiales		Dothideomycetidae	Dothideomycetes	Pezizomycotina	Ascomycota	Fungi	Eukaryota	dothideomyceta;leotiomyceta;saccharomyceta;Opisthokonta;cellular organisms;root	TCATCGAATCTTTGAACGCACATTGCGCCCCCTGGCATTCCGGGGGGCATGCCTGTTCGAGCGTCATTACACCACTCAAGCCTGGCTTGGTATTGGGTGTCGCGGGAGACCGCGCGCCTCAAAGTCACCGGCTGGACCGTCCGTCTCCAAGCGTTGTGGCAACTATCCGCGAGCGAGACCCGGGCGACCCGGCCGTTAAAACTTTTCTAAAGGTTGACCTCGGATCAGGTAGGGATACCCGCTGAACTTAAGCATATC
50620fb1cf5c5607a916bdbb015f9f9f	1515432	genus	Parateratosphaeria						Parateratosphaeria				Teratosphaeriaceae				Capnodiales		Dothideomycetidae	Dothideomycetes	Pezizomycotina	Ascomycota	Fungi	Eukaryota	dothideomyceta;leotiomyceta;saccharomyceta;Opisthokonta;cellular organisms;root	TCATCGAATCTTTGAACGCACATTGCGCCCCCTGGCATTCCGGGGGGCATGCCTGTTCGAGCGTCATTACACCACTCAAGCCTGGCTTGGTATTGGGCGTCGCGGGAGACCGCGCGCCTCAAAGTCACCGGCTGGACCGTCCGTCTCCAAGCGTTGTGGCAACTATCCGCGAGCGAGATTGGGCGACCCGGCCGTCAAAACTTATTCAAAGGTTGACCTCGGATCAGGTAGGGATACCCGCTGAACTTAAGCATATCA
ced61a03df0dabf3c9b730c816e9bcb1	1049288	species	Penidiella aggregata					Penidiella aggregata	Penidiella				Teratosphaeriaceae				Capnodiales		Dothideomycetidae	Dothideomycetes	Pezizomycotina	Ascomycota	Fungi	Eukaryota	dothideomyceta;leotiomyceta;saccharomyceta;Opisthokonta;cellular organisms;root	TCATCGAATCTTTGAACGCACATTGCGCCCCTCGGTATTCCGGGGGGCATGCCTGTTCGAGCGTCATTACACCACTCAAGCCTGGCTTGGTATTGGGCGCCGCGGTCCGTCGCGCGCCCTAATGTCTTCGGCTGAGCTCTCTGTCCCCCAGCGTTGTGGTAACATATCCGCTGCCGGGTAGGAGGGGTTCATCGCCGCGAAACCTTTTATATCTCAAGGTTGACCTCGGATCAGGTAGGGATACCCGCTGAACTTAAG
85d27ca6e30e69977e5b00136ccf2d3d	445181	genus	Phaeothecoidea						Phaeothecoidea				Teratosphaeriaceae				Capnodiales		Dothideomycetidae	Dothideomycetes	Pezizomycotina	Ascomycota	Fungi	Eukaryota	dothideomyceta;leotiomyceta;saccharomyceta;Opisthokonta;cellular organisms;root	TCATCGAATCTTTGAACGCACATTGCGCCCCTTGGTATTCCGAGGGGCATGCCTGTTCGAGCGTCATTACACCACTCAAGCCTCGCTTGGTATTGGGCGCCGCGGTTCGCCGCGCGCCCCAATGTCTTCGGCTCAGCCTAACATCCTCGAAGCGATTTGATTACAATCCCGCTAAGCAGGACGGAGGGCGCGACGCCGCTAAACACCCCATCTCAGGTTGACCTCGGATCAGGTAGGGATACCCGCTGAACTTAAGCA
490bbc306c032deb0bfa1453dfc889ae	445181	genus	Phaeothecoidea						Phaeothecoidea				Teratosphaeriaceae				Capnodiales		Dothideomycetidae	Dothideomycetes	Pezizomycotina	Ascomycota	Fungi	Eukaryota	dothideomyceta;leotiomyceta;saccharomyceta;Opisthokonta;cellular organisms;root	TCATCGAATCTTTGAACGCACATTGCGCCCCTTGGTATTCCGAGGGGCATGCCTGTTCGAGCGTCATTACACCACTCAAGCCTCGCTTGGTATTGGGCGCCGCGGTCCGCCGCGCGCCCCAATGTCTTCGGCTCAGCCTGACATCCTCGAAGCGATTTGATTACAATCCCGCTAGGTAGGACGGAAGGCGCGACGCCGCTAAACACCCCATCTCAGGTTGACCTCGGATCAGGTAGGGATACCCGCTGAACTTAAGCA
0a14867de96612e7846561d32a8f0c0c	445181	genus	Phaeothecoidea						Phaeothecoidea				Teratosphaeriaceae				Capnodiales		Dothideomycetidae	Dothideomycetes	Pezizomycotina	Ascomycota	Fungi	Eukaryota	dothideomyceta;leotiomyceta;saccharomyceta;Opisthokonta;cellular organisms;root	TCATCGAATCTTTGAACGCACATTGCGCCCCTTGGTATTCCGAGGGGCATGCCTGTTCGAGCGTCATTACACCACTCAAGCCTCGCTTGGTATTGGGCGCCGCGGTTCGCCGCGCGCCCCAATGTCTTCGGCTCAGCCTAACATCCTTGAAGCGATTTGATTACAATCCCGCTAAGTAGGACGGAGGGCGCGACGCCGCTAAACACCCCATCTCAGGTTGACCTCGGATCAGGTAGGGATACCCGCTGAACTTAAGCA
eda386075dcb6acb947537120b07105f	445181	genus	Phaeothecoidea						Phaeothecoidea				Teratosphaeriaceae				Capnodiales		Dothideomycetidae	Dothideomycetes	Pezizomycotina	Ascomycota	Fungi	Eukaryota	dothideomyceta;leotiomyceta;saccharomyceta;Opisthokonta;cellular organisms;root	TCATCGAATCTTTGAACGCACATTGCGCCCCTTGGTATTCCGAGGGGCATGCCTGTTCGAGCGTCATTACACCACTCAAGCCTCGCTTGGTATTGGGCGCCGCGGTTCGCCGCGCGCCCCAATGTCTTCGGCTCAGCCTAACATCCATCGAAGCGATTTGATTACAATCCCGCTAAGCAGGACGGAGGGCGCGACGCCGCTAAACACCCCATCACAGGTTGACCTCGGATCAGGTAGGGATACCCGCTGAACTTAAGC
1c06888c344539a2bcb941a7c4d7ff94	445181	genus	Phaeothecoidea						Phaeothecoidea				Teratosphaeriaceae				Capnodiales		Dothideomycetidae	Dothideomycetes	Pezizomycotina	Ascomycota	Fungi	Eukaryota	dothideomyceta;leotiomyceta;saccharomyceta;Opisthokonta;cellular organisms;root	TCATCGAATCTTTGAACGCACATTGCGCCCCTTGGTATTCCGAGGGGCATGCCTGTTCGAGCGTCATTACACCACTCAAGCCTCGCTTGGTATTGGGCGCCGCGGTCCGCCGCGCGCCCCAATGTCTTCGGCTCAGCCTAACATCCTCGAAGCGATTTGATTACAATCCCGCTAAGTAGGACGGAGGGCGCGACGCCGCTAAACACCCCATTCTAGGTTGACCTCGGATCAGGTAGGGATACCCGCTGAACTTAAGCA
37194b3dca8eda4c453d86b6086a6d6a	445181	genus	Phaeothecoidea						Phaeothecoidea				Teratosphaeriaceae				Capnodiales		Dothideomycetidae	Dothideomycetes	Pezizomycotina	Ascomycota	Fungi	Eukaryota	dothideomyceta;leotiomyceta;saccharomyceta;Opisthokonta;cellular organisms;root	TCATCGAATCTTTGAACGCACATTGCGCCCCTTGGTATTCCGAGGGGCATGCCTGTTCGAGCGTCATTACACCACTCAAGCCTCGCTTGGTATTGGGCGCCGCGGTTCGCCGCGCGCCCCAATGTCTTCGGCTCAGCCTAACATCCTCGAAGCGATTTGATTACAATCCCGCTAAGCAGGACGGAGGGCGCGACGCCGCTAAACACCCCATTTCAGGTTGACCTCGGATCAGGTAGGGATACCCGCTGAACTTAAGCA
d531577359f4f06adeed524529c7bdbb	445181	genus	Phaeothecoidea						Phaeothecoidea				Teratosphaeriaceae				Capnodiales		Dothideomycetidae	Dothideomycetes	Pezizomycotina	Ascomycota	Fungi	Eukaryota	dothideomyceta;leotiomyceta;saccharomyceta;Opisthokonta;cellular organisms;root	TCATCGAATCTTTGAACGCACATTGCGCCCCTTGGTATTCCGAGGGGCATGCCTGTTCGAGCGTCATTACACCACTCAAGCCTCGCTTGGTATTGGGCGCCGCGGTCCGCCGCGCGCCCCAATGTCTTCGGCTCAGCCTGACATCCTCGAAGCGATTTGATTACAACCCCGCTAAGTAGGACGGAAGGCGCGACGCCGCTAAACACCCCATCTCAGGTTGACCTCGGATCAGGTAGGGATACCCGCTGAACTTAAGCA
87c54e6f306c16fe9836eefcdf9aafd4	445181	genus	Phaeothecoidea						Phaeothecoidea				Teratosphaeriaceae				Capnodiales		Dothideomycetidae	Dothideomycetes	Pezizomycotina	Ascomycota	Fungi	Eukaryota	dothideomyceta;leotiomyceta;saccharomyceta;Opisthokonta;cellular organisms;root	TCATCGAATCTTTGAACGCACATTGCGCCCCTTGGTATTCCGAGGGGCATGCCTGTTCGAGCGTCATTACACCACTCAAGCCTCGCTTGGTATTGGGCGCCGCGGTTCGCCGCGCGCCCCAATGTCTTCGGCTCAGCCTAACATCCTCGAAGCGATTTGATTACAATCCCGCTGAGCAGGACGGAGGGCGCGACGCCGCTAAACACCCCATCACAGGTTGACCTCGGATCAGGTAGGGATACCCGCTGAACTTAAGCA
89de2f965057613fc783d46923a7cf2e	445181	genus	Phaeothecoidea						Phaeothecoidea				Teratosphaeriaceae				Capnodiales		Dothideomycetidae	Dothideomycetes	Pezizomycotina	Ascomycota	Fungi	Eukaryota	dothideomyceta;leotiomyceta;saccharomyceta;Opisthokonta;cellular organisms;root	TCATCGAATCTTTGAACGCACATTGCGCCCCTTGGTATTCCGAGGGGCATGCCTGTTCGAGCGTCATTACACCACTCAAGCCTCGCTTGGTATTGGGCGCCGCGGTCCGCCGCGCGCCCCAATGTCTTCGGCTCAGCCTAACATCCTCGAAGCGATTTGATTACAATCCCGCTAAGCAGGACGGAGGGCGCGACGCCGCTAAACACCCCATCTCAGGTTGACCTCGGATCAGGTAGGGATACCCGCTGAACTTAAGCA
ce7836436b7e82c1f2df1fbaa06bfe7d	445181	genus	Phaeothecoidea						Phaeothecoidea				Teratosphaeriaceae				Capnodiales		Dothideomycetidae	Dothideomycetes	Pezizomycotina	Ascomycota	Fungi	Eukaryota	dothideomyceta;leotiomyceta;saccharomyceta;Opisthokonta;cellular organisms;root	TCATCGAATCTTTGAACGCACATTGCGCCCCTTGGTATTCCGAGGGGCATGCCTGTTCGAGCGTCATTACACCACTCAAGCCTCGCTTGGTATTGGGCGCCGCGGTTCGCCGCGCGCCCCAATGTCTTCGGCTCAGCCTAACATCCTCGAAGCGATTTGATTACAATCCCGCTAAGTAGGACGGAGGGCGCGACGCCGCTAAACACCCCATTTCAGGTTGACCTCGGATCAGGTAGGGATACCCGCTGAACTTAAGCA
e11a5170521d9077291eac6ea58fa3c4	445181	genus	Phaeothecoidea						Phaeothecoidea				Teratosphaeriaceae				Capnodiales		Dothideomycetidae	Dothideomycetes	Pezizomycotina	Ascomycota	Fungi	Eukaryota	dothideomyceta;leotiomyceta;saccharomyceta;Opisthokonta;cellular organisms;root	TCATCGAATCTTTGAACGCACATTGCGCCCCTTGGTATTCCGAGGGGCATGCCTGTTCGAGCGTCATTACACCACTCAAGCCTCGCTTGGTATTGGGCGCCGCGGTCCGCCGCGCGCCCCAATGTCTTCGGCTCAGCCTGACATCCTCGAAGCGATTTGATTACAATCCCGCTATGTAGGACGGCAGGCGCGACGCCGCTAAACACCCCATCTCAGGTTGACCTCGGATCAGGTAGGGATACCCGCTGAACTTAAGCA
680cb228fa8b2c2766ec0b54c1c9cf4a	445181	genus	Phaeothecoidea						Phaeothecoidea				Teratosphaeriaceae				Capnodiales		Dothideomycetidae	Dothideomycetes	Pezizomycotina	Ascomycota	Fungi	Eukaryota	dothideomyceta;leotiomyceta;saccharomyceta;Opisthokonta;cellular organisms;root	TCATCGAATCTTTGAACGCACATTGCGCCCCTTGGTATTCCGAGGGGCATGCCTGTTCGAGCGTCATTACACCACTCAAGCCTCGCTTGGTATTGGGCGCCGCGGTCCGCCGCGCGCCCCAATGTCTTCGGCTCAGCCTAACATCCTCGAAGCGATTTGATTACAATCCCGCTAAGCAGGACGGAGGGCGCGACGCCGCTAAACACCCCATCACAGGTTGACCTCGGATCAGGTAGGGATACCCGCTGAACTTAAGCA
3ec0521a680fa03238137fb8ae0fa9ed	445181	genus	Phaeothecoidea						Phaeothecoidea				Teratosphaeriaceae				Capnodiales		Dothideomycetidae	Dothideomycetes	Pezizomycotina	Ascomycota	Fungi	Eukaryota	dothideomyceta;leotiomyceta;saccharomyceta;Opisthokonta;cellular organisms;root	TCATCGAATCTTTGAACGCACATTGCGCCCCTTGGTATTCCGAGGGGCATGCCTGTTCGAGCGTCATTACACCACTCAAGCCTCGCTTGGTATTGGGCGCCGCGGTTCGCCGCGCGCCCCAATGTCTTCGGCTCAGCCTGACATCCTCGAAGCGATTTGATTACAATCCCGCTAAGCAGGACGGCAGGCGCGACGCCGCTAAACACCCCATTTCAGGTTGACCTCGGATCAGGTAGGGATACCCGCTGAACTTAAGCA
935765caf30dd9977435a4f10c54c8d1	445181	genus	Phaeothecoidea						Phaeothecoidea				Teratosphaeriaceae				Capnodiales		Dothideomycetidae	Dothideomycetes	Pezizomycotina	Ascomycota	Fungi	Eukaryota	dothideomyceta;leotiomyceta;saccharomyceta;Opisthokonta;cellular organisms;root	TCATCGAATCTTTGAACGCACATTGCGCCCCTTGGTATTCCGAGGGGCATGCCTGTTCGAGCGTCATTACACCACTCAAGCCTCGCTTGGTATTGGGCGCCGCGGTTCGCCGCGCGCCCCAATGTCTTCGGCTCAGCCTAACATCCTCGAAGCGATTTGATTACAATCCCGCTAAGCAGGACGGAGGGCGCGACGCCGCTAAACACCCCATCACAGGTTGACCTCGGATCAGGTAGGGATACCCGCTGAACTTAAGCA
c61bdafaa58b7b2fc2fa88ec15b14593	445181	genus	Phaeothecoidea						Phaeothecoidea				Teratosphaeriaceae				Capnodiales		Dothideomycetidae	Dothideomycetes	Pezizomycotina	Ascomycota	Fungi	Eukaryota	dothideomyceta;leotiomyceta;saccharomyceta;Opisthokonta;cellular organisms;root	TCATCGAATCTTTGAACGCACATTGCGCCCCTTGGTATTCCGAGGGGCATGCCTGTTCGAGCGTCATTACACCACTCAAGCCTCGCTTGGTATTGGGCGCCGCGGTTCGCCGCGCGCCCCAATGTCTTCGGCTCAGCCTGACATCCTCGAAGCGATTTGATTACAATCCCGCTAAGTAGGACGGAGGGCGCGACGCCGCTAAACACCCCATCACAGGTTGACCTCGGATCAGGTAGGGATACCCGCTGAACTTAAGCA
6ed351972f6f0ddea3a635de3a86aa00	445181	genus	Phaeothecoidea						Phaeothecoidea				Teratosphaeriaceae				Capnodiales		Dothideomycetidae	Dothideomycetes	Pezizomycotina	Ascomycota	Fungi	Eukaryota	dothideomyceta;leotiomyceta;saccharomyceta;Opisthokonta;cellular organisms;root	TCATCGAATCTTTGAACGCACATTGCGCCCCTTGGTATTCCGAGGGGCATGCCTGTTCGAGCGTCATTACACCACTCAAGCCTCGCTTGGTATTGGGCGCCGCGGTTCGCCGCGCGCCCCAATGTCTTCGGCTCAGCCTAACATCCTCGAAGCGATTTGATTACAATCCCGCTGAGCAGGACGGAGGGCGCGACGCCGCTAAACACCCCATCACAGGTTGACCTCGGATCAGGTAGGGCTACCCGCTGAACTTAAGCA
94068562615e1a7c00a6947e024da206	445181	genus	Phaeothecoidea						Phaeothecoidea				Teratosphaeriaceae				Capnodiales		Dothideomycetidae	Dothideomycetes	Pezizomycotina	Ascomycota	Fungi	Eukaryota	dothideomyceta;leotiomyceta;saccharomyceta;Opisthokonta;cellular organisms;root	TCATCGAATCTTTGAACGCACATTGCGCCCCTTGGTATTCCGAGGGGCATGCCTGTTCGAGCGTCATTACACCACTCAAGCCTCGCTTGGTATTGGGCGCCGCGGTTCGCCGCGCGCCCCAATGTCTTCGGCTCAGCCTAACATCCTCGAAGCGATTTGATTTCAATCCCGCTATGTAGGACGGAGGGCGCGACGCCGCTAAACACCCCATTTCAGGTTGACCTCGGATCAGGTAGGGATACCCGCTGAACTTAAGCA
d5cfb3ff556f3d5d9818a7297f104325	445181	genus	Phaeothecoidea						Phaeothecoidea				Teratosphaeriaceae				Capnodiales		Dothideomycetidae	Dothideomycetes	Pezizomycotina	Ascomycota	Fungi	Eukaryota	dothideomyceta;leotiomyceta;saccharomyceta;Opisthokonta;cellular organisms;root	TCATCGAATCTTTGAACGCACATTGCGCCCCTTGGTATTCCGAGGGGCATGCCTGTTCGAGCGTCATTACACCACTCAAGCCTCGCTTGGTATTGGACGTCGCGGTTCGCCGCCCGCCCTAATGTCTTCGGCTCAGCCTAACATCCTCGAAGCGATTTGATTTATCACCCGCTGTAAGGACGGAGGGCGCGACGCCGCTAAACACCCCATCTCAGGTTGACCTCGGATCAGGTAGGGATACCCGCTGAACTTAAGCAT
84c6d46a02db798bb445b7b2bad6a720	445181	genus	Phaeothecoidea						Phaeothecoidea				Teratosphaeriaceae				Capnodiales		Dothideomycetidae	Dothideomycetes	Pezizomycotina	Ascomycota	Fungi	Eukaryota	dothideomyceta;leotiomyceta;saccharomyceta;Opisthokonta;cellular organisms;root	TCATCGAATCTTTGAACGCACATTGCGCCCCTTGGTATTCCGAGGGGCATGCCTGTTCGAGCGTCATTACACCACTCAAGCCTCGCTTGGTATTGGGCGCCGCGGTTCGCCGCGCGCCCCAATGTCTTCGGCTCAGCCTAACATCCTCGAAGCGATTTGATTACAATCCCGCTAAGCAGGACGAAGGGCGCGACGCCGCTAAACACCCCATCACAGGTTGACCTCGGATCAGGTAGGGATACCCGCTGAACTTAAGCA
c93d69aea3c360f53893ec168c545c18	445181	genus	Phaeothecoidea						Phaeothecoidea				Teratosphaeriaceae				Capnodiales		Dothideomycetidae	Dothideomycetes	Pezizomycotina	Ascomycota	Fungi	Eukaryota	dothideomyceta;leotiomyceta;saccharomyceta;Opisthokonta;cellular organisms;root	TCATCGAATCTTTGAACGCACATTGCGCCCCTTGGTATTCCGAGGGGCATGCCTGTTCGAGCGTCATTACACCACTCAAGCCTCGCTTGGTATTGGGCGCCGCGGTTCGCCGCGCGCCCCAATGTCTTCGGCTCAGCCTAACATCCTCGAAGCGATTTGATTACAATCCCGCTAAGCAGGACGGAGGGCGCGACGCCGCTAAACACCCCATCTTAGGTTGACCTCGGATCAGGTAGGGATACCCGCTGAACTTAAGCA
dcbb9bed31033985e166a26f10c5dc09	445181	genus	Phaeothecoidea						Phaeothecoidea				Teratosphaeriaceae				Capnodiales		Dothideomycetidae	Dothideomycetes	Pezizomycotina	Ascomycota	Fungi	Eukaryota	dothideomyceta;leotiomyceta;saccharomyceta;Opisthokonta;cellular organisms;root	TCATCGAATCTTTGAACGCACATTGCGCCCCTTGGTATTCCGAGGGGCATGCCTGTTCGAGCGTCATTACACCACTCAAGCCTCGCTTGGTATTGGGCGCCGCGGTCCGCCGCGCGCCCCAATGTCTTCGGCTCAGCCTAACATCCTCGAAGCGATTTGATCACAATCCCGCTAAGCAGGACGGAGGGCGCGACGCCGCTAAACACCCCATCTCAGGTTGACCTCGGATCAGGTAGGGATACCCGCTGAACTTAAGCA
9d9466101952e7d9bb7cc3cec1783e6e	445181	genus	Phaeothecoidea						Phaeothecoidea				Teratosphaeriaceae				Capnodiales		Dothideomycetidae	Dothideomycetes	Pezizomycotina	Ascomycota	Fungi	Eukaryota	dothideomyceta;leotiomyceta;saccharomyceta;Opisthokonta;cellular organisms;root	TCATCGAATCTTTGAACGCACATTGCGCCCCTTGGTATTCCGAGGGGCATGCCTGTTCGAGCGTCATTACACCACTCAAGCCTCGCTTGGTATTGGGCGCCGCGGTCCGCCGCGCGCCCCAATGTCTTCGGCTCAGCCTGACATCCTCGAAGCGATTTGATTACAATCCCGCTAAGCAGGACGGCAGGCGCGACGCCGCTAAACACCCCATCTCAGGTTGACCTCGGATCAGGTAGGGATACCCGCTGAACTTAAGCA
60cf3059688bda8ff3a3d73fdd2e1a3b	445181	genus	Phaeothecoidea						Phaeothecoidea				Teratosphaeriaceae				Capnodiales		Dothideomycetidae	Dothideomycetes	Pezizomycotina	Ascomycota	Fungi	Eukaryota	dothideomyceta;leotiomyceta;saccharomyceta;Opisthokonta;cellular organisms;root	TCATCGAATCTTTGAACGCACATTGCGCCCCTTGGTATTCCGAGGGGCATGCCTGTTCGAGCGTCATTACACCACTCAAGCCTCGCTTGGTATTGGGCGCCGCGGTCCGCCGCGCGCCCCAATGTCTTCGGCTCAGCCTGACATCCTCGAAGCGATTTGATTACAATCCCGCTAAGTAGGACGGCAGGCGCGACGCCGCTAAACACCCCATCTCAGGTTGACCTCGGATCAGGTAGGGATACCCGCTGAACTTAAGCA
92abcac42422c8ba070f8c4bbda201a9	445181	genus	Phaeothecoidea						Phaeothecoidea				Teratosphaeriaceae				Capnodiales		Dothideomycetidae	Dothideomycetes	Pezizomycotina	Ascomycota	Fungi	Eukaryota	dothideomyceta;leotiomyceta;saccharomyceta;Opisthokonta;cellular organisms;root	TCATCGAATCTTTGAACGCACATTGCGCCCCTTGGTATTCCGAGGGGCATGCCTGTTCGAGCGTCATTACACCGCTCAAGCCTCGCTTGGTATTGGGCGCCGCGGTTCGCCGCGCGCCCCAATGTCTTCGGCTCAGCCTAACATCCTCGAAGCGATTTGATTACAATCCCGCTAAGTAGGACGGAGGGCGCGACGCCGCTAAACACCCCATCACAGGTTGACCTCGGATCAGGTAGGGATACCCGCTGAACTTAAGCA
370d885276bbed2bc21c10fedd4a4000	445181	genus	Phaeothecoidea						Phaeothecoidea				Teratosphaeriaceae				Capnodiales		Dothideomycetidae	Dothideomycetes	Pezizomycotina	Ascomycota	Fungi	Eukaryota	dothideomyceta;leotiomyceta;saccharomyceta;Opisthokonta;cellular organisms;root	TCATCGAATCTTTGAACGCACATTGCGCCCCTTGGTATTCCGAGGGGCATGCCTGTTCGAGCGTCATTACACCACTCAAGCCTCGCTTGGTATTGGGCGTCGCGGTCCGCCGCGCGCCCTAATGTCTTCGGCTCAGCCTAACATCCTCGAAGCGATTTGATTACAATCCCGCTTAGCAGGACGGAGGGCGCGACGCCGCTAAACACCCCATTTCAGGTTGACCTCGGATCAGGTAGGGATACCCGCTGAACTTAAGCA
fa0c63b53b5665fb5f41b6fcf3a7d989	445181	genus	Phaeothecoidea						Phaeothecoidea				Teratosphaeriaceae				Capnodiales		Dothideomycetidae	Dothideomycetes	Pezizomycotina	Ascomycota	Fungi	Eukaryota	dothideomyceta;leotiomyceta;saccharomyceta;Opisthokonta;cellular organisms;root	TCATCGAATCTTTGAACGCACATTGCGCCCCTTGGTATTCCGAGGGGCATGCCTGTTCGAGCGTCATTACACCACTCAAGCCTCGCTTGGTATTGGGCGCCGCGGTCCGCCGCGCGCCCCAATGTCTTCGGCTCAGCCTGACATCCTCGAAGCGATTTGATTACAATCCCGCTAAGTAGGACGGAAGGCGCGACGCCGCTAAACACCCCATCTCAGGTTGACCTCGGATCAGGTAGGGATACCCGCTGAACTTAAGCA
e73c98515b8f5e39f0a403d322107cdf	445181	genus	Phaeothecoidea						Phaeothecoidea				Teratosphaeriaceae				Capnodiales		Dothideomycetidae	Dothideomycetes	Pezizomycotina	Ascomycota	Fungi	Eukaryota	dothideomyceta;leotiomyceta;saccharomyceta;Opisthokonta;cellular organisms;root	TCATCGAATCTTTGAACGCACATTGCGCCCCTTGGTATTCCGAGGGGCATGCCTGTTCGAGCGTCATTACACCACTCAAGCCTCGCTTGGTATTGGGCGCCGCGGTTCGCCGCGCGCCCCAATGTCTTCGGCTCAGCCTGACATCCTCGAAGCGATTTGATTACAATCCCGCTAAGTAGGACGGCAGGCGCGACGCCGCTAAACACCCCATTTCAGGTTGACCTCGGATCAGGTAGGGATACCCGCTGAACTTAAGCA
2c16a65c33852a9b60cf08f18230fda9	445181	genus	Phaeothecoidea						Phaeothecoidea				Teratosphaeriaceae				Capnodiales		Dothideomycetidae	Dothideomycetes	Pezizomycotina	Ascomycota	Fungi	Eukaryota	dothideomyceta;leotiomyceta;saccharomyceta;Opisthokonta;cellular organisms;root	TCATCGAATCTTTGAACGCACATTGCGCCCCTTGGTATTCCGAGGGGCATGCCTGTTCGAGCGTCATTACACCACTCAAGCCTCGCTTGGTATTGGGCGCCGCGGTTCGCCGCGCGCCCCAATGTCTTCGGCTCAGCCTAACATCCTCGAAGCGATTTGATTACAATCCCGCTAAGCAGGACGGAAGGCGCGACGCCGCTAAACACCCCATCACAGGTTGACCTCGGATCAGGTAGGGATACCCGCTGAACTTAAGCA
134acd8b2be880551eec6ffc84cf3b13	445181	genus	Phaeothecoidea						Phaeothecoidea				Teratosphaeriaceae				Capnodiales		Dothideomycetidae	Dothideomycetes	Pezizomycotina	Ascomycota	Fungi	Eukaryota	dothideomyceta;leotiomyceta;saccharomyceta;Opisthokonta;cellular organisms;root	TCATCGAATCTTTGAACGCACATTGCGCCCCTTGGTATTCCGAGGGGCATGCCTGTTCGAGCGTCATTACACCACTCAAGCCTCGCTTGGTATTGGGCGCCGCGGTTCGCCGCGCGCCCCAATGTCTTCGGCTCAGCCTAACATCCTCGAAGCGATTTGATTACAATCCCGCTAAGTAGGACGGAGGGCGCGACGCCGCTAAACACCCCATCTCAGGTTGACCTCGGATCAGGTAGGGATACCCGCTGAACTTAAGCA
8b278168b488efd1b86a2c4e53c082ef	445181	genus	Phaeothecoidea						Phaeothecoidea				Teratosphaeriaceae				Capnodiales		Dothideomycetidae	Dothideomycetes	Pezizomycotina	Ascomycota	Fungi	Eukaryota	dothideomyceta;leotiomyceta;saccharomyceta;Opisthokonta;cellular organisms;root	TCATCGAATCTTTGAACGCACATTGCGCCCCTTGGTATTCCGAGGGGCATGCCTGTTCGAGCGTCATTACACCACTCAAGCCTCGCTTGGTATTGGGCGCCGCGGTCCGCCGCGCGCCCCAATGTCTTCGGCTCAGCCTGACATCCTCGAAGCGATTTGGTTACAATCCCGCTAAGTAGGACGGCAGGCGCGACGCCGCTAAACACCCCATCTCAGGTTGACCTCGGATCAGGTAGGGATACCCGCTGAACTTAAGCA
61c1952fb6142f71cf25d79bb86e5572	445181	genus	Phaeothecoidea						Phaeothecoidea				Teratosphaeriaceae				Capnodiales		Dothideomycetidae	Dothideomycetes	Pezizomycotina	Ascomycota	Fungi	Eukaryota	dothideomyceta;leotiomyceta;saccharomyceta;Opisthokonta;cellular organisms;root	TCATCGAATCTTTGAACGCACATTGCGCCCCTTGGTATTCCGAGGGGCATGCCTGTTCGAGCGTCATTACACCACTCAAGCCTCGCTTGGTATTGGGCGCCGCGGTCCGCCGCGCGCCCCAATGTCTTCGGCTCAGCCTAACATCCTCGAAGCGATTTGACTACAATCCCGCTAAGCAGGACGGAGGGCGCGACGCCGCTAAACACCCCATCTCAGGTTGACCTCGGATCAGGTAGGGATACCCGCTGAACTTAAGCA
08f94e13e10221124304f91938b64f68	445181	genus	Phaeothecoidea						Phaeothecoidea				Teratosphaeriaceae				Capnodiales		Dothideomycetidae	Dothideomycetes	Pezizomycotina	Ascomycota	Fungi	Eukaryota	dothideomyceta;leotiomyceta;saccharomyceta;Opisthokonta;cellular organisms;root	TCATCGAATCTTTGAACGCACATTGCGCCCCTTGGTATTCCGAGGGGCATGCCTGTTCGAGCGTCATTACACCACTCAAGCCTCGCTTGGTATTGGGCGCCGCGGTCCCGCCGCGCGCCCCAATGTCTTCGGCTCAGCCTAACATCCTCGAAGCGATTTGATTTACAATCCCGCTAAGCAGGACGGAGGGCGCGACGCCGCTAAACACCCCATCTCAGGTTGACCTCGGATCAGGTAGGGATACCCGCTGAACTTAAG
22e97c3624d6a4e771067efc1c98a548	445181	genus	Phaeothecoidea						Phaeothecoidea				Teratosphaeriaceae				Capnodiales		Dothideomycetidae	Dothideomycetes	Pezizomycotina	Ascomycota	Fungi	Eukaryota	dothideomyceta;leotiomyceta;saccharomyceta;Opisthokonta;cellular organisms;root	TCATCGAATCTTTGAACGCACATTGCGCCCCTTGGTATTCCGAGGGGCATGCCTGTTCGAGCGTCATTACACCACTCAAGCCTCGCTTGGTATTGGGCGCCGCGGTCCGCCGCGCGCCCCAATGTCTTCGGCTCAGCCTAGCATCCTCGAAGCGATTTGATTACAATCCCGCTAAGCAGGACGGTGGGCGCGACGCCGCTAAACACCCCATCTCAGGTTGACCTCGGATCAGGTAGGGATACCCGCTGAACTTAAGCA
446893407308867ec73b032689ec3e34	445181	genus	Phaeothecoidea						Phaeothecoidea				Teratosphaeriaceae				Capnodiales		Dothideomycetidae	Dothideomycetes	Pezizomycotina	Ascomycota	Fungi	Eukaryota	dothideomyceta;leotiomyceta;saccharomyceta;Opisthokonta;cellular organisms;root	TCATCGAATCTTTGAACGCACATTGCGCCCCTTGGTATTCCGAGGGGCATGCCTGTTCGAGCGTCATTACACCACTCAAGCCTCGCTTGGTATTGGGCGCCGCGGTCCGCCGCGCGCCCCAATGTCTTCGGCTCAGCCTAACATCCTCGAAGCGATTTGATTTACAATCCCGCTAAGCAGGACGGAGGGCGCGACGCCGCTAAACACCCCATCTCAGGTTGACCTCGGATCAGGTAGGGATACCCGCTGAACTTAAGC
860ce79879d93fd6647489a3cc7987df	445181	genus	Phaeothecoidea						Phaeothecoidea				Teratosphaeriaceae				Capnodiales		Dothideomycetidae	Dothideomycetes	Pezizomycotina	Ascomycota	Fungi	Eukaryota	dothideomyceta;leotiomyceta;saccharomyceta;Opisthokonta;cellular organisms;root	TCATCGAATCTTTGAACGCACATTGCGCCCCTTGGTATTCCGAGGGGCATGCCTGTTCGAGCGTCATTACACCACTCAAGCCTCGCTTGGTATTGGGCGCCGCGGTTCGCCGCGCGCCCCAATGTCTTCGGCTCAGCCTAACATCCTCGATGCGATTTGATTACAATCCCGCTAAGCAGGACGGAGGGCGCGACGCCGCTAAACACCCCATCTAAGGTTGACCTCGGATCAGGTAGGGATACCCGCTGAACTTAAGCA
28d3165a1b6dbba48e3a7c6cb0bbb2ad	445181	genus	Phaeothecoidea						Phaeothecoidea				Teratosphaeriaceae				Capnodiales		Dothideomycetidae	Dothideomycetes	Pezizomycotina	Ascomycota	Fungi	Eukaryota	dothideomyceta;leotiomyceta;saccharomyceta;Opisthokonta;cellular organisms;root	TCATCGAATCTTTGAACGCACATTGCGCCCCTTGGTATTCCGAGGGGCATGCCTGTTCGAGCGTCATTACACCACTCAAGCCTCGCTTGGTATTGGGCGCCGCGGTCCGCCGCGCGCCCCAATGTCTTCGGCTCAGCCTAACATCCTCGAAGCGATTTGATTACAATCCCGCTAAGGAGGACGGAGGGCGCGACGCCGCTAAACACCCCATTCTAGGTTGACCTCGGATCAGGTAGGGATACCCGCTGAACTTAAGCA
d9a1123a3fba39a87ac860edc44f3899	445181	genus	Phaeothecoidea						Phaeothecoidea				Teratosphaeriaceae				Capnodiales		Dothideomycetidae	Dothideomycetes	Pezizomycotina	Ascomycota	Fungi	Eukaryota	dothideomyceta;leotiomyceta;saccharomyceta;Opisthokonta;cellular organisms;root	TCATCGAATCTTTGAACGCACATTGCGCCCCTTGGTATTCCGAGGGGCATGCCTGTTCGAGCGTCATTACACCACTCAAGCCTCGCTTGGTATTGGGCGCCGTGGTTCGCCGCGCGCCCCAATGTCTTCGGCTCAGCCTAACATCCTCGAAGCGATTTGATTACAATCCCGCTAAGCAGGACGGAGGGCGCGACGCCGCTAAACACCCCATCTTAGGTTGACCTCGGATCAGGTAGGGATACCCGCTGAACTTAAGCA
bf55ef7cf6e821cdc6c8424ec876d7bf	445181	genus	Phaeothecoidea						Phaeothecoidea				Teratosphaeriaceae				Capnodiales		Dothideomycetidae	Dothideomycetes	Pezizomycotina	Ascomycota	Fungi	Eukaryota	dothideomyceta;leotiomyceta;saccharomyceta;Opisthokonta;cellular organisms;root	TCATCGAATCTTTGAACGCACATTGCGCCCCTTGGTATTCCGAGGGGCATGCCTGTTCGAGCGTCATTACACCACTCAAGCCTCGCTTGGTATTGGGCGCCGCGGTTCGCCGCGCGCCCCAATGTCTTCGGCTCAGCCTAACATCCTCGAAGCGATTTGATCACAATCCCGCTAAGCAGGACGGAGGGCGCGACGCCGCTAAACACCCCATCACAGGTTGACCTCGGATCAGGTAGGGATACCCGCTGAACTTAAGCA
396bd307a2f55366b7701221227b4b5c	445181	genus	Phaeothecoidea						Phaeothecoidea				Teratosphaeriaceae				Capnodiales		Dothideomycetidae	Dothideomycetes	Pezizomycotina	Ascomycota	Fungi	Eukaryota	dothideomyceta;leotiomyceta;saccharomyceta;Opisthokonta;cellular organisms;root	TCATCGAATCTTTGAACGCACATTGCGCCCCTTGGTATTCCGAGGGGCATGCCTGTTCGAGCGTCATTACACCACTCAAGCCTCGCTTGGTATTGGGCGCCGCGGTTCGCCGCGCGCCCCAATGTCTTCGGCTCAGCCTAACATCCTCGAAGCGATTTGATTACAATCCCGCTAAGTAGGACGGAGGGCGCGACGCCGCTAAACACCCCATCACAGGTTGACCTCGGATCAGGTAGGGATACCCGCTGAACTTAAGCA
133df2c2317ecf815858f3aa9ebb9c48	445181	genus	Phaeothecoidea						Phaeothecoidea				Teratosphaeriaceae				Capnodiales		Dothideomycetidae	Dothideomycetes	Pezizomycotina	Ascomycota	Fungi	Eukaryota	dothideomyceta;leotiomyceta;saccharomyceta;Opisthokonta;cellular organisms;root	TCATCGAATCTTTGAACGCACATTGCGCCCCTTGGTATTCCGAGGGGCATGCCTGTTCGAGCGTCATTACACCACTCAAGCCTCGCTTGGTATTGGGCGCCGCGGTTCGCCGCGCGCCCCAATGTCTTCGGCTCAGCCTAACATCCTCGAAGCGATTTGATTACAATCCCGCTAAGCAGGAAGGAGGGCGCGACGCCGCTAAACACCCCATCTTAGGTTGACCTCGGATCAGGTAGGGATACCCGCTGAACTTAAGCA
53e11ab2d77ddca3fd7ea054f1dd7032	237584	genus	Teratosphaeria						Teratosphaeria				Teratosphaeriaceae				Capnodiales		Dothideomycetidae	Dothideomycetes	Pezizomycotina	Ascomycota	Fungi	Eukaryota	dothideomyceta;leotiomyceta;saccharomyceta;Opisthokonta;cellular organisms;root	TCATCGAATCTTTGAACGCACATTGCGCCCTCTGGTATTCCGGAGGGCATGCCTGTTCGAGCGTCATTACACCACTCCAGCCTCGCTGGGTATTGGGCGCCGCGGCCTCCGCGCGCCTCAATGTCTCCGGCCGAGCCGACCGTCTCCAAGCGTTGTGGCACAACTGTTTCGCTTTCGGGACCGGTCCGGCGACGCGCCGTTAAACCCTTTCACCAAAGCTTGACCTCGGATCAGGTAGGGATACCCGCTGAACTTAAG
5a72a749523013fcaaaf189f1a68c4e5	237584	genus	Teratosphaeria						Teratosphaeria				Teratosphaeriaceae				Capnodiales		Dothideomycetidae	Dothideomycetes	Pezizomycotina	Ascomycota	Fungi	Eukaryota	dothideomyceta;leotiomyceta;saccharomyceta;Opisthokonta;cellular organisms;root	TCATCGAATCTTTGAACGCACATTGCGCCCTCTGGTATTCCGGAGGGCATGCCTGTTCGAGCGTCATTACACCACTCCAGCCTCGCTGGGCGTTGGGCGTCGCGGCCTCCGCGCGCCTCAAAGTCTCCGGCCGAGCCGACCGTCTCCAAGCGTTGTGGCACAACTGTTTCGCTTCCGGGACCGGTCCGGCGCCGCGCCGTCAAAACCCTTTCACCAAAGGTTGACCTCGGATCAGGTAGGGATACCCGCTGAACTTAA
874a357fa139aa018d8a7ff156fa221c	237584	genus	Teratosphaeria						Teratosphaeria				Teratosphaeriaceae				Capnodiales		Dothideomycetidae	Dothideomycetes	Pezizomycotina	Ascomycota	Fungi	Eukaryota	dothideomyceta;leotiomyceta;saccharomyceta;Opisthokonta;cellular organisms;root	TCATCGAATCTTTGAACGCACATTGCGCCCTCTGGTATTCCGGAGGGCATGCCTGTTCGAGCGTCATTTCACCACTCAAGCCTGGCTTGGTGTTGGGCGCCGCGGCCTCCGCGCGCCCCAATGTCCCCGGCCGAGCCGACCGTCTCCAAGCGTTGTGGCACACTGTTTCGCTTCCGGGACCGGTCCGCGGCGCGCCGTTAACCCCCCCCCCATCAATGATTGACCTCGGATCAGGTAGGGATACCCGCTGAACTTAAG
51af8ec41b2d813c4351c5b0d455adf5	237584	genus	Teratosphaeria						Teratosphaeria				Teratosphaeriaceae				Capnodiales		Dothideomycetidae	Dothideomycetes	Pezizomycotina	Ascomycota	Fungi	Eukaryota	dothideomyceta;leotiomyceta;saccharomyceta;Opisthokonta;cellular organisms;root	TCATCGAATCTTTGAACGCACATTGCGCCCTCTGGTATTCCGGAGGGCATGCCTGTTCGAGCGTCATTACACCACTCCAGCCTCGCTGGGTATTGGGCGTCGCGGCCTCCGCGCGCCTCAAAGTCTCCGGCCGAGCCGACCGTCTCCAAGCGTTGTGGCATCACGTTTTCGCTTCCGGGACCGGTCCGGCGCCGCGCCGTTAAACCCTTTCACCAAAGGTTGACCTCGGATCAGGTAGGGATACCCGCTGAACTTAAG
d3677777a54e190525a9aefdee5f9482	237584	genus	Teratosphaeria						Teratosphaeria				Teratosphaeriaceae				Capnodiales		Dothideomycetidae	Dothideomycetes	Pezizomycotina	Ascomycota	Fungi	Eukaryota	dothideomyceta;leotiomyceta;saccharomyceta;Opisthokonta;cellular organisms;root	TCATCGAATCTTTGAACGCACATTGCGCCCTCTGGTATTCCGGAGGGCATGCCTGTTCGAGCGTCATTACACCACTCCAGCCTCGCTGGGTATTGGGCGCCGCGGCCACCGCGCGCCTCAATGTCTCCGGCCGAGCCGACCGTCTCCAAGCGTTGTGGCACAACTGTTTCGCTTTCGGGACCGGTCCGGCGACGCGCCGTTAAACCCTTTCACCAAAGGTTGACCTCGGATCAGGTAGGGATACCCGCTGAACTTAAG
d6f63177521c449672be5110252a3447	237584	genus	Teratosphaeria						Teratosphaeria				Teratosphaeriaceae				Capnodiales		Dothideomycetidae	Dothideomycetes	Pezizomycotina	Ascomycota	Fungi	Eukaryota	dothideomyceta;leotiomyceta;saccharomyceta;Opisthokonta;cellular organisms;root	TCATCGAATCTTTGAACGCACATTGCGCCCTCTGGTATTCCGGAGGGCATGCCTGTTCGAGCGTCATTACACCCCTCCAGCCTCGCTGGGCGTTGGGCGTCGCGGCCTCCGCGCGCCTCAAAGTCTCCGGCCGAGCCGACCGTCTCCAAGCGTTGTGGCACAACTGTTTCGCTTCCGGGACCGGTCCGGCGCCGCGCCGTCAAAACCCTTTCACCAAAGGTTGACCTCGGATCAGGTAGGGATACCCGCTGAACTTAA
e5f847ff72c64001215ce8dece11763c	237584	genus	Teratosphaeria						Teratosphaeria				Teratosphaeriaceae				Capnodiales		Dothideomycetidae	Dothideomycetes	Pezizomycotina	Ascomycota	Fungi	Eukaryota	dothideomyceta;leotiomyceta;saccharomyceta;Opisthokonta;cellular organisms;root	TCATCGAATCTTTGAACGCACATTGCGCCCTCTGGTATTCCGGAGGGCATGCCTGTTCGAGCGTCATTACACCACTCAAGCCTCGCTTGGTATTGGGCGCCGCGGCCTCCGCGCGCCTCAATGTCTCCGGCCGAGCCGTCCGTCTCCAAGCGTTGTGACACACATGTTCGCTTGCGGGACCGGGGGGTGGCGCGCCGTAAAACCCTTTCACCAAAGGTTGACCTCGGATCAGGTAGGGATACCCGCTGAACTTAAGCA
8094c8e7bbeeb815ebec9e8324baf76d	237584	genus	Teratosphaeria						Teratosphaeria				Teratosphaeriaceae				Capnodiales		Dothideomycetidae	Dothideomycetes	Pezizomycotina	Ascomycota	Fungi	Eukaryota	dothideomyceta;leotiomyceta;saccharomyceta;Opisthokonta;cellular organisms;root	TCATCGAATCTTTGAACGCACATTGCGCCCTCTGGTATTCCGGAGGGCATGCCTGTTCGAGCGTCATTTCACCACTCAAGCCTGGCTTGGTGTTGGGCGCCGCGGCCTCCGCGCGCCCCAATGTCCCCGGCCGAGCCGACCGTCTCCAAGCGTTGTGGCACACTGTTTCGCTTCCGGGACCGGTCCGCGGCGCGCCGTTAACCCCCCCCCATCAATGATTGACCTCGGATCAGGTAGGGATACCCGCTGAACTTAAGC
1192d87c64f064654eef6931a3f27c77	237584	genus	Teratosphaeria						Teratosphaeria				Teratosphaeriaceae				Capnodiales		Dothideomycetidae	Dothideomycetes	Pezizomycotina	Ascomycota	Fungi	Eukaryota	dothideomyceta;leotiomyceta;saccharomyceta;Opisthokonta;cellular organisms;root	TCATCGAATCTTTGAACGCACATTGCGCCCTCTGGTATTCCGGAGGGCATGCCTGTTCGAGCGTCATTACACCACTCCAGCCTCGCTGGGTATTGGGCACCGCGGCCTCCGCGCGCCTCAATGTCTCCGGCCGAGCCGACCGTCTCCAAGCGTTGTGGCACAACTGTTTCGCTTTCGGGACCGGTCCGGCGACGCGCCGTTAAACCCTTTCACCAAAGGTTGACCTCGGATCAGGTAGGGATACCCGCTGAACTTAAG
26961e44f0cbc8153516d54bcc929a99	679529	species	Teratosphaeria crispata				Teratosphaeria crispata Carnegie 2011	Teratosphaeria crispata	Teratosphaeria				Teratosphaeriaceae				Capnodiales		Dothideomycetidae	Dothideomycetes	Pezizomycotina	Ascomycota	Fungi	Eukaryota	dothideomyceta;leotiomyceta;saccharomyceta;Opisthokonta;cellular organisms;root	TCATCGAATCTTTGAACGCACATTGCGCCCCCTGGTATTCCGGGGGGCATGCCTGTTCGAGCGTCATTACACCACTCCAGCCTCGCTGGGCGTTGGGCGCCGCGGCCTCCGCGCGCCTCAAAGTCTCCGGCCGAGCCGACCGTCTCTAAGCGTTGTGGCACAACTGTTTCGCTTGCGGGACCGGTCCGGCGGCGCGCCGTCGACCCCCTTCACCAAAGGTTGACCTCGGATCAGGTAGGGATACCCGCTGAACTTAAG
f5e1bcf073288ca3cee8aff32b3948fd	269607	species	Teratosphaeria mexicana		Mycosphaerella mexicana			Teratosphaeria mexicana	Teratosphaeria				Teratosphaeriaceae				Capnodiales		Dothideomycetidae	Dothideomycetes	Pezizomycotina	Ascomycota	Fungi	Eukaryota	dothideomyceta;leotiomyceta;saccharomyceta;Opisthokonta;cellular organisms;root	TCATCGAATCTTTGAACGCACATTGCGCCCTCTGGTATTCCGGGGGGCATGCCTGTTCGAGCGTCATTTCACCACTCAAGCCTCGCTTGGTATTGGGCGCCGCGGCCTGCCGCGCGCCCCAATGTCTCCGGCTGAGCCATCTATCTCAAAGCGTTGTGGCAAACGTTCCGCTTGCGAGTATGATGGCTGTGCGCCGTTAAACCCTTTTTTATCAAAGGTTGACCTCGGATCAGGTAGGGATACCCGCTGAACTTAAGC
ca8a8dea862277ec3b404cc20600346a	269607	species	Teratosphaeria mexicana		Mycosphaerella mexicana			Teratosphaeria mexicana	Teratosphaeria				Teratosphaeriaceae				Capnodiales		Dothideomycetidae	Dothideomycetes	Pezizomycotina	Ascomycota	Fungi	Eukaryota	dothideomyceta;leotiomyceta;saccharomyceta;Opisthokonta;cellular organisms;root	TCATCGAATCTTTGAACGCACATTGCGCCCTCTGGTATTCCGGGGGGCATGCCTGTTCGAGCGTCATTTCACCACTCAAGCCTCGCTTGGTATTGGGCGCCGCGGCCTGCCGCGCGTCCCAATGTCTCCGGCTGAGCCATCTATCTCAAAGCGTTGTGGTAAACGTTCCGCTTGCGAGTATGATGGCTGTGCGCCGTTAAACCCTTTTTTATCAAAGGTTGACCTCGGATCAGGTAGGGATACCCGCTGAACTTAAGC
7e2224b08435e38e09809ea2e9e837ff	269607	species	Teratosphaeria mexicana		Mycosphaerella mexicana			Teratosphaeria mexicana	Teratosphaeria				Teratosphaeriaceae				Capnodiales		Dothideomycetidae	Dothideomycetes	Pezizomycotina	Ascomycota	Fungi	Eukaryota	dothideomyceta;leotiomyceta;saccharomyceta;Opisthokonta;cellular organisms;root	TCATCGAATCTTTGAACGCACATTGCGCCCTCTGGTATTCCGGGGGGCATGCCTGTTCGAGCGTCATTTCACCACTCAAGCCTCGCTTGGTATTGGGCGCCGCGGCCTTCCGCGCGCCCCAATGTCTCCGGCTGAGCCATCTATCTCAGAGCGTTGTGGTAAACGTTCCGCTTGCGAGTGCGATGGCTGTGCGCCGTTAAACCCTTTTCTATCAAAGGTTGACCTCGGATCAGGTAGGGATACCCGCTGAACTTAAGC
895eeaa8733bcf7a58b255670c275713	531437	species	Teratosphaeria sp. CPC 13963					Teratosphaeria sp. CPC 13963	Teratosphaeria				Teratosphaeriaceae				Capnodiales		Dothideomycetidae	Dothideomycetes	Pezizomycotina	Ascomycota	Fungi	Eukaryota	dothideomyceta;leotiomyceta;saccharomyceta;Opisthokonta;cellular organisms;root	TCATCGAATCTTTGAACGCACATTGCGCCCCTCGGTATTCCGGGGGGCATGCCTGTTCGAGCGTCATTACACCAATCAAGCCTCGCTTGGTCTTGGGCGTCCGCGGTTCCGCCGCGCGCCCCAATGTCTCCGGCTGAGCCCTCTGTCTCGAAGCGTTGTGATTATCAAATCGCTTCCGGGGCGGGGTGGCCCACTCGCCGCTAAACCTTTAATCTATCAGGTTGACCTCGGATCAGGTAGGGATACCCGCTGAACTTA
076e1285d140c0a8ca27d0c6c4986a14	531437	species	Teratosphaeria sp. CPC 13963					Teratosphaeria sp. CPC 13963	Teratosphaeria				Teratosphaeriaceae				Capnodiales		Dothideomycetidae	Dothideomycetes	Pezizomycotina	Ascomycota	Fungi	Eukaryota	dothideomyceta;leotiomyceta;saccharomyceta;Opisthokonta;cellular organisms;root	TCATCGAATCTTTGAACGCACATTGCGCCCCTCGGTATTCCGGGGGGCATGCCTGTTCGAGCGTCATTACACCAATCAAGCCTCGCTTGGTCTTGGGCGTCCGCGGTTCCGCCGCGCGCCCCAATGTCTCCGGCTGAGCCCTCTGTCTCGAAGCGTTGTGATTATCAAATCGCTTCCGGGGCGGGGTGGCCCACTCGCCGCTAAACCTTTTATCTATCAGGTTGACCTCGGATCAGGTAGGGATACCCGCTGAACTTA
d311c2bef37b562c93c454aede28402e	1756098	species	Capnodiales sp.					Capnodiales sp.									Capnodiales		Dothideomycetidae	Dothideomycetes	Pezizomycotina	Ascomycota	Fungi	Eukaryota	unclassified Capnodiales;dothideomyceta;leotiomyceta;saccharomyceta;Opisthokonta;cellular organisms;root	TCATCGAATCTTTGAACGCACATTGCGCCCCTCGGTATTCCGGGGGGCATGCCTGTTCGAGCGTCATTACACCACTCAAGCCTGGCTTGGTATTGGGCACCGCGGTCCGCCGCGCGCCCTAATGTCTTCGGCTGATCGATCTCCCCTCCCAGCGTCGTGGTAACATCCGCTCGGGGTGCGATGGGTCAACGCCGCGAAACACCTTTCATTCAGGTTGACCTCGGATCAGGTAGGGATACCCGCTGAACTTAAGCATAT
b850fa2131551516839f02293921693a	5014	order	Dothideales														Dothideales		Dothideomycetidae	Dothideomycetes	Pezizomycotina	Ascomycota	Fungi	Eukaryota	dothideomyceta;leotiomyceta;saccharomyceta;Opisthokonta;cellular organisms;root	TCATCGAATCTTTGAACGCACATTGCGCCCCTTGGTATTCCGAGGGGCATGCCTGTTCGAGCGTCATTACACCACTCAAGCACAGCTTGGTATTGGGCGTCCGTCTCCCTCACGGGGGGCGCGCCTCAAAGACCTCGGCGGAGCCTCACCGGCTTTAGGCGTAGTAGAATTTATTCGAACGTCTTTTAACGGAGGGTGCTCCTCAGCCGACTGAAACCTTTATTTTTTCTAGGTTGACCTCGGATCAGGTAGGGATAC
9d3ae2836b7482f7ea73b55923a86e8d	5014	order	Dothideales														Dothideales		Dothideomycetidae	Dothideomycetes	Pezizomycotina	Ascomycota	Fungi	Eukaryota	dothideomyceta;leotiomyceta;saccharomyceta;Opisthokonta;cellular organisms;root	TCATCGAATCTTTGAACGCACATTGCGCCCCTTGGTATTCCGAGGGGCATGCCTGTTCGAGCGTCATTACACCACTCAAGCATTGCTTGGTATTGGGCTCACCGTCCCCGCCAGTCGGGGGCGTGCCTCAAACACCTCGGCGGAGCCTCACCGGCTTTGGGCGTAGTAGATTTTCTAAACGTCCTTTAACGGAGAGTGCTTCTTTGCCGATTGAAGACTTACACTTCTTAAGGTTGACCTCGGATCAGGTAGGGATAC
b626955b9382ebbc0f6a1276114c9847	5014	order	Dothideales														Dothideales		Dothideomycetidae	Dothideomycetes	Pezizomycotina	Ascomycota	Fungi	Eukaryota	dothideomyceta;leotiomyceta;saccharomyceta;Opisthokonta;cellular organisms;root	TCATCGAATCTTTGAACGCACATTGCGCCCCTTGGTATTCCGAGGGGCATGCCTGTTCGAGCGTCATTACACCACTCAAGCATTGCTTGGTATTGGGCTCACCGTCCCCGCCAGTCGGGGGCGTGCCTCAAACACCTCGGCGGAGCCTCACCGGCTTTGGGCGTAGTAGATTTTCTAATAACGTCCTTTAACGGAGAGTGCTTCTTTGCCGATTGAAGACTTACACTTCTTAAGGTTGACCTCGGATCAGGTAGGGAT
8b443a7d99ad154646ed345163b5718d	5014	order	Dothideales														Dothideales		Dothideomycetidae	Dothideomycetes	Pezizomycotina	Ascomycota	Fungi	Eukaryota	dothideomyceta;leotiomyceta;saccharomyceta;Opisthokonta;cellular organisms;root	TCATCGAATCTTTGAACGCACATTGCGCCCCTTGGTATTCCGAGGGGCATGCCTGTTCGAGCGTCATTACACCACTCAAGCACAGCTTGGTATTGGGCGTCCGTCTCCCTCACGGGGGGCGCGCCTCAAAGACCTCGGCGGAGCCTCACCGGCTTTAGGCGTAGTAGAATTTATTCGAACGTCTTTTAACGGAGAGTGCTCCTCAGCCGACAGAAACCTTTATTTTTTCTAGGTTGACCTCGGATCAGGTAGGGATAC
c0fd40f94e62ea2b491807c91d9cfd2f	5014	order	Dothideales														Dothideales		Dothideomycetidae	Dothideomycetes	Pezizomycotina	Ascomycota	Fungi	Eukaryota	dothideomyceta;leotiomyceta;saccharomyceta;Opisthokonta;cellular organisms;root	TCATCGAATCTTTGAACGCACATTGCGCCCCTTGGTATTCCGAGGGGCATGCCTGTTCGAGCGTCATTACACCACTCAAGCACCGCTTGGTATTGGGCAGCCGTCCGCCGCAAGGCGGGCGTGCCTCGAAGACCTCGGCGGGGCCTCACCAGCTTCGGGCGTAGTAGAGTTAAATCAAAACGTCTTATAAGTCTGGGGAGACTCCATTGCCGTAAAACCTTTTATTTTTCAGGTTGACCTCGGATCAGGTAGGGATAC
78870410b14eaea4ebb29ba56d4085db	5014	order	Dothideales														Dothideales		Dothideomycetidae	Dothideomycetes	Pezizomycotina	Ascomycota	Fungi	Eukaryota	dothideomyceta;leotiomyceta;saccharomyceta;Opisthokonta;cellular organisms;root	TCATCGAATCTTTGAACGCACATTGCGCCCCTTGGTATTCCGAGGGGCATGCCTGTTCGAGCGTCATTACACCACTCAAGCACAGCTTGGTATTGGGCGTCCGTCTCCCTCGCGGGGGGCGCGCCTCAAAGACCTCGGCGGAGCCTCACCGGCTTTAGGCGTAGTAGAATTTATTCGAACGTCTTTTAACGGAGGGTGCTCCTCAGCCGACAGAAACCTTTTATTTTTTCTAGGTTGACCTCGGATCAGGTAGGGATA
888037c6e98acc62d74e5e8af70c50c3	5014	order	Dothideales														Dothideales		Dothideomycetidae	Dothideomycetes	Pezizomycotina	Ascomycota	Fungi	Eukaryota	dothideomyceta;leotiomyceta;saccharomyceta;Opisthokonta;cellular organisms;root	TCATCGAATCTTTGAACGCACATTGCGCCCCTTGGTATTCCGAGGGGCATGCCTGTTCGAGCGTCATTACACCACTCAAGCACAGCTTGGTATTGGGCGTCCGTCTCCCTCGCGGGGGGCGCGCCTCAAAGACCTCGGCGGAGCCTCACCGGCTTTAGGCGTAGTAGAATTTATTCGAACGTCTTTTAACGGAGAGGACTCCTCAGCCGACCGAAACCTTTTATTTTTTCTAGGTTGACCTCGGATCAGGTAGGGATA
936818cf5a5db341a6320ee7d4aeab86	5014	order	Dothideales														Dothideales		Dothideomycetidae	Dothideomycetes	Pezizomycotina	Ascomycota	Fungi	Eukaryota	dothideomyceta;leotiomyceta;saccharomyceta;Opisthokonta;cellular organisms;root	TCATCGAATCTTTGAACGCACATTGCGCCCCTTGGTATTCCGAGGGGCATGCCTGTTCGAGCGTCATTACACCACTCAAGCATAGCTTGGTATTGGGCGTCCGTCCCCCGTCGCGGGGGGGCGCGCCTCAAAGACCTCGGCGGAGCCCCACCGGCTTTAGGCGTAGTAGAATTTCATTCGAACGTCTTTCAACGGAGGGTGCTCCTTAGCCGACAGAAACCTCGTTTGAATTTTTTTCTAGGTTGACCTCGGATCAGG
ea48705d76a73720e844dfd9e5c6bccb	5014	order	Dothideales														Dothideales		Dothideomycetidae	Dothideomycetes	Pezizomycotina	Ascomycota	Fungi	Eukaryota	dothideomyceta;leotiomyceta;saccharomyceta;Opisthokonta;cellular organisms;root	TCATCGAATCTTTGAACGCACATTGCGCCCCTTGGTATTCCGAGGGGCATGCCTGTTCGAGCGTCATTACACCACTCAAGCTCTGCTTGGTATTAGGCGTCCGTCTGTCTGAAAAGGCAGGCGCGCCCCAAAACCTTCGGCGAAGTCTTACCGACTTTGGGCGCAGTAGAATTTCTAACAACGCTCTTTGGGTCGGTACGGTCTTTTGCCGCTAAATTGAATTTATTCATTTTTCTTAGGTTGACCTCGGATCAGGTA
b746bb32a2f6d9ae2862ef610044d295	5014	order	Dothideales														Dothideales		Dothideomycetidae	Dothideomycetes	Pezizomycotina	Ascomycota	Fungi	Eukaryota	dothideomyceta;leotiomyceta;saccharomyceta;Opisthokonta;cellular organisms;root	TCATCGAATCTTTGAACGCACATTGCGCCCCTTGGTATTCCGAGGGGCATGCCTGTTCGAGCGTCATTACACCACTCAAGCTCTGCTTGGTATTAGGCGTCCGTCTGTCTGAAAAGGCAGGCGCGCCCCAAAACCTTCGGCGAAGTCTTACCGACTTTGGGCGCAGTAGAATTTCTAACAACGCTCTTTGGGTCGGTACGGTCTTTTGCCGCTAAATTGAATATTACATTCATTTTTTCTTAGGTTGACCTCGGATCA
54b6c2fab0269b31a561a559eb1609de	5014	order	Dothideales														Dothideales		Dothideomycetidae	Dothideomycetes	Pezizomycotina	Ascomycota	Fungi	Eukaryota	dothideomyceta;leotiomyceta;saccharomyceta;Opisthokonta;cellular organisms;root	TCATCGAATCTTTGAACGCACATTGCGCCCCTTGGTATTCCGAGGGGCATGCCTGTTCGAGCGTCATTACACCACTCAAGCACCGCTTGGTATTGGGCACCCGTCCGCCGCAAGGCGGGCGTGCCTCGAAGACCTCGGCGGGGCCTCACCAGCTTCGGGCGTAGTAGAGTTAAATCAAAACGTCTTATAAGTCTGGGGAGACTCCATTGCCGTAAAACCTTTTATTTTTCAGGTTGACCTCGGATCAGGTAGGGATAC
bef1eb87c121b7df5f82941ebc12c60a	64899	family	Dothioraceae		anamorphic Dothioraceae								Dothioraceae				Dothideales		Dothideomycetidae	Dothideomycetes	Pezizomycotina	Ascomycota	Fungi	Eukaryota	dothideomyceta;leotiomyceta;saccharomyceta;Opisthokonta;cellular organisms;root	TCATCGAATCTTTGAACGCACATTGCGCCCCTTGGTATTCCGAGGGGCATGCCTGTTCGAGCGTCATTACACCACTCAAGCACTGCTTGGTATTGGGCACTCGTCCGTCGAAAGACGGGCGTGCCTCGAAGACCTCGGCGGGGTTTCTCCAACTTCGGGCGTAGTAGAGTTAAATCAAAACGTCTTATAAGCTTGGTGAGATCTCATTGCCGTTAAACCTTTTTTTTTCAGGTTGACCTCGGATCAGGTAGGGATACC
2ee6297a8c6472d46af00d3a8f2c244a	136167	species	Hormonema sp. F-054,258					Hormonema sp. F-054,258	Hormonema				Dothioraceae				Dothideales		Dothideomycetidae	Dothideomycetes	Pezizomycotina	Ascomycota	Fungi	Eukaryota	dothideomyceta;leotiomyceta;saccharomyceta;Opisthokonta;cellular organisms;root	TCATCGAATCTTTGAACGCACATTGCGCCCCTTGGTATTCCGAGGGGCATGCCTGTTCGAGCGTCATTACACCACTCAAGCTCTGCTTGGTATTAGGCATTCGTCCTCCTCACGGTGGGCGGGCCTCAAAAATCTCGGCGGAGCCTTTCCGGCTTTGGGCGTAGTAGAATTTCTAATCACGTCTTTAAACGGAGAGGTTTCCATTGCCGCTAAACCTTTTATTTTTCAGGTTGACCTCGGATCAGGTAGGGATACCCG
6a494371bb7e04f81db1d3b642131ec3	136167	species	Hormonema sp. F-054,258					Hormonema sp. F-054,258	Hormonema				Dothioraceae				Dothideales		Dothideomycetidae	Dothideomycetes	Pezizomycotina	Ascomycota	Fungi	Eukaryota	dothideomyceta;leotiomyceta;saccharomyceta;Opisthokonta;cellular organisms;root	TCATCGAATCTTTGAACGCACATTGCGCCCCTTGGTATTCCGAGGGGCATGCCTGTTCGAGCGTCATTACACCACTCAAGCTCTGCTTGGTATTAGGCATTCGTCCTCCTCACGGTGGGCGTGCCTCAAAAATCTCGGCGGAGCCTTTCCGGCTTTGGGCGTAGTAGAATTTCTAATCACGTCTTTAAACGGAGAGGTTTCCATTGCCGCTAAACCTTTTATTTTTTCAGGTTGACCTCGGATCAGGTAGGGATACCC
300b59de50d58485b3d1cb3d05baa99c	136167	species	Hormonema sp. F-054,258					Hormonema sp. F-054,258	Hormonema				Dothioraceae				Dothideales		Dothideomycetidae	Dothideomycetes	Pezizomycotina	Ascomycota	Fungi	Eukaryota	dothideomyceta;leotiomyceta;saccharomyceta;Opisthokonta;cellular organisms;root	TCATCGAATCTTTGAACGCACATTGCGCCCCTTGGTATTCCGAGGGGCATGCCTGTTCGAGCGTCATTACACCACTCAAGCTCTGCTTGGTATTAGGCATTCGTCCTCCTCACGGTGGGCGTGCCTCAAAAATCTCGGCGGAGCCTTTCCGGCTTTGGGCGTAGTAGAATTTCTAATCACGTCTTTAAACGGAGAGGTTTCCATTGCCGCTAAACCTTTTATTTTTACAGGTTGACCTCGGATCAGGTAGGGATACCC
bb2a936766e28060b8cc97df95ee4007	136167	species	Hormonema sp. F-054,258					Hormonema sp. F-054,258	Hormonema				Dothioraceae				Dothideales		Dothideomycetidae	Dothideomycetes	Pezizomycotina	Ascomycota	Fungi	Eukaryota	dothideomyceta;leotiomyceta;saccharomyceta;Opisthokonta;cellular organisms;root	TCATCGAATCTTTGAACGCACATTGCGCCCCTTGGTATTCCGAGGGGCATGCCTGTTCGAGCGTCATTACACCACTCAAGCTCTGCTTGGTATTAGGCATTCGTCCTCCTCACGGTGGGCGTGCCTCAAAAATCTCGGCGGAGCCTTTCCGGCTTTGGGCGTAGTAGAATTTCTAATCACGTCTTTAAACGGAGAGGTTTCCATTGCCGCTAAACCTTTATTTTTACAGGTTGACCTCGGATCAGGTAGGGATACCCG
db6713d8335ab5e1ac58c9ac02141927	2054742	species	Pringsheimia sp.					Pringsheimia sp.	Pringsheimia				Dothioraceae				Dothideales		Dothideomycetidae	Dothideomycetes	Pezizomycotina	Ascomycota	Fungi	Eukaryota	dothideomyceta;leotiomyceta;saccharomyceta;Opisthokonta;cellular organisms;root	TCATCGAATCTTTGAACGCACATTGCGCCCCTTGGTATTCCAAGGGGCATGCCTGTTCGAGCGTCATTTGTACCTTCAAGCTATGCTTGGTGTTGGGTGTCTGTCTTTGCCTTTGTGCTTAGACTCGCCCTAAATACATTGGCAGCTAATATATTTGTTTCAAGCGCAGCACAATTTGCCTTGGAGCCTACTATTATTCGCTTCCATGAAGACCATTTAACACTTTTGACCTCGGATCAGGTAGGGATACCCGCTGAA
f6ce2290071b29e31e9ba83090d4d993	1351845	genus	Pseudoseptoria						Pseudoseptoria				Dothioraceae				Dothideales		Dothideomycetidae	Dothideomycetes	Pezizomycotina	Ascomycota	Fungi	Eukaryota	dothideomyceta;leotiomyceta;saccharomyceta;Opisthokonta;cellular organisms;root	TCATCGAATCTTTGAACGCACATTGCGCCCCTTGGTATTCCGAGGGGCATGCCTGTTCGAGCGTCATTACACCACTCAAGCACAGCTTGGTATTGGGCGTCCGTCTCCCTTCACGGGGGGCGCGCCTCAAAGACCTCGGCGGAGCTTCACCGGCTTTAGGCGTAGTAGAATTTATTCGAACGTCTTTTAACGGAGAGGACTCCTCAGCCGACAGAAACCTTTTATTTTTTCTAGGTTGACCTCGGATCAGGTAGGGAT
b4c7767fdad2c195e3a6b8c278c9153e	1351845	genus	Pseudoseptoria						Pseudoseptoria				Dothioraceae				Dothideales		Dothideomycetidae	Dothideomycetes	Pezizomycotina	Ascomycota	Fungi	Eukaryota	dothideomyceta;leotiomyceta;saccharomyceta;Opisthokonta;cellular organisms;root	TCATCGAATCTTTGAACGCACATTGCGCCCCTTGGTATTCCGAGGGGCATGCCTGTTCGAGCGTCATTACACCACTCAAGCACAGCTTGGTATTGGGCTTCCGTCTCCCTCGCGGGGGGCGAGCCTCAAAGACCTCGGCGGAGCTTCACCGGCTTTAGGCGTAGTAGAATTTATTCGAACGTCTTTCAACGGAGAGGACTCCTCAGCCGACAGAAACCTTTATATTTTTCTAGGTTGACCTCGGATCAGGTAGGGATA
7c9eb95adce591d44a3efcb8e59a1314	1351845	genus	Pseudoseptoria						Pseudoseptoria				Dothioraceae				Dothideales		Dothideomycetidae	Dothideomycetes	Pezizomycotina	Ascomycota	Fungi	Eukaryota	dothideomyceta;leotiomyceta;saccharomyceta;Opisthokonta;cellular organisms;root	TCATCGAATCTTTGAACGCACATTGCGCCCCTTGGTATTCCGAGGGGCATGCCTGTTCGAGCGTCATTACACCACTCAAGCACAGCTTGGTATTGGGCGTCCGTCTCCCTTCACGGGGGGCGCGCCTCAAAGACCTCGGCGGAGCTTCACCGGCTTTAGGCGTAGTAGAATTTATTCGAACGTCTTTTAACGGAGAGGACTCCTCAGCCGACAGAAACCTTTTATTTTTCTAGGTTGACCTCGGATCAGGTAGGGATA
ab838344e69b0203821a2cf4d5350b44	1351845	genus	Pseudoseptoria						Pseudoseptoria				Dothioraceae				Dothideales		Dothideomycetidae	Dothideomycetes	Pezizomycotina	Ascomycota	Fungi	Eukaryota	dothideomyceta;leotiomyceta;saccharomyceta;Opisthokonta;cellular organisms;root	TCATCGAATCTTTGAACGCACATTGCGCCCCTTGGTATTCCGAGGGGCATGCCTGTTCGAGCGTCATTACACCACTCAAGCACAGCTTGGTATTGGGCGTCCGTCTCCCTCACGGGGGGCGCGCCTCAAAGACCTCGGCGGAGCTTCACCGGCTTTAGGCGTAGTAGAATTTATTCGAACGTCTTTCAACGGAGAGGACTCCTCAGCCGACAGAAACCTTTTATTTTTCTAGGTTGACCTCGGATCAGGTAGGGATAC
7a5accbba2f4018b400b663e6bf1189f	1570301	family	Saccotheciaceae		Aureobasidiaceae;Saccotheciei								Saccotheciaceae				Dothideales		Dothideomycetidae	Dothideomycetes	Pezizomycotina	Ascomycota	Fungi	Eukaryota	dothideomyceta;leotiomyceta;saccharomyceta;Opisthokonta;cellular organisms;root	TCATCGAATCTTTGAACGCACATTGCGCCCCTTGGTATTCCGAGGGGCATGCCTGTTCGAGCGTCATTACACCACTCAAGCATAGCTTGGTATTGGGCGTCCGTCCCCCGTCGCGGGGGGGCGCGCCTCAAAGACCTCGGCGGAGCCCCACCGGCTTTAGGCGTAGTAGAATTTCATTCGAACGTCTCTCAACGGAGGGTGCTCCTTAGCCGACAGAAACCTCGTTTGAATTTTTTTCTAGGTTGACCTCGGATCAGG
b46482965749c79c8922679f6f15b8cc	1570301	family	Saccotheciaceae		Aureobasidiaceae;Saccotheciei								Saccotheciaceae				Dothideales		Dothideomycetidae	Dothideomycetes	Pezizomycotina	Ascomycota	Fungi	Eukaryota	dothideomyceta;leotiomyceta;saccharomyceta;Opisthokonta;cellular organisms;root	TCATCGAATCTTTGAACGCACATTGCGCCCCTTGGTATTCCGAGGGGCATGCCTGTTCGAGCGTCATTACACCACTCAAGCGCGGCTTGGTATTGGGCGTCCGTCCCCCCTCTCGCGGGGGGCGCGCCTCAAAGACCTCGGCGGAGCCCCACCGGCTTTAGGCGTAGTAGAATTCATTCGAACGTCTTTCAACGGAGCGGGCTCCTCGGCCGACAGAAACCTTTCGATATTTTTTCCAGGTTGACCTCGGATCAGGTA
e1779cc705adb82dcb8e99f2e3bd0ee1	5579	genus	Aureobasidium						Aureobasidium				Saccotheciaceae				Dothideales		Dothideomycetidae	Dothideomycetes	Pezizomycotina	Ascomycota	Fungi	Eukaryota	dothideomyceta;leotiomyceta;saccharomyceta;Opisthokonta;cellular organisms;root	TCATCGAATCTTTGAACGCACATTGCGCCCCTTGGTATTCCGAGGGGCATGCCTGTTCGAGCGTCATTACACCACTCAAGCTATGCTTGGTATTGGGCGTCGTCCTTAGTTGGGCGCGCCTTAAAGACCTCGGCGAGGCCTCACCGGCTTTAGGCGTAGTAGAATTTATTCAATTAACGTCTGTCAATGGAGAGGACTTCTGCCGACTGAAACCTTTATTTTTTACAGGTTGACCTCGGATCAGGTAGGGATACCCGC
e69951ef13de3c94bedd387028ec5b44	5579	genus	Aureobasidium						Aureobasidium				Saccotheciaceae				Dothideales		Dothideomycetidae	Dothideomycetes	Pezizomycotina	Ascomycota	Fungi	Eukaryota	dothideomyceta;leotiomyceta;saccharomyceta;Opisthokonta;cellular organisms;root	TCATCGAATCTTTGAACGCACATTGCGCCCCTTGGTATTCCGAGGGGCATGCCTGTTCGAGCGTCATTACACCACTCAAGCTATGCTTGGTATTGGGCGTCGTCCTTAGTTGGGCGCGCCTTAAAGACCTCGGCGAGGCCTCACCGGCTTTAGGCGTAGTAGAATTTATTCAATAACGTCTGTCAATGGAGAGGACTTCTGCCGACTGAAACCTTTATTTTTTACAGGTTGACCTCGGATCAGGTAGGGATACCCGCT
8e9232a79c8a608af3cfdab0b0b0ee3b	5579	genus	Aureobasidium						Aureobasidium				Saccotheciaceae				Dothideales		Dothideomycetidae	Dothideomycetes	Pezizomycotina	Ascomycota	Fungi	Eukaryota	dothideomyceta;leotiomyceta;saccharomyceta;Opisthokonta;cellular organisms;root	TCATCGAATCTTTGAACGCACATTGCGCCCCTTGGTATTCCGAGGGGCATGCCTGTTCGAGCGTCATTACACCACTCAAGCTATGCTTGGTATTGGGCGTCGTCCTTAGTTGGGCGCGCCTTAAAGACCTCGGCGAGGCCTCACCGGCTTTAGGCGTAGTAGAATTTATTCAATAACGTCTGTCAATGGAGAGGACTTCTGCCGATTGAAACCTTTATTTTTTTACAGGTTGACCTCGGATCAGGTAGGGATACCCGC
ce63796a57262c39ef211a1f2b41c3d5	5579	genus	Aureobasidium						Aureobasidium				Saccotheciaceae				Dothideales		Dothideomycetidae	Dothideomycetes	Pezizomycotina	Ascomycota	Fungi	Eukaryota	dothideomyceta;leotiomyceta;saccharomyceta;Opisthokonta;cellular organisms;root	TCATCGAATCTTTGAATGCACATTGCGCCCCTTGGTATTCCGAGGGGCATGCCTGTTCGAGCGTCATTACACCACTCAAGCTATGCTTGGTATTGGGCGTCGTCCTTAGTTGGGCGCGCCTTAAAGACCTCGGCGAGGCCTCACCGGCTTTAGGCGTAGTAGAATTTATTCAATTAACGTCTGTCAATGGAGAGGACTTCTGCCGACTGAAACCTTTATTTTTTACAGGTTGACCTCGGATCAGGTAGGGATACCCGC
c70498d7f2637cfdfba63938de9af1b6	5579	genus	Aureobasidium						Aureobasidium				Saccotheciaceae				Dothideales		Dothideomycetidae	Dothideomycetes	Pezizomycotina	Ascomycota	Fungi	Eukaryota	dothideomyceta;leotiomyceta;saccharomyceta;Opisthokonta;cellular organisms;root	TCATCGAATCTTTGAACGCACATTGCGCCCCTTGGTATTCCGAGGGGCATGCCTGTTCGAGCGTCATTACACCACTCAAGCTATGCTTGGTATTGGGTGCCGTCCTTCACTGGGCGCGCCTTAAAGACCTCGGCGAGGCCTCACCGGCTTTAGGCGTAGTAGAATTTATTCGAACGTCTGTCAAAGGAGAGGACTTCTGCCGACCGAAACCTTTTATTTTTCTAGGTTGACCTCGGATCAGGTAGGGATACCCGCTGA
f32ae1c8a471fdaa35fb3a634957e450	5579	genus	Aureobasidium						Aureobasidium				Saccotheciaceae				Dothideales		Dothideomycetidae	Dothideomycetes	Pezizomycotina	Ascomycota	Fungi	Eukaryota	dothideomyceta;leotiomyceta;saccharomyceta;Opisthokonta;cellular organisms;root	TCATCGAATCTTTGAACGCACATTGCGCCCCTTGGTATTCCGAGGGGCATGCCTGTTCGAGCGTCATTACACCACTCAAGCTATGCTTGGTATTGGGTGTCGTCCTTAGTTGGGCGCGCCTTAAAGACCTCGGCGAGGCCTCACCGGCTTTAGGCGTAGTAGAATTTATTCGAACGTCTGTCAAAGGAGAGGACTTCTGCCGACTGAAACCTTTTATTTTTCTAGGTTGACCTCGGATCAGGTAGGGATACCCGCTGA
8926e176381b65197bbb0f21b62f41bd	5579	genus	Aureobasidium						Aureobasidium				Saccotheciaceae				Dothideales		Dothideomycetidae	Dothideomycetes	Pezizomycotina	Ascomycota	Fungi	Eukaryota	dothideomyceta;leotiomyceta;saccharomyceta;Opisthokonta;cellular organisms;root	TCATCGAATCTTTGAACGCACATTGCGCCCCTTGGTATTCCGAGGGGCATGCCTGTTCGAGCGTCATTACACCACTCAAGCTATGCTTGGTATTGGGCGTCGTCCTTAGTTGGGCGCGCCTTAAAGACCTCGGCGAGGCCTCACCGGCTTTAGGCGTAGTAGAATTTATTCAATTAACGTCTGTCAATGGAGAGGACTTCTGCCGACTGAAACCTTTATTTTTTACAGATTGACCTCGGATCAGGTAGGGATACCCGC
29210f180e0489318ce9387485f97cec	5579	genus	Aureobasidium						Aureobasidium				Saccotheciaceae				Dothideales		Dothideomycetidae	Dothideomycetes	Pezizomycotina	Ascomycota	Fungi	Eukaryota	dothideomyceta;leotiomyceta;saccharomyceta;Opisthokonta;cellular organisms;root	TCATCGAATCTTTGAACGCACATTGCGCCCCTTGGTATTCCGAGGGGCATGCCTGTTCGAGCGTCATTACACCACTCAAGCTATGCTTGGTATTGGGCGTCCGTCCTTCCGAGGGCGCGCCTCAAAGACCTCGGCGAGGCCTCACCGGCTTTAGGCGTAGTAGAATTTATTCGAACGTCTGTCAATGGAGAGGACTTCTGCCGATTGAAGCCTTTATTTTTTTAAGGTTGACCTCGGATCAGGTAGGGATACCCGCTG
f9b0039edc658ff56f1ac957c52fec40	5579	genus	Aureobasidium						Aureobasidium				Saccotheciaceae				Dothideales		Dothideomycetidae	Dothideomycetes	Pezizomycotina	Ascomycota	Fungi	Eukaryota	dothideomyceta;leotiomyceta;saccharomyceta;Opisthokonta;cellular organisms;root	TCATCGAATCTTTGAACGCACATTGCGCCCCTTGGTATTCCGAGGGGCATGCCTGTTCGAGCGTCATTACACCACTCAAGCTATGCTTGGTATTGGGTGTCGTCCTTAGTTGGGCGCGCCTTAAAGACCTCGGCGAGGCCTCCACCGGCTTTAGGCGTAGTAGAATTTATTCGAACGTCTGTCAATGGAGAGGACTTCTGCCGATTGAAACCTTTATTTTTTACAGGTTGACCTCGGATCAGGTAGGGATACCCGCTG
ad8f3e23c391149d176f8d38a2cf05a8	5579	genus	Aureobasidium						Aureobasidium				Saccotheciaceae				Dothideales		Dothideomycetidae	Dothideomycetes	Pezizomycotina	Ascomycota	Fungi	Eukaryota	dothideomyceta;leotiomyceta;saccharomyceta;Opisthokonta;cellular organisms;root	TCATCGAATCTTTGAACGCACATTGCGCCCCTTGGTATTCCGAGGGGCATGCCTGTTCGAGCGTCATTACACCACTCAAGCTATGCTTGGTATTGGGCGTCCGTCCTTTCGAGGGCGCGCCTCAAAGACCTCGGCGAGGCCTCACCGGCTTTAGGCGTAGTAGAATTTATTCGAACGTCTGTCAATGGAGAGGACTTCTGCCGATTGAAGCCTTTTATTTTTTTAAGGTTGACCTCGGATCAGGTAGGGATACCCGCT
7530fa4be9123a5cc8badeb1850f42d0	5579	genus	Aureobasidium						Aureobasidium				Saccotheciaceae				Dothideales		Dothideomycetidae	Dothideomycetes	Pezizomycotina	Ascomycota	Fungi	Eukaryota	dothideomyceta;leotiomyceta;saccharomyceta;Opisthokonta;cellular organisms;root	TCATCGAATCTTTGAACGCACATTGCGCCCCTTGGTATTCCGAGGGGCATGCCTGTTCGAGCGTCATTACACCACTCAAGCTATGCTTGGTATTGGGCGTCGTCCTTAGTTGGGCGCGCCTTAAAGACCTCGGCGAGGCCTCACCGGCTTTAGGCGTAGTAGAATTTATTCAATAACGTCTGTCAATGGAGAGGACTTCTGCCGATTGAAACCTTTATTTTTTTTACAGGTTGACCTCGGATCAGGTAGGGATACCCG
80b29839b257b5ebd41e35a0604c5d35	5579	genus	Aureobasidium						Aureobasidium				Saccotheciaceae				Dothideales		Dothideomycetidae	Dothideomycetes	Pezizomycotina	Ascomycota	Fungi	Eukaryota	dothideomyceta;leotiomyceta;saccharomyceta;Opisthokonta;cellular organisms;root	TCATCGAATCTTTGAACGCACATTGCGCCCCTTGGTATTCCGAGGGGCATGCCTGTTCGAGCGTCATTACACCACTCAAGCTATGCTTGGTATTGGGTGCCGTCCTTAGTTGGGCGCGCCTTAAAGACCTCGGCGAGGCCTCACCGGCTTTAGGCGTAGTAGAATTTATTCGAACGTCTGTCAAAGGAGAGGAACTCTGCCGACTGAAACCTTTATTTTTACAGGTTGACCTCGGATCAGGTAGGGATACCCGCTGAA
787405b181380182a59f5899fdbe6278	5579	genus	Aureobasidium						Aureobasidium				Saccotheciaceae				Dothideales		Dothideomycetidae	Dothideomycetes	Pezizomycotina	Ascomycota	Fungi	Eukaryota	dothideomyceta;leotiomyceta;saccharomyceta;Opisthokonta;cellular organisms;root	TCATCGAATCTTTGAACGCACATTGCGCCCCTTGGTATTCCGAGGGGCATGCCTGTTCGAGCGTCATTACACCACTCAAGCTATGCTTGGTATTGGGTGCCGTCCTTAGTTGGGCGCGCCTTAAAGACCTCGGCGAGGCCTCACCGGCTTTAGGCGTAGTAGAATTTATTCGAACGTCTGTCAAAGGAGAGGACTTCTGCCGACTGAAACCTTTATTTTTTCTAGGTTGACCTCGGATCAGGTAGGGATACCCGCTGA
38c5f0eb1ef34525b8efc17f3c1d956e	5579	genus	Aureobasidium						Aureobasidium				Saccotheciaceae				Dothideales		Dothideomycetidae	Dothideomycetes	Pezizomycotina	Ascomycota	Fungi	Eukaryota	dothideomyceta;leotiomyceta;saccharomyceta;Opisthokonta;cellular organisms;root	TCATCGAATCTTTGAACGCACATTGCGCCCCTTGGTATTCCGAGGGGCATGCCTGTTCGAGCGTCATTACACCACTCAAGCTATGCTTGGTATTGGGTGTCGTCCTTAGTTGGGCGCGCCTTAAAGACCTCGGCGAGGCCTCACCGGCTTTAGGCGTAGTAGAATTTATTCGAACGTCTGTCAATGGAGAGGACTTCTGCCGACTGAAACCTTTATTTTTACAGGTTGACCTCGGATCAGGTAGGGATACCCGCTGAA
ea8182114956dd9ab6e9040f3dd5983e	5579	genus	Aureobasidium						Aureobasidium				Saccotheciaceae				Dothideales		Dothideomycetidae	Dothideomycetes	Pezizomycotina	Ascomycota	Fungi	Eukaryota	dothideomyceta;leotiomyceta;saccharomyceta;Opisthokonta;cellular organisms;root	TCATCGAATCTTTGAACGCACATTGCGCCCCTTGGTATTCCGAGGGGCATGCCTGTTCGAGCGTCATTACACCACTCAAGCTATGCTTGGTATTGGGTGCCGTCCTTAGTTGGGCGCGCCTTAAAGACCTCGGCGAGGCCACTCCGGCTTTAGGCGTAGTAGAATTTATTCGAACGTCTGTCAAAGGAGAGGAACTCTGCCGACTGAAACCTTTATTTTTACAGGTTGACCTCGGATCAGGTAGGGATACCCGCTGAA
830a5ee865f365f37df9ac7cc40c79e3	5579	genus	Aureobasidium						Aureobasidium				Saccotheciaceae				Dothideales		Dothideomycetidae	Dothideomycetes	Pezizomycotina	Ascomycota	Fungi	Eukaryota	dothideomyceta;leotiomyceta;saccharomyceta;Opisthokonta;cellular organisms;root	TCATCGAATCTTTGAACGCACATTGCGCCCCTTGGTATTCCGAGGGGCATGCCTGTTCGAGCGTCATTACACCACTCAAGCTATGCTTGGTATTGGGCGTCGTCCTTAGTTGGGCGCGCCTTAAAGACCTCGGCGAGGCCACTCCGGCTTTAGGCGTAGTAGAATTTATTCGAACGTCTGTCAAAGGAGAGGAACTCTGCCGACTGAAACCTTTATTTTTCTAGGTTGACCTCGGATCAGGTAGGGATACCCGCTGAA
03535478380fdfd5849cd17844a282cd	5579	genus	Aureobasidium						Aureobasidium				Saccotheciaceae				Dothideales		Dothideomycetidae	Dothideomycetes	Pezizomycotina	Ascomycota	Fungi	Eukaryota	dothideomyceta;leotiomyceta;saccharomyceta;Opisthokonta;cellular organisms;root	TCATCGAATCTTTGAACGCACATTGCGCCCCTTGGTATTCCGAGGGGCATGCCTGTTCGAGCGTCATTACACCACTCAAGCTATGCTTGGTATTGGGTGCCGTCCTTAGTTGGGCGCGCCTTAAAGACCTCGGCGAGGCCACTCCGGCTTTAGGCGTAGTAGAATTTATTCGAACGTCTGTCAAAGGAGAGGAACTCTGCCGATTGAAACCTTTTATTTTTCTAGGTTGACCTCGGATCAGGTAGGGATACCCGCTGA
cf623f2c16e589aff91c6ff896954f80	5579	genus	Aureobasidium						Aureobasidium				Saccotheciaceae				Dothideales		Dothideomycetidae	Dothideomycetes	Pezizomycotina	Ascomycota	Fungi	Eukaryota	dothideomyceta;leotiomyceta;saccharomyceta;Opisthokonta;cellular organisms;root	TCATCGAATCTTTGAACGCACATTGCGCCCCTTGGTATTCCGAGGGGCATGCCTGTTCGAGCGTCATTACACCACTCAAGCTATGCTTGGTACTGGGCGTCGTCCTTAGTTGGGCGCGCCTTAAAGACCTCGGCGAGGCCACTCCGGCTTTAGGCGTAGTAGAATTTATTCGAACGTCTGTCAAAGGAGAGGAACTCTGCCGACTGAAACCTTTATTTTTCTAGGTTGACCTCGGATCAGGTAGGGATACCCGCTGAA
81eb4daf8eea6b9d1eaca9fa11cc37a6	5579	genus	Aureobasidium						Aureobasidium				Saccotheciaceae				Dothideales		Dothideomycetidae	Dothideomycetes	Pezizomycotina	Ascomycota	Fungi	Eukaryota	dothideomyceta;leotiomyceta;saccharomyceta;Opisthokonta;cellular organisms;root	TCATCGAATCTTTGAACGCACATTGCGCCCCTTGGTATTCCGAGGGGCATGCCTGTTCGAGCGTCATTACACCACTCAAGCTATGCTTGGTATTGGGTGCCGTCCTTCACTGGGCGCGCCTTAAAGACCTCGGCGAGGCCTCACCGGCTTTAGGCGTAGTAGAATTTATTCGAACGTCTGTCAAAGGAGAGGACTTCTGCCGACTGAAACCTTTTATTTTTCTAGGTTGACCTCGGATCAGGTAGGGATACCCGCTGA
996f5e7f19185a308ea41da6f9fc5bfe	5579	genus	Aureobasidium						Aureobasidium				Saccotheciaceae				Dothideales		Dothideomycetidae	Dothideomycetes	Pezizomycotina	Ascomycota	Fungi	Eukaryota	dothideomyceta;leotiomyceta;saccharomyceta;Opisthokonta;cellular organisms;root	TCATCGAATCTTTGAACGCACATTGCGCCCCTTGGTATTCCGAGGGGCATGCCTGTTCGAGCGTCATTACACCACTCAAGCTATGCTTGGTATTGGGTGCCGTCCTTAGTTGGGCGCGCCTTAAAGACCTCGGCGAGGCCTCACCGGCTTTAGGCGTAGTAGAATTTATTCGAACGTCTGTCAAAGGAGAGGACTTCTGCCGACTGAAACCTTTTATTTTTCTAGGTTGACCTCGGATCAGGTAGGGATACCCGCTGA
6a3f113e87d33a6e055bb7f0ae47e017	5579	genus	Aureobasidium						Aureobasidium				Saccotheciaceae				Dothideales		Dothideomycetidae	Dothideomycetes	Pezizomycotina	Ascomycota	Fungi	Eukaryota	dothideomyceta;leotiomyceta;saccharomyceta;Opisthokonta;cellular organisms;root	TCATCGAATCTTTGAACGCACATTGCGCCCCTTGGTATTCCGAGGGGCATGCCTGTTCGAGCGTCATTACACCACTCAAGCTATGCTTGGTATTGGGTGCCGTCCTTAGTTGGGCGTGCCTTAAAGACCTCGGCGAGGCCACTCCGGCTTTAGGCGTAGTAGAATTTATTCGAACGTCTGTCAAAGGAGAGGAACTCTGCCGATTGAAACCTTTTATTTTTCTAGGTTGACCTCGGATCAGGTAGGGATACCCGCTGA
2f65de5be76d14a3128b7ad62d144fc5	5579	genus	Aureobasidium						Aureobasidium				Saccotheciaceae				Dothideales		Dothideomycetidae	Dothideomycetes	Pezizomycotina	Ascomycota	Fungi	Eukaryota	dothideomyceta;leotiomyceta;saccharomyceta;Opisthokonta;cellular organisms;root	TCATCGAATCTTTGAACGCACATTGCGCCCCTTGGTATTCCGAGGGGCATGCCTGTTCGAGCGTCATTACACCACTCAAGCTATGCTTGGTATTGGGTGTCGTCCTTAGTTGGGCGCGCCTTAAAGACCTCGGCGAGGCCTCCCCGGCTTTAGGCGTAGTAGAATTTATTCGAACGTCTGTCAAAGGAGAGGAACTCTGCCGACTGAAACCTTTATTTTTACAGGTTGACCTCGGATCAGGTAGGGATACCCGCTGAA
ab9cde951f1c4db68274a6efa4372c61	5579	genus	Aureobasidium						Aureobasidium				Saccotheciaceae				Dothideales		Dothideomycetidae	Dothideomycetes	Pezizomycotina	Ascomycota	Fungi	Eukaryota	dothideomyceta;leotiomyceta;saccharomyceta;Opisthokonta;cellular organisms;root	TCATCGAATCTTTGAACGCACATTGCGCCCCTTGGTATTCCGAGGGGCATGCCTGTTCGAGCGTCATTACACCACTCAAGCTATGCTTGGTATTGGGTGCCGTCCTTAGTTGGGCGCGCCTTAAAGACCTCGGCGAGGCCTCACCGGCTTTAGGCGTAGTAGAATTTATTCGAACGTCTGTCAATGGAGAGGACTTCTGCCGATTGAAACCTTTATTTTTACAGGTTGACCTCGGATCAGGTAGGGATACCCGCTGAA
5d0a5435ddedf929d2848f20f9cae5c7	5579	genus	Aureobasidium						Aureobasidium				Saccotheciaceae				Dothideales		Dothideomycetidae	Dothideomycetes	Pezizomycotina	Ascomycota	Fungi	Eukaryota	dothideomyceta;leotiomyceta;saccharomyceta;Opisthokonta;cellular organisms;root	TCATCGAATCTTTGAACGCACATTGCGCCCCTTGGTATTCCGAGGGGCATGCCTGTTCGAGCGTCATTACACCACTCAAGCTATGCTTGGTATTGGGCGTCGTCCTTAGTTGGGCGCGCCTTAAAGACCTCGGCGAGGCCACTCCGGCTTTAGGCGTAGTAGAATTTATTCGAACGTCTGTCAAAGGAGAGGAACTCTGCCGACTGAAACCTTTATATTTTTCTAGGTTGACCTCGGATCAGGTAGGGATACCCGCTG
e6d2ab8e4c7a2af6214619980938a469	5579	genus	Aureobasidium						Aureobasidium				Saccotheciaceae				Dothideales		Dothideomycetidae	Dothideomycetes	Pezizomycotina	Ascomycota	Fungi	Eukaryota	dothideomyceta;leotiomyceta;saccharomyceta;Opisthokonta;cellular organisms;root	TCATCGAATCTTTGAACGCACATTGCGCCCCTTGGTATTCCGAGGGGCATGCCTGTTCGAGCGTCATTACACCACTCAAGCTATGCTTGGTATTGGGTGTCGTCCTTAGTTGGGCGCGCCTTAAAGACCTCGGCGAGGCCTCCCCGGCTTTAGGCGTAGTAGAATTTATTCGAACGTCTGTCAAAGGAGAGGAACTCTGCCGACTGAAACCTTCATTTTTACAGGTTGACCTCGGATCAGGTAGGGATACCCGCTGAA
6b39afe55f8a1af121043e6a252174c8	5579	genus	Aureobasidium						Aureobasidium				Saccotheciaceae				Dothideales		Dothideomycetidae	Dothideomycetes	Pezizomycotina	Ascomycota	Fungi	Eukaryota	dothideomyceta;leotiomyceta;saccharomyceta;Opisthokonta;cellular organisms;root	TCATCGAATCTTTGAACGCACATTGCGCCCCTTGGTATTCCGAGGGGCATGCCTGTTCGAGCGTCATTACACCACTCAAGCTATGCTTGGTATTGGGCGTCGTCCTTAGTTGGGCGCGCCTTAAAGACCTCGGCGAGGCCTCCCCGGCTTTAGGCGTAGTAGAATTTATTCGAACGTCTGTCAAAGGAGAGGAACTCTGCCGACTGAAACCTTTATTTTTACAGGTTGACCTCGGATCAGGTAGGGATACCCGCTGAA
65a1a9a672983bca61bf2e5afb16e914	5579	genus	Aureobasidium						Aureobasidium				Saccotheciaceae				Dothideales		Dothideomycetidae	Dothideomycetes	Pezizomycotina	Ascomycota	Fungi	Eukaryota	dothideomyceta;leotiomyceta;saccharomyceta;Opisthokonta;cellular organisms;root	TCATCGAATCTTTGAACGCACATTGCGCCCCTTGGTATTCCGAGGGGCATGCCTGTTCGAGCGTCATTACACCACTCAAGCTATGCTTGGTATTGGGCGTCCGTCCTTTCGAGGGCGCGCCTCAAAGACCTCGGCGAGGCCTCACCGGCTTTAGGCGTAGTAGAATTTATTCGAACGTCTGTCAATGGAGAGGACTTCTGCCGATTGAAGCCTTTATTTTTTTAAGGTTGACCTCGGATCAGGTAGGGATACCCGCTG
0eccfdd495926a57c9a9266053463345	5579	genus	Aureobasidium						Aureobasidium				Saccotheciaceae				Dothideales		Dothideomycetidae	Dothideomycetes	Pezizomycotina	Ascomycota	Fungi	Eukaryota	dothideomyceta;leotiomyceta;saccharomyceta;Opisthokonta;cellular organisms;root	TCATCGAATCTTTGAACGCACATTGCGCCCCTTGGTATTCCGAGGGGCATGCCTGTTCGAGCGTCATTACACCACTCAAGCTATGCTTGGTATTGGGCGTCGTCCTTAGTTGGGCGCGCCTTAAAGACCTTGGCGAGGCCTCACCGGCTTTAGGCGTAGTAGAATTTATTCAATTAACGTCTGTCAATGGAGAGGACTTCTGCCGACTGAAACCTTTATTTTTTACAGGTTGACCTCGGATCAGGTAGGGATACCCGC
5eafc703cb8b3ac3546c059670f4ee4d	5579	genus	Aureobasidium						Aureobasidium				Saccotheciaceae				Dothideales		Dothideomycetidae	Dothideomycetes	Pezizomycotina	Ascomycota	Fungi	Eukaryota	dothideomyceta;leotiomyceta;saccharomyceta;Opisthokonta;cellular organisms;root	TCATCGAATCTTTGAACGCACATTGCGCCCCTTGGTATTCCGAGGGGCATGCCTGTTCGAGCGTCATTACACCACTCAAGCTATGCTTGGTATTGGGCGTCGTCCTTAGTTGGGCGCGCCTTAAAGACCTCGGCGAGGCCTCACCGGCTTTAGGCGTAGTAGAATTTATTCGAACGTCTGTCAATGGAGAGGACTTCTGCCGACTGAAACCTTTATTTTTTACAGGTTGACCTCGGATCAGGTAGGGATACCCGCTGA
6f7d99b55908bd9971827809f74f2f6a	5579	genus	Aureobasidium						Aureobasidium				Saccotheciaceae				Dothideales		Dothideomycetidae	Dothideomycetes	Pezizomycotina	Ascomycota	Fungi	Eukaryota	dothideomyceta;leotiomyceta;saccharomyceta;Opisthokonta;cellular organisms;root	TCATCGAATCTTTGAACGCACATTGCGCCCCTTGGTATTCCGAGGGGCATGCCTGTTCGAGCGTCATTACACCACTCAAGCTATGCTTGGTATTGGGTGCCGTCCTTAGTTGGGCGCGCCTTAAAGACCTCGGCGAGGCCTCACCGGCTTTAGGCGTAGTAGAATTTATTCGAACGTCTGTCAAAGGAGAGGACTTCTGCCGACTGAAACCTTTATTTTTCTAGGTTGACCTCGGATCAGGTAGGGATACCCGCTGAA
1eb67efaed6a3c037cfa4ea5f63dac4f	5579	genus	Aureobasidium						Aureobasidium				Saccotheciaceae				Dothideales		Dothideomycetidae	Dothideomycetes	Pezizomycotina	Ascomycota	Fungi	Eukaryota	dothideomyceta;leotiomyceta;saccharomyceta;Opisthokonta;cellular organisms;root	TCATCGAATCTTTGAACGCACATTGCGCCCCTTGGTATTCCGAGGGGCATGCCTGTTCGAGCGTCATTACACCACTCAAGCTATGCTTGGTATTGGGTGTCGTCCTTAGTTGGGCGCGCCTTAAAGACCTCGGCGAGGCCTCACCGGCTTTAGGCGTAGTAGAATTTATTCGAACGTCTGTCAAAGGAGAGGACTTCTGCCGACTGAAACCTTTATTTTTCTAGGTTGACCTCGGATCAGGTAGGGATACCCGCTGAA
3fd636b65676ed755937cfd32315bea0	5579	genus	Aureobasidium						Aureobasidium				Saccotheciaceae				Dothideales		Dothideomycetidae	Dothideomycetes	Pezizomycotina	Ascomycota	Fungi	Eukaryota	dothideomyceta;leotiomyceta;saccharomyceta;Opisthokonta;cellular organisms;root	TCATCGAATCTTTGAACGCACATTGCGCCCCTTGGTATTCCGAGGGGCATGCCTGTTCGAGCGTCATTACACCACTCAAGCTATGCTTGGTATTGGGCGTCGTCCTTAGTTGGGCGCGCCTTAAAGACCTCGGCGAGGCCTCACCGGCTTTAGGCGTAGTAGAATTTATTCAATAACGTCTGTCAATGGAGAGGACTTCTGCCGATTGAAACCTTTATTTTTTACAGGTTGACCTCGGATCAGGTAGGGATACCCGCT
28c297d309e27a9ae503d6267ae84e04	37839	no rank	unclassified Dothideales														Dothideales		Dothideomycetidae	Dothideomycetes	Pezizomycotina	Ascomycota	Fungi	Eukaryota	unclassified Dothideales;dothideomyceta;leotiomyceta;saccharomyceta;Opisthokonta;cellular organisms;root	TCATCGAATCTTTGAACGCACATTGCGCCCCTTGGTATTCCGAGGGGCATGCCTGTTCGAGCGTCATTACACCACTCAAGCACAGCTTGGTATTGGGCTACCGTCCCCGCCAGTCGGGGGCGTGCCTCAAAAACCTCGGCGGAGCCTCACCGGCTTTTGGCGTAGTAGAATTTCTAATAACGTCATTTAACGGAGATGGTTCCTTTGCCGATTGAAGCCTTATATTTTTTCTAGGTTGACCTCGGATCAGGTAGGGAT
402dd9879aabbb72e5b05054bf2478cf	37839	no rank	unclassified Dothideales														Dothideales		Dothideomycetidae	Dothideomycetes	Pezizomycotina	Ascomycota	Fungi	Eukaryota	unclassified Dothideales;dothideomyceta;leotiomyceta;saccharomyceta;Opisthokonta;cellular organisms;root	TCATCGAATCTTTGAACGCACATTGCGCCCCTTGGTATTCCGAGGGGCATGCCTGTTCGAGCGTCATTACACCACTCAAGCATAGCTTGGTATTGGGCTACCGTCCCCGCCAGTTCGGGGGCGTGCCTCAAAAACCTCGGCGGAGCCTCACCGGCTTTTGGCGTAGTAGAATTTCTAATAACGTCATTTAACGGAGATGGTTCCTTTGCCGACTGAAGCCTTTATATTTTTCTAGGTTGACCTCGGATCAGGTAGGGA
effda34a3000236265e03e0ee6e0fa14	37839	no rank	unclassified Dothideales														Dothideales		Dothideomycetidae	Dothideomycetes	Pezizomycotina	Ascomycota	Fungi	Eukaryota	unclassified Dothideales;dothideomyceta;leotiomyceta;saccharomyceta;Opisthokonta;cellular organisms;root	TCATCGAATCTTTGAACGCACATTGCGCCCCTTGGTATTCCGAGGGGCATGCCTGTTCGAGCGTCATTACACCACTCAAGCATAGCTTGGTATTGGGCTACCGTCCCCGCCAGTTCGGGGGCGTGCCTCAAAAACCTCGGCGGAGCCTCACCGGCTTTTGGCGTAGTAGAATTTCTAATAACGTCAATTAACGGAGATGGTTCCTTTGCCGACTGAAGCCTTTTATTTTTCTAGGTTGACCTCGGATCAGGTAGGGAT
2023679553323e811e8d90742bc15e9a	37884	genus	Rhytidhysteron						Rhytidhysteron				Hysteriaceae				Hysteriales		Pleosporomycetidae	Dothideomycetes	Pezizomycotina	Ascomycota	Fungi	Eukaryota	dothideomyceta;leotiomyceta;saccharomyceta;Opisthokonta;cellular organisms;root	TCATCGAATCTTTGAACGCACATTGCGCCCTTTGGCATCCCGAAGGGCATGCCTGTTCGAGCGTCATTTCACCCCTCAAGCCTTGGCTTGGTATTGGGTGCCGTCCCGCCTAGTGCGTGGACGCTCCCTAAATCTATCGGCGGTGTGGCACAATCCCCGAGCGCAGCAAATGTTCGCTTTGTGGGTTTCCGTGCGGGCACCGGCCGCGACGAACAGCCTCTTAGGTTGACCTCGGATCAGGTAGGGATACCCGCTGAA
d15bcdb4fed734dc3df46e1de732fae8	37884	genus	Rhytidhysteron						Rhytidhysteron				Hysteriaceae				Hysteriales		Pleosporomycetidae	Dothideomycetes	Pezizomycotina	Ascomycota	Fungi	Eukaryota	dothideomyceta;leotiomyceta;saccharomyceta;Opisthokonta;cellular organisms;root	TCATCGAATCTTTGAACGCACATTGCGCCCTTTGGCATCCCGAAGGGCATGCCTGTTCGAGCGTCATTTCACCCCTCAAGCTTCGGCTTGGTATTGGGTGCCGTCCCGCCTAGCGCGTGGACGCTCCCTAAATCTATCGGCGGTGTGGCACAATCCCCGAGCGCAGCAAATGTTCGCTTTGTGGGTTTCCGTGCGGGCATCGGCCGCAACGAACAGCCTCTTAGGTTGACCTCGGATCAGGTAGGGATACCCGCTGAA
22531b03db1e13ae51251d1e233cdcda	37884	genus	Rhytidhysteron						Rhytidhysteron				Hysteriaceae				Hysteriales		Pleosporomycetidae	Dothideomycetes	Pezizomycotina	Ascomycota	Fungi	Eukaryota	dothideomyceta;leotiomyceta;saccharomyceta;Opisthokonta;cellular organisms;root	TCATCGAATCTTTGAACGCACATTGCGCCCTTTGGCATCCCGAAGGGCATGCCTGTTCGAGCGTCATTTCACCCCTCAAGCCTCGGCTTGGTATTGGGTGCCGTCCCGCCCAGCGCGTGGACGCTCCCTAAATCTATCGGCGGTGTGGCACAATCCCCGAGCGCAGCAAATGTTCGCTTTGTGGGTTTCCGTGCGGGCATCGGCCGCGACGAACAGCCTCTTAGGTTGACCTCGGATCAGGTAGGGATACCCGCTGAA
d01aa6931de076f5f8929dfe59f5a6e4	37884	genus	Rhytidhysteron						Rhytidhysteron				Hysteriaceae				Hysteriales		Pleosporomycetidae	Dothideomycetes	Pezizomycotina	Ascomycota	Fungi	Eukaryota	dothideomyceta;leotiomyceta;saccharomyceta;Opisthokonta;cellular organisms;root	TCATCGAATCTTTGAACGCACATTGCGCCCTTTGGCATCCCGAAGGGCATGCCTGTTCGAGCGTCATTTCACCCCTCAAGCCTTCAAGGGGCTTGGTATTGGGTGCCGTCCCGCCTAGTGCGTGGACGCTCCCTAAATCTATCGGCGGTGTGGCACAATCCCCGAGCGCAGCAAATGTTCGCTTTGTGGGTTTCCGTGCGGGCACCGGCCGCGACGAACAGCCTCTTAGGTTGACCTCGGATCAGGTAGGGATACCCG
5222379b9325c6bbaad83da332abd234	37884	genus	Rhytidhysteron						Rhytidhysteron				Hysteriaceae				Hysteriales		Pleosporomycetidae	Dothideomycetes	Pezizomycotina	Ascomycota	Fungi	Eukaryota	dothideomyceta;leotiomyceta;saccharomyceta;Opisthokonta;cellular organisms;root	TCATCGAATCTTTGAACGCACATTGCGCCCTTTGGCATCCCGAAGGGCATGCCTGTTCGAGCGTCATTTCACCCCTCAAGCCTCGGCTTGGTATTGGGTGCCGTCCCGCCCAGCGCGTGGACGCTCCCTAAATCTATCGGCGGTGTGGCACAATCCCCGAGCGCAGCAAATGTTCGCTTTGTGGGTTTCCGTGTGGGCATCGGCCGCGACGAACAGCCTCTTAGGTTGACCTCGGATCAGGTAGGGATACCCGCTGAA
fa1a834ff67bd31a7fe5faccb17d9d92	37884	genus	Rhytidhysteron						Rhytidhysteron				Hysteriaceae				Hysteriales		Pleosporomycetidae	Dothideomycetes	Pezizomycotina	Ascomycota	Fungi	Eukaryota	dothideomyceta;leotiomyceta;saccharomyceta;Opisthokonta;cellular organisms;root	TCATCGAATCTTTGAACGCACATTGCGCCCTTTGGCATCCCGAAGGGCATGCCTGTTCGAGCGTCATTTCACCCCTCGAGCCTCGGCTTGGTATTGGGTGCCGTCCCGCCCAGCGCGTGGACGCTCCCTAAATCTATCGGCGGTGTGGCACAATCCCCGAGCGCAGCAAATGTTCGCTTTGTGGGTTTCCGTGCGGGCATCGGCCGCGACGAACAGCCTCTTAGGTTGACCTCGGATCAGGTAGGGATACCCGCTGAA
3a29e2f77af8fc3bf681a6de27321589	37884	genus	Rhytidhysteron						Rhytidhysteron				Hysteriaceae				Hysteriales		Pleosporomycetidae	Dothideomycetes	Pezizomycotina	Ascomycota	Fungi	Eukaryota	dothideomyceta;leotiomyceta;saccharomyceta;Opisthokonta;cellular organisms;root	TCATCGAATCTTTGAACGCACATTGCGCCCTTTGGCATCCCGAAGGGCATGCCTGTTCGAGCGTCATTTCACCAATCAAGCCTGGCTTGGTGTTGGGTGCCGTCCCGCCTCCGTGCGCGGACGCTCCCTAAAATCATCGGCGGTGCAGCACCGGCTTCGAGCGCAGCAGATGTTCGCTCTGTGGGCCCGGTGCGGCAGCGGCCGCGACGACAACCTCTAGGTTGACCTCGGATCAGGTAGGGATACCCGCTGAACTTA
f4d07a5cd705066a86a14bcd86df5dfc	92860	order	Pleosporales														Pleosporales		Pleosporomycetidae	Dothideomycetes	Pezizomycotina	Ascomycota	Fungi	Eukaryota	dothideomyceta;leotiomyceta;saccharomyceta;Opisthokonta;cellular organisms;root	TCATCGAATCTTTGAACGCACATTGCGCCCCTTGGTATTCCATGGGGCATGCCTGTTCGAGCGTCATCTACACCCTCAAGCTCTGCTTGGTGATGGGCGTCTGTCCCGCCTCTGCGCGCGGACTCGCCCCAAAGTCATTGGCAGCGGTCCTGTCCGCCTCTCGCGCAACACAAGTGTGCTTCTCGAGGCGTCGGGGTCCGCGTCCATCAAGCCCAAACATCATTTTTGACCTCGGATCAGGTAGGGATACCCGCTGAA
c69f8a2fb6327f5554d1219aed1d27d3	92860	order	Pleosporales														Pleosporales		Pleosporomycetidae	Dothideomycetes	Pezizomycotina	Ascomycota	Fungi	Eukaryota	dothideomyceta;leotiomyceta;saccharomyceta;Opisthokonta;cellular organisms;root	TCATCGAATCTTTGAACGCACATTGCGCCCCTCGGTATTCCGTGGGGCATGCTTATTTGAGCGTCATTTAACCCCTCAAGCCTGGCTTGGTGTTGGGCGTCTGTCTTGCCGTTGTGCGTAGACTCGCCTTGAAACGATTGGCAGCCGGTATGCAGGCTTCGAGCGCAGCAGATTTGCGTCTTGGACCGGTGCACTGGTGCTCCAGTAAGCCTCTTCTATCTTGACCTCAGATTAAGTAGGGATACCCGCTGAACTTAA
b275ddc39a6b1f6f4cb80f6dcba43fe1	92860	order	Pleosporales														Pleosporales		Pleosporomycetidae	Dothideomycetes	Pezizomycotina	Ascomycota	Fungi	Eukaryota	dothideomyceta;leotiomyceta;saccharomyceta;Opisthokonta;cellular organisms;root	TCATCGAATCTTTGAACGCACATTGCGCCCCTCGGTATTCCGTGGGGCATGCCTGTTCGAGCGTCATCTACACCCTCAAGCTCTGCTTGGTGTTGGGCGTCTGTCCTGCCTCCGCGCGTGGACTCGCCCCAAATTCATTGGCAGCGGTCCTTGCCTCCTCTCGCGCAGCACATTGCGCTTCTTGAGGGGCTCCGGTTCGCGTCCAACAAGCACATTTACCGTCTTTGACCTCGGATCAGGTAGGGATACCCGCTGAAC
1fb34cd4ae7e48a06e2b1e0bf31be9e4	92860	order	Pleosporales														Pleosporales		Pleosporomycetidae	Dothideomycetes	Pezizomycotina	Ascomycota	Fungi	Eukaryota	dothideomyceta;leotiomyceta;saccharomyceta;Opisthokonta;cellular organisms;root	TCATCGAATCTTTGAACGCACATTGCGCCCCTCGGTATTCCGTGGGGCATGCCTGTTCGAGCGTCATCTACACCCTCAAGCTCTGCTTGGTGTTGGGCGTCTGTCCCGCCTCCGCGCGTGGACTCGCCCCAAATACATTGGCAGCGGTCTTTGCCTCCTCTCGCGCAGCACATTGCGCTTCTCGAGGTGTCGCGGACACGCATCCAGTAAGCAACATTTACCGTCTTTGACCTCGGATCAGGTAGGGATACCCGCTGA
c2562f949ab3de97746df2eaacb6ba43	92860	order	Pleosporales														Pleosporales		Pleosporomycetidae	Dothideomycetes	Pezizomycotina	Ascomycota	Fungi	Eukaryota	dothideomyceta;leotiomyceta;saccharomyceta;Opisthokonta;cellular organisms;root	TCATCGAATCTTTGAACGCACATTGCGCCCGATGGTATTCCGTCGGGCATGCCTGTTCGAGCGTCATTTACTCCCTCAAGCTCTGCTTGGTGTTGGGCGTCTGTCCCCGCCTCGTGCGCGGACTCGCCCCAAACCCATTGGCAGCGGTCGTGCCAGCTTCTCGCGCAGCACATTGCGCTTCTCGAGGCTCCGGCGGCCCGCGTCCATCAAGCCCCCACGATTTTGACCTCGGATCAGGTAGGGAAACCCGCTGAACTT
b6fbf180fd5e10338dbb79e3fc496c24	92860	order	Pleosporales														Pleosporales		Pleosporomycetidae	Dothideomycetes	Pezizomycotina	Ascomycota	Fungi	Eukaryota	dothideomyceta;leotiomyceta;saccharomyceta;Opisthokonta;cellular organisms;root	TCATCGAATCTTTGAACGCACATTGCGCCCCTCGGTATTCCGTGGGGCATGCTTATTTGAGCGTCATTTAACCCCTCAAGCTTGGCTTGGTGTTGGGCGTCTGTCTTGCCGTTGTGCATAGACTCGCCTTGAAACGATTGGCAGCCGGTATGCAGGCTTCGAGCGCAGCAGATTTGCGTCTTGGACCGGTGCACTGGTGCTCCAGTAAGCCTCTTCTATCTTGACCTCAGATTAAGTAGGGATACCCGCTGAACTTAA
7370c8c889ae8e265045fd457f140219	92860	order	Pleosporales														Pleosporales		Pleosporomycetidae	Dothideomycetes	Pezizomycotina	Ascomycota	Fungi	Eukaryota	dothideomyceta;leotiomyceta;saccharomyceta;Opisthokonta;cellular organisms;root	TCATCGAATCTTTGAACGCACATTGCGCCCCTTGGTATTCCATGGGGCATGCCTGTTCGAGCGTCATTTGTACCCTCAAGCTTTGCTTGGTGTTGGGCGTCTTGTCTTTTCCCTGTGGATAGACTCGCCTTAAAGTAATTGGCAGCCAGTGTTTTTGGTAGTAAGCGCAGCACATTTTGCGTCTTGGTCCCTAAACAGTGGCATCCACAAAGCCTCTTTCTCACTTTTGACCTCGGATCAGGTAGGGATACCCGCTGA
cfaa28d5e774679f493590cac509c624	92860	order	Pleosporales														Pleosporales		Pleosporomycetidae	Dothideomycetes	Pezizomycotina	Ascomycota	Fungi	Eukaryota	dothideomyceta;leotiomyceta;saccharomyceta;Opisthokonta;cellular organisms;root	TCATCGAATCTTTGAACGCACATTGCGCCCCTTGGTATTCCATGGGGCATGCCTGTTCGAGCGTCATTTGTACCCTCAAGCTTTGCTTGGTGTTGGGCGTCTTGTCCTCTTTGGAGGACTCGCCTCAAAACAATTGGCAGCCGGCATATTGGTATCGGAGCGCAGCACAAGTCGCACTTCTTTCCATGAATGTTGGTATCCATCAAGACTATTTTTCACTCTTGACCTCGGATCAGGTAGGGATACCCGCTGAACTTA
96c6eafd9d748280298122e196c678e7	92860	order	Pleosporales														Pleosporales		Pleosporomycetidae	Dothideomycetes	Pezizomycotina	Ascomycota	Fungi	Eukaryota	dothideomyceta;leotiomyceta;saccharomyceta;Opisthokonta;cellular organisms;root	TCATCGAATCTTTGAACGCACATTGCGCCCCTTGGTATTCCATGGGGCATGCCTGTTCGAGCGTCATCTACACCCTCAAGCTCTGCTTGGTGTTGGGCGTCTGTCCTCGCCTTCGTGCGAGGACTCGCCCCAAATTTATTGGCAGCGGTGTCTTTTTGCCCCAGTCTCGCGCAGCACATGCTTGCAGACCTGTGGCGGCCCGCGATCCAGCAAGCTCCTTTCACCGTCTTTGACCTCGGATCAGGTAGGGATACCCGC
4f7f24849dd145afd00a3ac84f7ea46d	92860	order	Pleosporales														Pleosporales		Pleosporomycetidae	Dothideomycetes	Pezizomycotina	Ascomycota	Fungi	Eukaryota	dothideomyceta;leotiomyceta;saccharomyceta;Opisthokonta;cellular organisms;root	TCATCGAATCTTTGAACGCACATTGCGCCCCTTGGTATTCCATGGGGCATGCCTGTTCGAGCGTCATTTGTACCCTCAAGCTTTGCTTGGTGTTGGGCGTCTTGTCCTCTTTGGAGGACTCGCTTCAAAACAATTGGCAGCCGGCATATTGGTATCGGAGCGCAGCACAAGTCGCACTTCTTTCCATGAATGTTGGCATCCATCAAGACTATTTTTCACTCTTGACCTCGGATCAGGTAGGGATACCCGCTGAACTTA
6b2841f9398d9cd0ce33d2e1d1e3eb92	92860	order	Pleosporales														Pleosporales		Pleosporomycetidae	Dothideomycetes	Pezizomycotina	Ascomycota	Fungi	Eukaryota	dothideomyceta;leotiomyceta;saccharomyceta;Opisthokonta;cellular organisms;root	TCATCGAATCTTTGAACGCACATTGCGCCCCTTGGTATTCCATGGGGCATGCCTGTTCGAGCGTCATTTGTACCTTCAAGCTCTGCTTGGTGTTGGGTGTTTGTCCTCTCCACTGCGTTTGGACTCGCCTTAAAGCAATTGGCAGCCAGTGTATTGGTTTTAAGCGCAGCACATTTTGCGTCTTGCTCCCTATAACACTTGCGTCCATAAGCCTTTTTTATCACTTTTGACCTCGGATCAGGTAGGGATACCCGCTGA
04a7d512f8771b9322b372ce2b6140bf	92860	order	Pleosporales														Pleosporales		Pleosporomycetidae	Dothideomycetes	Pezizomycotina	Ascomycota	Fungi	Eukaryota	dothideomyceta;leotiomyceta;saccharomyceta;Opisthokonta;cellular organisms;root	TCATCGAATCTTTGAACGCACATTGCGCCCCTTGGTATTCCATGGGGCATGCCTGTTCGAGCGTCATCTACACCTCAAGCTCTGCTTGGTGTTGGGCGTCTGTCCCGCCTCTGCGCGCGGACTCGCCCCAAATTCATTGGCAGCGGTCCTTGCCTCCTCTCGCGCAGCACATTGCGCTTCTCGAGGTGCGCGGCCCGCGTTCCACGAAGCAAACATTACCGTCTTTGACCTCGGATCAGGTAGGGATACCCGCTGAAC
ee0417775488fd37e92421e0f8268208	92860	order	Pleosporales														Pleosporales		Pleosporomycetidae	Dothideomycetes	Pezizomycotina	Ascomycota	Fungi	Eukaryota	dothideomyceta;leotiomyceta;saccharomyceta;Opisthokonta;cellular organisms;root	TCATCGAATCTTTGAACGCACATTGCGCCCCTTGGTATTCCATGGGGCATGCCTGTTCGAGCGTCATTTGTACCCTCAAGCTTTGCTTGGTGTTGGGCGTCTTGTCGTATTACGACTCGCCTTAAATTCATTGGCAGCCGGCACTTTGGCCTAGGAGCGCAGCACATTTTGCGATCGTAGCCCGTTGTACTGGCGTCCATCAAGAACATTTACCACGTTTGACCTCGGATCAGGTAGGGATACCCGCTGAACTTAAGC
5a67db9055cf44a88ff41e9fa75b854a	92860	order	Pleosporales														Pleosporales		Pleosporomycetidae	Dothideomycetes	Pezizomycotina	Ascomycota	Fungi	Eukaryota	dothideomyceta;leotiomyceta;saccharomyceta;Opisthokonta;cellular organisms;root	TCATCGAATCTTTGAACGCACATTGCGCCCCTCGGTATTCCGTGGGGCATGCTTATCTGAGCGTCATTTACACCCTCAAGCTCTGCTTGGTGTTGGGCGTCTGTCTTGCCACTGTGCGTAGACTCGCCTTGAAACGATTGGCAGCTAGTATGCCGGCTTTGAGCGCAGCAGATTTGCGTCTTGGGCCGGTGCACTAGTGCTCCAGGAAGCCTTATTACGCTTGACCTCAGATTAAGTAGGGATACCCGCTGAACTTAA
0d3b83885da36f7d82a7138d665a3dfa	92860	order	Pleosporales														Pleosporales		Pleosporomycetidae	Dothideomycetes	Pezizomycotina	Ascomycota	Fungi	Eukaryota	dothideomyceta;leotiomyceta;saccharomyceta;Opisthokonta;cellular organisms;root	TCATCGAATCTTTGAACGCACATTGCGCCCCTTGGTATTCCATGGGGCATGCCTGTTCGAGCGTCATTTGTACTCTCAAGCCTTGCTTGGTGTTGGGTGTTTGTCTATGCTTAGCCTAGACTCGCCTTAAATATATTGGCAGCCGGTATACTGGCTTGAAGCGCAGCACAATTGCAATTCAGGCTGGCTTATTAGCATCCATAAAGATCATCAACACTTTTGACCTCGGATCAGGTAGGGATACCCGCTGAACTTAAG
49af27d8719b3e7f298903c558aa7985	92860	order	Pleosporales														Pleosporales		Pleosporomycetidae	Dothideomycetes	Pezizomycotina	Ascomycota	Fungi	Eukaryota	dothideomyceta;leotiomyceta;saccharomyceta;Opisthokonta;cellular organisms;root	TCATCGAATCTTTGAACGCACATTGCGCCCCTCGGTATTCCGTGGGGCATGCCTGTTCGAGCGTCATCTACACCCTCAAGCTCTGCTTGGTGTTGGGCGTCTGTCCCGCCTCGGCGCGCGGACTCGCCCCAAATCCATTGGCAGCGGTCCTTGCCTCCTCTCGCGCAGCACATTGCGCTTCTCGAGGGGGCGCGGGCCGCGTCCACGAAGCATCACACCCGTCTTTGACCTCGGATCAGGTAGGGATACCCGCTGAAC
0bedd4cd8dbd0c2761e7e98ea53d955e	92860	order	Pleosporales														Pleosporales		Pleosporomycetidae	Dothideomycetes	Pezizomycotina	Ascomycota	Fungi	Eukaryota	dothideomyceta;leotiomyceta;saccharomyceta;Opisthokonta;cellular organisms;root	TCATCGAATCTTTGAACGCACATTGCGCCCCTTGGTATTCCATGGGGCATGCCTGTTCGAGCGTCATTTACACCCCCAAGCACTGCTTGGTGTTGGGCGTCTGTCCCCGCTTCTCGCGGGGACTCGCCCTAAAGGCATTGGCAGCGGTCTTGCCAGCTTCTCGCGCAGCACATTGCGCTTCTCGAGGCCTCGGCGGATCGGCGTCCATCAAGTCACACCCACAGTTTGACCTCGGATCAGGTAGGGATACCCGCTGAA
157ac32e746d605b476eb65f437bebb7	92860	order	Pleosporales														Pleosporales		Pleosporomycetidae	Dothideomycetes	Pezizomycotina	Ascomycota	Fungi	Eukaryota	dothideomyceta;leotiomyceta;saccharomyceta;Opisthokonta;cellular organisms;root	TCATCGAATCTTTGAACGCACATTGCGCCCCTTGGTATTCCATGGGGCATGCCTGTTCGAGCGTCATCTACACCCTCAAGCTCTGCTTGGTGTTGGGCGTCTGTCCCGCCTCTGCGCGCGGACTCGCCCCAAATTCATTGGCAGCGGTCCTTGCCTCCTCTCGCGCAGCACATTGCGCTTCTCGAGGTGCGCGGGCCGCGTCCACGAAGCAACATTACCGTCTTTGACCTCGGATCAGGTAGGGATACCCGCTGAACT
de7e86aca0f8fbdf133c07952fb7b05a	92860	order	Pleosporales														Pleosporales		Pleosporomycetidae	Dothideomycetes	Pezizomycotina	Ascomycota	Fungi	Eukaryota	dothideomyceta;leotiomyceta;saccharomyceta;Opisthokonta;cellular organisms;root	TCATCGAATCTTTGAACGCACATTGCGCCCCTTGGTATTCCATGGGGCATGCCTGTTCGAGCGTCATCTACACCCTCAAGCTCTGCTTGGTGTTGGGCGTCTGTCCCGCCTCTGCGCGTGGACTCGCCCCAAATTCATTGGCAGCGGTCTTTGCCTCCTCTCGCGCAGCACATTGCGCTTCAGAGGGGTGTGGGCCGCGTCCACGAAGCAACATTATCGTCTTTGACCTCGGATCAGGTAGGGATACCCGCTGAACTT
3209420fb363ea42fe8a0bbde3a96397	92860	order	Pleosporales														Pleosporales		Pleosporomycetidae	Dothideomycetes	Pezizomycotina	Ascomycota	Fungi	Eukaryota	dothideomyceta;leotiomyceta;saccharomyceta;Opisthokonta;cellular organisms;root	TCATCGAATCTTTGAACGCACATTGCGCCCCTTGGTATTCCATGGGGCATGCCTGTTCGAGCGTCATTTACACCCTCAAGCACTGCTTGGTGTTGGGCGTCTGTCCCCGCTTCCCGCGGGGACTCGCCCCAAAGGCATTGGCAGCGGTCTTGCCAGCTTCTCGCGCAGCACATTGCGCTTCTCGAGGCCCCGGCGGATCGGCGTCCATCAAGTCACACCCACAGTTTGACCTCGGATCAGGTAGGGATACCCGCTGAA
4e1c963acd6e4bd5526122164861bc95	92860	order	Pleosporales														Pleosporales		Pleosporomycetidae	Dothideomycetes	Pezizomycotina	Ascomycota	Fungi	Eukaryota	dothideomyceta;leotiomyceta;saccharomyceta;Opisthokonta;cellular organisms;root	TCATCGAATCTTTGAACGCACATTGCGCCCCTTGGTATTCCATGGGGCATGCCTGTTCGAGCGTCATCTACACCCTCAAGCTCTGCTTGGTGATGGGCGTCTGTCCCGCCTCTGCGCGCGGACTCGCCCCAAAGTCATTGGCAGCGGTCCTGTCCGCCTCTCGCGCAACACAAGTGTGCTTCTCGAGGCGTCGGGGTCCGCGTCCATCAAGCCCACACATCATTTTTGACCTCGGATCAGGTAGGGATACCCGCTGAA
e739683378cdc0cc737c51b6b79e868f	92860	order	Pleosporales														Pleosporales		Pleosporomycetidae	Dothideomycetes	Pezizomycotina	Ascomycota	Fungi	Eukaryota	dothideomyceta;leotiomyceta;saccharomyceta;Opisthokonta;cellular organisms;root	TCATCGAATCTTTGAACGCACATTGCGCCCCTCGGTATTCCGTGGGGCATGCCTGTTCGAGCGTCATTTACCCCCTCAAGCTCTGCTTGGTGTTGGGCGTCTGTCCCGCTTCGCGCGTGGACTCGCCCCAAAGGCATTGGCAGCGGTCGTGCCAGCTTCTCGCGCAGCACATTGCGCTTCTCGAGGTCGGTCGATCAGCGTCCACGAAGCAACACTTCCACAGTTTGACCTCGGATCAGGTAGGGATACCCGCTGAAC
6ebe8292081d297ec152f24e815a5663	92860	order	Pleosporales														Pleosporales		Pleosporomycetidae	Dothideomycetes	Pezizomycotina	Ascomycota	Fungi	Eukaryota	dothideomyceta;leotiomyceta;saccharomyceta;Opisthokonta;cellular organisms;root	TCATCGAATCTTTGAACGCACATTGCGCCCCTCGGTATTCCTTGGGGCATGCCTGTTCGAGCGTCATTTACACCCTCAAGCACTGCTTGGTGTTGGGCGTCTGTCCCGCCTCCCCGGCGCGGACTCGCCTCAAAGCGATCGGCGGCTGATGCCTCGGCCTGGAGTGCAGCAGAATTGCGCTCCCCGCCCGTGGCGTGGCTCCCAGAAGCGAACCCCCCCAAATGTTTGACCTCGAATCAGGTAGGGATACCCGCTGAA
d82e39e9773467bc15f55e32dd849b5d	92860	order	Pleosporales														Pleosporales		Pleosporomycetidae	Dothideomycetes	Pezizomycotina	Ascomycota	Fungi	Eukaryota	dothideomyceta;leotiomyceta;saccharomyceta;Opisthokonta;cellular organisms;root	TCATCGAATCTTTGAACGCACATTGCGCCCCTCGGTATTCCGTGGGGCATGCCTGTTCGAGCGTCATCTACACCCTCAAGCTCTGCTTGGTGTTGGGCGTCTGTCCCGCCTCCGCGCGTGGACTCGCCCCAAATACATTGGCAGCGGTCTTTGCCTCCTCTCGCGCAGCACATTGCGCTTCTCGAGGTGTCGCGGACACGCGTCCAGTAAGCAACATTTACCGTCTTTGACCTCGGATCAGGTAGGGATACCCGCTGA
e62be94a3401d89eab47444190b6d001	92860	order	Pleosporales														Pleosporales		Pleosporomycetidae	Dothideomycetes	Pezizomycotina	Ascomycota	Fungi	Eukaryota	dothideomyceta;leotiomyceta;saccharomyceta;Opisthokonta;cellular organisms;root	TCATCGAATCTTTGAACGCACATTGCGCCCCTTGGTACTCCATGGGGCATGCCTGTTCGAGCGTCATTTACACCCTCAAGCCTAGCTTGGTGTTGGGCGTCTGTCCCGCTTCGTGCGCGGACTCGCCTCAAATGCATTGGCAGCGGTTTTTGCCAGCTTCTCGCGCAGCACATTGCGCTTCTGGAGGCTTTGGCGGATCGGCGTCCATCAAGTACACCCACAGTTTGACCTCGGATCAGGTAGGGATACCCGCTGAAC
659119984b65ada81496f96714b6f617	92860	order	Pleosporales														Pleosporales		Pleosporomycetidae	Dothideomycetes	Pezizomycotina	Ascomycota	Fungi	Eukaryota	dothideomyceta;leotiomyceta;saccharomyceta;Opisthokonta;cellular organisms;root	TCATCGAATCTTTGAACGCACATTGCGCCCCTTGGTATTCCATGGGGCATGCCTGTTCGAGCGTCATTTGTACCCTCAAGCTTTGCTTGGTGTTGGGCGTCTTGTCTTTTATTAGACTCGCCTTAAAGTAATTGGCAGCCAGTGTTTTTGGTAGTAAGCGCAGCACAATTTGCGTCTTGGTCCCTAAACAGTGGCCTCCACAAAGCCTCTTTCTCACTTTTGACCTCGGATCAGGTAGGGATACCCGCTGAACTTAAG
acc0b12f7075996d59cb458acfdfa436	92860	order	Pleosporales														Pleosporales		Pleosporomycetidae	Dothideomycetes	Pezizomycotina	Ascomycota	Fungi	Eukaryota	dothideomyceta;leotiomyceta;saccharomyceta;Opisthokonta;cellular organisms;root	TCATCGAATCTTTGAACGCACATTGCGCCCCTTGGTATTCCATTGGGCATGCCTGTTCGAGCGTCATTTACACCCTCAAGCCTAGCTTGGTGTTGGGCGTCTGTCCCTGTTTCGCGCAGGGACTCGCCCTAAATACATTGGCAGCGACGTTGTCGGCTTCTTGCGCAGCACTTTGCGCTTTGGGGTCTTCCAGCGTGATCGCATCCATAAGAATTATCTAGTTTGACCTCGAATCAGGTAGGGATACCCGCTGAACTT
2901c0a8106dc3801dac039216e5ba0a	92860	order	Pleosporales														Pleosporales		Pleosporomycetidae	Dothideomycetes	Pezizomycotina	Ascomycota	Fungi	Eukaryota	dothideomyceta;leotiomyceta;saccharomyceta;Opisthokonta;cellular organisms;root	TCATCGAATCTTTGAACGCACATTGCGCCCCTTGGTATTCCAGGGGGCATGCCTGTTCGAGCGTCATTTGTACTCTCAAGCTCTGCTTGGTGTTGGGTGTTTGTCCCGCTGTGCGTGTGGACTCGCCTGAAAGCAATTGGCAGCCGGTACACTAGTCCTGGAGCGCAGCACAAGTAGCGCTTCTGGTCCTGGGTATCGGCGTCCAGTAAGCCTTACTTTATAACGCTTGACCTCGGATCAGGTAGGGATACCCGCTGA
44f487a7ec6986bab911ba796b6eb751	92860	order	Pleosporales														Pleosporales		Pleosporomycetidae	Dothideomycetes	Pezizomycotina	Ascomycota	Fungi	Eukaryota	dothideomyceta;leotiomyceta;saccharomyceta;Opisthokonta;cellular organisms;root	TCATCGAATCTTTGAACGCACATTGCGCCCCTTGGTATTCCATGGGGCATGCCTGTTCGAGCGTCATTTGTACCCTCCAGCCCTGCTGGGTGTTGGGCGTTTTGTTCCGCTGCGCGCGTGAACTCGCCTCAAATGCATTGGCAGCCCGCCGTCCTGTGTGGGAGCGCAGCACATTTTGCGCTCTCCACTGCTGACGGTGGCATCCACAAGTCTACCATTTTACGCTTGACCTCGGATCAGGTAGGGATACCCGCTGAA
ff3a08c961cfea69d2915cef80a63747	92860	order	Pleosporales														Pleosporales		Pleosporomycetidae	Dothideomycetes	Pezizomycotina	Ascomycota	Fungi	Eukaryota	dothideomyceta;leotiomyceta;saccharomyceta;Opisthokonta;cellular organisms;root	TCATCGAATCTTTGAACGCACATTGCGCCCCTTGGTATTCCATGGGGCATGCCTGTTCGAGCGTCATTTGTACCTTCAAGCTTTGCTTGGTGTTGGGTGTTTGTCCTCTCCCTGGTGTTTGGACTCGCCTTAAAACAATTGGCAGCCAGTGTTTTGGTATTGAAGCGCAGCACAATTTGCGATTCTGGCCTTGAAATACTAGCGTCCATAAGCACTTTCTCACTTTTGACCTCGGATCAGGTAGGGATACCCGCTGAA
be49a1ef1c0d4edf0205087629ad6386	92860	order	Pleosporales														Pleosporales		Pleosporomycetidae	Dothideomycetes	Pezizomycotina	Ascomycota	Fungi	Eukaryota	dothideomyceta;leotiomyceta;saccharomyceta;Opisthokonta;cellular organisms;root	TCATCGAATCTTTGAACGCACATTGCGCCCCTTGGTATTCCATGGGGCATGCCTGTTCGAGCGTCATTTGTACCCTCAAGCTTTGCTTGGTGTTGGGCGTCTTGTCTTTTATTAGACTCGCCTTAAAGTAATTGGCAGCCAGTGTTTTTGGTAGTAAGCGCAGCACAATTTGCGTCTTGGTCCCTAAACAGTGGCATCCACAAAGCCTCTTTCTCACTTTTGACCTCGGATCAGGTAGGGATACCCGCTGAACTTAAG
4e735ca0e9adb1875ca0bccae79f96a7	92860	order	Pleosporales														Pleosporales		Pleosporomycetidae	Dothideomycetes	Pezizomycotina	Ascomycota	Fungi	Eukaryota	dothideomyceta;leotiomyceta;saccharomyceta;Opisthokonta;cellular organisms;root	TCATCGAATCTTTGAACGCACATTGCGCCCCTTGGTATTCCATGGGGCATGCCTGTTCGAGCGTCATTTGTACCCTCAAGCCTTGCTTGGTGTTGGGTGATTGTCTTTGCTATGCCTAGACTCGCCTTAAATTTATTGGCAGCCGACATGTTAGTTTGGAGCGCAGCACAATTTGCGGTTTGAGCTTACCATGTTAGCAACCATTAAGCCCTTTTAACACTTTTGACCTCGGATCAGGTAGGGATACCCGCTGAACTT
9d5bc0222bcbb0ddbd50982ca433e638	92860	order	Pleosporales														Pleosporales		Pleosporomycetidae	Dothideomycetes	Pezizomycotina	Ascomycota	Fungi	Eukaryota	dothideomyceta;leotiomyceta;saccharomyceta;Opisthokonta;cellular organisms;root	TCATCGAATCTTTGAACGCACATTGCGCCCCTTGGTATTCCATGGGGCATGCCTGTTCGAGCGTCATTTACACCCCCAAGCTCTGCTTGGTGTTGGGCGTCTGTCCCCGCCTCTCGCGCGGACTCGCCCCAAAGGCATTGGCAGCGGTCTCGCCAGCTTCTCGCGCAGCACATTGCGCTTCTCGAGGCCCCGGCGGATCGGCGACCATCAAGTCACACCCCACAGTTTGACCTCGGATCAGGTAGGGATACCCGCTGA
b4c9e0e1a4193649453389d38437eacf	92860	order	Pleosporales														Pleosporales		Pleosporomycetidae	Dothideomycetes	Pezizomycotina	Ascomycota	Fungi	Eukaryota	dothideomyceta;leotiomyceta;saccharomyceta;Opisthokonta;cellular organisms;root	TCATCGAATCTTTGAACGCACATTGCGCCCCATGGTATTCCATGGGGCATGCCTGTTCGAGCGTCATTTGTACCCTCAAGCTCTGCTTGGTGTTGGGTGTTTGTCCTGCCGTTTTGCGTATGGACTCACCTTAAAGTTATTGGCAGCCGGCGTATTGTCCGTGGAGCGTAGCACATTTTACGCACCTAGTAGCAAAGCGCGGGCGTCCATAAAGCCTAACTTATCACTTTTGACCTCGGATCAGGTAGGGATACCCGC
624eba0d8c7b68438897384aba97268a	92860	order	Pleosporales														Pleosporales		Pleosporomycetidae	Dothideomycetes	Pezizomycotina	Ascomycota	Fungi	Eukaryota	dothideomyceta;leotiomyceta;saccharomyceta;Opisthokonta;cellular organisms;root	TCATCGAATCTTTGAACGCACATTGCGCCCCTTGGTATTCCATGGGGCATGCCTGTTCGAGCGTCATTTGTACCCTCAAGCTTTGCTTGGTGTTGGGCGTTTTGTCTCGCGTTGCGCGTAGACTCGCCTTAAAGCGATTGGCAGCCGGCATATTGGCCTTGGAGCGCAGCACAATTTGCGTTTCTGGTCATGAATGTTGGCATCCATCAAGTCTATACATTTGCTCTTGACCTCGGATCAGGTAGGGATACCCGCTGA
acc3277cbeb4976ece951362bd6e4d7b	92860	order	Pleosporales														Pleosporales		Pleosporomycetidae	Dothideomycetes	Pezizomycotina	Ascomycota	Fungi	Eukaryota	dothideomyceta;leotiomyceta;saccharomyceta;Opisthokonta;cellular organisms;root	TCATCGAATCTTTGAACGCACATTGCGCCCCTCGGTATTCCGTGGGGCATGCCTGTTCGAGCGTCATCTACACCCTCAAGCTCTGCTTGGTGTTGGGCGTCTGTCCCGCCTCCGCGCGTGGACTCGCCCCAAATTCATTGGCAGCGGTCCTTGCCTCCTCTCGCGCAGCACATTGCGCTTCTTGAGGGGCTCCGGTTCGCGTCCAACAAGCACATTTACCGTCTTTGACCTCGGATCAGGTAGGGATACCCGCTGAAC
917edc61618a6bd79b6fc0a57dbd2de0	92860	order	Pleosporales														Pleosporales		Pleosporomycetidae	Dothideomycetes	Pezizomycotina	Ascomycota	Fungi	Eukaryota	dothideomyceta;leotiomyceta;saccharomyceta;Opisthokonta;cellular organisms;root	TCATCGAATCTTTGAACGCACATTGCGCCCCTCGGTATTCCGTGGGGCATGCTTATCTGAGCGTCATTTACACCCTCAAGCTCTGCTTGGTGTTGGGCGTCTGTCTTGCCACTGTGCGTAGACTCGCCTTGAAACGATTGGCAGCTAGTATGCCGGCTTTGAGCGCAGCAGATTTGCGTCTTGGGCCGGTGCACTGGTGCTCCAGGAAGCCTTACTACGCTTGACCTCAGATTAAGTAGGGATACCCACTGAACTTAA
d22be86cfa0e8dafdb5700f1cec4e172	92860	order	Pleosporales														Pleosporales		Pleosporomycetidae	Dothideomycetes	Pezizomycotina	Ascomycota	Fungi	Eukaryota	dothideomyceta;leotiomyceta;saccharomyceta;Opisthokonta;cellular organisms;root	TCATCGAATCTTTGAACGCACATTGCGCCCCTTGGTATTCCATGGGGCATGCCTGTTCGAGCGTCATTTGTACCTTCAAGCTTTGCTTGGTGTTGGGTGTTTGTCCTCTCCCTGGTGTTTGGACTCGCCTTAAAACAATTGGCAGCCAGTGTTTTGGTATTGAAGCGCAGCACAATTTGCGATTCTGGCCTTAAAATACTAGCGTCCATAAGCACTTTCTCACTTTTGACCTCGGATCAGGTAGGGATACCCGCTGAA
8debd751f0d6ccafd589ca4ef1095f82	92860	order	Pleosporales														Pleosporales		Pleosporomycetidae	Dothideomycetes	Pezizomycotina	Ascomycota	Fungi	Eukaryota	dothideomyceta;leotiomyceta;saccharomyceta;Opisthokonta;cellular organisms;root	TCATCGAATCTTTGAACGCACATTGCGCCCTTTGGCATTCCTTAGGGCACGCCTGTTCGAGCGTCATCACAACCCTCCAAGCCTCGCTTGGTTCTGGGCGCCTTGTCCCGCGGCTCGCCCGCGCGGACTCGCCCCCAAAAGCATCGGCAGCCGTCCCCGCCAGCCCCCGAGCGCAGTAGAAACGCGCCTCTGCGGGCGGCGGGCGGCACCCGCGAGCGGGCCTCACGCCCTCGACGTTTGACCTCGAATCAGGTGGGG
69e91bd3875236a65cd239cf62ce2dff	92860	order	Pleosporales														Pleosporales		Pleosporomycetidae	Dothideomycetes	Pezizomycotina	Ascomycota	Fungi	Eukaryota	dothideomyceta;leotiomyceta;saccharomyceta;Opisthokonta;cellular organisms;root	TCATCGAATCTTTGAACGCACATTGCGCCCCTCGGTATTCCGTGGGGCATGCCTGTTCGAGCGTCATCTACACCCTCAAGCTCTGCTTGGTGTTGGGCGTCTGTCCCGTCTCCGCGCGTGGACTCGCCCCAAATTCATTGGCAGCGGTCCTTGCCTCCTCTCGCGCAGCACATTGCGCTTCTTGAGGGGCTCCGGTTCGCGTCCAACAAGCACATTTACCGTCTTTGACCTCGGATCAGGTAGGGATACCCGCTGAAC
164347cf7145733f1468c24ba44d7564	92860	order	Pleosporales														Pleosporales		Pleosporomycetidae	Dothideomycetes	Pezizomycotina	Ascomycota	Fungi	Eukaryota	dothideomyceta;leotiomyceta;saccharomyceta;Opisthokonta;cellular organisms;root	TCATCGAATCTTTGAACGCACATTGCGCCCCTTGGTATTCCATGGGGCATGCCTGTTCGAGCGTCATTTGTACTCTCAAGCCTTGCTTGGTGTTGGGTGTTTGTCTATGCTTAGCCTAGACTCGCCTTAAATATATTGGCAGCCGGTATACTGGCTTGAAGCGCAGCACAATTGCAATTCAGGTTGGCTTATTAGCATCCATAAAGATCATCAACACTTTTGACCTCGGATCAGGTAGGGATACCCGCTGAACTTAAG
77b32da48586790dd7161316601ebf91	92860	order	Pleosporales														Pleosporales		Pleosporomycetidae	Dothideomycetes	Pezizomycotina	Ascomycota	Fungi	Eukaryota	dothideomyceta;leotiomyceta;saccharomyceta;Opisthokonta;cellular organisms;root	TCATCGAATCTTTGAACGCACATTGCGCCCCTTGGTATTCCATGGGGCATGCCTGTTCGAGCGTCATTTGTACCTTCAAGCTCTGCTTGGTGTTGGGCGTCTTGTCCTTTTCCTTTGTGATTGGACTCGCCTTAAAGTAATTGGCAGCCAGTGTTTTTGGTAGTAAGCGCAGCACATTTTGCGTCTTAGTCCCTAGACCGTGGCATCCACAAAGCCTCTTTCTCACTTTTGACCTCGGATCAGGTAGGGATACCCGCT
aac2603aaaaed2cef65f389b5a830e2b	92860	order	Pleosporales														Pleosporales		Pleosporomycetidae	Dothideomycetes	Pezizomycotina	Ascomycota	Fungi	Eukaryota	dothideomyceta;leotiomyceta;saccharomyceta;Opisthokonta;cellular organisms;root	TCATCGAATCTTTGAACGCACATTGCGCCCCTCGGTATTCCGTGGGGCATGCTTATTTGAGCGTCATTTAACCCCTCAAGCCTCGCTTGGTGTTGGGCGTCTGTCTTGCCGTTGTGCATCGACTCGCCTTGAAACGATTGGCAGCCGGTATACAGGCTTCGAGCGCAGCAGATTTGCGTCTTGGGCCTGTGCACTAGTGTTCCAGCAAGCCTCATCTATCTTCTTGACCTCAGATTAAGTAGGGATACCCGCTGAACT
b92d56b09271acd53a57347edace6e7c	92860	order	Pleosporales														Pleosporales		Pleosporomycetidae	Dothideomycetes	Pezizomycotina	Ascomycota	Fungi	Eukaryota	dothideomyceta;leotiomyceta;saccharomyceta;Opisthokonta;cellular organisms;root	TCATCGAATCTTTGAACGCACATTGCGCCCCTTGGTATTCCATGGGGCATGCCTGTTCGAGCGTCATTTGTACCCTCAAGCTTTGCTTGGTGTTGGGCGTCTTGTCCTCTTTGGAGGACTCGCCTCAAAACAATTGGCAGCCGGCATATTGGTATCGGAGCGCAGCACAAGTCGCACTTCTTTCCATGAATGTTGGCATCCATCAAGACTATTTTTCACTCTTGACCTCGGATCAGGTAGGGATACCCGCTGAACTTA
686f7b9eb160fe3a6e486e90f38d7392	92860	order	Pleosporales														Pleosporales		Pleosporomycetidae	Dothideomycetes	Pezizomycotina	Ascomycota	Fungi	Eukaryota	dothideomyceta;leotiomyceta;saccharomyceta;Opisthokonta;cellular organisms;root	TCATCGAATCTTTGAACGCACATTGCGCCCTGCGGTACTCCGCAGGGCATGCCTGTTCGAGCGTCATTTGAAAACCTCAAGCCCTGCTTGGTGTTGGGCGCCTGTCCCCGCTCCCCGCGCGGACTCGCCTCGAAGGCATTGGCAGCGGTCCCGCCGGCTCCCTCCCGAGCGCAGCAGTGCGCGCAAGGCGGAGGGCCGCGGACCGCGTCCACGAAGACGAATCTGAGCTTGACCTCGGATCAGGCAGGGATACCCGCT
e996bc258a1e1265420c2bb83629a1e2	92860	order	Pleosporales														Pleosporales		Pleosporomycetidae	Dothideomycetes	Pezizomycotina	Ascomycota	Fungi	Eukaryota	dothideomyceta;leotiomyceta;saccharomyceta;Opisthokonta;cellular organisms;root	TCATCGAATCTTTGAACGCACATTGCGCCCCTCGGTATTCCGTGGGGCATGCCTGTTCGAGCGTCATTTACCCCCTCAAGCTCTGCTTGGTGTTGGGCGTCTGTCCCGCTTCGCGCGTGGACTCGCCCCAAAGGCATTGGCAGCGGTCGTGCCAGCTTCTCGCGCAGCACATTGCGCTTCTCGAGGCCGGTCGATCAGCGTCCACGAAGCAACACTTCCACAGTTTGACCTCGGATCAGGTAGGGATACCCGCTGAAC
3bb95ab236e2e586a13c270c27c8a826	92860	order	Pleosporales														Pleosporales		Pleosporomycetidae	Dothideomycetes	Pezizomycotina	Ascomycota	Fungi	Eukaryota	dothideomyceta;leotiomyceta;saccharomyceta;Opisthokonta;cellular organisms;root	TCATCGAATCTTTGAACGCACATTGCGCCCCTTGGTATTCCATGGGGCATGCCTGTTCGAGCGTCATTTGTACCCTCAAGCTTTGCTTGGTGTTGGGCGTCTTGTCGTATTACGACTCGCCTTGAATTCATTGGCAGCCGGCACTTTGGCCTAGGAGCGCAGCACATTTTGCGATCGTAGCCCGTTGTACTGGCGTCCATCAAGAACATTTACCACGTTTGACCTCGGATCAGGTAGGGATACCCGCTGAACTTAAGC
03244f8106400355334e16bce5f495a4	92860	order	Pleosporales														Pleosporales		Pleosporomycetidae	Dothideomycetes	Pezizomycotina	Ascomycota	Fungi	Eukaryota	dothideomyceta;leotiomyceta;saccharomyceta;Opisthokonta;cellular organisms;root	TCATCGAATCTTTGAACGCACATTGCGCCCCTTGGTATTCCATGGGGCATGCCTGTTCGAGCGTCATTTACACCCCCAAGCACTGCTTGGTGTTGGGCGTCTGTCCCCGCTTCTCGCGGGGACTCGCCCCAAAGGCATTGGCAGCGGTCTTGCCAGCTTCTCGCGCAGCACATTGCGCTTCTCGAGGCCCCGGCGGATCGGCGTCCATCAAGTCACACCCACAGTTTGACCTCGGATCAGGTAGGGATACCCGCTGAA
571bfabfe28176070be5f87fd1c65c8a	92860	order	Pleosporales														Pleosporales		Pleosporomycetidae	Dothideomycetes	Pezizomycotina	Ascomycota	Fungi	Eukaryota	dothideomyceta;leotiomyceta;saccharomyceta;Opisthokonta;cellular organisms;root	TCATCGAATCTTTGAACGCACATTGCGCCCCTCGGTATTCCGTGGGGCATGCCTGTTCGAGCGTCATTTACCCCCTCAAGCACTGCTTGGTGTTGGGCGTTGTCCCGCTTCGGCGAGGACTCGCTCTAAAGGTATTGGCAGCGTCCGTGCCAGCTTCTTGCGCAGCACAATGCGTTCCTGAGGCGGCCGGTCAGCGTCCATGAAGCCCACATCTCAGTTTGACCTCGGATCAGGTAGGGATACCCGCTGAACTTAAGC
c6e049f68dfe28163a632edd82230d76	92860	order	Pleosporales														Pleosporales		Pleosporomycetidae	Dothideomycetes	Pezizomycotina	Ascomycota	Fungi	Eukaryota	dothideomyceta;leotiomyceta;saccharomyceta;Opisthokonta;cellular organisms;root	TCATCGAATCTTTGAACGCACATTGCGCCCCTTGGTATTCCATGGGGCATGCCTGTTCGAGCGTCATTTACACCCCCAAGCACTGCTTGGTGTTGGGCGTCTGTCCCCGCTTCTCGCGGGGACTCGCCCTAAAGGCATTGGCAGCGGTCTTGCCAGCTTCTCGCGCAGCACATTGCGCTTCTCGAGGCCCCGGCGGATCGGCGTCCATCAAGTCACACCCACAGTTTGACCTCGGATCAGGTAGGGATACCCGCTGAA
4c07a91be5a90fa575be5c5c99736f12	92860	order	Pleosporales														Pleosporales		Pleosporomycetidae	Dothideomycetes	Pezizomycotina	Ascomycota	Fungi	Eukaryota	dothideomyceta;leotiomyceta;saccharomyceta;Opisthokonta;cellular organisms;root	TCATCGAATCTTTGAACGCACATTGCGCCCTTTGGTATTCCTTAGGGCATGCCTGTTCGAGCGTCATTTCAAACTTCAAGCTCAGCTTGGTGATGGGCGCCTGTCCCGCCATTGCGCGCGGACTCGCCTCAAAAGCAGTTGGCAGCTCCCCATACTCGGCTCTGAACGCAGCAGATTTGCGTGGCGTGGCGAGAGGGAGGGGCTTCCCAGCAAGCAAAAACACCCCAGTTTGACCTCGGATCAGGTAGGGATACCCGC
489db538987e83edf9b6e8558f2a8b78	92860	order	Pleosporales														Pleosporales		Pleosporomycetidae	Dothideomycetes	Pezizomycotina	Ascomycota	Fungi	Eukaryota	dothideomyceta;leotiomyceta;saccharomyceta;Opisthokonta;cellular organisms;root	TCATCGAATCTTTGAACGCACATTGCGCCCCTTGGTATTCCATGGGGCATGCCTGTTCGAGCGTCATTTGTACCCTCAAGCTTTGCTTGGTGTTGGGCGTCTTGTCTTTCTCCTCAGTGATTAGACTCGCCTTAAAGTAATTGGCAGCCAGTGTTTTTGGTAGTAAGCGCAGCACATTTTGCGTCTTGGTCCCTAAACAGCGGCATCCACAAAGCCTCTTTCTCACTTTTGACCTCGGATCAGGTAGGGATACCCGCT
2da94480eab5243a3375131770e25cc5	92860	order	Pleosporales														Pleosporales		Pleosporomycetidae	Dothideomycetes	Pezizomycotina	Ascomycota	Fungi	Eukaryota	dothideomyceta;leotiomyceta;saccharomyceta;Opisthokonta;cellular organisms;root	TCATCGAATCTTTGAACGCACATTGCGCCCCTCGGTATTCCGTGGGGCATGCTTATCTGAGCGTCATTTACCCCCTCAAGCCTCGCTTGGTGTTGGGCGTCTGTCTTGCCGCGGTGCATAGACTCGCCTTGAAACGATTGGCAGCCGGTATGTAGGCTTCGAGCGCAGCAGAATTGCGTCTTGGGCCTGTGCACTGGTGCTCCAGCAAGCCTCTTTTATCTTGACCTCAGATTAAGTAGGGATACCCGCTGAACTTAA
7e782757b18b6152af20e0b03c80dec0	92860	order	Pleosporales														Pleosporales		Pleosporomycetidae	Dothideomycetes	Pezizomycotina	Ascomycota	Fungi	Eukaryota	dothideomyceta;leotiomyceta;saccharomyceta;Opisthokonta;cellular organisms;root	TCATCGAATCTTTGAACGCACATTGCGCCCCTTGGTATTCCATGGGGCATGCCTGTTCGAGCGTCATCTACACCCTCAAGCTCTGCTTGGTGATGGGCGTCTGTCCCGCCTCTGCGCGCGGACTCGCCCCAAAGTCATTGGCAGCGGTCCTGTCCGCCTCTCGCGCAACACAAGTGCGCTTCTCGAGGCGTCGGGGTCCGCGTCCATCAAGCCCAACCATCATTTTTGACCTCGGATCAGGTAGGGATACCCGCTGAA
e13665a45f982f690ebcaf4a6d908a7a	92860	order	Pleosporales														Pleosporales		Pleosporomycetidae	Dothideomycetes	Pezizomycotina	Ascomycota	Fungi	Eukaryota	dothideomyceta;leotiomyceta;saccharomyceta;Opisthokonta;cellular organisms;root	TCATCGAATCTTTGAACGCACATTGCGCCCCTCGGTATTCCGTGGGGCATGCCTGTTCGAGCGTCATCTACACCCTCAAGCTCTGCTTGGTGTTGGGCGTCTGTCCCGCCTCCGCGCGTGGACTCGCCCCAAATACATTGGCAGCGGTCTTTGCCTCCTCTCGCGCAGCACATTGCGCTTCTCGGGGAGTCGCGGACACGCGTCCAGTAAGCAACATTTACCGTCTTTGACCTCGGATCAGGTAGGGATACCCGCTGA
7d1857fda00184fa3e76e22edebd6376	92860	order	Pleosporales														Pleosporales		Pleosporomycetidae	Dothideomycetes	Pezizomycotina	Ascomycota	Fungi	Eukaryota	dothideomyceta;leotiomyceta;saccharomyceta;Opisthokonta;cellular organisms;root	TCATCGAATCTTTGAACGCACATTGCGCCCCTTGGTATTCCATGGGGCATGCCTGTTCGAGCGTCATTTGTACCTTCAAGCTTTGCTTGGTGTTGGGTGTTTGTCCTCTCCCTAGTGTTTGGACTCGCCTTAAAACAATTGGCAGCCAGTGTTTTGGTATTGAAGCGCAGCACAATTTGCGATTCTGGCCTTGAAATACTAGCGTCCATAAGTATTTTCTCACTTTTGACCTCGGATCAGGTAGGGATACCCGCTGAA
62c49c04ad4ab174d4a192130ed8c137	92860	order	Pleosporales														Pleosporales		Pleosporomycetidae	Dothideomycetes	Pezizomycotina	Ascomycota	Fungi	Eukaryota	dothideomyceta;leotiomyceta;saccharomyceta;Opisthokonta;cellular organisms;root	TCATCGAATCTTTGAACGCACATTGCGCCCTTTGGTATTCCTTTGGGCATGCCTGTTCGAGCGTCATTTCAAAATTCAAGCTCAGCTTGGTGATGGGCGTCTGTCCCGCCATCGTGCGCGGACTCGCCTCAAAAGCAGTTGGCAGCTCCCCACTCGGCTCTAAACGCAGCAGATTTGCGTGGCGTGGCGAGAGGAGGGGCTTACCAGTAAGCAAAAAACACCCCAGATTGACCTCGGATCAGGTAGGGATACCCGCTG
f6aadb72547eb3c5dbf9e54f7129a42e	92860	order	Pleosporales														Pleosporales		Pleosporomycetidae	Dothideomycetes	Pezizomycotina	Ascomycota	Fungi	Eukaryota	dothideomyceta;leotiomyceta;saccharomyceta;Opisthokonta;cellular organisms;root	TCATCGAATCTTTGAACGCACATTGCGCCCTTTGGTATTCCTTAGGGCATGCCTGTTCGAGCGTCATCTAACCCCTCAAGCACTGCTTGGTGTTGGGCGTTTGTCCCGCCTCCGGGCGCGGACTCGCCTCAAAAGCATTGGCGGCCTGTGTATTGGCTTCGAGCGCAGCAGAAACGCGCCTCGTCTCCTCTGGCACGGGCGTCCAGCAAGCCCACATCCACAGTTTGACCTCGGATCAGGTAGGGATACCCGCTGAAC
8c714dd7782b156090a99a4ddda3c563	92860	order	Pleosporales														Pleosporales		Pleosporomycetidae	Dothideomycetes	Pezizomycotina	Ascomycota	Fungi	Eukaryota	dothideomyceta;leotiomyceta;saccharomyceta;Opisthokonta;cellular organisms;root	TCATCGAATCTTTGAACGCACATTGCGCCCCTTGGTATTCCATGGGGCATGCCTGTTCGAGCGTCATTTGTACCCTCAAGCTCTGCTTGGTGTTGGGTGTTTGTCTCGCCATTGCGCGTAGACTCGCCTTAAAGCAATTGGCAGCCGGCAAAAGCCTGGGAGCGCAGCACATGCGTTGCTTTCAGACTGCTTGTCGAGCGTCCAGCAAGCCTATTATTCTTGCGTTTGACCTCGGATCAGGTAGGGATACCCGCTGAA
3a81643f3f64653933bd90f716afba62	92860	order	Pleosporales														Pleosporales		Pleosporomycetidae	Dothideomycetes	Pezizomycotina	Ascomycota	Fungi	Eukaryota	dothideomyceta;leotiomyceta;saccharomyceta;Opisthokonta;cellular organisms;root	TCATCGAATCTTTGAACGCACATTGCGCCCCTCGGTATTCCGTGGGGCATGCTTATTTGAGCGTCATTTAACCCCTCAAGCCTCGCTTGGTGTTGGGCGTCTGTCTTGCCGTTGTGCATCGACTCGCCTTGAAACGATTGGCAGCCGGTATACAGGCTTCGAGCGCAGCAGATTTGCGTCTTGGGCCTGTGCACTGGTGTTCCAGCAAGCCTCATTATCTTCTTGACCTCAGATTAAGTAGGGATACCCGCTGAACTT
10ced9e236c569cfef7157cd822f0f19	92860	order	Pleosporales														Pleosporales		Pleosporomycetidae	Dothideomycetes	Pezizomycotina	Ascomycota	Fungi	Eukaryota	dothideomyceta;leotiomyceta;saccharomyceta;Opisthokonta;cellular organisms;root	TCATCGAATCTTTGAACGCACATTGCGCCCCTTGGTATTCCATGGGGCATGCCTGTTCGAGCGTCATTTGTACTCTCAAGCCTTGCTTGGTGTTGGGTGTTTGTCTTTGCTCTGCCTAGACTCGCCTTAAATATATTGGCAGCCGGTATTTTGGTTTGAAGCGCAGCACATTTGCTTTTCAAATCTTTCTTATTGGTACCCATAAGCATTTTTAACACTTTTGACCTCGGATCAGGTAGGGATACCCGCTGAACTTAA
9b284168e51c127f8a821ba6c3bcec05	92860	order	Pleosporales														Pleosporales		Pleosporomycetidae	Dothideomycetes	Pezizomycotina	Ascomycota	Fungi	Eukaryota	dothideomyceta;leotiomyceta;saccharomyceta;Opisthokonta;cellular organisms;root	TCATCGAATCTTTGAACGCACATTGCGCCCCTTGGTATTCCATGGGGCATGCCTGTTCGAGCGTCATTTGTACCTTCAAGCTTTGCTTGGTGTTGGGTGTTTGTCCTCTCCCTGGTGTTTGGACTCGCCTTAAAATAATTGGCAGCCAGTGTTTTGGTATTGAAGCGCAGCACAATTTGCGATTCTGGCCTTGAAATACTAGCGTCCATAAGCATTTTCTCACTTTTGACCTCGGATCAGGTAGGGATACCCGCTGAA
172e6a4e9ad2fe313c9cd3c2aa35f903	92860	order	Pleosporales														Pleosporales		Pleosporomycetidae	Dothideomycetes	Pezizomycotina	Ascomycota	Fungi	Eukaryota	dothideomyceta;leotiomyceta;saccharomyceta;Opisthokonta;cellular organisms;root	TCATCGAATCTTTGAACGCACATTGCGCCCAATGGTATTCCGTTGGGCATGCCTGTTCGAGCGTCATTTACACCCTCAAGCTCCGCTTGGTGTTGGGCGTCTGTCCGCGCTTCTCGCGAGGACTCGCCCCAAATTCATTGGCAGCGGCATCGCCGGCTTCTCGCGCAGCACAATGCGTTATGGAAGGCTACCGGCGGGCTTGCGTCCAACAAGTAACCCCCAAGTTTGACCTCGAATCAGGTAGGGATACCCGCTGAA
d2c15e4ce0e415c275551debe9fab1aa	92860	order	Pleosporales														Pleosporales		Pleosporomycetidae	Dothideomycetes	Pezizomycotina	Ascomycota	Fungi	Eukaryota	dothideomyceta;leotiomyceta;saccharomyceta;Opisthokonta;cellular organisms;root	TCATCGAATCTTTGAACGCACATTGCGCCCCTTGGTATTCCATGGGGCATGCCTGTTCGAGCGTCATTTGTACTCTCAAGCCTTGCTTGGTGTTGGGTGTTTGTCTTTGCTCTGCCTAGACTCGCCTTAAACATATTGGCAGCCGGTATTTTGGTTTGAAGCGCAGCACATTTGCTTTTCAAATCTTTCTTATTGGTACCCATAAGCATTTTTAACACTTTTGACCTCGGATCAGGTAGGGATACCCGCTGAACTTAA
6a3282c8b78beb24f0154bd6951089fb	92860	order	Pleosporales														Pleosporales		Pleosporomycetidae	Dothideomycetes	Pezizomycotina	Ascomycota	Fungi	Eukaryota	dothideomyceta;leotiomyceta;saccharomyceta;Opisthokonta;cellular organisms;root	TCATCGAATCTTTGAACGCACATTGCGCCCCTCGGTATTCCGTGGGGCATGCCTGTTCGAGCGTCATCTACACCCTCAAGCTCTGCTTGGTGTTGGGCGTCTGTCCCGCCTCGGCGCGCGGACTCGCCCCAAATCCATTGGCAGCGGTCCTTGCCTCCTCTCGCGCAGCACATTGCGCTTCTCGAGGGGGCGCGGGCCGCGTCCACGAAGCATCAAAACACCCGTCTTTGACCTCGGATCAGGTAGGGATACCCGCTG
60e69bb160787d157225db582170e931	92860	order	Pleosporales														Pleosporales		Pleosporomycetidae	Dothideomycetes	Pezizomycotina	Ascomycota	Fungi	Eukaryota	dothideomyceta;leotiomyceta;saccharomyceta;Opisthokonta;cellular organisms;root	TCATCGAATCTTTGAACGCACATTGCGCCCCTTGGTATTCCATGGGGCATGCCTGTTCGAGCGTCATTTGTACCCTCAAGCTTTGCTTGGTGTTGGGCGTCTTGTCTTTTCCCTGTGAATAGACTCGCCTTAAAGTAATTGGCAGCCAGTGTTTTTGGTAGTAAGCGCAGCACATTTTGCGTCTTGGTCCCTAAACAGTGGCATCCACAAAGCCTCTTTCTCACTTTTGACCTCGGATCAGGTAGGGATACCCGCTGA
da17a060b34a0b1be60364b4ff9a29fe	92860	order	Pleosporales														Pleosporales		Pleosporomycetidae	Dothideomycetes	Pezizomycotina	Ascomycota	Fungi	Eukaryota	dothideomyceta;leotiomyceta;saccharomyceta;Opisthokonta;cellular organisms;root	TCATCGAATCTTTGAACGCACATTGCGCCCCTCGGTATTCCGTGGGGCATGCTTATCTGAGCGTCATTTACACCCTCAAGCTCTGCTTGGTGTTGGGCGTCTGTCTTGCCACTGTGCGTAGACTCGCCTTGAAACGATTGGCAGCTAGTATGCCGGCTTTGAGCGCAGTAGATTTGCGTCTTGGGCCGGTGCACTGGTGCTCCAGGAAGCCTTATTACGCTTGACCTCAGATTAAGTAGGGATACCCGCTGAACTTAA
4c715bb5451cd4f007c569d30d84e77c	92860	order	Pleosporales														Pleosporales		Pleosporomycetidae	Dothideomycetes	Pezizomycotina	Ascomycota	Fungi	Eukaryota	dothideomyceta;leotiomyceta;saccharomyceta;Opisthokonta;cellular organisms;root	TCATCGAATCTTTGAACGCACATTGCGCCCCTTGGTATTCCGTGGGGCATGCCTGTTCGAGCGTCATCTACACCCTCAAGCTCTGCTTGGTGATGGGCGTCTGTCCCGCCTCTGCGCGCGGACTCGCCCCAAAGTCATTGGCAGCGGTCCTGTCCGCCTCTCGCGCAACACAAGTGTGCTTCTCGAGGCGTCGGGGTCCGCGTCCATCAAGCCCACACATCATTTTTGACCTCGGATCAGGTAGGGATACCCGCTGAA
772c86710d69582e4b802309b3490d83	92860	order	Pleosporales														Pleosporales		Pleosporomycetidae	Dothideomycetes	Pezizomycotina	Ascomycota	Fungi	Eukaryota	dothideomyceta;leotiomyceta;saccharomyceta;Opisthokonta;cellular organisms;root	TCATCGAATCTTTGAACGCACATTGCGCCCCTCGGTATTCCGTGGGGCATGCTTATTTGAGCGTCATTTACCCCCTCAAGCCTCGCTTGGTGTTGGGCGTCTGTCCTGCCGCCGTGCATGGACTCGCCTTGAAACGATTGGCAGCCGGTATGCAGGCTTCGAGCGCAGCAGATTTGCGTCTTGGGCCTGGGCACTGGTGCTCCAGCAAGCCTCCACCATCTTGACCTCAGATTAAGTAGGGATACCCGCTGAACTTAA
0d5be393964363b78f63ec02f7a06c9c	92860	order	Pleosporales														Pleosporales		Pleosporomycetidae	Dothideomycetes	Pezizomycotina	Ascomycota	Fungi	Eukaryota	dothideomyceta;leotiomyceta;saccharomyceta;Opisthokonta;cellular organisms;root	TCATCGAATCTTTGAACGCACATTGCGCCCCTCGGTATTCCGTGGGGCATGCCTGTTCGAGCGTCATCTACACCCTCAAGCTCTGCTTGGTGTTGGGCGTCTGTCCCGCCTCCGCGCGTGGACTCGCCCCAAATTCATTGGCAGCGGTCCTTGCCTCCTCTCGCGCAGCACATTGCGCTTCTCGAGGGGCTACGGCTCGCGTCCAACAAGCACATTTACCGTCTTTGACCTCGGATCAGGTAGGGATACCCGCTGAAC
b680fbb538cba8138e907dcc97df5a89	92860	order	Pleosporales														Pleosporales		Pleosporomycetidae	Dothideomycetes	Pezizomycotina	Ascomycota	Fungi	Eukaryota	dothideomyceta;leotiomyceta;saccharomyceta;Opisthokonta;cellular organisms;root	TCATCGAATCTTTGAACGCACATTGCGCCCCTTGGTATTCCATGGGGCATGCCTGTTCGAGCGTCATCTACACCCTCAAGCTCTGCTTGGTGTTGGGCGTCTGTCCCGCCTCCGTGCGTGGACTCGCCCCAAATTCATTGGCAGCGGTCTTTGCCTCCTCTCGCGCAGCACATTGCGCTTCTCGAGGTGCTTGCGAGCCGCGTCCACGAAGCATTACCGTCTTTGACCTCGGATCAGGTAGGGATACCCGCTGAACTT
358f7e7b20caeb0950c754b90410abe4	92860	order	Pleosporales														Pleosporales		Pleosporomycetidae	Dothideomycetes	Pezizomycotina	Ascomycota	Fungi	Eukaryota	dothideomyceta;leotiomyceta;saccharomyceta;Opisthokonta;cellular organisms;root	TCATCGAATCTTTGAACGCACATTGCGCCCTTTGGTATTCCTTAGGGCATGCCTGTTCGAGCGTCATTTGAAAACTCAAGCCTAGCTTGGTGATGGGTACCTGCCTAGTTATTAGGCATACCTCAAAGTCATTGGCAGCTTGTCCATCCGCTATCGGCGCAGCACAATTGCGTTGGAGCTGGGGGGGCGAGGTTCCAGAAGCACCTTTTTTAATCTTGACCTCGGATCAGGTAGGGATACCCGCTGAACTTAAGCATA
f9042809e730b11dd5a4941311e7a1c2	92860	order	Pleosporales														Pleosporales		Pleosporomycetidae	Dothideomycetes	Pezizomycotina	Ascomycota	Fungi	Eukaryota	dothideomyceta;leotiomyceta;saccharomyceta;Opisthokonta;cellular organisms;root	TCATCGAATCTTTGAACGCACATTGCGCCCCTTGGTATTCCATGGGGCATGCCTGTTCGAGCGTCATTTGTACCCTCAAGCTTTGCTTGGTGTTGGGCGTTTGTCCTATCCTCTGCGACTGGACTCGCCTTAAAATTATTGGCAGCCGGCATATTGGCCTTGGAGCGCAGCACATTTTGCGAGTCAAGCCTTTACACTGGCATCCATTAAGCCTTTTTTATCACTTTTGACCTCGGATCAGGTAGGGATACCCGCTGA
34e54d98dc7a00cf49c1c0dc54bf6b06	92860	order	Pleosporales														Pleosporales		Pleosporomycetidae	Dothideomycetes	Pezizomycotina	Ascomycota	Fungi	Eukaryota	dothideomyceta;leotiomyceta;saccharomyceta;Opisthokonta;cellular organisms;root	TCATCGAATCTTTGAACGCACATTGCGCCCTTTGGCATTCCTTAGGGCATGCCTGTTCGAGCGTCATCAGAACCCTCCGAGCCCCGCTCGGTCCTGGGCGTCTTGTCCCGCGGCTCGCCGCGCGGACTCGCCTCCAAACGCATCGGCAGCCGTCCTGTCCGCCCCGAGCGCAGTAGAAACGCGCCTCGTGGGTGGCGGGCGGCGTCCGCGAGCGGGCCTTCGCGCCCTCCCAATTGACCTCGAATCAGGTAGGGATAC
9e4d43ac209cef3c41da9d09f5cc5fab	92860	order	Pleosporales														Pleosporales		Pleosporomycetidae	Dothideomycetes	Pezizomycotina	Ascomycota	Fungi	Eukaryota	dothideomyceta;leotiomyceta;saccharomyceta;Opisthokonta;cellular organisms;root	TCATCGAATCTTTGAACGCACATTGCGCCCCTTGGTATTCCATGGGGCATGCCTGTTCGAGCGTCATCTACACCCTCAAGCTCTGCTTGGTGTTGGGCGTCTGTCCCGCCTTTGCGCGTGGACTCGCCCCAAATTCATTGGCAGCGGTCCTTGCCTCCTCTCGCGCAGCACATTGCGCTTCTCGAGGTGCGCGGCCCGCGTCCACGAAGCAACATTACCGTCTTTGACCTCGGATCAGGTAGGGATACCCGCTGAACT
0067a99e0d3bbc45c92f8db6b78438ae	92860	order	Pleosporales														Pleosporales		Pleosporomycetidae	Dothideomycetes	Pezizomycotina	Ascomycota	Fungi	Eukaryota	dothideomyceta;leotiomyceta;saccharomyceta;Opisthokonta;cellular organisms;root	TCATCGAATCTTTGAACGCACATTGCGCCCCTTGGTATTCCATGGGGCATGCCTGTTCGAGCGTCATCTACACCCTCAAGCTCTGCTTGGTGTTGGGCGTCTGTCCCGCCTCTGCGCGCGGACTCGCCCCAAATTCATTGGCAGCGGTCCTTGCCTCCTCTCGCGCAGCACATTGCGCTTCTCGAGGTGCGCGGCCCGCGTCCACGAAGCAACATTACCGTCTTTGACCTCGGATCAGGTAGGGATACCCGCTGAACT
d6f7278f35445e31804bb983f6673e12	92860	order	Pleosporales														Pleosporales		Pleosporomycetidae	Dothideomycetes	Pezizomycotina	Ascomycota	Fungi	Eukaryota	dothideomyceta;leotiomyceta;saccharomyceta;Opisthokonta;cellular organisms;root	TCATCGAATCTTTGAACGCACATTGCGCCCCTCGGTATTCCGTGGGGCATGCTTATTTGAGCGTCATTTACCCCCTCAAGCCTCGCTTGGTGTTGGGCGTCTGTCCTGCCGCCGTGCATGGACTCGCCTTGAAACGATTGGCAGCCGGTATGCAGGCTTCGAGCGCAGCAGATTTGCGTCTTGGGCCTGGGCACTGGTGCTCCAGCAAGTCTCCACCATCTTGACCTCAGATTAAGTAGGGATACCCGCTGAACTTAA
3f62d32d4133c6a7070262a9c8467bd2	92860	order	Pleosporales														Pleosporales		Pleosporomycetidae	Dothideomycetes	Pezizomycotina	Ascomycota	Fungi	Eukaryota	dothideomyceta;leotiomyceta;saccharomyceta;Opisthokonta;cellular organisms;root	TCATCGAATCTTTGAACGCACATTGCGCCCCTTGGTATTCCATGGGGCATGCCTGTTCGAGCGTCATTTGTACCCTCAAGCTTTGCTTGGTGTTGGGCGTTTTGTCCTCTTTGGAGGACTCGCCTCAAAACAATTGGCAGCCGGCATATTGGTATCGGAGCGCAGCACAAGTCGCACTTCTTTCCATGAATGTTGGCATCCATCAAGACTATTTTTCACTCTTGACCTCGGATCAGGTAGGGATACCCGCTGAACTTA
cd841be7ee7a57f13af3d1062ffa15d4	92860	order	Pleosporales														Pleosporales		Pleosporomycetidae	Dothideomycetes	Pezizomycotina	Ascomycota	Fungi	Eukaryota	dothideomyceta;leotiomyceta;saccharomyceta;Opisthokonta;cellular organisms;root	TCATCGAATCTTTGAACGCACATTGCGCCCCTTGGTATTCCATGGGGCATGCCTGTTCGAGCGTCATTTGTACCTTCAAGCTTTGCTTGGTGTTGGGTGTTTGTCCTTTCCCTGGTGTTTGGACTCGCCTTAAAACAATTGGCAGCCAGTGTTTTGGTATTGAAGCGCAGCACAATTTGCGATTCTGGCCTTAAAATACTAGCGTCCATAAGCACTTTCTCACTTTTGACCTCGGATCAGGTAGGGATACCCGCTGAA
2341aae52beb576812522cd1e6b76771	92860	order	Pleosporales														Pleosporales		Pleosporomycetidae	Dothideomycetes	Pezizomycotina	Ascomycota	Fungi	Eukaryota	dothideomyceta;leotiomyceta;saccharomyceta;Opisthokonta;cellular organisms;root	TCATCGAATCTTTGAACGCACATTGCGCCCTTTGGCATTCCTTAGGGCATGCCTGTTCGAGCGTCATCAGAACCCTCCGAGCCCCGCTCGGTCCTGGGCGTCTTGTCCCGCGGCTCGCCGCGCGGACTCGCCTCCAAACGCATCGGCAGCCGTCCTGTCCGCCCCGAGCGCAGTAGAAACGCGCCTCGTGGGCGGCGGGCGGCGTCCGCGAGCGGGCCTTCGCGCCCTCCCAATTGACCTCGAATCAGGTAGGGATAC
997177bc43e2f02eab41bbc403614fdf	92860	order	Pleosporales														Pleosporales		Pleosporomycetidae	Dothideomycetes	Pezizomycotina	Ascomycota	Fungi	Eukaryota	dothideomyceta;leotiomyceta;saccharomyceta;Opisthokonta;cellular organisms;root	TCATCGAATCTTTGAACGCACATTGCGCCCCTTGGTATTCCATGGGGCATGCCTGTTCGAGCGTCATTTGTACCTTCAAGCTTTGCTTGGTGTTGGGTGTTTGTCCTCTCCCTAGTGTTTGGACTCGCCTTAAAACAATTGGCAGCCAGTGTTTTGGTATTGAAGCGCAGCACAATTTGCGATTCTGGCCTTGAAATACTAGCGTCCATAAGTATATTCTCACTTTTGACCTCGGATCAGGTAGGGATACCCGCTGAA
62d5eec618e3c0347583b81514a045e0	92860	order	Pleosporales														Pleosporales		Pleosporomycetidae	Dothideomycetes	Pezizomycotina	Ascomycota	Fungi	Eukaryota	dothideomyceta;leotiomyceta;saccharomyceta;Opisthokonta;cellular organisms;root	TCATCGAATCTTTGAACGCACATTGCGCCCTTTGGTATTCCTTAGGGCATGCCTGTTCGAGCGTCATTTCAAACTTCAAGCTCAGCTTGGTGATGGGCGCCTGTCCCGCCGTTGCGCGCGGACTCGCCTCAAAAGCAGTTGGCAGCTCCCCATACTCGGCTCTGAACGCAGCAGATTTGCGTGGCGTGGCGAGAGGAGGGGCTTCCCAGCAAGCAAAAACACCCCAGTTTGACCTCGGATCAGGTAGGGATACCCGCT
f0c84bb43701a99045f275a55884bcf7	92860	order	Pleosporales														Pleosporales		Pleosporomycetidae	Dothideomycetes	Pezizomycotina	Ascomycota	Fungi	Eukaryota	dothideomyceta;leotiomyceta;saccharomyceta;Opisthokonta;cellular organisms;root	TCATCGAATCTTTGAACGCACATTGCGCCCTTTGGCATTCCTTAGGGCATGCCTGTTCGAGCGTCATCACAACCCTCCAAGCCCCGCTTGGCCCTGGGCGCCTTGTCCCGCGGTTCGCCGCGCGGACTCGCCTCTAAAAGCATCGGCAGCCGTCCTGTCAGCCCCGAGCGCAGTAGAAACGCGCCTCTGTGGGCTCTGGGCGGCGTCCGCGAGCGGGCCTCACGCCCTTAGTTTGACCTCGAATCAGGTAGGGATACC
fdb27fc0a80db6df74b8012970269186	92860	order	Pleosporales														Pleosporales		Pleosporomycetidae	Dothideomycetes	Pezizomycotina	Ascomycota	Fungi	Eukaryota	dothideomyceta;leotiomyceta;saccharomyceta;Opisthokonta;cellular organisms;root	TCATCGAATCTTTGAACGCACATTGCGCCCCTTGGTATTCCATGGGGCATGCCTGTTCGAGCGTCATTTGTACCCTCAAGCTCTGCTTGGTGTTGGGTGTTTGTCCTATCCTCTGCGACTGGACTCGCCTTAAAATTATTGGCAGCCGGCATATTGGCCTTGGAGCGCAGCACATTTTGCGAATCAGGCCTTTACACTGGCGTCCATTAAGCCTTTTTTATCACTTTTGACCTCGGATCAGGTAGGGATACCCGCTGA
476d233480a47a173841ae72741762b9	92860	order	Pleosporales														Pleosporales		Pleosporomycetidae	Dothideomycetes	Pezizomycotina	Ascomycota	Fungi	Eukaryota	dothideomyceta;leotiomyceta;saccharomyceta;Opisthokonta;cellular organisms;root	TCATCGAATCTTTGAACGCACATTGCGCCCCTTGGTATTCCATGGGGCATGCCTGTTCGAGCGTCATTTGTACCCTCAAGCTTTGCTTGGTGTTGGGCGTCTTGTCTACTTTTTTTTACAAGCAGACTCGCCTTAAAGTAATTGGCAGCCAGTGTTTTTGGCAGTAAGCGCAGCACATTTTGCGTCTTAGTCCCTAAACAGTGGCATCCAGAAAGCCTCTTTCTCACTTTTGACCTCGGATCAGGTAGGGATACCCGC
5d127992cd603ad21dc35320ade6f99f	92860	order	Pleosporales														Pleosporales		Pleosporomycetidae	Dothideomycetes	Pezizomycotina	Ascomycota	Fungi	Eukaryota	dothideomyceta;leotiomyceta;saccharomyceta;Opisthokonta;cellular organisms;root	TCATCGAATCTTTGAACGCACATTGCGCCCCTCGGTATTCCGTGGGGCATGCTTATTTGAGCGTCATTTAACCCCTCAAGCCTCGCTTGGTGTTGGGCGTCTGTCTTGCCGTTGTGCATCGACTCGCCTTGAAACGATTGGCAGCCGGTATACAGGCTTCGAGCGCAGCAGATTTGCGTCTTGGGCCTGTGCACTGGTGATCCAGCAAGCCTCATCTATCTTCTTGACCTCAGATTAAGTAGGGATACCCGCTGAACT
9b88129bf1e85c168ad52cc2f8c478c2	92860	order	Pleosporales														Pleosporales		Pleosporomycetidae	Dothideomycetes	Pezizomycotina	Ascomycota	Fungi	Eukaryota	dothideomyceta;leotiomyceta;saccharomyceta;Opisthokonta;cellular organisms;root	TCATCGAATCTTTGAACGCACATTGCGCCCCTCGGTATTCCGTGGGGCATGCCTGTTCGAGCGTCATCTACACCCTCAAGCTCTGCTTGGTGTTGGGCGTCTGTCCCGCCTCCGCGCGTGGACTCGCCCCAAATACATTGGCAGCGGTCTTTGCCTCCTCTCGCGCAGCACATTGCGCTTCTTGAGGTGTCGCGGACACGCGTCCAGTAAGCAACATTTACCGTCTTTGACCTCGGATCAGGTAGGGATACCCGCTGA
0dea5f6a24dce1e46e9f057da52f5769	92860	order	Pleosporales														Pleosporales		Pleosporomycetidae	Dothideomycetes	Pezizomycotina	Ascomycota	Fungi	Eukaryota	dothideomyceta;leotiomyceta;saccharomyceta;Opisthokonta;cellular organisms;root	TCATCGAATCTTTGAACGCACATTGCGCCCCTTGGTATTCCATGGGGCATGCCTGTTCGAGCGTCATCTACACCCTCAAGCTCTGCTTGGTGTTGGGCGTCTGTCCCGCCTCTGCGCGCGGACTCGCCCCAAATTCATTGGCAGCGGTCCTTGCCTCCTCTCGCGCAGCACATTGCGCTTCTCGAGGTGCGCGGCCCGCGTCCACGAAGCAAACATTACCGTCTTTGACCTCGGATCAGGTAGGGATACCCGCTGAAC
02b5fb0ab43058a59381014571bbda85	92860	order	Pleosporales														Pleosporales		Pleosporomycetidae	Dothideomycetes	Pezizomycotina	Ascomycota	Fungi	Eukaryota	dothideomyceta;leotiomyceta;saccharomyceta;Opisthokonta;cellular organisms;root	TCATCGAATCTTTGAACGCACATTGCGCCCCTTGGTATTCCATGGGGCATGCCTGTTCGAGCGTCATTTGTACCCTCAAGCTTTGCTTGGTGTTGGGTGTTTGTCCTATCCTTGCGACTGGACTCGCCTTAAAGTTATTGGCAGCCGGCATATTGGCCTTGGAGCGCAGCACATTTTGCGATTCAGACCTTCATACTGGCATCCATTAAGCCTTTTTATCACTTTTGACCTCGGATCAGGTAGGGATACCCGCTGAAC
fd324e61fda120e8356e6c10268adc9a	92860	order	Pleosporales														Pleosporales		Pleosporomycetidae	Dothideomycetes	Pezizomycotina	Ascomycota	Fungi	Eukaryota	dothideomyceta;leotiomyceta;saccharomyceta;Opisthokonta;cellular organisms;root	TCATCGAATCTTTGAACGCACATTGCGCCCCTTGGTATTCCATGGGGCATGCCTGTTCGAGCGTCATTTGTACCTTCAAGCTTTGCTTGGTGTTGGGTGTTTGTCCTCTCCCTGGTGTTTGGACTCGCCTTAAAACAATTGGCAGCCAGTGTTTTGGTATTGAAGCGCAGCACAATTTGCGATTCTGGCCTTAAAATACTGGCGTCCATAAGCACTTTCTCACTTTTGACCTCGGATCAGGTAGGGATACCCGCTGAA
d0fbb85e730d308425d2f9b44b7bfdd3	92860	order	Pleosporales														Pleosporales		Pleosporomycetidae	Dothideomycetes	Pezizomycotina	Ascomycota	Fungi	Eukaryota	dothideomyceta;leotiomyceta;saccharomyceta;Opisthokonta;cellular organisms;root	TCATCGAATCTTTGAACGCACATTGCGCCCCTTGGTATTCCATTGGGCATGCCTGTTCGAGCGTCATATACCCCTTCAAGCGCCCCGCTTGGTGTTGGGCGCCTGTCCGCGCGGCGCAACGGCCGCGCGGACTCGCCTCAAAGGTATTGGCGGCGGCCCCGAGGACCTCCTTCTGCGCAGCACAGCGCGCTTCTGGATGGACCCCGGCGGGCTCGCGACCCAGAGGATGACCCCCCCAAGTTTGACCTCGAATCAGGT
c783f8a1a907f8aec54e4b4da3e37a29	92860	order	Pleosporales														Pleosporales		Pleosporomycetidae	Dothideomycetes	Pezizomycotina	Ascomycota	Fungi	Eukaryota	dothideomyceta;leotiomyceta;saccharomyceta;Opisthokonta;cellular organisms;root	TCATCGAATCTTTGAACGCACATTGCGCCCCTTGGTATTCCATGGGGCATGCCTGTTCGAGCGTCATTTGTACCTTCAAGCTTTGCTTGGTGTTGGGTGTTTGTCCTCTCCCTGGTGTTTGGACTCGCCTTAAAACAATTGGCAGCCAGTGTTTTGGTATTGAAGCGCAGCACAATTTGCGATTCTGGCCTTGAAATACTAGCGTCCATAAGTATATTCTCACTTTTGACCTCGGATCAGGTAGGGATACCCGCTGAA
13ca4f53a78d68d2eb2e6699e692f774	92860	order	Pleosporales														Pleosporales		Pleosporomycetidae	Dothideomycetes	Pezizomycotina	Ascomycota	Fungi	Eukaryota	dothideomyceta;leotiomyceta;saccharomyceta;Opisthokonta;cellular organisms;root	TCATCGAATCTTTGAACGCACATTGCGCCCTATAGTATTCTGTAGGGCATGCATGTTCGAGCGTCATTTGTACCTTCAAGCTTTGCTTGGTGTTGGGTGTTTGTCCTCTCCCTGGTGTTTGGACTCGCCTTAAAACAATTGGCAGCCAGTGTTTTGGTATTGAAGCGCAGCACAATTTGCGATTCTGGCCTTAAAATACTAGCGTCCATAAGTACTTTCTCACTTTTGACCTCGGATCATGTAGGGATACCCGCTGAA
729d70e980c6017e4f065a25f83f5132	92860	order	Pleosporales														Pleosporales		Pleosporomycetidae	Dothideomycetes	Pezizomycotina	Ascomycota	Fungi	Eukaryota	dothideomyceta;leotiomyceta;saccharomyceta;Opisthokonta;cellular organisms;root	TCATCGAATCTTTGAACGCACATTGCGCCCCTCGGTATTCCGTGGGGCATGCTTATCTGAGCGTCATTTACACCCTCAAGCTCTGCTTGGTGTTGGGCGTCTGTCTTGCCACTGTGCGTAGACTCGCCTTGAAACGATTGGCAGCTAGTATGCCGGCTTTGAGCGCAGCAGATTTGCGTCTTGGGCCGGTGCACTGGTGCTCCAGGAAGCCTTATTACGCTTGACCTCAGATTAAGTAGGGATACCCGCTGAACTTAA
7433f7d529a3eff377e064f9f2aa48fe	92860	order	Pleosporales														Pleosporales		Pleosporomycetidae	Dothideomycetes	Pezizomycotina	Ascomycota	Fungi	Eukaryota	dothideomyceta;leotiomyceta;saccharomyceta;Opisthokonta;cellular organisms;root	TCATCGAATCTTTGAACGCACATTGCGCCCCTTGGTATTCCATGGGGCATGCCTGTTCGAGCGTCATTTGTACCTTCAAGCTTTGCTTGGTGTTGGGTGTTTGTCCTCTCCCTAGTGTTTGGACTCGCCTTAAAACAATTGGCAGCCAGTGTTTTAGTATTAAAGCGCAGCACAATTTGCAATTCTAGCCTTAAAATACTAGCGTCCATAAGTATATTCTCACTTTTAACCTCAAATCAGGTAGGGATACCCGCTAAA
8693691e0e157b7233aad259d8da9e16	92860	order	Pleosporales														Pleosporales		Pleosporomycetidae	Dothideomycetes	Pezizomycotina	Ascomycota	Fungi	Eukaryota	dothideomyceta;leotiomyceta;saccharomyceta;Opisthokonta;cellular organisms;root	TCATCGAATCTTTGAACGCACATTGCGCCCTTTGGTATTCCTCAGGGCATGCCTGTTCGAGCGTCATTTGCACCTTCAAGCCCAGCTTGGTGATGGGCGACCGTCCCGCCGCGCGCGCGGACTCGCCTCAAAGTGATTGGCAGCCGGCACGTTAGCTCCGAGCGCAGCAGACTCGCGCCTCGCGTGCCCCGTGTGCCGGCACCCAGAAGCCCCTCCACATCTTGACCTCGGATCAGGTAGGGATACCCGCTGAACTTA
83bf03d9910d82ce04644175288ca9fc	1504671	species	Delitschia confertaspora					Delitschia confertaspora	Delitschia				Delitschiaceae				Pleosporales		Pleosporomycetidae	Dothideomycetes	Pezizomycotina	Ascomycota	Fungi	Eukaryota	dothideomyceta;leotiomyceta;saccharomyceta;Opisthokonta;cellular organisms;root	TCATCGAATCTTTGAACGCACATTGCGCCCTTTGGCATTCCGAAGGGCATACCTGTTCGAGCGTCATTGCACTAATCAAGCTCTGCTTGGTGTTGGGCGCTTGTCCCGCGATTCTGCGCGGACTCGCCTCAAAAGCATCGGCGTTGGCATGCGTGGGCCTCGAGCGTAGCAAACCATTCGCGACGTAGGCCCCCGTGGCAGCAGCCGCAACAAACTTTTCTCAGTTTGACCTCGGATCAGGTAGGGATACCCGCTGAA
a8cdb07e326dfe96fd2515b6c06432dd	209472	species	uncultured Pleosporales		uncultured ectomycorrhiza (Pleosporales)			uncultured Pleosporales									Pleosporales		Pleosporomycetidae	Dothideomycetes	Pezizomycotina	Ascomycota	Fungi	Eukaryota	environmental samples;dothideomyceta;leotiomyceta;saccharomyceta;Opisthokonta;cellular organisms;root	TCATCGAATCTTTGAACGCACATTGCGCCCTTTGGTATTCCACTGGGCATGCCTGTTCGAGCGTCATCTACACCTTCGAGCCCTGCTCGGTGTTGGGTGTCTGTCTGTCCTGCAGACTCACCTCAAATCCATTGGCGGTGGCCCGCCTAGCTTCCTGTGCAGCGCATGCAACTTGCGAGCTGTCGCGGGCCCACATCCACCAAGACCATCGCGATTTGACCTCGAATCAGGTAGGGATACCCGCTGAACTTAAGCATA
1f9091ed0664638653babb4f5934ab14	1702109	species	Brunneoclavispora bambusae				Brunneoclavispora bambusae Phook. & K.D. Hyde, 2015	Brunneoclavispora bambusae	Brunneoclavispora				Halotthiaceae				Pleosporales		Pleosporomycetidae	Dothideomycetes	Pezizomycotina	Ascomycota	Fungi	Eukaryota	dothideomyceta;leotiomyceta;saccharomyceta;Opisthokonta;cellular organisms;root	TCATCGAATCTTTGAACGCACATTGCGCCCCTTGGTATTCCTTGGGGCATGCCTGTTCGAGCGTCATGTGAGCCTTCAAGCACAGCTTGGTGATGGGCGTTTGTCCCGCCGCGCGCGCGGACTCGCCTCAAAGACATTGGCGGCTGGTACACCGGCTTCGAGCGCAGCAGAGTCGCGCCTCGTGCCCCGTGTGCTGGCTCCCATGAGCCTCCTCTCCACACTTTGACCTCGGATCAGGTAGGGATACCCGCTGAACTT
4b0f3ccae7e5a73d2a479b9869eae96d	45147	family	Lophiostomataceae										Lophiostomataceae				Pleosporales		Pleosporomycetidae	Dothideomycetes	Pezizomycotina	Ascomycota	Fungi	Eukaryota	dothideomyceta;leotiomyceta;saccharomyceta;Opisthokonta;cellular organisms;root	TCATCGAATCTTTGAACGCACATTGCGCCCTTTGGTATTCCTTAGGGCATGCCTGTTCGAGCGTCATTTACAAATTCAAGCTCAGCTTGGTGATGGGTGTCTGTCCCGCCTTTGCGTGCGGACTCGCCTGAAATGCAGTTGGCAGCTTCTCCTTCGGCTCTAAACGCAGCAGATTTGCGTCGAACGTCGTGCGGATGGGCTCTCCAGTAAGCAAAACTCCACAAATTGACCTCGGATCAGGTAGGGATACCCGCTGAA
e1ffd306d638f1b143f92b026c3916fb	45147	family	Lophiostomataceae										Lophiostomataceae				Pleosporales		Pleosporomycetidae	Dothideomycetes	Pezizomycotina	Ascomycota	Fungi	Eukaryota	dothideomyceta;leotiomyceta;saccharomyceta;Opisthokonta;cellular organisms;root	TCATCGAATCTTTGAACGCACATTGCGCCCTTTGGTACTCCTTAGGGCATGCCTGTTCGAGCGTCATTTAGAAATTTCAAGCCTGGCTTGGTGATGGGCGTCTGTCCCGCCGCGTGCGCGGACTCGCCTCAAATGCAGTTGGCAGCTTCTTCCCCGGCTCAAAATGCAGCAGATTTGCGTTGTGGACCGCGGAGCGAAGTCTCTCCAGTAAGCAACCCCCCCTAAGAAAGACCTCGGATCAGGTAGGGATACCCGCTG
c7be60186b198c6ad0b8c1710d4c5697	45147	family	Lophiostomataceae										Lophiostomataceae				Pleosporales		Pleosporomycetidae	Dothideomycetes	Pezizomycotina	Ascomycota	Fungi	Eukaryota	dothideomyceta;leotiomyceta;saccharomyceta;Opisthokonta;cellular organisms;root	TCATCGAATCTTTGAACGCACATTGCGCCCTTTGGTATTCCTTAGGGCATGCCTGTTCGAGCGTCATTTCAAACCTCAAGCTCAGCTTGGTGATGGGTGACTGTCCTGCACTATGCACTGGACTCGCCTTAAAAATAGTTGGCAGCTTATTCCTAGGCTCTAAACGCAGCAGATTTGTGTTAGGTGCCCTGTGAAGAAGCTTTCCATTAAGCAAATTTTGTCAAATTGACCTCGGATCAGGTAGGGATACCCGCTGAA
8d247e590a99beedc52ac48604da1571	45147	family	Lophiostomataceae										Lophiostomataceae				Pleosporales		Pleosporomycetidae	Dothideomycetes	Pezizomycotina	Ascomycota	Fungi	Eukaryota	dothideomyceta;leotiomyceta;saccharomyceta;Opisthokonta;cellular organisms;root	TCATCGAATCTTTGAACGCACATTGCGCCCTTTGGTATTCCTTAGGGCATGCCTGTTCGAGCGTCATTTACAAATTCAAGCTCAGCTTGGTGATGGGTGTCTGTCCCGCCTTTGCGTGCGGACTCGCCTTAAATGCAGTTGGCAGCTTCTCCTTCGGCTCTAAACGCAGCAGATTTGCGTCGAACGTCGTACGGATGGGCTCTCCAGTAAGCAAAACCCCACAAATTGACCTCGGATCAGGTAGGGATACCCGCTGAA
d92184d9321200a432396c64570e9f33	45147	family	Lophiostomataceae										Lophiostomataceae				Pleosporales		Pleosporomycetidae	Dothideomycetes	Pezizomycotina	Ascomycota	Fungi	Eukaryota	dothideomyceta;leotiomyceta;saccharomyceta;Opisthokonta;cellular organisms;root	TCATCGAATCTTTGAACGCACATTGCGCCCTTTGGTATTCCTTAGGGCATGCCTGTTTAAGCGTCATTTATAAATTTAAGCTTAGCTTGGTGATAGGTGTCTGTCCCGCCTTTGCGTGTGGACTCGCCTCAAATGCAGTTGGCAGCTTGTTTCTCGGCTCTAAACGCAGCAGATTTGCGTTGAGCGTCGGGCGGACGGGCTCTCTAGTAAGTAAACCCCACAAATTGACCTCGGATTAGGTAGGGATATCCGCTGAAC
05d8a2c7a76007ef237c0daae48f0e64	45147	family	Lophiostomataceae										Lophiostomataceae				Pleosporales		Pleosporomycetidae	Dothideomycetes	Pezizomycotina	Ascomycota	Fungi	Eukaryota	dothideomyceta;leotiomyceta;saccharomyceta;Opisthokonta;cellular organisms;root	TCATCGAATCTTTGAACGCACATTGCGCCCTTTGGTATTCCTTAGGGCATGCCTGTTCGAGCGTCATTTCAAAATTCAAGCTCAGCTTGGTGATGGGCGCCTGTCCCGCCTCCGTGCGCGGACTCGCCTCAAAAGCAGTTGGCAGCTCTCCACTCGGCTCTAAACGCAGCAGATTTGCGTGGCGCGGCGAGAGGAGGGGCTTACCAGTAAGCAAAACCACCCCAGATTGACCTCGGATCAGGTAGGGATACCCGCTGA
9f9832a45c43955e862ff3a705ce3a48	45147	family	Lophiostomataceae										Lophiostomataceae				Pleosporales		Pleosporomycetidae	Dothideomycetes	Pezizomycotina	Ascomycota	Fungi	Eukaryota	dothideomyceta;leotiomyceta;saccharomyceta;Opisthokonta;cellular organisms;root	TCATCGAATCTTTGAACGCACATTGCGCCCTTTGGTATTCCTTAGGGCATGCCTGTTCGAGCGTCATTTCAAACTTCAAGCTTTGCTTGGTGATGGGTGTCTGTCCTGCAGTATGTATGGACTCGCCTTAAAAATAGTTGGCAGCTTATTATTAGGCTCTAAACGCAGCAGATTTGCGTGAATTGTCTTGTAAAGAAAGCTTTCCATGAAGTAAATCTCTCTAAATTGACCTCGGATCAGGTAGGGATACCCGCTGAA
47ee6931009ae2f6b8090730654cf974	45147	family	Lophiostomataceae										Lophiostomataceae				Pleosporales		Pleosporomycetidae	Dothideomycetes	Pezizomycotina	Ascomycota	Fungi	Eukaryota	dothideomyceta;leotiomyceta;saccharomyceta;Opisthokonta;cellular organisms;root	TCATCGAATCTTTGAACGCACATTGCGCCCTTTGGTATTCCTTAGGGCATGCCTGTTCGAGCGTCATTTCAAACCTCAAGCTCAGCTTGGTGATGGGTGACTGTCCTGTCCTGCACTACGCACTGGACTCGCCTTAAAAATAGTTGGCAGCTTATTCCTAGGCTCTAAACGCAGCAGATTTGTGTTAGGTGCCCTATGAAGAAGCTTTCCATTAAGCAAATTTTGTCAAATTGACCTCGGATCAGGTAGGGATACCCG
6d37e944ca4f16e39592bbb309aa10c5	45147	family	Lophiostomataceae										Lophiostomataceae				Pleosporales		Pleosporomycetidae	Dothideomycetes	Pezizomycotina	Ascomycota	Fungi	Eukaryota	dothideomyceta;leotiomyceta;saccharomyceta;Opisthokonta;cellular organisms;root	TCATCGAATCTTTGAACGCACATTGCGCCCTTTGGTATTCCTTAGGGCATGCCTGTTCGAGCGTCATTTCAAACCTCAAGCTCAGCTTGGTGATGGGTGACTGTCCTGTCCTGCACTACGCACTGGACTCGCCTTAAAAATAGTTGGCAGCTTATTCCTAGGCTCTAAACGCAGCAGATTTGTGTTAGGTGCCCTGTGAAGAAGCTTTCCATTAAGCAAATTTTGTCAAATTGACCTCGGATCAGGTAGGGATACCCG
617940ed193b7dd5fee5381c7f18b19c	45147	family	Lophiostomataceae										Lophiostomataceae				Pleosporales		Pleosporomycetidae	Dothideomycetes	Pezizomycotina	Ascomycota	Fungi	Eukaryota	dothideomyceta;leotiomyceta;saccharomyceta;Opisthokonta;cellular organisms;root	TCATCGAATCTTTGAACGCACATTGCGCCCTTTGGTATTCCTTAGGGCATGCCTGTTCGAGCGTCATTTCAAACCTCAAGCTCAGCTTGGTGATGGGTGACTGTCCTGTACTACGCACTGGACTCGCCTTAAAAATAGTTGGCAGCTTATTCCTAGGCTCTAAACGCAGCAGATTTGTGTTAGGTGCCCTGTGAAGAAGCTTTCCATTAAGCAAATTTTGTCAAATTGACCTCGGATCAGGTAGGGATACCCGCTGAA
7239389bc97aa0bff1bfad184aca3e9e	45147	family	Lophiostomataceae										Lophiostomataceae				Pleosporales		Pleosporomycetidae	Dothideomycetes	Pezizomycotina	Ascomycota	Fungi	Eukaryota	dothideomyceta;leotiomyceta;saccharomyceta;Opisthokonta;cellular organisms;root	TCATCGAATCTTTGAACGCACATTGCGCCCTTTGGTATTCCTTAGGGCATGCCTGTTCGAGCGTCATTTCAAACCTCAAGCTCAGCTTGGTGATGGGTGACTGTCCTGCACTACGCACTGGACTCGCCTTAAAAATAGTTGGCAGCTTATTCCTAGGCTCTAAACGCAGCAGATTTGTGTTAGGTGCCCTGTGAAGAAGCTTTCCATTAAGCAAATTTTGTCACATTGACCTCGGATCAGGTAGGGATACCCGCTGAA
a08a34cc51e9e46f376cb3ae8a535364	45147	family	Lophiostomataceae										Lophiostomataceae				Pleosporales		Pleosporomycetidae	Dothideomycetes	Pezizomycotina	Ascomycota	Fungi	Eukaryota	dothideomyceta;leotiomyceta;saccharomyceta;Opisthokonta;cellular organisms;root	TCATCGAATCTTTGAACGCACATTGCGCCCTTTGGTATTCCTTTGGGCATGCCTGTTCGAGCGTCATTTCAAAATTCAAGCTCAGCTTGGTGATGGGCGTCTGTCCCGCCATCGTGCGCGGACTCGCCTCAAAAGCAGTTGGCAGCTCCCCACTCGGCTCTAAACGCAGCAGATTTGCGTGGCGTGGCGAGAGGAGGGGCTTACCAGTAAGCAAAAACACCCCAGATTGACCTCGGATCAGGTAGGGATACCCGCTGA
4bb25538f404fb99bbce71a722509908	45147	family	Lophiostomataceae										Lophiostomataceae				Pleosporales		Pleosporomycetidae	Dothideomycetes	Pezizomycotina	Ascomycota	Fungi	Eukaryota	dothideomyceta;leotiomyceta;saccharomyceta;Opisthokonta;cellular organisms;root	TCATCGAATCTTTGAACGCACATTGCGCCCTTTGGTATTCCTTAGGGCATGCCTGTTCGAGCGTCATTTCAAACTTCAAGCTTTGCTTGGTGATGGGTGTCTGTCCTGCAGTATGTATGGACTCGCCTTAAAAATAGTTGGCAGCTTATTATTAGGCTCTAAACGCAGCAGATTTGCGTGAATTGTCTTGTAAAGAAAGCTTTCCATGAAGTAAATCTTTCTAAATTGACCTCGGATCAGGTAGGGATACCCGCTGAA
f7fc59416e3ce6c338c57d36c4e8a033	45147	family	Lophiostomataceae										Lophiostomataceae				Pleosporales		Pleosporomycetidae	Dothideomycetes	Pezizomycotina	Ascomycota	Fungi	Eukaryota	dothideomyceta;leotiomyceta;saccharomyceta;Opisthokonta;cellular organisms;root	TCATCGAATCTTTGAACGCACATTGCGCCCTTTGGTATTCCTTAGGGCATGCCTGTTCGAGCGTCATTTACAAATTCAAGCTCAGCTTGGTGATGGGTGTCTGTCCCGCCTTTGCGTGCGGACTCGCCTTAAATGCAGTTGGCAGCTTCTCCTTCGGCTCTAAACGCAGCAGATTTGCGTCGAACGTCGTGCGGATGGGCTCTCCAGTAAGCAAAACTCCACAAATTGACCTCGGATCAGGTAGGGATACCCGCTGAA
6c97abdcdc454152de66ed05eea3c0fd	45147	family	Lophiostomataceae										Lophiostomataceae				Pleosporales		Pleosporomycetidae	Dothideomycetes	Pezizomycotina	Ascomycota	Fungi	Eukaryota	dothideomyceta;leotiomyceta;saccharomyceta;Opisthokonta;cellular organisms;root	TCATCGAATCTTTGAACGCACATTGCGCCCTTTGGTATTCCTTAGGGCATGCCTGTTCGAGCGTCATTTACAAATTCAAGCTCAGCTTGGTGATGGGTGTCTGTCCCGCCTTTGCGTGCGGACTCGCCTTAAATGCAGTTGGCAGCTTCTCCTTCGGCTCTAAACGCAGCAGATTTGCGTCGAACGTCATACGGATGGGCTCTCCAGTAAGCAAAACCCCACAAATTGACCTCGGATCAGGTAGGGATACCCGCTGAA
0b0e644088d064c7c24ee8c7af6fffc2	45147	family	Lophiostomataceae										Lophiostomataceae				Pleosporales		Pleosporomycetidae	Dothideomycetes	Pezizomycotina	Ascomycota	Fungi	Eukaryota	dothideomyceta;leotiomyceta;saccharomyceta;Opisthokonta;cellular organisms;root	TCATCGAATCTTTGAACGCACATTGCGCCCTTTGGTATTCCTTAGGGCATGCCTGTTCGAGCGTCATTTCAAACCTCAAGCTCAGCTTGGTGATGGGTGACTGTCCTGCAATGTGTATGGACTCGCCTTAAAAGCAGTTGGCAGCTTACTTCTAGGCTCTAAACGCAGCAGATTTGTGTTTATTGTTTAGCGAAGAAGCTTTTCCATTAAGCAATTCTTTTAATTTGACCTCGGATCAGGTAGGGATACCCGCTGAAC
f7491a9b373dedf910c4b8012fee66f2	45147	family	Lophiostomataceae										Lophiostomataceae				Pleosporales		Pleosporomycetidae	Dothideomycetes	Pezizomycotina	Ascomycota	Fungi	Eukaryota	dothideomyceta;leotiomyceta;saccharomyceta;Opisthokonta;cellular organisms;root	TCATCGAATCTTTGAACGCACATTGCGCCCTTTGGTATTCCTTAGGGCATGCCTGTTCGAGCGTCATTTCAAACCTCAAGCTCAGCTTGGTGATGGGTGACTGTCCTGCAATGTGTATGGACTCGCCTTAAAAGCAGTTGGCAGCTTACTTCTAGGCTCTAAACGCAGCAGATTTGTGTTTATCGTCTAGTGAAGAAGCTTTCCATTAAGTAATTCTTTCAATTTGACCTCGGATCAGGTAGGGATACCCGCTGAACT
1308bfb65b2b93101a3f435c0c133b15	45147	family	Lophiostomataceae										Lophiostomataceae				Pleosporales		Pleosporomycetidae	Dothideomycetes	Pezizomycotina	Ascomycota	Fungi	Eukaryota	dothideomyceta;leotiomyceta;saccharomyceta;Opisthokonta;cellular organisms;root	TCATCGAATCTTTGAACGCACATTGCGCCCTTTGGTATTCCTTTGGGCATGCCTGTTCGAGCGTCATTTCAAAATTCAAGCTCAGCTTGGTGATGGGCGTCTGTCCCGCCATCGTGCGCGGACTCGCCTCAAAAGCAGTTGGCAGCTCCCCACTCGGCTCTAAACGCAGCAGATTTGCGTGGCGTGGCGAGGGGAGGGGCTTACCAGTAAGCAAAACCACCCCAGATTGACCTCGGATCAGGTAGGGATACCCGCTGA
875f7a391768a4efd9c078ce3d64b773	45147	family	Lophiostomataceae										Lophiostomataceae				Pleosporales		Pleosporomycetidae	Dothideomycetes	Pezizomycotina	Ascomycota	Fungi	Eukaryota	dothideomyceta;leotiomyceta;saccharomyceta;Opisthokonta;cellular organisms;root	TCATCGAATCTTTGAACGCACATTGCGCCCTTTGGTATTCCTTAGGGCATGCCTGTTCGAGCGTCATTTCAAACTTCAAGCTTTGCTTGGTGATGGGTGTCTGTCCTGCAGTATGTATGGACTCGCCTTAAAAATAGTTGGCAGCTTATTATTAGGCTCTAAACGCAGCAGATTTGCGTGAATTGTCTTGTAAAGAAAGCTTTCCATAAAGTAAATCTCTCTAAATTGACCTCGGATCAGGTAGGGATACCCGCTGAA
bcc20ab84923d44112542664a7aa5157	45147	family	Lophiostomataceae										Lophiostomataceae				Pleosporales		Pleosporomycetidae	Dothideomycetes	Pezizomycotina	Ascomycota	Fungi	Eukaryota	dothideomyceta;leotiomyceta;saccharomyceta;Opisthokonta;cellular organisms;root	TCATCGAATCTTTGAACGCACATTGCGCCCTTTGGTATTCCTTAGGGCATGCCTGTTCGAGCGTCATTTCAAACCTCAAGCTCAGCTTGGTGATGGGTGACTGTCCTGTACTACGCACTGGACTCGCCTTAAAAATAGTTGGCAGCTTATTCCTGGGCTCTAAACGCAGCAGATTTGTGTTAGGTGCCCTATGAAGAAGCTTTCCATTAAGCAAATTTTGTCAAATTGACCTCGGATCAGGTAGGGATACCCGCTGAA
2e87929aed16baaa41593de8487cb9ea	45147	family	Lophiostomataceae										Lophiostomataceae				Pleosporales		Pleosporomycetidae	Dothideomycetes	Pezizomycotina	Ascomycota	Fungi	Eukaryota	dothideomyceta;leotiomyceta;saccharomyceta;Opisthokonta;cellular organisms;root	TCATCGAATCTTTGAACGCACATTGCGCCCTTTGGTATTCCTTAGGGCATGCCTGTTCGAGCGTCATTTCAAACCTCAAGCTCAGCTTGGTGATGGGTGACTGTCCTGCACTACGCACTGGACTCGCCTTAAAAATAGTTGGCAGCTTATTCCTAGGCTCTAAACGCAGCAGATTTGTGTTAGGTACCCTGTGAAGAAGCTTTCCATTAAGCAAATTTTGTCAAATTGACCTCGGATCAGGTAGGGATACCCGCTGAA
3a8f34de55e7cfd2d791c3e56f2e41d4	45147	family	Lophiostomataceae										Lophiostomataceae				Pleosporales		Pleosporomycetidae	Dothideomycetes	Pezizomycotina	Ascomycota	Fungi	Eukaryota	dothideomyceta;leotiomyceta;saccharomyceta;Opisthokonta;cellular organisms;root	TCATCGAATCTTTGAACGCACATTGCGCCCTTTGGTATTCCTTAGGGCATGCCTGTTCGAGCGTCATTTCAAACTTCAAGCTTTGCTTGGTGATGGGTGTCTGTCCTGCAGTATGTACGGACTCGCCTTAAAAATAGTTGGCAGCTTATTATTAGGCTCTAAACGCAGCAGATTTGCGTGAATTGTCTTGTAAAGAAAGCTTTCCATGAAGTAAATCTCTCTAAATTGACCTCGGATCAGGTAGGGATACCCGCTGAA
7564d7235c8bc2c48b4b980ad9da3c95	45147	family	Lophiostomataceae										Lophiostomataceae				Pleosporales		Pleosporomycetidae	Dothideomycetes	Pezizomycotina	Ascomycota	Fungi	Eukaryota	dothideomyceta;leotiomyceta;saccharomyceta;Opisthokonta;cellular organisms;root	TCATCGAATCTTTGAACGCACATTGCGCCCTTTGGTATTCCTTAGGGCATGCCTGTTCGAGCGTCATTTACAAATTCAAGCCTAGCTTGGTGATGGGTGTCTGTCCCGCCTTTGCGTGTGGACTCGCCTCAAATGCAGTTGGCAGCTTGTTCCTCGGCTCTAAACGCAGCAGATTTGCGTCAAGCGTCGTGCGGACGGGCTCTCCAGTAAGCAAAACCCCACAAATTGACCTCGGATCAGGTAGGGATACCCGCTGAA
1477dbfd6ad96217c0eb7b14c9ff566c	45147	family	Lophiostomataceae										Lophiostomataceae				Pleosporales		Pleosporomycetidae	Dothideomycetes	Pezizomycotina	Ascomycota	Fungi	Eukaryota	dothideomyceta;leotiomyceta;saccharomyceta;Opisthokonta;cellular organisms;root	TCATCGAATCTTTGAACGCACATTGCGCCCTTTGGTATTCCTTAGGGCATGCCTGTTCGAGCGTCATTTCAAACCTCAAGCTCAGCTTGGTGATGGGTGACTGTCCTGTACTACGCACTGGACTCGCCTTAAAAATAGTTGGCAGCTTATTCCTGGGCTCTAAACACAGCAGATTTGTGTTAGGTGCCCTCTGAAGAAGCTTTCCATTAAGCAAATTTTGTCAAATTGACCTCGGATCAGGTAGGGATACCCGCTGAA
56cee2be094d54b06c5e231192bcd49e	45147	family	Lophiostomataceae										Lophiostomataceae				Pleosporales		Pleosporomycetidae	Dothideomycetes	Pezizomycotina	Ascomycota	Fungi	Eukaryota	dothideomyceta;leotiomyceta;saccharomyceta;Opisthokonta;cellular organisms;root	TCATCGAATCTTTGAACGCACATTGCGCCCTTTGGTATTCCTTAGGGCATGCCTGTTCGAGCGTCATTTCAAACCTCAAGCTCAGCTTGGTGATGGGTGACTGTCCTGTACTACGCACTGGACTCGCCTTAAAAATAGTTGGCAGCTTATTCCTGGGCTCTAAACGCAGCAGATTTGTGTTAGGTGCCCTGTGAAGAAGCTTTCCATTAAGCAAATTTTGTCAAATTGACCTCGGATCAGGTAGGGATACCCGCTGAA
e1b707817608e978d5c6ef54517ed5ec	45147	family	Lophiostomataceae										Lophiostomataceae				Pleosporales		Pleosporomycetidae	Dothideomycetes	Pezizomycotina	Ascomycota	Fungi	Eukaryota	dothideomyceta;leotiomyceta;saccharomyceta;Opisthokonta;cellular organisms;root	TCATCGAATCTTTGAACGCACATTGCGCCCTTTGGTATTCCTTAGGGCATGCCTGTTCGAGCGTCATTTCAAACCTCAAGCTCAGCTTGGTGATGGGTGACTGTCCTGCACTACGCACTGGACTCGCCTTAAAAATAGTTGGCAGCTTATTCCTAGGCTCTAAACGTAGCAGATTTGTGTTAGGTGCCCTGTGAAGAAGCTTTCCATTAAGCAAATTTTGTCAAATTGACCTCGGATCAGGTAGGGATACCCGCTGAA
c62936e9d647d2cf9ef25991c6d27df5	45147	family	Lophiostomataceae										Lophiostomataceae				Pleosporales		Pleosporomycetidae	Dothideomycetes	Pezizomycotina	Ascomycota	Fungi	Eukaryota	dothideomyceta;leotiomyceta;saccharomyceta;Opisthokonta;cellular organisms;root	TCATCGAATCTTTGAACGCACATTGCGCCCTTTGGTATTCCTTAGGGCATGCCTGTTCGAGCGTCATTTCAAACCTCAAGCTTAGCTTGGTGATGGGTGTCTGTCTTGCAGTATGTATGTACGTATGGACTCGCCTTAAAAATAGTTGGCAGCTTATTCTTGGGCTCTAAACGCAGCAGATTTGCGTCAATTGTCTTGTGAAGAAGCTTTCCATTAAGTAAATCTCTCTAAATTGACCTCGGATCAGGTAGGGATACC
069610b559e49993e625b11e9a0e182c	45147	family	Lophiostomataceae										Lophiostomataceae				Pleosporales		Pleosporomycetidae	Dothideomycetes	Pezizomycotina	Ascomycota	Fungi	Eukaryota	dothideomyceta;leotiomyceta;saccharomyceta;Opisthokonta;cellular organisms;root	TCATCGAATCTTTGAACGCACATTGCGCCCTTTGGTATTCCTTAGGGCATGCCTGTTCGAGCGTCATTTCAAACCTCAAGCTCAGCTTGGTGATGGGTGACTGTCCTGCACTACGCACTGGACTCGCCTTAAAAATAGTTGGCAGCTTATTCCTAGGCTCTAAACGCAGCAGATTTGTGTTAGGTGCCCTGTGAAGAAGCTTTCCATTAAGCAAATTTTGTCAAATTGACCTCGGATCAGGTAGGGATACCCGCTGAA
2cb3b5e552314df2553120819cd554e1	45147	family	Lophiostomataceae										Lophiostomataceae				Pleosporales		Pleosporomycetidae	Dothideomycetes	Pezizomycotina	Ascomycota	Fungi	Eukaryota	dothideomyceta;leotiomyceta;saccharomyceta;Opisthokonta;cellular organisms;root	TCATCGAATCTTTGAACGCACATTGCGCCCTTTGGTATTCCTTAGGGCATGCCTGTTCGAGCGTCATTTCAAACCTCAAGCTCAGCTTGGTGATGGGTGACTGTCCTGTCCTGCACTACGCACTGGACTCGCCTTAAAAATAGTTGGCAGCTTATTCCTAGGCTCTAAACGCAGCAGATTTGTGTTAGGTGCCCTGTAAAGAAGCTTTCCATTAAGCAAATTTTGTCAAATTGACCTCGGATCAGGTAGGGATACCCG
ce330b0ad229b7777fc4fd5bd06bd071	45147	family	Lophiostomataceae										Lophiostomataceae				Pleosporales		Pleosporomycetidae	Dothideomycetes	Pezizomycotina	Ascomycota	Fungi	Eukaryota	dothideomyceta;leotiomyceta;saccharomyceta;Opisthokonta;cellular organisms;root	TCATCGAATCTTTGAACGCACATTGCGCCCTTTGGTATTCCTTAGGGCATGCCTGTTCGAGCGTCATTTCAAACCTCAAGCTCAGCTTGGTGATGGGTGACTGTCCTGCAATGTGTATGGACTCGCCTTAAAAGCAGTTGGCAGCTTACTTCTAGGCTCTAAACGCAGCAGATTTGTGTTTATCATCTAGTGAAGAAGCTTTCCATTAAGTAATTCTTTTAATTTGACCTCGGATCAGGTAGGGATACCCGCTGAACT
36981ffb430c7e078a13da9770032b80	45148	genus	Lophiostoma						Lophiostoma				Lophiostomataceae				Pleosporales		Pleosporomycetidae	Dothideomycetes	Pezizomycotina	Ascomycota	Fungi	Eukaryota	dothideomyceta;leotiomyceta;saccharomyceta;Opisthokonta;cellular organisms;root	TCATCGAATCTTTGAACGCACATTGCGCCCTTTGGTATTCCTTAGGGCATGCCTGTTCGAGTGTCATTTCAACCTTCAAGCTCAGCTTGGTGATGGGTGACTGTCCTGTGAATATGCACTGGACTCGCCTTAAAAGTAGTTGGCAGCTTATTCTTAGGCTCTAAACGTAGCAGATTTGTGTTAATTGTCTTGTGAAGAAGCTTTCCATTTAAGTAAATTTTCCTAAATTGACCTCGGATCAGGTAGGGATACCCGCTG
8cef7a0d80c6c4ad42d037436fdad88f	45148	genus	Lophiostoma						Lophiostoma				Lophiostomataceae				Pleosporales		Pleosporomycetidae	Dothideomycetes	Pezizomycotina	Ascomycota	Fungi	Eukaryota	dothideomyceta;leotiomyceta;saccharomyceta;Opisthokonta;cellular organisms;root	TCATCGAATCTTTGAACGCACATTGCGCCCTTTGGTATTCCTTAGGGCATGCCTGTTCGAGCGTCATTTACAAATTCAAGCTCAGCTTGGTGATGGGTGTCTGTCCCGCCTTTGCGCGTGGACTCGCCTCAAATGCAGTTGGCAGCTTGTTCCTCGGCTCTAAACGCAGCAGATTTGCGTCAAGCGTCGGGCGGACGGGCTCTCCAGTAAGCAAACCCCACAAATTGACCTCGGATCAGGTAGGGATACCCGCTGAAC
fe4096ead0851e1e4a3dfb1f9851c8d6	45148	genus	Lophiostoma						Lophiostoma				Lophiostomataceae				Pleosporales		Pleosporomycetidae	Dothideomycetes	Pezizomycotina	Ascomycota	Fungi	Eukaryota	dothideomyceta;leotiomyceta;saccharomyceta;Opisthokonta;cellular organisms;root	TCATCGAATCTTTGAACGCACATTGCGCCCTTTGGTATTCCTTAGGGCATGCCTGTTCGAGCGTCATTTCAAACCTCAAGCTTTGCTTGGTGATGGGTGTCTGTCCTGCAGTATGTATGGACTCGCCTTAAAAATAGTTGGCAGCTTATTCTTAGGCTCTAAACGCAGCAGATTTGCGTAAATTGTCTTGTGAAGAAAGCTTTCCATGAAGTAAATCTTATCTAAATTGACCTCGGATCAGGTAGGGATACCCGCTGA
b26ad436383c648282859f3b8382e4f4	45148	genus	Lophiostoma						Lophiostoma				Lophiostomataceae				Pleosporales		Pleosporomycetidae	Dothideomycetes	Pezizomycotina	Ascomycota	Fungi	Eukaryota	dothideomyceta;leotiomyceta;saccharomyceta;Opisthokonta;cellular organisms;root	TCATCGAATCTTTGAACGCACATTGCGCCCTTTGGTATTCCTTAGGGCATGCCTGTTCGAGCGTCATTTACAAATTCAAGCTCAGCTTGGTGATGGGTGTCTGTCCCGCCTTTGCGCGTGGACTCGCCTCAAATGCAGTTGGCAGCTTGTTCCCCGGCTCTAAACGCAGCAGATTTGCGTCGAGCGTCGGGCGGACGGGCTCTCCAGTAAGCAAACCCCACAAATTGACCTCGGATCAGGTAGGGATACCCGCTGAAC
26d5ce8c957e9a3e5c53c970e27233aa	45148	genus	Lophiostoma						Lophiostoma				Lophiostomataceae				Pleosporales		Pleosporomycetidae	Dothideomycetes	Pezizomycotina	Ascomycota	Fungi	Eukaryota	dothideomyceta;leotiomyceta;saccharomyceta;Opisthokonta;cellular organisms;root	TCATCGAATCTTTGAACGCACATTGCGCCCTTTGGTATTCCTTAGGGCATGCCTGTTCGAGCGTCATTTCAAACCTCAAGCTCAGCTTGGTGATGGGTGACTGTCCTGCAACGTGTATGGACTCGCCTTAAAAGCAGTTGGCAGCTTACTTCTAGGCTCTAAACGCAGCAGATTTGTGTTCATTGTCTTGTGAAGAAGCTTTCCATTAAGCAATTCTTCTAATTTGACCTCGGATCAGGTAGGGATACCCGCTGAACT
7b6c4327dd237412bdcd507790628d2f	45148	genus	Lophiostoma						Lophiostoma				Lophiostomataceae				Pleosporales		Pleosporomycetidae	Dothideomycetes	Pezizomycotina	Ascomycota	Fungi	Eukaryota	dothideomyceta;leotiomyceta;saccharomyceta;Opisthokonta;cellular organisms;root	TCATCGAATCTTTGAACGCACATTGCGCCCTTTGGTATTCCTTAGGGCATGCCTGTTCGAGCGTCATTTCAAAACTTCAAGCTCAGCTTGGTGATGGGCGTCTGTCCCGCCGTTAGTGCGCGGACTCGCCTCAAAAGCAGTTGGCAGCTTCCTCCTCGGCCCCAAACGCAGCAGATTTGCGTGGCGCGTGCCCTGGCAAAGGCGGCTTACCAGTAAAGCAAAACCACTTTCCAGATTGACCTCGGATCAGGTAGGGAT
66fe89d2e7767c748124ca34b08fded6	45148	genus	Lophiostoma						Lophiostoma				Lophiostomataceae				Pleosporales		Pleosporomycetidae	Dothideomycetes	Pezizomycotina	Ascomycota	Fungi	Eukaryota	dothideomyceta;leotiomyceta;saccharomyceta;Opisthokonta;cellular organisms;root	TCATCGAATCTTTGAACGCACATTGCGCCCTTTGGTATTCCTTAGGGCATGCCTGTTCGAGCGTCATTTCAAACCTCAAGCTTTGCTTGGTGATGGGTGTCTGTCCTGCAGTATGTATGGACTCGCCTTAAAAATAGTTGGCAGCTTATTCTTAGGCTCTAAACGCAGCAGATTTGCGTAAATTGTTTTGTGAAGAAAGCTTTCCATGAAGTAAATCTTATCTAAATTGACCTCGGATCAGGTAGGGATACCCGCTGA
340d287190c8de60d89fd407b561497d	45148	genus	Lophiostoma						Lophiostoma				Lophiostomataceae				Pleosporales		Pleosporomycetidae	Dothideomycetes	Pezizomycotina	Ascomycota	Fungi	Eukaryota	dothideomyceta;leotiomyceta;saccharomyceta;Opisthokonta;cellular organisms;root	TCATCGAATCTTTGAACGCACATTGCGCCCTTTGGTATTCCTTAGGGCATGCCTGTTCGAGCGTCATTTCAAACCTCAAGCTTAGCTTGGTGATGGGTGACTGTCCTGCAACGTGTATGGACTCGCCTTAAAAGCAGTTGGCAGCTTACTTCTAGGCTCTAAACGCAGCAGATTTGTGTTCATTGTCTTGTGAAGAAGCTTTCCATTAAGCAATTCTTCTAATTTGACCTCGGATCAGGTAGGGATACCCGCTGAACT
8b416ff669d105d7e65dbf65be7afb3e	45148	genus	Lophiostoma						Lophiostoma				Lophiostomataceae				Pleosporales		Pleosporomycetidae	Dothideomycetes	Pezizomycotina	Ascomycota	Fungi	Eukaryota	dothideomyceta;leotiomyceta;saccharomyceta;Opisthokonta;cellular organisms;root	TCATCGAATCTTTGAACGCACATTGCGCCCTTTGGTATTCCTTAGGGCATGCCTGTTCGAGCGTCATTTCAAACCTCAAGCTTAGCTTGGTGATGGGTGACTGTCCTGCAAATACGTATGGGACTCGCCTAAAAAATAGTTGGCAGCTTATTCCTAGGTTCTAAACGCAGCAGATTTGCGTGGATGATACTGCGAAGAAGCTTTCCACTAAGCAGATTTTTTTTAAAATTGACCTCGGATCAGGTAGGGATACCCGCT
5de148975464ed5f3959d436aa806088	45148	genus	Lophiostoma						Lophiostoma				Lophiostomataceae				Pleosporales		Pleosporomycetidae	Dothideomycetes	Pezizomycotina	Ascomycota	Fungi	Eukaryota	dothideomyceta;leotiomyceta;saccharomyceta;Opisthokonta;cellular organisms;root	TCATCGAATCTTTGAACGCACATTGCGCCCTTTGGTATTCCTTAGGGCATGCCTGTTCGAGCGTCATTTCAAACCTCAAGCTCAGCTTGGTGATGGGTGACTGTCCTGTACTACGCATTGGACTCGCCTTAAAAATAGTTGGCAGCTTATTCCTGGGCTCTAAACGCAGCAGATTTGTGTTAGGTGCCCTGTGAAGAAGCTTTCCATTAAGCAAATTTTGTCAAATTGACCTCGGATCAGGTAGGGATACCCGCTGAA
3e9720c2d45bec07f0faab7403bdcf02	45148	genus	Lophiostoma						Lophiostoma				Lophiostomataceae				Pleosporales		Pleosporomycetidae	Dothideomycetes	Pezizomycotina	Ascomycota	Fungi	Eukaryota	dothideomyceta;leotiomyceta;saccharomyceta;Opisthokonta;cellular organisms;root	TCATCGAATCTTTGAACGCACATTGCGCCCTTTGGTATTCCTTAGGGCATGCCTGTTCAAGCGTCATTTCAAACCTCAAGCTTTGCTTGGTGATGGGTGTCTGTCCTGCAGTATGTATGGACTCGCCTTAAAAATAGTTGGCAGCTTATTCTTAGGCTCTAAACGCAGCAGATTTGCGTAATTGTCTTGTGAAGAAAGCTTTCCATGAAGTAAATCTTATCTAAATTGACCTCGGATCAGGTAGGGATACCCGCTGAA
801903b346fdb10d5998092f5e1e9da1	45148	genus	Lophiostoma						Lophiostoma				Lophiostomataceae				Pleosporales		Pleosporomycetidae	Dothideomycetes	Pezizomycotina	Ascomycota	Fungi	Eukaryota	dothideomyceta;leotiomyceta;saccharomyceta;Opisthokonta;cellular organisms;root	TCATCGAATCTTTGAACGCACATTGCGCCCTTTGGTATTCCTTAGGGCATGCCTGTTCGAGCGTCATTTCAAACCTCAAGCTTAGCTTGGTGATGGGTGACTGTCCTGCAAATACGTATGGGACTCGCCTAAAAAATAGTTGGCAGCTTATTCCTAGGCTCTACAAGCAGCAGATTTGCGTGGATGATACCGCGAAGAAGCTTTCCACTAAGCAGATTTTTCTAAAATTGACCTCGGATCAGGTAGGGATACCCGCTG
399526dd1c564c2a527f12ff2ebf47ce	45148	genus	Lophiostoma						Lophiostoma				Lophiostomataceae				Pleosporales		Pleosporomycetidae	Dothideomycetes	Pezizomycotina	Ascomycota	Fungi	Eukaryota	dothideomyceta;leotiomyceta;saccharomyceta;Opisthokonta;cellular organisms;root	TCATCGAATCTTTGAACGCACATTGCGCCCTTTGGTATTCCTTAGGGCATGCCTGTTCGAGCGTCATTTCAAACTTCAAGCTCAGCTTGGTGATGGGTGACAGTCCTGCAAATATGCACTGGACTCGCCTTAAAAGTAGTTGGCAGCTTATTCTTAGGCTCTAAACGCAGCAGATTTGTGTTCATTGTCTTGTGAAGAAGCTTTCCATTTAAGTAACTTTTCCTAAATTGACCTCGGATCAGGTAGGGATACCCGCTG
f2a17f7bea59d5f69eb4eca421b08f40	45148	genus	Lophiostoma						Lophiostoma				Lophiostomataceae				Pleosporales		Pleosporomycetidae	Dothideomycetes	Pezizomycotina	Ascomycota	Fungi	Eukaryota	dothideomyceta;leotiomyceta;saccharomyceta;Opisthokonta;cellular organisms;root	TCATCGAATCTTTGAACGCACATTGCGCCCTTTGGTATTCCTTAGGGCATGCCTGTTCGAGCGTCATTTACAAATTCAAGCTCAGCTTGGTGATGGGTGTCTGTCCCGCCTTTGCGCGTGGACTCGCCTCAAATGCAGTTGGCAGCTTGTTCCTCGGCTCTAAACGCAGCAGATTTGCGTCGAGCGTCGGGCGGACGGGCTCTCCAGTAAGCAAACCCCACAAATTGACCTCGGATCAGGTAGGGATACCCGCTGAAC
d2611964339d4baf8120fc9fd7cc7028	45148	genus	Lophiostoma						Lophiostoma				Lophiostomataceae				Pleosporales		Pleosporomycetidae	Dothideomycetes	Pezizomycotina	Ascomycota	Fungi	Eukaryota	dothideomyceta;leotiomyceta;saccharomyceta;Opisthokonta;cellular organisms;root	TCATCGAATCTTTGAACGCACATTGCGCCCTTTGGTATTCCTTAGGGCATGCCTGTTCGAGCGTCATTTCAAACCTCAAGCTCAGCTTGGTGATGGGTGACTGTCCTACGATATGTATGGACTCGCCTTAAAAGCAGTTGGCAGCTTATTCCTAGGCTCTAAACGCAGCAGATTTGTGTTAATTGTCTTGTGAAGAAGCTTTCCATTAAGCAAATTTTCTAAATTGACCTCGGATCAGGTAGGGATACCCGCTGAACT
1d89de0f57bb3bbcf529ad7750612d9f	45148	genus	Lophiostoma						Lophiostoma				Lophiostomataceae				Pleosporales		Pleosporomycetidae	Dothideomycetes	Pezizomycotina	Ascomycota	Fungi	Eukaryota	dothideomyceta;leotiomyceta;saccharomyceta;Opisthokonta;cellular organisms;root	TCATCGAATCTTTGAACGCACATTGCGCCCTTTGGTATTCCTTAGGGCATGCCTGTTCGAGCGTCATTTACAAATTCAAGCTCAGCTTGGTGATGGGCGTCTGTCCCGCCTTTGCGCGTGGACTCGCCTCGAATGCAGTTGGCAGCTTGTTCCTCGGCTCTAAACGCAGCAGATTTGCGTCGAGCGTCGGGCGGACGGGCTCTCCAGTAAGCAAACCCCACAAATTGACCTCGGATCAGGTAGGGATACCCGCTGAAC
4af639b4b3bc1fc2016480f9ca3d567a	45148	genus	Lophiostoma						Lophiostoma				Lophiostomataceae				Pleosporales		Pleosporomycetidae	Dothideomycetes	Pezizomycotina	Ascomycota	Fungi	Eukaryota	dothideomyceta;leotiomyceta;saccharomyceta;Opisthokonta;cellular organisms;root	TCATCGAATCTTTGAACGCACATTGCGCCCTTTGGTATTCCTTAGGGCATGCCTGTTCGAGCGTCATTTTAACCTTCAAGCCTAGCTTGGTGTTGGGTATCTGCCTAGTCTCTAGGCTTACCTCAAAAATATTGGCAGCTTGTATACCCAGCTTTTGGCGCAGCACTTTTGCGTTTGGGCGGGTGGACAAGATTCCATAAGTATTATTCAATCTTGACCTCGGATCAGGTAGGGATACCCGCTGAACTTAAGCATATC
381e48786c33313cfa2ca45ca7f42085	45148	genus	Lophiostoma						Lophiostoma				Lophiostomataceae				Pleosporales		Pleosporomycetidae	Dothideomycetes	Pezizomycotina	Ascomycota	Fungi	Eukaryota	dothideomyceta;leotiomyceta;saccharomyceta;Opisthokonta;cellular organisms;root	TCATCGAATCTTTGAACGCACATTGCGCCCTTTGGTATTCCTTAGGGCATGCCTGTTCGAGCGTCATTTCAAACCTCAAGCTCAGCTTGGTGATGGGTGACTGTCCTACGATGTATGGACTCGCCTCAAAAGCAGTTGGCAGCTTATTCCTAGACTCTAAACGCAGCAGATTTGTGTTAATTGTCTTGTGAAGAAGCTATCCATTAAGCAAATTTTCTAAATTGACCTCGGATCAGGTAGGGATACCCGCTGAACTTA
1ca08d37827a30085cf058886f390629	45148	genus	Lophiostoma						Lophiostoma				Lophiostomataceae				Pleosporales		Pleosporomycetidae	Dothideomycetes	Pezizomycotina	Ascomycota	Fungi	Eukaryota	dothideomyceta;leotiomyceta;saccharomyceta;Opisthokonta;cellular organisms;root	TCATCGAATCTTTGAACGCACATTGCGCCCTTTGGTATTCCTTAGGGCATGCCTGTTCGAGCGTCATTTACAAATTCAAGCTCAGCTTGGTGATGGGTGTCTGTCCCGCCTTTGCGCGTGGACTCGCCTCGAATGCAGTTGGCAGCTTGTTCCTCGGCTCTAAACGCAGCAGATTTGCGTCAAGCGTTGAGCGGACGGGCTCTCCAGTAAGCAAACCCCACAAATTGACCTCGGATCAGGTAGGGATACCCGCTGAAC
c7afd0a02676cac5b1106d73c124facb	45148	genus	Lophiostoma						Lophiostoma				Lophiostomataceae				Pleosporales		Pleosporomycetidae	Dothideomycetes	Pezizomycotina	Ascomycota	Fungi	Eukaryota	dothideomyceta;leotiomyceta;saccharomyceta;Opisthokonta;cellular organisms;root	TCATCGAATCTTTGAACGCACATTGCGCCCTTTGGTATTCCTTAGGGCATGCCTGTTCGAGCGTCATTTCAAACCTCAAGCTTAGCTTGGTGATGGGTGTCTGTCCTGCAGTATGTATGGACTCGCCTAAAAAATAATTGGCAGCTTATTCTTGGGCTCTTTTAACGCAGCAGATTTGCGTTGATTGTCTTGTGGAGAAGCTTTCCATTAAGTAACTCTCTCTCGAAATTGACCTCGGATCAGGTAGGGATACCCGCT
80d17a8c216f67b844ea6a55c121e4c2	45148	genus	Lophiostoma						Lophiostoma				Lophiostomataceae				Pleosporales		Pleosporomycetidae	Dothideomycetes	Pezizomycotina	Ascomycota	Fungi	Eukaryota	dothideomyceta;leotiomyceta;saccharomyceta;Opisthokonta;cellular organisms;root	TCATCGAATCTTTGAACGCACATTGCGCCCTTTGGTATTCCTTAGGGCATGCCTGTTCGAGCGTCATTTCAAACTTCAAGCTCAGCTTGGTGATGGGTGACTGTCCTGCGAATATGCACTGGACTCGCCTTAAAAGTAGTTGGCAGCTTATTCTTAGGCTCTAAACGCAGCAGATTTGTGTTAATTGTCTTGTGAAGAAGCTTTCCATTTAAGTAAATTTTCCTAAATTGACCTCGGATCAGGTAGGGATACCCGCTG
575c5e353f6972ae044845824a6b558a	45148	genus	Lophiostoma						Lophiostoma				Lophiostomataceae				Pleosporales		Pleosporomycetidae	Dothideomycetes	Pezizomycotina	Ascomycota	Fungi	Eukaryota	dothideomyceta;leotiomyceta;saccharomyceta;Opisthokonta;cellular organisms;root	TCATCGAATCTTTGAACGCACATTGCGCCCTTTGGTATTCCTTAGGGCATGCCTGTTTGAGCGTCATTTCAAACCTCAAGCTTTGCTTGGTGATGGGTGTCTGTCCTGCAGTATGTATGGACTCGCCTCAAAAATAGTTGGCAGCTTATTCTTAGGCTCTAAACGCAGCAGATTTGCGTAAATTGTCTTGTGAAGAAAGCTTTCCATGAAGTAAATCTTATCTAAATTGACCTCGGATCAGGTAGGGATACCCGCTGA
eb55ed1e7d5eb27d8bcf6411fd8ef596	45148	genus	Lophiostoma						Lophiostoma				Lophiostomataceae				Pleosporales		Pleosporomycetidae	Dothideomycetes	Pezizomycotina	Ascomycota	Fungi	Eukaryota	dothideomyceta;leotiomyceta;saccharomyceta;Opisthokonta;cellular organisms;root	TCATCGAATCTTTGAACGCACATTGCGCCCTTTGGTATTCCTTAGGGCATGCCTGTTCGAGCGTCATTTACAAATTCAAGCTCAGCTTGGTGATGGGTGTCTGTTCCGCCTTTGCGCGTGGACTCGCCTCAAATGCAGTTGGCAGCTTGTTCCTCGGCTCTAAACGCAGCAGATTTGCGTCGAGCGTCGGGCGGACGGGCTCTCCAGTAAGCAAACCCCACAAATTGACCTCGGATCAGGTAGGGATACCCGCTGAAC
625a5167eda0310b4f6918c1e6711217	45148	genus	Lophiostoma						Lophiostoma				Lophiostomataceae				Pleosporales		Pleosporomycetidae	Dothideomycetes	Pezizomycotina	Ascomycota	Fungi	Eukaryota	dothideomyceta;leotiomyceta;saccharomyceta;Opisthokonta;cellular organisms;root	TCATCGAATCTTTGAACGCACATTGCGCCCTTTGGTATTCCTTAGGGCATGCCTGTTCGAGCGTCATTTCAAACCTCAAGCTTTGCTTGGTGATGGGTGTCTGTCCTGCAGTATGTATGGACTCGCCTTAAAAATAGTTGGCAGCTTATTCTTAGGCTCTAAACGCAGCAGATTTGCGTGAATTGTCTTGTGAAGAAAGCTTTCCATGAAGTAAATCTTATCTAAATTGACCTCGGATCAGGTAGGGATACCCGCTGA
f25cf34da61c212f1fac853531e75cc8	45148	genus	Lophiostoma						Lophiostoma				Lophiostomataceae				Pleosporales		Pleosporomycetidae	Dothideomycetes	Pezizomycotina	Ascomycota	Fungi	Eukaryota	dothideomyceta;leotiomyceta;saccharomyceta;Opisthokonta;cellular organisms;root	TCATCGAATCTTTGAACGCACATTGCGCCCTTTGGTATTCCTTAGGGCATGCCTGTTCGAGCGTCATTTCAAACCTCAAGCTTAGCTTGGTGATGGGTGACTGTCCTGCAAATACGTATGGGACTCGCCTAAAAAATAGTTGGCAGCTTATTCCTAGGCTCTACACGCAGCAGATTTGCGTGGATGATACCGCGAAGAAGCTTTCCACTAAGCAGATTTTTCTAAAATTGACCTCGGATCAGGTAGGGATACCCGCTG
8878e0a68b3e7dc0d938af9cb5fb699f	1255046	suborder	Massarineae													Massarineae	Pleosporales		Pleosporomycetidae	Dothideomycetes	Pezizomycotina	Ascomycota	Fungi	Eukaryota	dothideomyceta;leotiomyceta;saccharomyceta;Opisthokonta;cellular organisms;root	TCATCGAATCTTTGAACGCACATTGCGCCCCTCGGTATTCCGTGGGGCATGCCTGTTCGAGCGTCATTTACACCCTCAAGCCCTGCTTGGCGTTGGGCGTCTGTCCCGCTTCCCGCGCGGACTCGCCCCAAAGGTATTGGCAGCGGTCGTGCCGACTTCCCGCGCAGCACATTTGCGCTTCTCGAAGCCCCGGCGGACCTGCGTCCAGCAAGCTCTTCTATCACTTGACCTCGGATCAGGTAGGGATACCCGCTGAAC
029bddccc6f9f3470ebe8e23695222fb	1898320	family	Dictyosporiaceae										Dictyosporiaceae			Massarineae	Pleosporales		Pleosporomycetidae	Dothideomycetes	Pezizomycotina	Ascomycota	Fungi	Eukaryota	dothideomyceta;leotiomyceta;saccharomyceta;Opisthokonta;cellular organisms;root	TCATCGAATCTTTGAACGCACATTGCGCCCCTTGGTATTCCATTGGGCATGCCTGTTCGAGCGTCATTACACACCCCTCGAGCCCAGCTCGGCGTTGGGCGTTTGTCTCCCGCCCCCGGCGGTGGACTCGCCTCAAATGGATTGGCAGCGGCACGCCGTCCTCTCGCGCAGCACCTCGCGCTCCGTGAGGCCCCGGCGGGTTCGCGTCCATGGAGACCCCCCTCAGTTTGACCTCGAATCAGGTAGGGATACCCGCTG
d653a861de80d5ddb845fb81e9289bec	1898320	family	Dictyosporiaceae										Dictyosporiaceae			Massarineae	Pleosporales		Pleosporomycetidae	Dothideomycetes	Pezizomycotina	Ascomycota	Fungi	Eukaryota	dothideomyceta;leotiomyceta;saccharomyceta;Opisthokonta;cellular organisms;root	TCATCGAATCTTTGAACGCACATTGCGCCCCTTGGTATTCCATTGGGCATGCCTGTTCGAGCGTCATTATAAACCCCTCGAGCCCAGCTCGGCGTTGGGCGTTTGTCTCCCGCCCCCGGCGGTGGACTCGCCTCAAATGGATTGGCAGCGGCACGCCGTCCTCTCGCGCAGCACCTCGCGCTCCGTGAGGCCCCGGCGGGTTCGCGTCCATGGAGACCCCCCTCAGTTTGACCTCGAATCAGGTAGGGATACCCGCTG
0b9dfc5add5b6ad939b928f7b114e564	1898320	family	Dictyosporiaceae										Dictyosporiaceae			Massarineae	Pleosporales		Pleosporomycetidae	Dothideomycetes	Pezizomycotina	Ascomycota	Fungi	Eukaryota	dothideomyceta;leotiomyceta;saccharomyceta;Opisthokonta;cellular organisms;root	TCATCGAATCTTTGAACGCACATTGCGCCCCTTGGTATTCCATTGGGCATGCCTGTTCGAGCGTCATTATAAACCCCTCGAGCCCAGCTCGGCGTTGGGCGTTTGTCTCCTGCCCCCGGCGGTGGACTCGCCTCAAATGGATTGGCAGCGGCACGCCGTCCTCTCGCGCAGCACCTCGCGCTCCGTGAGGCCCCGGCGGGTTCGCGTCCATGGAGACCCCCCTCAGTTTGACCTCGAATCAGGTAGGGATACCCGCTG
cf80bcc85e44a6735c6aca49a12723d5	1898458	genus	Pseudocoleophoma						Pseudocoleophoma				Dictyosporiaceae			Massarineae	Pleosporales		Pleosporomycetidae	Dothideomycetes	Pezizomycotina	Ascomycota	Fungi	Eukaryota	dothideomyceta;leotiomyceta;saccharomyceta;Opisthokonta;cellular organisms;root	TCATCGAATCTTTGAACGCACATTGCGCCCCTTGGTATTCCATTGGGCATGCCTGTTCGAGCGTCATTTAACCCTTCAAGCTCACGCTTGGTGTTGGGCGTCTGTCCGCGCTTTCGGGCGTGGACTCGCCCCAAATCCATTGGCAGCGGCTCCACCGGCTTCTCGCGCAGCACTTTGCGCTCAGGAAGACCTTCGGCGGGCTCGCGTCCATCAAGTCACCCCTCATTTTGACCTCGAATCAGGTAGGGATACCCGCTG
6f3711f06f0565bba5392b410bae013d	1898458	genus	Pseudocoleophoma						Pseudocoleophoma				Dictyosporiaceae			Massarineae	Pleosporales		Pleosporomycetidae	Dothideomycetes	Pezizomycotina	Ascomycota	Fungi	Eukaryota	dothideomyceta;leotiomyceta;saccharomyceta;Opisthokonta;cellular organisms;root	TCATCGAATCTTTGAACGCACATTGCGCCCCTTGGTATTCCATTGGGCATGCCTGTTCGAGCGTCATTTACACCCTCAAGCTCCGCTTGGTGTTGGGCGTCTGTTTGCGCTTTTTGCGTGGACTCGCCCCAAAGACATTGGCAGCGGCTTTGCCAGCTTCTCGCGCAGCACTTTGCGCTCTGTGAGGCTTTGGCGGGCTTGCATCCATTAAGAAACCCTTTAGTTTGACCTCGAATCAGGTAGGGATACCCGCTGAAC
ce40d710aabad37ee9b3f72c18c89879	1898458	genus	Pseudocoleophoma						Pseudocoleophoma				Dictyosporiaceae			Massarineae	Pleosporales		Pleosporomycetidae	Dothideomycetes	Pezizomycotina	Ascomycota	Fungi	Eukaryota	dothideomyceta;leotiomyceta;saccharomyceta;Opisthokonta;cellular organisms;root	TCATCGAATCTTTGAACGCACATTGCGCCCCTTGGTATTCCATTGGGCATGCCTGTTCGAGCGTCATTTACCCCCTCAAGCTCATGCTTGGTGTTGGGCGTCTGTCCGCGCTTTCGAGCGCTGACTCGCCCCAAATCCATTGGCAGCGGCTCCGCCGGCTTCTCGCGCAGCACTTTGCGCTCAAGAAGGCTTTCGGCGGGCTCGCGTCCATCAAGTCACCCCTCATTTTGACCTCGAATCAGGTAGGGATACCCGCTG
c7f44549c7f2d843e542ecb6132243a0	1898458	genus	Pseudocoleophoma						Pseudocoleophoma				Dictyosporiaceae			Massarineae	Pleosporales		Pleosporomycetidae	Dothideomycetes	Pezizomycotina	Ascomycota	Fungi	Eukaryota	dothideomyceta;leotiomyceta;saccharomyceta;Opisthokonta;cellular organisms;root	TCATCGAATCTTTGAACGCACATTGCGCCCCTTGGTATTCCATTGGGCATGCCTGTTCGAGCGTCATTTACACCCTCAAGCTCACGCTTGGTGTTGGGCGTCTGTCCGCGCTTTCGGCGTGGACTCGCCCCAAATCCATTGGCAGCGGCTTCGCCGGCTTCTCGCGCAGCACTTTGCGCTCTTGAAGGCTTTCGGCGGGCTCGCGTCCATCAAGTAACTCCTCATTTTGACCTCGAATCAGGTAGGGATACCCGCTGA
6e2ce4021fa44d47750ad4bb68c0eff0	1898458	genus	Pseudocoleophoma						Pseudocoleophoma				Dictyosporiaceae			Massarineae	Pleosporales		Pleosporomycetidae	Dothideomycetes	Pezizomycotina	Ascomycota	Fungi	Eukaryota	dothideomyceta;leotiomyceta;saccharomyceta;Opisthokonta;cellular organisms;root	TCATCGAATCTTTGAACGCACATTGCGCCCCTTGGTATTCCATTGGGCATGCCTGTTCGAGCGTCATTTACACCCTCAAGCTCACGCTTGGTGTTGGGCGTCTGTCCGCGCTTTCGAGCGTGGACTCGCCCCAAATCCATTGGCAGCGGCTCCGCCGGCTTTTCGCGCAGCACTTTGCGTCCAGGAAGGCTTTCGGCGGGCTTGCGTCCATCAAGACACCCCTCATTTTGACCTCGAATCAGGTAGGGATACCCGCTG
45521e880fbd1b42c5253f36e18caad0	1898458	genus	Pseudocoleophoma						Pseudocoleophoma				Dictyosporiaceae			Massarineae	Pleosporales		Pleosporomycetidae	Dothideomycetes	Pezizomycotina	Ascomycota	Fungi	Eukaryota	dothideomyceta;leotiomyceta;saccharomyceta;Opisthokonta;cellular organisms;root	TCATCGAATCTTTGAACGCACATTGCGCCCCTTGGTATTCCATTGGGCATGCCTGTTCGAGCGTCATTTAACCCTTCAAGCTCACGCTTGGTGTTGGGCGTCTGTCCGCGCTTTCGGGCGTGGACTCGCCCCAAATCCATTGGCAGCGGCTCCGCCGGCTTCTCGCGCAGCACTTTGCGCTCAGGAAGGCCTTCGGCGGGTTCGCGTCCAACAAGTCACCCCTCATTTTGACCTCGAATCAGGTAGGGATACCCGCTG
f5a0d760d810027b05d99ec0267138a4	1898458	genus	Pseudocoleophoma						Pseudocoleophoma				Dictyosporiaceae			Massarineae	Pleosporales		Pleosporomycetidae	Dothideomycetes	Pezizomycotina	Ascomycota	Fungi	Eukaryota	dothideomyceta;leotiomyceta;saccharomyceta;Opisthokonta;cellular organisms;root	TCATCGAATCTTTGAACGCACATTGCGCCCCTTGGTATTCCATTGGGCATGCCTGTTCGAGCGTCATTTAACCCCTCAAGCTCACGCTTGGTGTTGGGCGTCTGTCCGCGCTTTCGGGCGCGGACTCGCCCCAAATCCATTGGCAGCGGCTCCGCCGGCTTCTCGCGCAGCACTTTGCGTTCAGGAAGACCTTCGGCGGGCTCGCGTCCATCAAGTCACCCCTCATTTTGACCTCGAATCAGGTAGGGATACCCGCTG
e4017b554c01d359e8b2b7a2e78f7a5f	1898458	genus	Pseudocoleophoma						Pseudocoleophoma				Dictyosporiaceae			Massarineae	Pleosporales		Pleosporomycetidae	Dothideomycetes	Pezizomycotina	Ascomycota	Fungi	Eukaryota	dothideomyceta;leotiomyceta;saccharomyceta;Opisthokonta;cellular organisms;root	TCATCGAATCTTTGAACGCACATTGCGCCCCTTGGTATTCCATTGGGCATGCCTGTTCGAGCGTCATTTACACCCTCAAGCTCACGCTTGGTGTTGGGCGTCTGTCCGCGCTTTCGGGCGCGGACTCGCCCCAAATCCATTGGCAGCGGCTCCGCCGGCTTCTCGCGCAGCACTTTGCGTTCAGGAAGGCTTTCGGCGGGCTCGCGTCCATCAAGCAACCACCCATTTTGACCTCGAATCAGGTAGGGATACCCGCTG
ef50136a0ecb00457f58fa3e9cdd5e73	1303434	species	Pseudocoleophoma polygonicola				Pseudocoleophoma polygonicola Kaz. Tanaka & K. Hiray., 2015	Pseudocoleophoma polygonicola	Pseudocoleophoma				Dictyosporiaceae			Massarineae	Pleosporales		Pleosporomycetidae	Dothideomycetes	Pezizomycotina	Ascomycota	Fungi	Eukaryota	dothideomyceta;leotiomyceta;saccharomyceta;Opisthokonta;cellular organisms;root	TCATCGAATCTTTGAACGCACATTGCGCCCCTTGGTATTCCATTGGGCATGCCTGTTCGAGCGTCATTTACACCCTCAAGCTCCGCTTGGTGTTGGGCGTCTGTCCCCGCTACCCGCGTGGGACTCGCCCCAAAGACATTGGCAGCGGCTTCGCCGGCTTCTTGCGCAGCACTTTGCGCTCCACGAGGCTTTTGGCGGGCCCGCGTCCATCACGAACCCCCCAGTTTGACCTCGAATCAGGTAGGGATACCCGCTGAA
dbf83165bc39a93874f7a8f404aae96a	221678	family	Didymosphaeriaceae		Montagnulaceae								Didymosphaeriaceae			Massarineae	Pleosporales		Pleosporomycetidae	Dothideomycetes	Pezizomycotina	Ascomycota	Fungi	Eukaryota	dothideomyceta;leotiomyceta;saccharomyceta;Opisthokonta;cellular organisms;root	TCATCGAATCTTTGAACGCACATTGCGCCCCTCGGTATTCCGTGGGGCATGCCTGTTCGAGCGTCATTAACAACTCAAGCTCTGCTTGGTGTTGGGCGTCTGTCCGCGCCCCCGCGCGTGGACTCGCCCCAAAGACATTGGCAGCCTAGGCTGATGACCCGCCCGCAGCACATTGCGTCGGCGAGTGCGCAGCGGCCTTCGCGTCCACGAAGCTCTTCTTCCACAGATTTGACCTCGGATCAGGTAGGGATACCCGCT
5425edb69cf67ef0282380c08e24e1ae	125369	genus	Paraphaeosphaeria						Paraphaeosphaeria				Didymosphaeriaceae			Massarineae	Pleosporales		Pleosporomycetidae	Dothideomycetes	Pezizomycotina	Ascomycota	Fungi	Eukaryota	dothideomyceta;leotiomyceta;saccharomyceta;Opisthokonta;cellular organisms;root	TCATCGAATCTTTGAACGCACATTGCGCCCCTCGGTATTCCGTGGGGCATGCCTGTTCGAGCGTCATCTACACCCTCAAGCTCTGCTTGGTGTTGGGCGTCTGTCCCGCCTCTGCGCGCGGACTCGCCCCAAATTCATTGGCAGCGGTCTTTGCCTCCTCTCGCGCAGCACAATTGCGTCTGCGAGGGGGCGTGGCCCGCATCCACGAAGCAACATTACCGTCTTTGACCTCGGATCAGGTAGGGATACCCGCTGAAC
fc13ad9166a486e064fbcfb3959551c9	125369	genus	Paraphaeosphaeria						Paraphaeosphaeria				Didymosphaeriaceae			Massarineae	Pleosporales		Pleosporomycetidae	Dothideomycetes	Pezizomycotina	Ascomycota	Fungi	Eukaryota	dothideomyceta;leotiomyceta;saccharomyceta;Opisthokonta;cellular organisms;root	TCATCGAATCTTTGAACGCACATTGCGCCCCTCGGTATTCCGTGGGGCATGCCTGTTCGAGCGTCATCTACACCCTCAAACTCTGCTTGGTGTTGGGCGTCTGTCCCGCCTCTGCGCGCGGACTCGCCCCAAATTCATTGGCAGCGGTCTTTGCCTCCTCTCGCGCAGCACAATTGCGTCTGCGAGGGGGCGTGGCCCGCATCCACGAAGCAACATTACCGTCTTTGACCTCGGATCAGGTAGGGATACCCGCTGAAC
83c3c39c767512a29024c0fa89079351	227067	genus	Spegazzinia						Spegazzinia				Didymosphaeriaceae			Massarineae	Pleosporales		Pleosporomycetidae	Dothideomycetes	Pezizomycotina	Ascomycota	Fungi	Eukaryota	dothideomyceta;leotiomyceta;saccharomyceta;Opisthokonta;cellular organisms;root	TCATCGAATCTTTGAACGCACATTGCGCCCCTCGGTATTCCGTGGGGCATGCCTGTTCGAGCGTCATTAACAACTCAAGCTCTGCTTGGTGTTGGGCGTCTGTCCGCGCCTCCGCGCGTGGACTCGCCCCAAAGACATTGGCAGCCTAGGCTGATGACCCGCCCGCAGCACATTGCGTCGGCGAGTGCGCAGCGGCCTTCGCGTCCACGAAGCTCTTCTTCCACAGATTTGACCTCGGATCAGGTAGGGATACCCGCT
35c73e6a95366331fb5057b816f0b617	227067	genus	Spegazzinia						Spegazzinia				Didymosphaeriaceae			Massarineae	Pleosporales		Pleosporomycetidae	Dothideomycetes	Pezizomycotina	Ascomycota	Fungi	Eukaryota	dothideomyceta;leotiomyceta;saccharomyceta;Opisthokonta;cellular organisms;root	TCATCGAATCTTTGAACGCACATTGCGCCCCTCGGTATTCCGTGGGGCATGCCTGTTCGAGCGTCATTTCAAGGCTCAAGCTTCACTGCTTGGTGTTGGGCGTCTGTCCCGCGCTCCGCGCGTGGACTCGCCCCAAAGACATTGGCAGCCCAGGCCGTCCGACCCGCCCGCAGCACATTGCGTCTGGCGAGTCGACGGCGGCCCCGGCATCCAGCAAGCTCCTCTCACCGTCTTGACCTCGGATCAGGTAGGGATACC
[truncated: 1,631 more rows]

## Sheet: D2 OTU lineages
otu	taxid	rank	scientific name	common name	synonym	anamorph	authority	species	genus	subtribe	tribe	subfamily	family	superfamily	infraorder	suborder	order	infraclass	subclass	class	subphylum	phylum	kingdom	superkingdom	no rank	sequence
[truncated: 1,819 more rows]

## Sheet: ITS OTU counts
seqid	taxid	rank	scientific name	common name	synonym	anamorph	authority	species	genus	subtribe	tribe	subfamily	family	superfamily	infraorder	suborder	order	infraclass	subclass	class	subphylum	phylum	kingdom	superkingdom	no rank	AWFS-P16-021;Toodyay;Raphanus raphanistrum L.	AWFS-P16-023;Toodyay;Lolium rigidum Gaudin	AWFS-P16-024;Toodyay;Echium plantagineum L.	AWFS-P16-025;Walebing;Lolium rigidum Gaudin	AWFS-P16-026;Walebing;Avena fatua L.	AWFS-P16-027;Walebing;Arctotheca calendula (L.) Levyns	AWFS-P16-028;Walebing;Erodium botrys (Cav.) Bertol.	AWFS-P16-029;Walebing;Hypochaeris radicata L.	AWFS-P16-030;Walebing;Raphanus raphanistrum L.	AWFS-P16-031;Badgingarra;Hypochaeris radicata L.	AWFS-P16-032;Badgingarra;Raphanus raphanistrum L.	AWFS-P16-033;Badgingarra;Avena fatua L.	AWFS-P16-034;Badgingarra;Arctotheca calendula (L.) Levyns	AWFS-P16-035;Badgingarra;Lolium rigidum Gaudin	AWFS-P16-036;Mullewa;Avena fatua L.	AWFS-P16-037;Mullewa;Arctotheca calendula (L.) Levyns	AWFS-P16-038;Mullewa;Emex australis Steinh.	AWFS-P16-039;Mullewa;Vulpia sp.	AWFS-P16-040;Mullewa;Raphanus raphanistrum L.	AWFS-P16-041;Mullewa;Lolium rigidum Gaudin	AWFS-P16-042;Morawa;Arctotheca calendula (L.) Levyns	AWFS-P16-043;Morawa;Emex australis Steinh.	AWFS-P16-044;Morawa;Avena fatua L.	AWFS-P16-045;Morawa;Oxalis pes-caprae L.
[truncated: 2,391 more rows]
[truncated: 54 more columns]

[truncated: 3 more sheets: D2 OTU counts, ITS cumulative counts, D2 cumulative counts]
