# Supplementary material for: Crop-Zone Weed Mycobiomes of the South-Western Australian Grain Belt
Source: Front Microbiol. 2020 Nov 24;11:581592. doi: 10.3389/fmicb.2020.581592 (PMC7721668; doi:10.3389/fmicb.2020.581592)
Supplement: Supplementary File 1 — Multivariate analyses of microbial taxa testing for relationships versus host species or sample locations. [file Table_5.XLSX]

## Sheet: Sheet1
Start: AIC=295.95
meta.data ~ 1
		Df	AIC	F	Pr(>F)
+	Family	6	278.9	5.3549	0.005	**
+	Host.species	11	281.31	3.6041	0.005	**
+	Group	1	293.37	4.5951	0.005	**
+	Latitude	1	295.26	2.669	0.01	**
+	Mean.temp	1	295.34	2.5861	0.01	**
<	none>		295.95
+	Longitude	1	296.2	1.722	0.03	*
+	Rainfall	1	296.67	1.2624	0.21
+	Location	14	304.76	1.2519	0.025	*
---
Signif. codes: 0 ‘***’ 0.001 ‘**’ 0.01 ‘*’ 0.05 ‘.’ 0.1 ‘ ’ 1
Step: AIC=278.9
meta.data ~ Family
		Df	AIC	F	Pr(>F)
+	Latitude	1	277.51	3.0973	0.005	**
+	Mean.temp	1	277.61	3.0059	0.005	**
+	Longitude	1	278.57	2.1137	0.005	**
<	none>		278.9
+	Rainfall	1	279.44	1.3165	0.17
+	Location	14	281.25	1.577	0.005	**
+	Host.species	5	281.31	1.3433	0.11
-	Family	6	295.95	5.3549	0.005	**
---
Signif. codes: 0 ‘***’ 0.001 ‘**’ 0.01 ‘*’ 0.05 ‘.’ 0.1 ‘ ’ 1
Step: AIC=277.51
meta.data ~ Family + Latitude
		Df	AIC	F	Pr(>F)
<	none>		277.51
+	Rainfall	1	277.97	1.3741	0.11
+	Longitude	1	278.22	1.1524	0.255
+	Mean.temp	1	278.62	0.7922	0.705
-	Latitude	1	278.9	3.0973	0.005	**
+	Host.species	5	280.06	1.2977	0.165
+	Location	13	281.25	1.44	0.01	**
-	Family	6	295.26	5.4293	0.005	**
---
Signif. codes: 0 ‘***’ 0.001 ‘**’ 0.01 ‘*’ 0.05 ‘.’ 0.1 ‘ ’ 1
Call: cca(formula = meta.data ~ Family + Latitude, data = meta.env)
	Inertia	Proportion	Rank
Total	1.57	1
Constrained	0.5455	0.3474	7
Unconstrained	1.0245	0.6526	68
Inertia is scaled Chi-square
11 species (variables) deleted due to missingness
Eigenvalues for constrained axes:
CCA1	CCA2	CCA3	CCA4	CCA5	CCA6	CCA7
0.29402	0.09193	0.05069	0.04457	0.0332	0.01983	0.01124
Eigenvalues for unconstrained axes:
CA1	CA2	CA3	CA4	CA5	CA6	CA7	CA8
0.25065	0.07605	0.06622	0.04955	0.04696	0.03788	0.0352	0.03453
(Showing 8 of 68 unconstrained eigenvalues)
Call:
cca(formula = meta.data ~ Family + Latitude, data = meta.env)
Partitioning of scaled Chi-square:
	Inertia	Proportion
Total	1.57	1
Constrained	0.5455	0.3474
Unconstrained	1.0245	0.6526
Eigenvalues, and their contribution to the scaled Chi-square
Importance of components:
		CCA1	CCA2	CCA3	CCA4	CCA5	CCA6	CCA7	CA1	CA2	CA3	CA4	CA5	CA6	CA7
Eigenvalue		0.294	0.09193	0.05069	0.04457	0.0332	0.01983	0.011236	0.2507	0.07605	0.06622	0.04955	0.04696	0.03788	0.0352
Proportion	Explained	0.1873	0.05856	0.03229	0.02839	0.02115	0.01263	0.007157	0.1596	0.04844	0.04218	0.03156	0.02991	0.02413	0.02242
Cumulative	Proportion	0.1873	0.24583	0.27811	0.3065	0.32764	0.34027	0.34743	0.5071	0.55552	0.5977	0.62926	0.65917	0.6833	0.70572
		CA8 CA9 CA10 CA11 CA12 CA13 CA14 CA15 CA16 CA17 CA18 CA19 CA20 CA21
Eigenvalue		0.03453 0.02897 0.02634 0.02527 0.02261 0.01967 0.01774 0.01706 0.01635 0.015221 0.014072 0.0135 0.012495 0.01176
Proportion	Explained	0.02199 0.01845 0.01678 0.01609 0.01440 0.01253 0.01130 0.01087 0.01041 0.009695 0.008963 0.0086 0.007959 0.00749
Cumulative	Proportion	0.72771 0.74616 0.76294 0.77903 0.79343 0.80596 0.81726 0.82812 0.83854 0.848234 0.857197 0.8658 0.873756 0.88125
		CA22 CA23 CA24 CA25 CA26 CA27 CA28 CA29 CA30 CA31 CA32 CA33 CA34
Eigenvalue		0.011578 0.01075 0.010497 0.01016 0.009452 0.009061 0.008767 0.008466 0.007686 0.007596 0.006114 0.005792 0.005458
Proportion	Explained	0.007375 0.00685 0.006686 0.00647 0.006020 0.005771 0.005584 0.005392 0.004896 0.004838 0.003894 0.003689 0.003476
Cumulative	Proportion	0.888620 0.89547 0.902156 0.90863 0.914647 0.920418 0.926002 0.931394 0.936290 0.941128 0.945022 0.948712 0.952188
		CA35 CA36 CA37 CA38 CA39 CA40 CA41 CA42 CA43 CA44 CA45 CA46 CA47
Eigenvalue		0.005307 0.005205 0.005064 0.004447 0.004418 0.004141 0.003831 0.003693 0.003364 0.003267 0.003104 0.002703 0.002607
Proportion	Explained	0.003380 0.003315 0.003225 0.002832 0.002814 0.002637 0.002440 0.002352 0.002143 0.002081 0.001977 0.001722 0.001661
Cumulative	Proportion	0.955569 0.958884 0.962109 0.964941 0.967755 0.970393 0.972833 0.975185 0.977327 0.979408 0.981385 0.983107 0.984767
		CA48 CA49 CA50 CA51 CA52 CA53 CA54 CA55 CA56 CA57 CA58 CA59
Eigenvalue		0.002254 0.002117 0.001995 0.001965 0.001855 0.001648 0.0014703 0.0013969 0.0013287 0.0012147 0.0010899 0.0009549
Proportion	Explained	0.001436 0.001348 0.001271 0.001251 0.001182 0.001049 0.0009365 0.0008897 0.0008463 0.0007737 0.0006942 0.0006082
Cumulative	Proportion	0.986203 0.987551 0.988822 0.990073 0.991255 0.992305 0.9932410 0.9941307 0.9949770 0.9957507 0.9964449 0.9970531
		CA60 CA61 CA62 CA63 CA64 CA65 CA66 CA67 CA68
Eigenvalue		0.0008476 0.0008268 0.0006667 0.0005996 0.0004757 0.0004299 0.0003090 0.0002626 0.0002087
Proportion	Explained	0.0005399 0.0005266 0.0004246 0.0003819 0.0003030 0.0002738 0.0001968 0.0001673 0.0001329
Cumulative	Proportion	0.9975930 0.9981196 0.9985442 0.9989262 0.9992292 0.9995030 0.9996998 0.9998671 1.0000000
Accumulated constrained eigenvalues
Importance of components:
		CCA1	CCA2	CCA3	CCA4	CCA5	CCA6	CCA7
Eigenvalue		0.294	0.09193	0.05069	0.04457	0.0332	0.01983	0.01124
Proportion	Explained	0.539	0.16854	0.09293	0.0817	0.06086	0.03635	0.0206
Cumulative	Proportion	0.539	0.70756	0.80049	0.88219	0.94305	0.9794	1
Scaling 2 for species and site scores
* Species are scaled proportional to eigenvalues
* Sites are unscaled: weighted dispersion equal on all dimensions
Species scores
	CCA1	CCA2	CCA3	CCA4	CCA5	CCA6
root	0.019669	-0.0222415	-0.0305341	0.0115718	0.0103325	-0.0052483
Eukaryota	0.018425	-0.0225436	-0.0333975	0.0132125	0.0101219	-0.0070193
Chlamydomonadales	0.476842	-0.217999	-0.530602	-0.0176402	0.0244267	-0.0029894
Chlamydomonas	0.506602	-0.057409	-0.0212444	-0.670291	-0.645481	0.302022
Fungi	0.175293	-0.0349039	-0.0398899	0.0177794	0.0177438	-0.0099339
Spizellomyces	0.240899	-0.165995	-0.0413845	-0.184421	0.0573027	0.178998
Ascomycota	0.235644	0.03054	0.0846271	-0.0091103	0.0124124	0.0099238
Wickerhamomyces.anomalus	0.441904	-0.295681	-1.3078	-0.53309	-1.1991	-0.169431
Saccharomyces	-0.386068	-0.350974	-0.254002	0.0524946	0.218057	0.0026127
Debaryomyces	-1.9228	-0.331615	1.50832	-0.282947	0.544564	0.522123
Bullera	0.465476	-0.224118	-0.815787	-0.40668	-0.712104	-0.0227416
Dioszegia.hungarica	0.422598	-0.21884	-0.72308	-0.356289	-0.795909	-0.0159006
Pseudobensingtonia.ingoldii	0.474525	-0.015188	1.35037	2.06761	-1.83241	-0.0793116
Kockovaella	0.468021	-0.184504	-0.600572	-0.338848	-1.06093	0.007082
Dothideales	0.156041	0.298879	0.62869	-0.543211	0.0807639	-1.1512
Phaeosphaeriaceae	0.236449	-0.0547037	-0.0850652	0.0486646	0.218305	0.0596269
Leptosphaeria	0.307265	-0.177539	-0.483005	-0.493508	-0.738464	0.089427
Leptosphaeria.maculans	0.309033	-0.295684	-1.01303	-0.330832	-0.731038	-0.119159
Venturiaceae	0.491484	-0.103707	0.0992818	0.0010339	-0.0349496	0.189554
Venturia	0.485502	-0.138877	-0.10224	-0.0777605	0.216544	0.161392
Pyrenophora	0.481884	-0.098619	-0.0106457	-0.224424	-0.507347	0.188543
Eurotiales	0.427708	-0.0582357	0.221074	-0.440611	-0.159254	0.334346
Talaromyces	0.452199	-0.257766	-1.10308	-0.554922	-1.111	-0.0944116
Ascosphaera	0.462225	-0.334605	-0.730069	0.73986	1.10323	-0.208454
Epichloe	0.548554	0.267744	1.35897	-1.34068	-0.0244404	-3.20744
Diaporthales	0.288171	-0.102083	0.41419	0.814358	-0.535561	-0.0107374
Valsaceae	0.270419	-0.0946657	-0.010377	-0.504007	-0.412594	0.236973
Hypocreales	0.180654	0.0061479	-0.297242	0.165815	0.235108	-0.0516833
Hypocreaceae	0.450573	-0.247388	-0.579856	0.342675	0.523006	-0.100957
Sordariales	0.359926	-0.214757	-0.14739	0.36054	0.83692	0.0456257
Podospora	0.474767	-0.244637	-0.546795	0.206754	0.386982	-0.0457115
Sordaria	0.459073	-0.232448	-0.966372	-0.569501	-1.05218	-0.0443161
Sordariaceae	-0.05298	-0.280251	-0.5176	-0.3899	-0.58017	0.0054526
Chaetomium	0.376534	-0.402563	-1.03848	0.744012	0.917438	-0.322733
Helotiales	0.353911	-0.266428	-0.735338	0.167256	0.003954	-0.124793
Helotiaceae	0.352138	-0.314217	-1.0836	-0.0130337	-0.482696	-0.210262
Pezizales	0.384123	0.11092	-0.0293217	0.387421	0.351867	0.0716811
Pezizaceae	0.376104	0.112192	-0.119628	0.337245	0.0671541	0.0405558
Cladoniaceae	0.441904	-0.295681	-1.3078	-0.53309	-1.1991	-0.169431
Basidiomycota	-0.065673	-0.277812	-0.515971	0.102025	0.0228789	-0.0885433
Cryptococcus	-0.361695	-0.298202	-0.150026	0.135041	0.210906	0.0062541
Filobasidium	-0.370448	-0.294426	-0.367779	0.023789	-0.0252724	-0.0461384
Piskurozyma.capsuligena	0.378922	-0.508346	-1.63373	0.82566	0.693341	-0.541203
Trimorphomyces	-1.2731	-0.609134	-0.636982	0.230325	0.154722	-0.24558
Tremellales	-0.167438	-0.258245	-0.308244	0.234024	0.303159	-0.0623706
Septobasidium	0.505137	-0.0628054	-0.0503822	-0.667184	-0.658019	0.291344
Ceratobasidiaceae	0.464994	-0.0364258	0.958211	1.32256	-1.36631	0.024699
Ceratobasidium	0.483645	0.0012988	0.702638	0.17879	-0.805277	0.286388
Ustilaginaceae	0.443563	-0.311475	-1.24136	-0.283178	-0.775015	-0.193366
Leucosporidium	0.415279	-0.335009	-1.03308	0.71858	0.586306	-0.325236
Puccinia	0.44169	-0.291776	-1.27596	-0.521383	-1.16238	-0.160766
Puccinia.graminis	0.380665	-0.445412	-1.32693	0.711198	0.697777	-0.414764
Agaricomycotina	-0.18831	-0.271885	-0.369413	0.129761	0.128452	-0.0593452
Polyporales	0.19812	0.714377	-0.584568	-0.0063141	-0.0334756	-0.0023381
Corticiaceae	-0.514785	-0.262377	0.0743518	0.240935	0.159976	-0.0289729
Phlebia	0.422536	-0.469035	-1.53721	0.688264	0.544058	-0.478361
Polyporaceae	-0.753612	4.10414	-0.473642	0.236603	0.120053	0.155309
Trametes	-0.892885	4.58584	-0.462751	0.33246	0.233233	0.161454
Agaricales	0.350963	-0.232181	-0.4683	0.0141943	0.106209	0.0029385
Agaricus	0.550375	0.1038	0.849208	-0.763118	-0.270919	0.620995
Tricholomataceae	0.438658	-0.139229	-0.357418	-0.547266	-0.662344	0.157675
Erythrobasidium	-0.479694	-0.16971	0.618444	0.092432	0.332365	0.0829221
Lycoperdon	0.034661	-0.340797	-1.04652	-0.468626	-0.997456	-0.130781
Sporobolomyces	0.38672	-0.330502	-1.23136	-0.196102	-0.640342	-0.224896
Symmetrospora.foliicola	0.199109	0.406698	-0.110591	0.536691	-1.00766	-0.059436
Chrysozyma.griseoflava	0.438454	-0.280525	-0.893846	-0.0525411	-0.21615	-0.118288
Colletotrichum	0.458974	-0.0793248	0.51069	0.644517	1.02493	0.196968
Cladosporium	0.358845	0.0218424	-0.0748279	-0.0811484	-0.197319	0.128665
Curvularia	0.360855	-0.250167	-0.3836	0.291807	0.583184	-0.038531
Fusarium	0.181472	0.147167	-0.236858	0.233675	0.252818	-0.0276958
Myrothecium	0.420153	-0.0432432	-0.179817	0.134192	0.244574	0.0689163
Rhodotorula	0.40452	-0.353165	-1.13104	0.238574	-0.150609	-0.272241
Scytalidium	0.462225	-0.334605	-0.730069	0.73986	1.10323	-0.208454
Trichoderma	0.459464	-0.193749	-0.455467	0.321068	0.490432	-0.0762152
Cenococcum	0.45654	-0.288459	-0.945498	-0.0240994	-0.200461	-0.139552
Aureobasidium	0.144079	0.345008	0.696156	-0.583348	0.0941915	-1.28555
Exophiala	0.435728	-0.37218	-1.14237	0.544788	0.554532	-0.316301
Rhinocladiella	0.417263	-0.494834	-1.63233	0.773251	0.618303	-0.527278
Alternaria	0.190509	0.473216	0.224468	0.0495995	0.031724	0.119771
Fellomyces	0.425547	-0.0513975	2.18304	4.57181	-3.07184	-0.5689
Sterigmatomyces	0.432207	-0.445157	-1.327	0.803517	0.846373	-0.427195
Tetrahymena.rostrata	0.550375	0.1038	0.849208	-0.763118	-0.270919	0.620995
Phaeococcomyces	0.486678	-0.0771946	0.102314	-0.282606	-0.0781642	0.181392
Tilletia	0.467496	-0.201427	-0.798877	-0.587363	-0.980102	0.0170618
Elymus	0.476857	-0.166955	-0.612742	-0.607213	-0.900007	0.0852699
Erodium	0.441207	-0.0413894	1.89715	3.74501	-2.66663	-0.410919
Protomyces	0.186228	-0.299346	-0.811555	-0.162044	-0.69825	-0.112481
Protomyces.inouyei	0.377777	-0.225452	-0.729012	-0.41129	-0.794738	-0.0092946
Puccinia.coronata	0.442149	-0.295027	-1.30001	-0.526885	-1.18493	-0.167908
Pleosporaceae	0.303785	0.227764	0.241719	-0.0657333	-0.201936	0.174849
Trichocomaceae	0.452199	-0.257766	-1.10308	-0.554922	-1.111	-0.0944116
Sclerotiniaceae	0.450176	-0.378979	-0.969666	0.765411	1.00013	-0.296253
Pucciniomycotina	0.399095	-0.306353	-1.07937	-0.0568904	-0.483781	-0.194678
Cercospora	0.377221	-0.0799769	0.256551	0.0902787	0.533684	0.235463
Opisthokonta	0.1753	-0.0349131	-0.0399146	0.0177908	0.017759	-0.0099389
Onygenales	0.446899	-0.278027	-0.724496	0.734945	1.0944	-0.20331
Bipolaris	0.260765	0.26791	0.373603	-0.502355	-0.191864	0.342911
Drechslera	0.445733	-0.151204	0.0221357	0.616656	-0.391959	-0.051756
Blumeria.graminis	0.448884	-0.256109	-0.606186	0.17647	0.306966	-0.0618867
Leptosphaeriaceae	-0.39811	-0.322766	-0.410799	0.136477	0.194399	-0.0667476
Pseudeurotiaceae	0.522318	-0.021633	0.324997	-0.447949	-0.0975114	0.380191
Chaetothyriales	0.410216	-0.314448	-0.855322	0.413636	0.341791	-0.210043
Clavicipitaceae	0.417808	-0.183642	-0.681679	-0.646723	-0.915499	-0.395275
Phomopsis	0.495168	-0.108023	-0.230422	-0.548016	-0.617439	0.199868
Marasmius	0.542983	0.0618678	0.748195	-0.578873	-0.20892	0.521062
Chaetomiaceae	0.381032	-0.300438	-0.64193	0.52156	0.747768	-0.155553
Macrophomina	0.410042	-0.34042	-0.744291	0.668942	0.947805	-0.210836
Cantharellales	0.434861	-0.17812	-0.0759589	0.53896	-0.564554	-0.0450346
Talaromyces.aculeatus	0.441904	-0.295681	-1.3078	-0.53309	-1.1991	-0.169431
Lodderomyces	0.544016	0.0803788	0.722746	-0.749632	-0.325336	0.574654
Diaporthe	0.387653	-0.131122	-0.00283	-0.13897	-0.270879	0.125239
Spiromastix	0.516769	-0.0199663	0.180929	-0.691851	-0.558484	0.376107
Phoma	0.305636	-0.0988291	0.305356	-0.0897631	-0.0608513	0.0270082
Pisolithus	0.584076	0.227911	1.51935	-0.834584	0.0174493	0.866566
unclassified.Dothideales	0.255903	-0.131432	-0.0226186	-0.233223	-0.152083	0.101213
Pestalotiopsis	-0.376101	-0.397468	-0.580743	-0.0245237	-0.224323	-0.118556
Rhytidhysteron	0.518354	0.144694	0.722137	-0.554236	-0.0321473	0.541299
Ramichloridium	0.493118	-0.163156	-0.203775	0.0071382	0.288503	0.11152
Xylariales	0.307805	-0.0920056	0.161965	-0.0708029	-0.0354337	0.0414262
Xylariaceae	0.332115	-0.177163	-0.249598	0.0064739	0.224739	0.0797226
Xylaria	0.490866	-0.203847	-0.188839	0.385985	0.809816	0.0322666
Ostropales	0.421963	-0.0400814	0.0842517	0.0780843	-0.0350683	0.163761
unclassified.Basidiomycota	0.442066	-0.272428	-1.10635	-0.442892	-0.942122	-0.117544
Athelia.rolfsii	0.462225	-0.334605	-0.730069	0.73986	1.10323	-0.208454
Septoria	-0.097877	-0.394868	-0.688492	0.340688	0.428087	-0.173932
Lecanora	0.441904	-0.295681	-1.3078	-0.53309	-1.1991	-0.169431
Caliciaceae	-0.074759	1.83319	-0.173198	-0.111514	-0.0417124	0.225928
Symbiotaphrina	-0.675489	-0.133812	1.05067	-0.513142	0.0780602	0.526951
Antrodia	0.141965	0.0041225	0.681556	-0.799699	-0.252455	-0.573421
Peniophora	0.511193	-0.0405011	0.0700505	-0.680027	-0.606196	0.335476
Peziza	0.536196	0.0515782	0.567236	-0.733048	-0.392253	0.517668
Plectosphaerella	0.399221	-0.323001	-0.654705	0.614273	0.874828	-0.178527
Mycena	0.435391	-0.209049	-0.727681	-0.489097	-0.882403	0.002827
Mycosphaerella	0.492162	-0.10431	-0.254769	-0.615608	-0.695856	0.188002
Lasiosphaeriaceae	0.503858	-0.136611	0.282383	0.547976	1.40796	0.177523
Cercophora	0.536865	0.0540447	0.580554	-0.734468	-0.386522	0.522548
Udeniomyces	0.244202	-0.229989	-0.484502	-0.26203	-0.342572	0.0386475
Udeniomyces.puniceus	0.172427	-0.24655	-0.514744	-0.281916	-0.379851	0.0290173
Tubeufiaceae	0.470328	-0.163874	-0.147292	0.153046	0.0032272	0.0719014
Herpotrichiellaceae	0.427053	-0.347712	-1.04141	0.455594	0.423325	-0.268635
Capronia	0.492855	-0.111639	-0.289107	-0.599463	-0.695706	0.195925
Helvella	0.516248	-0.113577	0.310503	0.369942	1.15251	0.221509
Tetracystis	0.522729	-0.0075047	0.313932	-0.594725	-0.329958	0.403933
Botryosphaeriaceae	0.446827	-0.0989711	0.235562	0.104323	0.700605	-1.26595
Lophiostomataceae	0.417446	-0.286801	-0.845322	0.323785	0.374018	-0.173578
Lophiostoma	0.406801	-0.276406	-0.808513	0.319887	0.382677	-0.161613
Westerdykella	0.460354	-0.32616	-0.790686	0.566418	0.800297	-0.196866
unclassified.Ascomycota	0.39359	-0.225258	-0.328573	0.319982	-0.0057901	-0.0406171
Orbiliaceae	0.342202	-0.161782	-0.0640023	0.328171	-0.349998	-0.0021457
Rhytismataceae	0.374861	-0.265289	-0.490827	0.329525	0.42971	-0.0677653
Dactylaria	0.486142	-0.190823	0.215185	1.12204	0.652342	-0.056787
Hyaloscyphaceae	0.423499	-0.316743	-0.762924	0.453533	0.638175	-0.169732
Cistella	0.449554	-0.292871	-1.11696	-0.255896	-0.659088	-0.1554
Cistella.grevillei	0.489739	-0.222663	-0.199136	0.558741	1.14011	0.0094946
Arachnopeziza	0.550533	0.104379	0.852339	-0.763452	-0.269572	0.622142
Spongiochloris.spongiosa	0.45407	-0.331931	-0.93445	0.378279	0.372484	-0.221243
Physciaceae	0.490777	-0.11638	-0.334869	-0.62873	-0.767946	0.185571
unclassified.Helotiales	0.461604	-0.333883	-0.747005	0.706376	1.04164	-0.208029
Stagonospora	0.558095	0.359977	1.75913	-1.50748	0.26385	-4.55537
Amphisphaeriaceae	0.506638	-0.0123103	0.433466	-0.398738	0.040082	0.406556
Phaeosphaeria	0.505265	0.0682091	0.748131	0.292446	1.28698	0.228984
Sporormiaceae	0.170295	-0.0874586	-0.218723	0.0197379	0.171554	0.0728572
Malassezia	0.23629	-0.0595873	-0.296974	-0.310634	-0.375306	0.118895
Podaxis	0.548944	-0.0152368	0.994373	0.555962	1.84528	0.42346
Stictidaceae	0.459351	0.0442119	0.344424	-0.0280891	-0.139541	0.272174
Bullera.unica	0.46274	-0.234849	-0.869184	-0.393283	-0.723228	-0.043756
Fibulobasidium	0.491181	-0.148182	-0.276043	-0.244511	-0.141713	0.133764
Sirobasidiaceae	-0.255768	2.34007	-0.0756749	0.130674	0.298783	0.224789
Sarcinomyces	0.524097	-0.0071862	0.348345	-0.54302	-0.229935	0.40614
Podosphaera	0.322878	-0.126038	1.75627	4.2639	-2.93684	-0.622121
Entorrhiza	0.485367	-0.167482	-0.390347	-0.25692	-0.259866	0.0906561
Pseudozyma	0.45913	-0.232237	-0.965236	-0.569622	-1.05169	-0.0438998
Rhizophlyctis.rosea	0.515602	-0.138029	0.331349	0.626668	1.55997	0.180498
Dothioraceae	0.113298	-0.174919	0.0168015	-0.214572	-0.15981	0.182271
Austrostipa	0.489798	-0.119293	-0.35539	-0.634657	-0.789266	0.179575
Microlaena	0.538814	0.0612223	0.61931	-0.738601	-0.369845	0.53675
Phacidiaceae	0.238802	-0.363719	-0.811561	0.480589	0.595152	-0.21075
Lasiodiplodia	0.561223	0.141376	1.06855	-0.758653	-0.133666	0.696138
Microdochium	0.308006	-0.271348	-0.521548	0.199482	0.437559	-0.374833
Geastrum	0.462225	-0.334605	-0.730069	0.73986	1.10323	-0.208454
Hyphodontia	-0.597196	-0.356613	0.225333	0.28775	0.164566	-0.0233041
Sirobasidium	-0.366684	2.70717	-0.0515924	0.190012	0.366506	0.235622
Resupinatus	0.493855	-0.104353	-0.27472	-0.64326	-0.754553	0.209137
Omphalotaceae	0.458771	-0.347326	-0.798758	0.747185	1.07368	-0.233624
Aporospora.terricola	0.586945	0.238477	1.5764	-0.840668	0.0419986	0.887472
Stachybotrys	0.586945	0.238477	1.5764	-0.840668	0.0419986	0.887472
Glomerobolus.gelineus	0.008537	1.39612	-0.645572	-0.0394381	-0.181521	0.0350227
Dermateaceae	0.46569	-0.28422	-0.718599	0.297256	0.42894	-0.121327
Malassezia.globosa	0.560078	0.0257677	1.21578	0.532351	1.94055	0.504593
Parmeliaceae	0.060078	-0.171363	-0.0559356	-0.488769	-0.439872	0.200298
Oidiodendron	0.463981	-0.328138	-0.695147	0.736136	1.11826	-0.195656
Coniochaetaceae	0.171543	0.577805	-0.184967	0.508855	0.991487	0.0487156
Coniochaeta	0.169596	0.582368	-0.177993	0.512044	1.00133	0.05082
Atheliaceae	0.462225	-0.334605	-0.730069	0.73986	1.10323	-0.208454
Meruliaceae	0.444024	-0.371244	-1.13838	0.426888	0.378901	-0.291098
Gloeoporus	0.440794	-0.392784	-1.18791	0.545285	0.531659	-0.330498
Cladophialophora	0.428036	-0.215701	-0.460972	0.0095302	-0.0438784	0.0054959
Kalmanozyma.fusiformata	0.459073	-0.232448	-0.966372	-0.569501	-1.05218	-0.0443161
Leucosporidium.fragarium	0.455102	-0.340311	-0.90305	0.517495	0.658219	-0.226599
Teloschistaceae	0.517246	-0.0719281	0.272392	-0.0714553	0.450598	0.291234
Acarosporaceae	0.304461	-0.0767304	-0.546693	0.262486	0.434248	-0.0589386
Acarospora	0.293958	-0.0726886	-0.568135	0.339216	0.536559	-0.0805578
unclassified.Fungi	0.477922	-0.10714	-0.0366123	-0.106721	0.138907	0.103961
Bovista	0.586945	0.238477	1.5764	-0.840668	0.0419986	0.887472
Filobasidiales	-0.36907	-0.294698	-0.368741	0.0249619	-0.0233541	-0.0464937
Trapelia	-1.51792	-0.549879	-0.0597215	0.106216	0.272479	-0.0482344
Pleosporales	0.205645	0.0384266	0.0899758	-0.0460467	0.0135331	0.109503
unclassified.Pleosporales	0.28344	0.371931	-0.178732	-0.0011198	0.227782	0.0827363
Phaeotheca	0.491695	-0.217245	-0.157532	0.575217	1.19019	0.0208112
Mycosphaerellaceae	0.260396	-0.198863	-0.211413	-0.0639034	0.0891196	0.0886608
Pseudeurotium	0.530452	-0.0077486	0.511275	-0.279278	0.27278	0.413031
Stemphylium	0.43241	0.171595	0.358557	-0.498175	-0.289952	0.294822
Periconia	0.498616	-0.149206	-0.041222	0.131632	0.568821	-0.0524957
Hysteriaceae	0.00524	-0.102534	0.155345	-0.474591	-0.309677	0.280507
Keissleriella	0.235001	0.417473	-0.236119	-0.160989	-0.173953	0.0533121
Chaetosphaeriaceae	0.381512	-0.138991	-0.191558	-0.142089	0.0873181	-0.136722
Bionectriaceae	0.440335	0.0034923	1.05935	0.268133	1.36959	0.478593
Candelariella	0.530261	0.0297222	0.449224	-0.720463	-0.443035	0.474423
Crepidotus	0.489092	-0.121896	-0.369445	-0.633158	-0.795314	0.174425
Epicoccum	0.214714	-0.230929	-0.594168	-0.0586831	-0.137651	-0.0362955
Tremella	0.426251	-0.147838	-0.293262	0.0442614	0.109779	-0.0237219
Buckleyzyma.armeniaca	0.544371	0.0666939	0.752678	-0.576967	-0.0418341	0.552583
Sakaguchia	0.39948	-0.0387897	0.469163	-0.220371	-0.10579	0.352064
Sakaguchia.dacryoidea	0.434054	-0.148041	1.04611	3.0204	-1.99526	-0.443425
Avena.macrostachya	0.494993	-0.100164	-0.2521	-0.645672	-0.74482	0.217426
Harpochytrium.sp..JEL94	0.448753	-0.384219	-0.997964	0.768429	0.987958	-0.306622
Powellomyces	0.48626	-0.132326	-0.425759	-0.627153	-0.819547	0.153789
Clonostachys	0.531919	0.0058126	0.57602	-0.379987	-0.173255	0.392495
Nectriaceae	0.193163	0.144669	-0.203259	0.210765	0.245025	-0.009266
Rutstroemiaceae	0.369455	-0.224612	-0.546249	0.105114	0.0735526	-0.0525783
Crocicreas	0.442293	-0.123933	-0.321329	-0.62748	-0.764165	0.185372
Dissoconium	0.44983	-0.268349	-1.14437	-0.528584	-1.11543	-0.117498
Ramularia	0.469658	-0.280361	-0.605443	0.444052	0.740492	-0.200604
Nigrospora	0.428257	-0.247944	-0.919761	-0.412124	-0.786328	-0.060776
Buellia.disciformis	0.508097	-0.0519035	0.0084831	-0.673462	-0.632689	0.312915
Phaeophyscia	0.486615	-0.131018	-0.418696	-0.627906	-0.816507	0.156377
Rhodocybe	0.462225	-0.334605	-0.730069	0.73986	1.10323	-0.208454
Cytospora	0.257257	-0.0959836	-0.0081796	-0.498894	-0.40362	0.234934
Kochiomyces	0.586945	0.238477	1.5764	-0.840668	0.0419986	0.887472
Spizellomyces.dolichospermus	-0.132573	-0.325464	-0.111086	0.499127	1.02173	-0.0081815
Phyllosticta	0.42581	-0.0704431	0.302459	-0.207808	0.246823	0.318383
Mycocalicium.victoriae	0.489092	-0.121896	-0.369445	-0.633158	-0.795314	0.174425
Paraphaeosphaeria	0.186679	-0.470522	-1.00365	1.46104	-0.131772	-0.5789
Pseudocercospora	-1.20079	-0.481374	0.0254583	0.184464	0.483003	-0.0037496
Drechslera.campanulata	0.44748	-0.178836	0.136838	0.911445	-0.315473	-0.100679
Capnodiales	0.34324	0.0124286	-0.0767648	-0.11541	-0.187164	0.134902
Hormonema.sp..F.054.258	0.449749	-0.129671	-0.073773	-0.0837888	-0.349793	0.138191
Seiridium	0.281803	-0.325639	-0.702689	0.366532	0.521799	-0.146274
Sistotrema	-1.46528	-0.695132	-1.1655	-0.127823	-0.731625	-0.377283
Sistotremastrum	-2.02276	-0.846751	-1.25811	0.109915	-0.490269	-0.506236
Byssomerulius	0.467496	-0.201427	-0.798877	-0.587363	-0.980102	0.0170618
Drechslera.nobleae	0.49152	-0.113434	-0.320426	-0.632748	-0.765544	0.191329
Neofabraea	0.458771	-0.347326	-0.798758	0.747185	1.07368	-0.233624
Verrucariaceae	0.236793	-0.0459547	0.452163	-0.555291	-0.223954	0.416709
Pleosporales.incertae.sedis	0.019259	0.174698	-0.533407	0.273507	0.324158	-0.0716814
Pezizomycotina	0.237057	0.034137	0.0911404	-0.0136417	0.0074511	0.0111656
Arthoniomycetes	0.460465	-0.145575	-0.174203	-0.0679999	0.12765	0.060841
Dothideomycetes	0.224546	0.0513188	0.101113	-0.0940272	-0.0102306	0.0147428
Eurotiomycetes	0.414951	-0.27849	-0.725659	0.264959	0.22105	-0.136135
Lecanoromycetes	0.331739	0.0137296	-0.247505	0.0498635	0.0908125	0.074908
Leotiomycetes	0.352964	-0.194157	0.275688	1.47393	-0.789911	-0.207628
Sordariomycetes	0.288758	-0.0324941	0.0877755	0.37682	0.216718	0.0203676
unclassified.Sordariomycetes	0.309717	0.252844	-0.547401	0.62603	0.990337	-0.101865
Marchandiomyces	0.514413	-0.0982033	0.240239	0.117821	0.722759	0.244536
Monosporascus	0.473046	-0.232699	-0.609612	-0.0009669	0.0347937	-0.0275436
Monosporascus.cannonballus	0.489092	-0.121896	-0.369445	-0.633158	-0.795314	0.174425
Tremellomycetes	-0.18961	-0.273072	-0.370882	0.129936	0.131977	-0.0596433
Agaricomycetes	-0.157901	-0.182137	-0.163802	0.181724	0.0044639	-0.0248908
Trechispora	0.50303	-0.115665	-0.0234461	-0.140987	0.167746	0.201816
Phaeomoniella	0.499344	-0.0537457	0.072299	-0.575494	-0.443668	0.301779
unclassified.Leotiomycetes	0.444611	-0.0480129	0.621023	0.236432	0.367675	0.305273
Dothideomycetes.incertae.sedis	0.33075	-0.149067	-0.0578874	-0.0253229	0.116616	-0.222079
Bartalinia	-0.402272	-0.286893	0.267147	0.219145	0.779134	0.147956
Seimatosporium	0.515084	-0.0102815	0.432275	-0.403787	0.0326722	0.407895
Hypocreales.incertae.sedis	0.264053	0.0365075	-0.350342	0.128343	0.188065	0.0057947
Microstromatales	0.4237	-0.461456	-1.51909	0.647696	0.492397	-0.464464
Microstromatales.incertae.sedis	0.417749	-0.490727	-1.62621	0.745403	0.579086	-0.519926
Microbotryomycetes	0.387674	-0.34317	-0.967696	0.458488	0.229712	-0.262038
Tetracladium	0.339022	-0.243601	-0.653933	0.535848	0.506869	-0.168511
Dioszegia	0.016317	0.150312	0.0693174	0.341697	0.440759	0.0691493
Erythrobasidiaceae	-0.414674	-0.171424	0.532922	0.0595932	0.270263	0.0797361
Coniella	0.402263	-0.0253755	1.32298	3.41554	-2.12374	-0.466737
Ruhlandiella	0.493327	-0.0107725	1.02006	1.16555	-1.20243	0.0976208
Microlaena.avenacea	0.538814	0.0612223	0.61931	-0.738601	-0.369845	0.53675
Fuscoporia	0.459073	-0.232448	-0.966372	-0.569501	-1.05218	-0.0443161
unclassified.Pezizaceae	0.517149	-0.13233	0.362122	0.623386	1.57321	0.191775
Arthroxylaria	0.550375	0.1038	0.849208	-0.763118	-0.270919	0.620995
Coprinellus	0.218339	-0.329535	-0.905028	-0.0206858	-0.201404	-0.148917
Harknessia	0.410247	-0.139092	0.847612	1.97672	-0.256904	-0.174086
Xylariales.incertae.sedis	0.384998	-0.0077616	0.333998	-0.32829	0.0437667	0.0836727
Papiliotrema	-0.417619	-0.409094	-0.621449	0.429712	0.499981	-0.199668
Puccinia.malvacearum	-2.23393	-0.874438	-1.21339	0.045573	-0.589631	-0.498901
Ramalea.cochleata	0.441904	-0.295681	-1.3078	-0.53309	-1.1991	-0.169431
Cystobasidium	-0.397457	-0.400689	-0.641929	0.19335	0.200463	-0.156019
uncultured.Pleosporales	0.550375	0.1038	0.849208	-0.763118	-0.270919	0.620995
unclassified.Dothideomycetes	0.352444	-0.215716	-0.343671	0.033504	0.170106	0.0422795
Quambalaria	0.483229	-0.166948	-0.45023	-0.349347	-0.406582	0.0931195
Leptosphaeria.maculans.species.comp	lex 0.110687	-0.297497	-0.71548	-0.177576	-0.62722	-0.0801641
Cucurbitariaceae	0.352896	-0.156872	-0.258668	-0.392081	-0.376125	0.15424
Didymosphaeriaceae	0.303711	-0.0530997	-0.115902	-0.0174395	0.0866653	0.0834512
Leotiomycetes.incertae.sedis	0.340618	-0.250204	-0.35889	0.297364	0.624922	-0.010272
Hypocreomycetidae	0.281621	-0.0232433	-0.0001888	0.343421	0.531531	0.0309568
Sordariomycetidae	0.280248	-0.0066709	0.245393	0.692312	-0.125357	0.0028527
Xylographa	0.523509	-0.10891	0.488584	0.6099	1.62763	0.238116
Tricladium	0.489103	-0.175083	-0.241017	-0.0205912	-0.0986328	0.0432992
Shiraia	0.496466	-0.165907	-0.0394709	0.169455	0.123138	0.0416404
Myrothecium.gramineum	0.318024	-0.379825	-1.47365	-0.233362	-0.850751	-0.293959
Myrothecium.lachastrae	0.255775	0.0284255	1.03704	-0.392433	0.0710328	0.531286
Cyphellophora	0.281255	-0.120395	0.313548	0.148764	0.808718	0.118626
Spegazzinia	0.467315	-0.103642	0.0805698	0.13811	0.57978	0.134622
Phaeosphaeriopsis	0.205222	-0.0268441	0.624026	-0.529856	-0.0876836	0.467685
Limonomyces.culmigenus	0.348673	-0.304145	-0.749256	0.22002	0.277248	-0.12842
Leucosporidiales	0.415279	-0.335009	-1.03308	0.71858	0.586306	-0.325236
Sporidiobolales	0.398376	-0.358668	-1.12814	0.258837	0.0221163	-0.268367
Teratosphaeria	0.462025	0.0299369	0.583337	-0.540786	-0.101965	0.479878
Catenulostroma.elginense	0.539297	0.0259545	0.685461	-0.311059	0.327412	0.479341
Powellomyces.sp..EA	0.536865	0.0540447	0.580554	-0.734468	-0.386522	0.522548
Saitozyma.paraflava	0.144394	-0.301103	-0.277964	0.504552	0.855707	-0.0608025
Arctotheca	0.479301	-0.271717	-0.390503	0.703648	1.24935	-0.0840212
Kappamyces	0.507507	-0.0866065	0.0464034	-0.29589	-0.0291108	0.255115
Preussia	0.30189	-0.0413778	-0.158019	-0.256762	-0.127368	0.165222
Genolevuria.amylolytica	-0.61662	3.06646	-1.17768	0.301467	-0.148989	-0.148203
Genolevuria.armeniaca	0.435768	-0.200726	-0.198167	0.352268	0.288235	0.0149455
Cryptotrichosporon	0.524091	0.0872664	0.85294	-0.627299	-0.104198	0.357443
Cryptotrichosporon.anacardii	0.527727	0.114296	0.973776	-0.684994	-0.125915	0.384562
Teratosphaeria.mexicana	0.530455	0.144091	1.23338	-0.590633	0.218109	0.718088
Teichospora	0.504835	-0.0701404	0.236629	-0.165009	0.283955	0.295357
Schizothyriaceae	0.560078	0.0257677	1.21578	0.532351	1.94055	0.504593
Sarocladium	-0.378399	-0.0987711	0.872294	-0.561339	-0.0636454	0.503154
unclassified.Trebouxia	0.465404	-0.257953	-0.736913	0.0377779	-0.0660586	-0.084633
Pyrenochaeta	0.442049	-0.212647	-0.603556	-0.234394	-0.324958	0.015301
Polysporina	0.529003	0.0250875	0.424199	-0.717794	-0.453803	0.465252
Polysporina.simplex	0.529003	0.0250875	0.424199	-0.717794	-0.453803	0.465252
Sarcogyne	0.415781	-0.144503	-0.405652	-0.613596	-0.795723	0.151448
Peltaster.fructicola	0.502405	-0.0869803	-0.0831544	-0.498101	-0.4173	0.248225
Massarinaceae	0.498877	-0.112781	0.0977391	0.0724913	0.306261	-0.0459402
Lecanicillium	0.44063	-0.414136	-1.1595	0.785655	0.918447	-0.365817
Coniochaetales	0.172142	0.57591	-0.18614	0.509338	0.991698	0.0481672
Torrendiella	0.432207	-0.445157	-1.327	0.803517	0.846373	-0.427195
Lanzia.allantospora	0.395806	-0.151808	-1.30436	-0.384242	-0.981269	-0.189571
Sebacinales	-0.53764	-0.419115	-0.391387	0.196287	0.339558	-0.0856119
Readeriella	0.515081	-0.0154409	0.304166	-0.550131	-0.268006	0.391521
fungal.sp..TRN254	0.507558	-0.0614912	0.0093656	-0.584374	-0.495069	0.296484
fungal.sp..TRN270	0.458771	-0.347326	-0.798758	0.747185	1.07368	-0.233624
fungal.sp..TRN436	0.490041	-0.122081	-0.339072	-0.593001	-0.755861	0.169816
Ramimonilia.apicalis	0.248842	0.672496	-0.226175	-0.476346	-0.537414	0.225415
fungal.sp..TRN458	0.574643	0.19063	1.33565	-0.785189	-0.0157351	0.793649
Vermispora	0.586945	0.238477	1.5764	-0.840668	0.0419986	0.887472
Acanthostigma	0.490825	-0.115513	-0.33498	-0.636834	-0.780484	0.187055
unclassified.Chaetothyriales	0.348613	-0.282914	-0.710278	0.0825949	0.0894288	-0.0999045
Westerdykella.ornata	0.586945	0.238477	1.5764	-0.840668	0.0419986	0.887472
Pleurophoma	0.485928	-0.141361	-0.420291	-0.536074	-0.677108	0.138389
Westerdykella.nigra	0.44063	-0.414136	-1.1595	0.785655	0.918447	-0.365817
Gloeoporus.dichrous	0.548944	-0.0152368	0.994373	0.555962	1.84528	0.42346
Neochlorosarcina.negevensis	0.50127	-0.100091	-0.0730284	-0.393694	-0.381569	0.207526
Diptera.environmental.sample	0.533128	0.0094388	0.553308	-0.369757	0.158529	0.44459
Erodium.carolinianum	0.575811	0.197472	1.355	-0.817056	-0.0532738	0.806339
Cladoriella	0.443479	-0.289879	-1.27647	-0.536431	-1.18562	-0.157951
Cladoriella.eucalypti	0.442386	-0.293905	-1.29821	-0.534113	-1.19497	-0.165918
Agaricomycetes.incertae.sedis	-0.272806	-0.172378	-0.10112	0.221173	-0.018192	-0.0334144
Sclerostagonospora	0.488547	-0.125181	-0.378326	-0.617211	-0.776052	0.168353
Hemiflagellochloris.kazakhstanica	0.529003	0.0250875	0.424199	-0.717794	-0.453803	0.465252
Endocarpon.pusillum	0.34946	-0.0365521	0.360698	-0.573683	-0.291878	0.399567
Fonsecazyma.mujuensis	0.525657	0.211244	1.19074	-1.09395	0.355225	-3.8127
Hyphodontia.subalutacea	0.508097	-0.0519035	0.0084831	-0.673462	-0.632689	0.312915
Saccharata	-0.094268	-0.193158	0.130267	-0.289364	-0.0455339	0.225568
Tiarosporella	0.529027	0.315055	1.52169	-1.46205	0.400147	-5.67846
Tiarosporella.graminis	0.544761	0.358295	1.72825	-1.49825	0.576159	-6.13189
fungal.endophyte.sp..SS.1353	0.468203	-0.207596	-0.766546	-0.487731	-0.841155	0.0032347
Ostropomycetidae	0.419055	-0.049572	0.0549372	0.0942127	-0.0134464	0.151084
Lecanoromycetidae	0.247722	0.25629	-0.196052	-0.357608	-0.336494	0.182018
Phanerochaetaceae	0.525215	-0.0107497	0.382285	-0.45656	-0.0767094	0.401654
soil.fungal.sp..ANG34	0.44063	-0.414136	-1.1595	0.785655	0.918447	-0.365817
Fusculina.eucalypti	0.483808	-0.193986	-0.170653	0.38535	0.554774	0.0331196
Sympoventuria.capensis	0.441904	-0.295681	-1.3078	-0.53309	-1.1991	-0.169431
fungal.endophyte	0.483297	-0.255425	-0.311123	0.676799	1.23932	-0.054465
Minimedusa	0.128089	-0.27671	-0.0659171	0.566529	1.05854	-0.004351
Menispora.sp..EXP0529F	0.467496	-0.201427	-0.798877	-0.587363	-0.980102	0.0170618
Exophiala.crusticola	0.432237	-0.445045	-1.32639	0.803453	0.846633	-0.426973
unclassified.Didymosphaeriaceae	0.57325	0.140949	1.37595	-0.266847	0.805889	0.710228
ascomycete.sp..CH.Aa18	0.409764	-0.527808	-1.77328	0.85111	0.654335	-0.590732
Knufia	0.440555	-0.210254	-0.438051	0.219802	0.437856	-0.0268024
Phacidiella	-0.378082	-0.327684	-0.443584	-0.435615	-0.643987	0.0299866
Cystobasidiomycetes	0.114261	-0.150056	-0.21535	0.0759763	0.030374	0.0211211
Erythrobasidiales	-0.398553	-0.190563	0.455734	0.0977215	0.326437	0.0660899
Cercophora.acanthigera	0.536865	0.0540447	0.580554	-0.734468	-0.386522	0.522548
Phaeothecoidea	0.181781	-0.159536	-0.0761933	-0.378957	-0.421819	0.186806
Ramularia.sp..KACC.42532	0.46265	-0.316435	-0.727044	0.581265	0.881538	-0.279241
Rhizophydiales	0.445006	0.0711201	0.211273	-0.326593	-0.301586	0.302267
Dikarya	0.174201	-0.034591	-0.0396075	0.0179862	0.0171008	-0.0102929
Dothideomycetidae	0.280539	0.107548	0.159009	-0.259029	-0.0928986	-0.303242
Botryosphaeriales	0.292262	-0.153429	0.0804746	0.0415774	0.490476	-0.679787
Chaetothyriomycetidae	0.415239	-0.291774	-0.770546	0.32732	0.27689	-0.164001
Candelariaceae	0.515181	-0.069428	0.248435	-0.186153	0.0366382	0.262567
Exobasidiomycetes	0.428853	-0.427683	-1.4392	0.46562	0.259693	-0.402581
Corticiales	-0.381467	-0.24226	0.0848799	0.218652	0.216936	0.0039447
Cladosporiaceae	0.358183	0.0174787	-0.0895242	-0.0786033	-0.190757	0.124225
Rhizoctonia.solani	0.523509	-0.10891	0.488584	0.6099	1.62763	0.238116
Cystobasidiomycetes.incertae.sedis	0.322379	-0.155233	-0.237333	0.0014388	-0.119282	0.0678096
Chaetospermum	-1.2073	-0.342286	0.585389	-0.266568	0.117061	0.271427
Rachicladosporium	0.337315	-0.105567	-0.566253	-0.0224405	-0.0155382	-0.0132879
Toxicocladosporium	-0.029399	-0.410017	-1.0029	0.120343	-0.0730285	-0.232227
Ramichloridium.apiculatum	0.493118	-0.163156	-0.203775	0.0071382	0.288503	0.11152
Radulidium.sp..CBS.115704	-0.6111	-0.35269	-0.142174	-0.176059	-0.0964174	0.0623151
Sympoventuria	0.455453	-0.273234	-0.996474	-0.244252	-0.56955	-0.115849
Catenulostroma	0.538362	0.0309292	0.654018	-0.40646	0.161911	0.486372
Cordycipitaceae	0.200805	-0.402038	-0.928897	0.58198	0.710275	-0.271586
Capronia.sp..97004c	0.550375	0.1038	0.849208	-0.763118	-0.270919	0.620995
Urostylida	0.575811	0.197472	1.355	-0.817056	-0.0532738	0.806339
Pleiochaeta	0.5006	-0.0697039	0.0059277	-0.551144	-0.554186	0.268318
Jattaea	-1.06178	-0.23386	0.9695	-0.420543	0.124238	0.445296
unclassified.Capnodiales	0.558203	0.164576	1.2515	-0.680638	-0.024504	0.737392
Acremonium.sp..BCC.14080	0.512134	-0.0900732	0.447356	0.482738	0.629767	0.202241
Teratosphaeria.sp..CPC.13963	0.433374	-0.291859	-1.12557	-0.308063	-0.746511	-0.150105
Chaetosphaeronema	-0.13311	-0.14418	0.106382	0.472821	1.10264	0.0802684
Pseudorobillarda.phragmitis	-0.048664	0.258773	-0.631224	0.386856	0.403774	-0.126624
Gloniaceae	0.48493	-0.215738	-0.332374	0.283933	0.638015	0.014969
Magnaporthales	-0.847888	4.44068	-0.429953	0.31279	0.222098	0.167712
Monodictys.sp..148	0.532296	0.037216	0.489687	-0.724778	-0.425623	0.48925
Bipolaris.sp..HSAUP074449	0.461281	-0.338082	-0.748842	0.741862	1.09516	-0.215333
Pezizomycotina.sp..11120	0.517149	-0.13233	0.362122	0.623386	1.57321	0.191775
unclassified.Pezizomycetes	0.221339	-0.0894631	0.625751	0.0367494	0.591728	0.326989
Tremella.aff..globispora.IMUFRJ.520	33 0.462225	-0.334605	-0.730069	0.73986	1.10323	-0.208454
Teratosphaeriaceae	0.30592	-0.0538428	0.0581073	-0.452837	-0.373389	0.223058
Bagadiella	0.503386	0.0319535	0.626103	-0.496506	0.0673007	0.100183
Teratosphaeria.crispata	0.502136	-0.187621	0.063575	0.655224	1.44475	0.0823736
Didymellaceae	0.078208	-0.0278749	0.247086	-0.0944436	0.0817527	0.121857
Neodevriesia.lagerstroemiae	0.55355	0.101218	0.934107	-0.60476	0.0232414	0.620653
Tetraplosphaeria	-0.881751	4.62684	-0.241346	0.308849	0.328505	0.242587
Lentitheciaceae	0.392785	-0.0496653	-0.395864	-0.447671	-0.567943	0.107113
Pleosporineae	0.174713	0.0608698	0.148214	-0.0509184	-0.0011319	0.121709
sordariomyceta	0.296394	-0.0516804	0.109921	0.506764	0.09764	-0.0066511
saccharomyceta	0.23459	0.0337014	0.0927896	-0.0140302	0.0080202	0.0118037
leotiomyceta	0.23664	0.0343395	0.091427	-0.0145827	0.0066979	0.0110094
Preussia.Sporomiella.species.comple	x 0.329458	-0.0447184	-0.091064	-0.217502	-0.0225128	0.182512
Sporormiella.megalospora	0.523846	-0.0005388	0.331799	-0.630076	-0.37374	0.416764
Anteholosticha.monilata	0.575811	0.197472	1.355	-0.817056	-0.0532738	0.806339
Dissoconiaceae	0.455224	-0.25524	-1.02716	-0.461824	-0.94048	-0.0889583
fungal.sp..KRP11	0.544016	0.0803788	0.722746	-0.749632	-0.325336	0.574654
fungal.sp..ARIZ.AZ0512	0.562914	0.530297	2.31533	-2.08549	0.420416	-7.79012
fungal.sp..ARIZ.AZ1016	0.452778	-0.360821	-0.93101	0.660698	0.861971	-0.263189
fungal.sp..ARIZ.AZ1029	0.526163	-0.0095343	0.41737	-0.408512	0.0083367	0.369643
fungal.sp..ARIZ.AZ1063	0.575811	0.197472	1.355	-0.817056	-0.0532738	0.806339
fungal.sp..DA.S.2	0.533556	0.210039	1.32699	-0.53684	0.572422	-0.329727
Schwanniomyces	0.441904	-0.295681	-1.3078	-0.53309	-1.1991	-0.169431
Debaryomycetaceae	-1.83036	-0.321445	1.4486	-0.297541	0.498611	0.513203
Diaporthaceae	0.371051	-0.0816713	-0.018968	-0.130605	-0.274396	0.121129
Acanthostigma.multiseptatum	0.529003	0.0250875	0.424199	-0.717794	-0.453803	0.465252
fungal.sp..mh2223.6	0.492988	-0.184161	-0.10584	0.383757	0.735508	0.0641882
Asteromella.pistaciarum	0.487429	0.0925819	0.973596	-0.586602	0.0660975	0.624486
Devriesia.sp..NG_p52	0.418739	-0.462984	-1.64329	0.464558	0.136746	-0.47308
Pezizomycetes.sp..WF148	0.535244	-0.0656903	0.721947	0.585014	1.72805	0.323631
Microbotryomycetes.sp..TMS.2011	0.480655	-0.152968	-0.537221	-0.615267	-0.867509	0.112944
Tremella.lobariacearum	0.441904	-0.295681	-1.3078	-0.53309	-1.1991	-0.169431
Chaetothyriales.sp..M.Cre1.1	0.502136	-0.187621	0.063575	0.655224	1.44475	0.0823736
Dioszegia.sp..YM24626	0.179878	-0.171566	0.116933	-0.0076139	0.404594	0.19227
Brassiceae	-2.11979	-0.611114	0.167637	-0.0893921	0.0292163	0.0090952
Basidiomycota.sp..zzz1735	0.436631	-0.315099	-1.41265	-0.521909	-1.24421	-0.207854
Tremella.phaeophysciae	0.529003	0.0250875	0.424199	-0.717794	-0.453803	0.465252
Rumex.hypogaeus	-0.915303	4.50328	-0.908544	0.38	0.0414043	-0.0019047
Zymoseptoria	0.471146	-0.1462	-0.440013	-0.548123	-0.708152	0.132688
Exophiala.capensis	0.486162	-0.137653	-0.418575	-0.569567	-0.737206	0.143478
Penidiella.aggregata	0.322627	-0.423232	-1.20206	0.588331	0.57473	-0.354585
Camarosporula.persooniae	0.529003	0.0250875	0.424199	-0.717794	-0.453803	0.465252
Cladosporium.halotolerans	0.540836	0.0360076	0.709367	-0.365058	0.258524	0.497767
unclassified.Botryosphaeriales	0.440508	-0.101102	0.0713522	-0.240482	0.0950271	0.0867003
fungal.sp..BAN.D	0.455989	-0.357571	-0.854072	0.753084	1.04988	-0.253894
fungal.sp..347A.TTMM.2011	0.462225	-0.334605	-0.730069	0.73986	1.10323	-0.208454
Rhodotorula.sp..2.MAC.2011b	0.427181	-0.399685	-1.52458	0.0740452	-0.393645	-0.358591
Coccomyces.proteae	0.469399	-0.248934	-0.487766	0.35837	0.477831	-0.0637302
Neodevriesia.capensis	0.548398	0.077072	0.839557	-0.533992	0.0759412	0.574605
fungal.sp..CZ.2011j	0.292942	-0.256453	-0.891966	-0.540127	-0.98411	-0.0401219
Venturiales	0.492313	-0.0985978	0.0886206	-0.0359935	-0.237338	0.185423
Sympoventuriaceae	0.493725	-0.0876087	0.0565002	-0.119411	-0.744427	0.170809
Rhodotorula.sp..M14	0.428223	-0.214869	-0.203688	0.56017	0.0417759	-0.0573181
Acanthostigma.chiangmaiense	0.464831	-0.211243	-0.851879	-0.581711	-1.00291	-0.0023604
Rhizophydiales.sp..1.MV.2011	0.179618	-0.30467	-0.381605	0.470968	0.858581	-0.0657873
Thermoascaceae	0.108952	0.0843917	1.30192	-0.709446	0.0223899	0.723843
Trichoderma.sp..KBS0814F	0.385004	0.686888	1.09908	-0.149404	0.816492	0.395513
Dothideomycetes.sp..genotype.252	0.523123	-0.023647	0.348613	-0.392047	0.0025527	0.377869
Dothideomycetes.sp..genotype.376	0.432207	-0.445157	-1.327	0.803517	0.846373	-0.427195
cf..Herpothallon.sp..BRY.C56027	0.409764	-0.527808	-1.77328	0.85111	0.654335	-0.590732
Dinemasporium	0.410514	-0.126842	-0.188864	-0.125273	0.131142	-0.209132
Pseudolachnea	0.169289	-0.207787	-0.128478	-0.0612601	0.186688	0.119394
Pseudolachnea.fraxini	0.169289	-0.207787	-0.128478	-0.0612601	0.186688	0.119394
Geastrum.sp..TNS.KH.AUS10.72	0.462225	-0.334605	-0.730069	0.73986	1.10323	-0.208454
Lectera	0.002271	0.348763	0.143935	0.0563855	0.341711	-0.448121
Schizopora	0.461524	-0.239729	-0.0300025	0.645564	0.175938	-0.175199
Massarineae	0.403065	-0.0721187	-0.131697	-0.126982	-0.0441474	0.0480089
Phaeococcomyces.eucalypti	0.558128	0.232441	1.57855	-0.834544	0.0490617	0.884331
Teloschistineae	0.517183	-0.111256	0.330815	0.380953	1.18153	0.226477
Buellioideae	-0.125141	2.0101	-0.14938	-0.0652758	0.0286957	0.232821
Pseudocoleophoma.polygonicola	0.453788	-0.365677	-0.897845	0.757752	1.03104	-0.269934
Keissleriella.culmifida	0.449108	-0.200909	-0.489015	-0.158413	-0.147926	0.0393431
Diaporthe.toxica	0.400741	-0.114915	0.0580602	-0.169962	-0.309491	0.148429
fungal.sp..F188	0.458519	-0.272539	-0.909847	-0.128799	-0.405409	-0.119742
Comoclathris	0.511422	-0.0495364	0.0896887	-0.566223	-0.419393	0.320898
Pseudoseptoria	-0.209148	-0.160212	0.428342	-0.353985	0.0158171	0.328647
Cryptococcus.sp..CBS.12710	0.467496	-0.201427	-0.798877	-0.587363	-0.980102	0.0170618
Capronia.sp..BRO.2013	0.517149	-0.13233	0.362122	0.623386	1.57321	0.191775
Dothideomycetes.sp..LS.2013g	0.057951	-0.324544	-0.422191	0.369667	0.663412	-0.0722075
Apenidiella.strumelloidea	-0.813449	4.39437	-0.145757	0.417575	0.212903	0.225352
Gyrothrix.verticillata	-0.423064	-0.343395	0.0959108	0.393217	0.721826	0.0133053
Phaeococcomyces.mexicanus	0.493725	-0.074457	-0.0726208	-0.612264	-0.579388	0.230162
Pezizomycotina.sp..PAH2_7	0.45602	-0.144479	-0.632589	-0.504518	-0.758026	0.0599389
Pseudolachnella	0.282099	-0.179413	-0.191917	-0.215614	-0.0874922	0.134789
Delitschia.confertaspora	0.560078	0.0257677	1.21578	0.532351	1.94055	0.504593
Serendipita.sp..MAFF.305841	0.409764	-0.527808	-1.77328	0.85111	0.654335	-0.590732
Diplolaeviopsis	0.531365	0.033788	0.471178	-0.722804	-0.433588	0.482467
Diplolaeviopsis.ranula	0.550375	0.1038	0.849208	-0.763118	-0.270919	0.620995
Neodevriesiaceae	0.489728	0.0909519	0.849545	-0.604594	-0.0040995	0.434889
Alfaria	0.012319	-0.0246989	-0.328686	-0.0659868	0.0011346	0.0474746
Neodevriesia	0.493933	0.0770465	0.85289	-0.607394	-0.0051191	0.435479
Neocatenulostroma	0.385995	-0.0889421	0.350013	-0.0377641	0.531595	0.299022
Parateratosphaeria	0.494056	-0.0211096	0.511139	-0.222755	0.355144	0.398953
Myrtapenidiella	0.26457	-0.020308	0.415483	-0.646104	-0.256565	-0.212662
OSLEUM.clade	0.348766	0.0772758	-0.0452477	-0.0945875	-0.146847	0.165551
Spiromastix.asexualis	0.529003	0.0250875	0.424199	-0.717794	-0.453803	0.465252
Ascomycota.sp..3.IP.2014	0.489092	-0.121896	-0.369445	-0.633158	-0.795314	0.174425
Botryosphaeriales.sp..1.IP.2014	0.463898	-0.114154	-0.0445987	-0.250433	0.0237183	0.005611
Helotiales.sp..4.IP.2014	0.459897	-0.34318	-0.776369	0.744797	1.08331	-0.22542
Venturiaceae.sp..IP.2014	0.511649	0.0148374	0.778548	0.266625	-0.882652	0.284481
Thyridariaceae	0.571212	0.172589	1.27569	-0.715354	0.0560931	0.759759
Pleosporales.sp..KO.groupE.2014	0.586945	0.238477	1.5764	-0.840668	0.0419986	0.887472
Chaetothyriales.sp..MP.2014	0.489092	-0.121896	-0.369445	-0.633158	-0.795314	0.174425
Helicoma.sp..NRRL.66050	0.575811	0.197472	1.355	-0.817056	-0.0532738	0.806339
fungal.sp..C1.08	0.414944	-0.130614	0.469307	0.581921	1.55954	0.226488
Saccotheciaceae	0.147354	0.34302	0.697438	-0.584518	0.0916642	-1.26922
Tubeufiales	0.403667	-0.150764	-0.192426	-0.179569	-0.434692	0.11808
Rhynchogastremataceae	-0.418046	-0.405297	-0.622255	0.429739	0.499381	-0.199723
Rhodotorula.sp..UFMG.ABT656	0.551871	0.154684	1.02413	-0.920888	-0.188437	-0.382522
Basidiomycota.sp..4.IP.2014	0.44063	-0.414136	-1.1595	0.785655	0.918447	-0.365817
Sphaerellopsis	-0.569007	-0.484167	-0.834478	0.0693998	-0.120375	-0.216232
Capnobotryella.sp..130A	0.508097	-0.0519035	0.0084831	-0.673462	-0.632689	0.312915
Pestalotiopsis.sp..CJL.2014	0.485564	-0.184651	-0.335255	-0.0519264	-0.0753956	0.0404797
unclassified.Cystobasidiomycetes	-0.087677	-0.443629	-0.864567	0.533842	0.637657	-0.267906
Phaeomoniellales.incertae.sedis	0.494076	-0.0865945	-0.0472841	-0.462355	-0.340685	0.240944
Xenogliocladiopsis	0.561929	0.151981	1.1667	-0.65938	-0.188198	0.696868
Xenogliocladiopsis.cypellocarpa	0.561929	0.151981	1.1667	-0.65938	-0.188198	0.696868
Terana.caerulea	0.477499	-0.164589	-0.599965	-0.608575	-0.894509	0.0899521
Cryptococcus.sp..yHKS491	0.544016	0.0803788	0.722746	-0.749632	-0.325336	0.574654
Ascomycota.sp..UNEX.FECRGA.2012E484	0.455741	-0.207841	0.481907	2.10105	-0.537581	-0.317265
Chaetothyriales.sp..G4.5E1d	0.492742	-0.11295	-0.288849	-0.588952	-0.687226	0.192566
Chaetothyriales.sp..G7.5F1a2	0.429998	-0.389943	-1.46761	0.0753628	-0.357754	-0.339104
Stachybotryaceae	0.175197	-0.058593	-0.36622	0.114822	0.228841	-0.0774928
Wojnowiciella	0.498685	-0.193997	-0.0147064	0.589287	1.29675	0.067644
Pseudophaeomoniella	0.445676	-0.363973	-1.10734	0.409661	0.370843	-0.277108
Fusariella	0.468606	-0.142955	-0.0346545	-0.0513559	-0.0633758	0.110863
Fusariella.sinensis	0.468606	-0.142955	-0.0346545	-0.0513559	-0.0633758	0.110863
Selenodriella	0.506568	-0.0575359	-0.0219293	-0.670218	-0.645775	0.301771
Selenodriella.cubensis	0.506568	-0.0575359	-0.0219293	-0.670218	-0.645775	0.301771
Tausonia.sp..KBP.4496	-0.292319	-0.234909	0.0650723	-0.375622	-0.283567	0.192836
Knufia.marmoricola	0.30782	-0.128068	0.0198722	-0.374668	-0.42986	0.197191
cf..Tubulicrinis.sp..7.LR.2015	0.520665	-0.0907614	0.419747	0.282736	0.867825	0.235283
Brunneoclavispora.bambusae	0.523509	-0.10891	0.488584	0.6099	1.62763	0.238116
Phoma.sp.	0.441904	-0.295681	-1.3078	-0.53309	-1.1991	-0.169431
Lecanoromycetes.sp.	0.540656	0.0680039	0.655928	-0.742506	-0.354089	0.550168
Ascomycota.sp.	0.441864	-0.163363	-0.447128	-0.453902	-0.570951	0.109841
fungal.sp.	0.482465	-0.036093	0.158954	-0.0256181	0.232082	0.201085
Exophiala.sp.	0.211702	-0.297976	-1.02674	-0.5094	-1.0263	-0.099623
Dacrymyces.sp..KA12.0403	0.04909	-0.290251	-0.0850799	0.546699	1.13315	0.0089989
fungal.sp..F6_OT2A.300	0.586945	0.238477	1.5764	-0.840668	0.0419986	0.887472
Chaetothyriales.sp..A1022	0.486614	-0.197119	-0.317843	0.136712	0.420098	0.0476618
Lichenostigmatales.sp..A930	0.443938	-0.250321	-0.594978	0.327149	0.542618	-0.143579
Cistella.sp.	0.486757	-0.244261	-0.24225	0.687838	1.31315	-0.0296945
Pleosporales.sp.	0.465131	-0.160861	-0.432455	-0.352679	-0.452355	0.070646
Tayloriella.erythrosticta	0.541167	0.0308914	0.7256	-0.292502	0.379828	0.489759
Capnodiales.sp.	0.586945	0.238477	1.5764	-0.840668	0.0419986	0.887472
Monosporascus.sp.	0.453788	-0.365677	-0.897845	0.757752	1.03104	-0.269934
Cryptocoryneum	-0.030391	-0.571172	-1.65033	0.62924	0.329596	-0.548852
Semifissispora	0.502702	-0.108725	0.205935	0.212504	0.503274	0.0655099
Semifissispora.natalis	0.503422	-0.109741	0.206493	0.224964	0.515459	0.0685539
Semifissispora.rotundata	0.532306	0.168753	1.18134	-0.705264	0.936269	-3.82553
Neoascochyta	0.269605	-0.196682	-0.242008	-0.0944466	-0.419387	0.0587585
Crumenulopsis.sororia	0.550375	0.1038	0.849208	-0.763118	-0.270919	0.620995
Symmetrospora	0.146637	-0.144452	-0.388246	-0.103738	-0.719791	0.0044921
Buckleyzyma	0.474161	-0.207766	-0.333851	0.188104	0.488242	0.0313889
Phyllozyma	0.475354	-0.139986	0.804729	2.02481	-0.134652	-0.145369
Pseudobensingtonia	0.474525	-0.015188	1.35037	2.06761	-1.83241	-0.0793116
unclassified.Xylariomycetidae	0.458771	-0.347326	-0.798758	0.747185	1.07368	-0.233624
Sporidiobolaceae	0.400173	-0.358599	-1.12969	0.259161	0.0218584	-0.268794
Chrysozymaceae	0.383847	-0.333255	-0.71297	0.698654	0.46004	-0.238668
Sampaiozyma	0.382666	-0.334097	-0.71247	0.706872	0.460138	-0.240988
Sporocadaceae	0.121657	-0.242468	-0.161846	0.128412	0.490358	-0.267879
Cryptococcus.sp..9.L31	0.462477	-0.32279	-0.741685	0.613368	0.901675	-0.188713
Sarcinomyces.sp..9.L27	0.523356	-0.0078652	0.330471	-0.565179	-0.27466	0.404111
Lamiales.environmental.sample	0.464586	-0.237753	-0.686373	-0.0214165	-0.40431	-0.070217
Phaeosphaeria.sp..CX	0.52343	0.0375373	0.890657	-0.0974843	0.966836	-0.46267
Exophiala.sp..DTO.305.D1	0.470584	-0.27467	-0.608336	0.384918	0.629382	-0.0995994
Tetragoniomycetaceae	0.528196	0.0971422	0.90019	-0.641234	-0.0946498	0.39206
Naganishia	-0.701592	-0.34664	0.174515	0.0806764	0.470982	0.113371
Mrakiaceae	0.143762	-0.23091	-0.381617	-0.283295	-0.331526	0.0675131
Heterocephalacria	0.366714	-0.153445	-0.0823574	-0.131263	0.130899	0.166957
Ascomycota.sp..1.PV.2016	0.486757	-0.244261	-0.24225	0.687838	1.31315	-0.0296945
Dematiopleospora.cirsii	-0.088025	0.393364	0.571193	0.0387303	0.774829	-0.0406922
Albifimbria.verrucaria	0.502136	-0.187621	0.063575	0.655224	1.44475	0.0823736
Paramyrothecium	0.364424	0.158691	-0.465119	0.149061	0.318873	0.0097299
Phaeotheca.salicorniae	0.491695	-0.217245	-0.157532	0.575217	1.19019	0.0208112
Strigula.nitidula	0.316586	-0.280511	-0.679298	0.0441738	0.0259678	-0.0779269
Trechisporales.sp.	0.44063	-0.414136	-1.1595	0.785655	0.918447	-0.365817
Microbotryozyma.sp..C2.13	0.465006	-0.221144	-0.832303	-0.460096	-0.804122	-0.0184278
Cryptococcaceae	-0.361243	-0.297803	-0.14818	0.134077	0.21105	0.0071541
Trimorphomycetaceae	-1.21991	-0.597177	-0.623243	0.238738	0.17263	-0.23838
Carlosrosaea.sp..1.ML.2016	0.506981	-0.0102066	0.79019	0.552997	-0.690005	0.220679
Saitozyma	0.18563	-0.297749	-0.340683	0.457634	0.766087	-0.0668632
Cryptotrichosporon.brontae	0.513142	-0.033325	0.108798	-0.684159	-0.589522	0.349675
Neophaeomoniella.sp.	0.586945	0.238477	1.5764	-0.840668	0.0419986	0.887472
Vishniacozyma	0.20129	-0.223401	-0.0608392	0.388234	0.665867	0.0271914
Dictyosporiaceae	0.391142	0.0089313	0.0463786	0.0168864	0.43468	0.160028
Pseudocoleophoma	0.38008	0.0320761	0.112736	0.0567968	0.533382	0.17104
Phaeotremella	0.506843	-0.0717392	0.0067752	-0.49476	-0.358703	0.27875
Genolevuria	0.193006	0.514559	-0.485215	0.376203	0.276137	-0.0480578
Cuniculitremaceae	0.466548	-0.179888	-0.504044	-0.16856	-1.13066	-0.0128914
Bartaliniaceae	0.157007	-0.221095	-0.102455	0.369179	-0.220219	-0.047103
Alfaria.spartii	0.562365	0.088312	1.17865	-0.0985993	0.94752	0.61027
Dothideomycetes.sp..genotype.724.JM	UR.2016 0.523509	-0.10891	0.488584	0.6099	1.62763	0.238116
fungal.sp..genotype.824.JMUR.2016	0.575811	0.197472	1.355	-0.817056	-0.0532738	0.806339
Bezerromycetaceae	0.43282	-0.149505	-0.293915	-0.29696	-0.636571	0.110233
Dactylaria.sp.	0.523509	-0.10891	0.488584	0.6099	1.62763	0.238116
Clypeophysalospora.latitans	0.174355	-0.131919	0.0674072	-0.221372	-0.0592325	0.211302
Coniothyrium.hakeae	0.450867	-0.194315	-0.474627	-0.186018	-0.140507	-0.158585
Saccharata.eucalyptorum	0.147775	-0.172127	0.0436962	-0.17003	0.117774	0.196559
Saccharata.hakeicola	0.485637	-0.134617	-0.438134	-0.625833	-0.824872	0.149254
Sphaerellopsis.hakeae	-0.569007	-0.484167	-0.834478	0.0693998	-0.120375	-0.216232
Banhegyia	0.487003	-0.182914	-0.329592	-0.0118454	0.184502	0.071502
Banhegyia.cf..setispora.G.M..2015.0	4.29.1 0.484435	-0.199373	-0.369978	0.0745826	0.293498	0.0412741
Corticifraga.peltigerae	0.446192	-0.180644	-0.293874	-0.0538026	0.135768	0.0876995
Cordieritidaceae	0.524063	-0.0515431	0.415158	-0.0312973	0.597259	0.333145
Cenangiaceae	-0.508944	-0.246612	0.996372	1.46956	-0.876405	-0.0624082
Pseudomicrostroma	0.441904	-0.295681	-1.3078	-0.53309	-1.1991	-0.169431
Chlamydomonas.sp..JIAC4	0.502597	-0.0721579	-0.100882	-0.661799	-0.679749	0.272839
Davidiellomyces.australiensis	0.269085	-0.39101	-1.41167	-0.125943	-0.655067	-0.297528
Keissleriella.cirsii	0.542762	0.0555328	0.728689	-0.512964	0.0424002	0.532248
Delonicicola.siamense	0.482184	-0.261101	-0.333181	0.697535	1.27402	-0.0630156
Malvales.environmental.sample	0.467496	-0.201427	-0.798877	-0.587363	-0.980102	0.0170618
Asparagales.environmental.sample	0.340065	-0.165387	-0.693787	0.479613	0.662652	-0.164196
Classiculaceae.sp..YH.2017a	0.529003	0.0250875	0.424199	-0.717794	-0.453803	0.465252
Pringsheimia.sp.	0.523509	-0.10891	0.488584	0.6099	1.62763	0.238116
Dematiopleospora	-0.088025	0.393364	0.571193	0.0387303	0.774829	-0.0406922
Trapelia.elacista	0.523509	-0.10891	0.488584	0.6099	1.62763	0.238116
Solicoccozyma.sp.	0.430304	0.0361877	0.678653	-0.616545	-0.160679	0.523898
Fitzroyomyces.cyperi	-0.048555	-0.148917	0.58277	0.0707916	0.780905	0.317082
Chlamydomonadaceae	0.506602	-0.057409	-0.0212444	-0.670291	-0.645481	0.302022
Chlorophyceae	0.484806	-0.179559	-0.381425	-0.14024	-0.107935	0.0656422
Caryophyllales	-0.914763	4.50142	-0.908567	0.379627	0.0409749	-0.0019214
Brassicales	-2.1198	-0.611121	0.167603	-0.0893892	0.0291998	0.0090824
Geraniaceae	0.441207	-0.0413894	1.89715	3.74501	-2.66663	-0.410919
Saccharomycetales	-1.65789	-0.300453	1.35789	-0.31208	0.444595	0.501259
Saccharomycetaceae	-0.386068	-0.350974	-0.254002	0.0524946	0.218057	0.0026127
Acremonium	0.512134	-0.0900732	0.447356	0.482738	0.629767	0.202241
Ascosphaeraceae	0.462225	-0.334605	-0.730069	0.73986	1.10323	-0.208454
Tremellaceae	0.426251	-0.147838	-0.293262	0.0442614	0.109779	-0.0237219
Septobasidiaceae	0.505137	-0.0628054	-0.0503822	-0.667184	-0.658019	0.291344
Dacrymyces	0.04909	-0.290251	-0.0850799	0.546699	1.13315	0.0089989
Pucciniaceae	0.441691	-0.291779	-1.27593	-0.52131	-1.16225	-0.160768
Ustilaginales	0.443563	-0.311475	-1.24136	-0.283178	-0.775015	-0.193366
Tilletiaceae	0.467496	-0.201427	-0.798877	-0.587363	-0.980102	0.0170618
Athelia	0.462225	-0.334605	-0.730069	0.73986	1.10323	-0.208454
Agaricaceae	0.550375	0.1038	0.849208	-0.763118	-0.270919	0.620995
Filobasidiaceae	-0.370496	-0.29442	-0.366885	0.0237817	-0.0245115	-0.0458047
Lycoperdaceae	0.169249	-0.199632	-0.40733	-0.55929	-0.744148	0.117361
Tetrahymena	0.550375	0.1038	0.849208	-0.763118	-0.270919	0.620995
Trebouxia	0.465404	-0.257953	-0.736913	0.0377779	-0.0660586	-0.084633
Protomycetaceae	0.186228	-0.299346	-0.811555	-0.162044	-0.69825	-0.112481
Helvellaceae	0.516248	-0.113577	0.310503	0.369942	1.15251	0.221509
Erysiphaceae	0.327784	-0.131102	1.66429	4.10477	-2.81056	-0.600311
Blumeria	0.448884	-0.256109	-0.606186	0.17647	0.306966	-0.0618867
Cystobasidiaceae	-0.397457	-0.400689	-0.641929	0.19335	0.200463	-0.156019
Spizellomycetaceae	0.285511	-0.11385	0.167182	-0.269025	0.0553297	0.270335
Myxotrichaceae	0.463981	-0.328138	-0.695147	0.736136	1.11826	-0.195656
Patellariaceae	0.487003	-0.182914	-0.329592	-0.0118454	0.184502	0.071502
Arthoniaceae	-0.273714	-0.511822	-1.24582	0.245257	-0.0543511	-0.361762
Lecanoraceae	0.441904	-0.295681	-1.3078	-0.53309	-1.1991	-0.169431
Mycocalicium	0.489092	-0.121896	-0.369445	-0.633158	-0.795314	0.174425
Hymenochaetaceae	0.459073	-0.232448	-0.966372	-0.569501	-1.05218	-0.0443161
Spongiochloris	0.45407	-0.331931	-0.93445	0.378279	0.372484	-0.221243
Hormonema	0.449749	-0.129671	-0.073773	-0.0837888	-0.349793	0.138191
Rhytismatales	0.306172	-0.280848	-0.507124	0.321739	0.404007	-0.0781262
Agaricostilbales	-0.072082	-0.277076	-0.239328	0.378826	-0.265947	-0.0778512
Agaricostilbaceae	0.452745	-0.23648	-0.0275907	1.41702	-0.453719	-0.258357
Lanzia	0.395806	-0.151808	-1.30436	-0.384242	-0.981269	-0.189571
Podaxaceae	0.548944	-0.0152368	0.994373	0.555962	1.84528	0.42346
Capnobotryella	0.508097	-0.0519035	0.0084831	-0.673462	-0.632689	0.312915
Entorrhizaceae	0.485367	-0.167482	-0.390347	-0.25692	-0.259866	0.0906561
Rhizophlyctis	0.515602	-0.138029	0.331349	0.626668	1.55997	0.180498
Geastraceae	0.462225	-0.334605	-0.730069	0.73986	1.10323	-0.208454
Monodictys	0.532296	0.037216	0.489687	-0.724778	-0.425623	0.48925
Entolomataceae	-0.170309	-0.42343	-0.629433	0.551147	0.792193	-0.198622
Aporospora	0.586945	0.238477	1.5764	-0.840668	0.0419986	0.887472
Glomerobolus	0.008537	1.39612	-0.645572	-0.0394381	-0.181521	0.0350227
Chlamydomonadales.incertae.sedis	0.459015	-0.308567	-0.844545	0.308206	0.321896	-0.17622
Coniothyrium	0.450867	-0.194315	-0.474627	-0.186018	-0.140507	-0.158585
Cystofilobasidiales	-0.188794	-0.393266	-0.855706	-0.103218	-0.424878	-0.162938
Pringsheimia	0.523509	-0.10891	0.488584	0.6099	1.62763	0.238116
Calosphaeriaceae	-1.06178	-0.23386	0.9695	-0.420543	0.124238	0.445296
Delitschia	0.511677	-0.0038573	1.09431	0.533499	1.86477	0.458286
Peniophoraceae	0.511193	-0.0405011	0.0700505	-0.680027	-0.606196	0.335476
Crepidotaceae	0.489092	-0.121896	-0.369445	-0.633158	-0.795314	0.174425
Teloschistales	0.517183	-0.111256	0.330815	0.380953	1.18153	0.226477
Harpochytrium	0.448753	-0.384219	-0.997964	0.768429	0.987958	-0.306622
Sordariales.incertae.sedis	0.473046	-0.232699	-0.609612	-0.0009669	0.0347937	-0.0275436
Buellia	-0.415304	3.00367	-0.227428	0.195123	0.298101	0.200681
Phaffomycetaceae	0.561517	0.144832	1.07076	-0.786745	-0.175582	0.702183
Ascomycota.incertae.sedis	0.318751	-0.246119	-0.632925	0.519295	0.498788	-0.159966
cellular.organisms	0.018425	-0.0225436	-0.0333975	0.0132125	0.0101219	-0.0070193
Tubulicrinis	0.524299	-0.0159944	0.37569	-0.433551	-0.105336	0.383758
Menispora	0.467496	-0.201427	-0.798877	-0.587363	-0.980102	0.0170618
Verrucariales	0.236793	-0.0459547	0.452163	-0.555291	-0.223954	0.416709
Ehrharteae	0.538814	0.0612223	0.61931	-0.738601	-0.369845	0.53675
Stipeae	0.489798	-0.119293	-0.35539	-0.634657	-0.789266	0.179575
Bromeae	0.511964	-0.0376608	0.0853869	-0.681663	-0.599596	0.341096
Teichosporaceae	0.504835	-0.0701404	0.236629	-0.165009	0.283955	0.295357
Pezizomycetes	0.379596	0.105347	-0.011104	0.377669	0.358537	0.0787813
unclassified.Pezizomycotina	0.458726	-0.143941	-0.588552	-0.454585	-0.654819	0.0657754
Trichosphaeriaceae	0.428257	-0.247944	-0.919761	-0.412124	-0.786328	-0.060776
Chaetothyriales.incertae.sedis	0.524097	-0.0071862	0.348345	-0.54302	-0.229935	0.40614
Acarosporales	0.304461	-0.0767304	-0.546693	0.262486	0.434248	-0.0589386
Lecanorineae	0.093015	-0.182087	-0.163925	-0.492592	-0.505364	0.168404
Microbotryomycetes.incertae.sedis	0.371631	-0.330031	-0.697817	0.664192	0.446955	-0.226177
Psathyrellaceae	-0.134023	-0.276884	-0.402415	-0.153276	-0.155485	0.0159848
Orbiliales	0.336459	-0.160059	-0.0501119	0.318848	-0.345353	0.0046434
Hysteriales	0.00524	-0.102534	0.155345	-0.474591	-0.309677	0.280507
Stichotrichia	0.575811	0.197472	1.355	-0.817056	-0.0532738	0.806339
Ramalea	0.441904	-0.295681	-1.3078	-0.53309	-1.1991	-0.169431
Pezizomycotina.incertae.sedis	-0.120774	-0.306841	-0.345084	-0.0143372	0.0591489	0.0024103
environmental.samples	0.550375	0.1038	0.849208	-0.763118	-0.270919	0.620995
Xylariomycetidae	0.309517	-0.0949016	0.151068	-0.0615251	-0.022854	0.0383065
Pisolithaceae	0.584076	0.227911	1.51935	-0.834584	0.0174493	0.866566
Limonomyces	0.295088	-0.177387	-0.456124	0.0957242	0.252207	-0.0355535
unclassified.Venturiaceae	0.511649	0.0148374	0.778548	0.266625	-0.882652	0.284481
Chaetosphaeriales	0.381512	-0.138991	-0.191558	-0.142089	0.0873181	-0.136722
Coccomyces	0.469399	-0.248934	-0.487766	0.35837	0.477831	-0.0637302
Strigula	0.316586	-0.280511	-0.679298	0.0441738	0.0259678	-0.0779269
Devriesia	0.418031	-0.474856	-1.64323	0.573225	0.304006	-0.493475
Peltaster	0.502405	-0.0869803	-0.0831544	-0.498101	-0.4173	0.248225
Helicoma	0.575811	0.197472	1.355	-0.817056	-0.0532738	0.806339
Neochlorosarcina	0.50127	-0.100091	-0.0730284	-0.393694	-0.381569	0.207526
environmental.samples.1	0.533128	0.0094388	0.553308	-0.369757	0.158529	0.44459
Serendipita	0.409764	-0.527808	-1.77328	0.85111	0.654335	-0.590732
Hemiflagellochloris	0.529003	0.0250875	0.424199	-0.717794	-0.453803	0.465252
Endocarpon	0.34946	-0.0365521	0.360698	-0.573683	-0.291878	0.399567
unclassified.Lecanoromycetes	0.540656	0.0680039	0.655928	-0.742506	-0.354089	0.550168
Fusculina	0.483808	-0.193986	-0.170653	0.38535	0.554774	0.0331196
unclassified.Microbotryomycetes	0.480655	-0.152968	-0.537221	-0.615267	-0.867509	0.112944
Asteromella	0.487429	0.0925819	0.973596	-0.586602	0.0660975	0.624486
Tausonia	-0.292319	-0.234909	0.0650723	-0.375622	-0.283567	0.192836
Quambalariaceae	0.483229	-0.166948	-0.45023	-0.349347	-0.406582	0.0931195
Chytridiomycetes	0.443636	0.0508993	0.210821	-0.273568	-0.188589	0.292966
Kappamycetaceae	0.507507	-0.0866065	0.0464034	-0.29589	-0.0291108	0.255115
Pleosporomycetidae	0.205655	0.0383786	0.0899328	-0.0460592	0.013569	0.109512
Eurotiomycetidae	0.440953	-0.129861	-0.10256	-0.0610453	0.235595	0.155213
Candelariales	0.515181	-0.069428	0.248435	-0.186153	0.0366382	0.262567
Spiculogloeaceae	0.475354	-0.139986	0.804729	2.02481	-0.134652	-0.145369
Ustilaginomycotina	0.322628	-0.217745	-0.795508	-0.0011239	-0.142247	-0.103039
Agaricomycetidae	0.354604	-0.227982	-0.447585	0.0128001	0.117102	0.0106918
Atheliales	0.462225	-0.334605	-0.730069	0.73986	1.10323	-0.208454
Russulales	0.421427	0.257084	0.0989179	-0.463455	-0.28208	0.317935
unclassified.Rhizophydiales	0.179618	-0.30467	-0.381605	0.470968	0.858581	-0.0657873
Penidiella	0.322627	-0.423232	-1.20206	0.588331	0.57473	-0.354585
Radulidium	-0.6111	-0.35269	-0.142174	-0.176059	-0.0964174	0.0623151
environmental.samples.2	0.464586	-0.237753	-0.686373	-0.0214165	-0.40431	-0.070217
Pseudorobillarda	-0.048664	0.258773	-0.631224	0.386856	0.403774	-0.126624
Schizoporaceae	0.461524	-0.239729	-0.0300025	0.645564	0.175938	-0.175199
Anteholosticha	0.575811	0.197472	1.355	-0.817056	-0.0532738	0.806339
Wickerhamomyces	0.441904	-0.295681	-1.3078	-0.53309	-1.1991	-0.169431
Aveninae	0.512012	-0.0369999	0.0892036	-0.681932	-0.597859	0.342437
Loliinae	0.505135	-0.0500447	-0.009572	-0.710681	-0.638429	0.0058918
Marasmiaceae	0.542983	0.0618678	0.748195	-0.578873	-0.20892	0.521062
Glomerellaceae	0.458974	-0.0793248	0.51069	0.644517	1.02493	0.196968
Herpothallon	0.409764	-0.527808	-1.77328	0.85111	0.654335	-0.590732
Tetraplosphaeriaceae	-0.881751	4.62684	-0.241346	0.308849	0.328505	0.242587
Pleosporomycetidae.incertae.sedis	0.48493	-0.215738	-0.332374	0.283933	0.638015	0.014969
dothideomyceta	0.225145	0.0508189	0.100414	-0.0939611	-0.0098806	0.0148599
Sporormiella	0.523846	-0.0005388	0.331799	-0.630076	-0.37374	0.416764
Malasseziaceae	0.23629	-0.0595873	-0.296974	-0.310634	-0.375306	0.118895
Arctotidinae	0.479301	-0.271717	-0.390503	0.703648	1.24935	-0.0840212
Tayloriella	0.541167	0.0308914	0.7256	-0.292502	0.379828	0.489759
Plectosphaerellaceae	0.168385	0.0676461	-0.190277	0.289848	0.564808	-0.335302
Camarosporula	0.529003	0.0250875	0.424199	-0.717794	-0.453803	0.465252
Rumiceae	-0.915303	4.50328	-0.908544	0.38	0.0414043	-0.0019047
Powellomycetaceae	0.48626	-0.132326	-0.425759	-0.627153	-0.819547	0.153789
Leucosporidiaceae	0.415279	-0.335009	-1.03308	0.71858	0.586306	-0.325236
Harknessiaceae	0.410247	-0.139092	0.847612	1.97672	-0.256904	-0.174086
Microbotryozyma	0.465006	-0.221144	-0.832303	-0.460096	-0.804122	-0.0184278
Hydnodontaceae	-0.392729	-0.374941	-0.461313	-0.0520061	-0.0656158	-0.0492908
unclassified.Trechisporales	0.44063	-0.414136	-1.1595	0.785655	0.918447	-0.365817
Trichomeriaceae	0.440555	-0.210254	-0.438051	0.219802	0.437856	-0.0268024
Gyrothrix	-0.423064	-0.343395	0.0959108	0.393217	0.721826	0.0133053
Caliciales	0.26658	0.656494	-0.270777	-0.423689	-0.480043	0.20157
Rhizoctonia	0.523509	-0.10891	0.488584	0.6099	1.62763	0.238116
Terana	0.477499	-0.164589	-0.599965	-0.608575	-0.894509	0.0899521
Cyphellophoraceae	0.281255	-0.120395	0.313548	0.148764	0.808718	0.118626
Corticiales.incertae.sedis	0.514413	-0.0982033	0.240239	0.117821	0.722759	0.244536
Phaeococcomycetaceae	0.485823	-0.0812982	0.0760422	-0.286962	-0.0986488	0.174727
Orbiliales.incertae.sedis	-0.252295	0.0165847	1.37401	-0.636998	0.13084	0.700705
Phyllostictaceae	0.42581	-0.0704431	0.302459	-0.207808	0.246823	0.318383
Saccharataceae	-0.094268	-0.193158	0.130267	-0.289364	-0.0455339	0.225568
Phacidiales	0.238802	-0.363719	-0.811561	0.480589	0.595152	-0.21075
Apenidiella	-0.813449	4.39437	-0.145757	0.417575	0.212903	0.225352
Trapeliaceae	-0.923815	-0.421545	0.0998494	0.252801	0.666863	0.0351009
Candida.Lodderomyces.clade	0.544016	0.0803788	0.722746	-0.749632	-0.325336	0.574654
Sebacinales.incertae.sedis	-1.2073	-0.342286	0.585389	-0.266568	0.117061	0.271427
Schizoparmaceae	0.402263	-0.0253755	1.32298	3.41554	-2.12374	-0.466737
Pleosporineae.incertae.sedis	0.5006	-0.0697039	0.0059277	-0.551144	-0.554186	0.268318
Phaeomoniellales	0.494076	-0.0865945	-0.0472841	-0.462355	-0.340685	0.240944
Hordeinae	0.475397	-0.172331	-0.64177	-0.604117	-0.912498	0.0746327
unclassified.Lichenostigmatales	0.443938	-0.250321	-0.594978	0.327149	0.542618	-0.143579
Ramimonilia	0.248842	0.672496	-0.226175	-0.476346	-0.537414	0.225415
Neophaeomoniella	0.586945	0.238477	1.5764	-0.840668	0.0419986	0.887472
Eurotiomycetidae.incertae.sedis	0.516769	-0.0199663	0.180929	-0.691851	-0.558484	0.376107
Microdochiaceae	0.373691	-0.200618	-0.356272	-0.0882186	0.0791871	-0.15101
Fomitopsidaceae	0.141965	0.0041225	0.681556	-0.799699	-0.252455	-0.573421
Crumenulopsis	0.550375	0.1038	0.849208	-0.763118	-0.270919	0.620995
Chrysozyma	0.438454	-0.280525	-0.893846	-0.0525411	-0.21615	-0.118288
Kalmanozyma	0.459073	-0.232448	-0.966372	-0.569501	-1.05218	-0.0443161
Trichosporonales	0.52405	0.0700091	0.797737	-0.554439	-0.019369	0.354321
Piskurozyma	0.378922	-0.508346	-1.63373	0.82566	0.693341	-0.541203
Solicoccozyma	0.430304	0.0361877	0.678653	-0.616545	-0.160679	0.523898
Albifimbria	0.502136	-0.187621	0.063575	0.655224	1.44475	0.0823736
Bulleribasidiaceae	0.137327	-0.0941715	-0.0158311	0.372142	0.588024	0.0417004
Carlosrosaea	0.506981	-0.0102066	0.79019	0.552997	-0.690005	0.220679
Periconiaceae	0.498616	-0.149206	-0.041222	0.131632	0.568821	-0.0524957
Phaeotremellaceae	0.506843	-0.0717392	0.0067752	-0.49476	-0.358703	0.27875
Bulleraceae	0.271468	0.421275	-0.165446	0.0481225	0.248093	-0.798152
Fonsecazyma	0.525657	0.211244	1.19074	-1.09395	0.355225	-3.8127
Irpicaceae	0.457504	-0.275591	-0.940557	-0.133945	-0.366563	-0.117203
Brunneoclavispora	0.523509	-0.10891	0.488584	0.6099	1.62763	0.238116
Clypeophysalospora	0.174355	-0.131919	0.0674072	-0.221372	-0.0592325	0.211302
Corticifraga	0.446192	-0.180644	-0.293874	-0.0538026	0.135768	0.0876995
Davidiellomyces	0.269085	-0.39101	-1.41167	-0.125943	-0.655067	-0.297528
environmental.samples.3	0.467496	-0.201427	-0.798877	-0.587363	-0.980102	0.0170618
environmental.samples.4	0.340065	-0.165387	-0.693787	0.479613	0.662652	-0.164196
Mycenaceae	0.435391	-0.209049	-0.727681	-0.489097	-0.882403	0.002827
unclassified.Classiculaceae	0.529003	0.0250875	0.424199	-0.717794	-0.453803	0.465252
unclassified.Chlamydomonas	0.502597	-0.0721579	-0.100882	-0.661799	-0.679749	0.272839
Delonicicola	0.482184	-0.261101	-0.333181	0.697535	1.27402	-0.0630156
Fitzroyomyces	-0.048555	-0.148917	0.58277	0.0707916	0.780905	0.317082
Symbiotaphrinaceae	-0.675489	-0.133812	1.05067	-0.513142	0.0780602	0.526951
Chlorophyta	0.475592	-0.216789	-0.550252	-0.0556987	-0.0880509	-0.0057254
Chlorococcaceae	0.529003	0.0250875	0.424199	-0.717794	-0.453803	0.465252
Lamiales	0.464586	-0.237753	-0.686373	-0.0214165	-0.40431	-0.070217
Chytridiomycota	0.45662	0.0363474	0.215801	-0.309782	-0.190652	0.304088
Saccharomycetes	-1.65789	-0.300453	1.35789	-0.31208	0.444595	0.501259
Taphrinales	0.187202	-0.299407	-0.813894	-0.163444	-0.700375	-0.112852
Erysiphales	0.327784	-0.131102	1.66429	4.10477	-2.81056	-0.600311
Lecanorales	0.183204	-0.181719	-0.197109	-0.38054	-0.34164	0.147795
Septobasidiales	0.505137	-0.0628054	-0.0503822	-0.667184	-0.658019	0.291344
Dacrymycetaceae	0.04909	-0.290251	-0.0850799	0.546699	1.13315	0.0089989
Ustilaginomycetes	0.443563	-0.311475	-1.24136	-0.283178	-0.775015	-0.193366
Pucciniales	0.441691	-0.291779	-1.27593	-0.52131	-1.16225	-0.160768
Diptera	0.533128	0.0094388	0.553308	-0.369757	0.158529	0.44459
Spirotrichea	0.575811	0.197472	1.355	-0.817056	-0.0532738	0.806339
Spizellomycetales	0.325733	-0.117552	0.0483819	-0.340778	-0.119958	0.246984
Patellariales	0.487003	-0.182914	-0.329592	-0.0118454	0.184502	0.071502
Arthoniales	-0.173881	-0.42479	-0.918451	0.119294	-0.0431749	-0.216855
Mycocaliciaceae	0.489092	-0.121896	-0.369445	-0.633158	-0.795314	0.174425
Malvales	0.467496	-0.201427	-0.798877	-0.587363	-0.980102	0.0170618
Geraniales	0.441207	-0.0413894	1.89715	3.74501	-2.66663	-0.410919
Microthamniales	0.465404	-0.257953	-0.736913	0.0377779	-0.0660586	-0.084633
Microbotryales	0.462721	-0.240837	-0.860541	-0.324803	-0.612707	-0.0536275
Entorrhizales	0.485367	-0.167482	-0.390347	-0.25692	-0.259866	0.0906561
Tilletiales	0.467496	-0.201427	-0.798877	-0.587363	-0.980102	0.0170618
Ustilentylomataceae	0.465006	-0.221144	-0.832303	-0.460096	-0.804122	-0.0184278
Asparagales	0.340065	-0.165387	-0.693787	0.479613	0.662652	-0.164196
malvids	-2.07162	-0.600431	0.199678	-0.0179992	-0.0212223	0.0012548
Calosphaeriales	-1.06178	-0.23386	0.9695	-0.420543	0.124238	0.445296
Arctotideae	0.479301	-0.271717	-0.390503	0.703648	1.24935	-0.0840212
Harpochytriaceae	0.448753	-0.384219	-0.997964	0.768429	0.987958	-0.306622
Chlorosarcinales	0.50127	-0.100091	-0.0730284	-0.393694	-0.381569	0.207526
Hymenochaetales	0.466714	-0.220671	-0.0286875	0.51234	0.109308	-0.123642
Oryzoideae	0.538814	0.0612223	0.61931	-0.738601	-0.369845	0.53675
Pooideae	0.508228	-0.0466736	0.0270573	-0.689034	-0.623931	0.214751
Poeae	0.509472	-0.0418191	0.0527129	-0.692552	-0.612847	0.218107
Triticeae	0.475397	-0.172331	-0.64177	-0.604117	-0.912498	0.0746327
Trichosphaeriales	0.428257	-0.247944	-0.919761	-0.412124	-0.786328	-0.060776
Geastrales	0.462225	-0.334605	-0.730069	0.73986	1.10323	-0.208454
Malasseziales	0.23629	-0.0595873	-0.296974	-0.310634	-0.375306	0.118895
Agaricostilbomycetes	-0.072082	-0.277076	-0.239328	0.378826	-0.265947	-0.0778512
Lecanoromycetes.incertae.sedis	0.515181	-0.069428	0.248435	-0.186153	0.0366382	0.262567
Orbiliomycetes	0.336459	-0.160059	-0.0501119	0.318848	-0.345353	0.0046434
Tubulicrinaceae	0.524299	-0.0159944	0.37569	-0.433551	-0.105336	0.383758
Lecanorales.incertae.sedis	0.446192	-0.180644	-0.293874	-0.0538026	0.135768	0.0876995
Cystobasidiales	-0.291802	-0.417328	-0.790009	0.279443	0.259869	-0.212917
Delitschiaceae	0.511677	-0.0038573	1.09431	0.533499	1.86477	0.458286
Sclerodermatineae	0.584076	0.227911	1.51935	-0.834584	0.0174493	0.866566
Tetrahymenidae	0.550375	0.1038	0.849208	-0.763118	-0.270919	0.620995
Acarosporomycetidae	0.304461	-0.0767304	-0.546693	0.262486	0.434248	-0.0589386
Spiculogloeales	0.475354	-0.139986	0.804729	2.02481	-0.134652	-0.145369
Trechisporales	-0.343497	-0.377256	-0.502559	-0.0025199	-0.0074807	-0.0679901
Holostichidae	0.575811	0.197472	1.355	-0.817056	-0.0532738	0.806339
Strigulaceae	0.316586	-0.280511	-0.679298	0.0441738	0.0259678	-0.0779269
Glomerellales	0.438367	-0.0689025	0.460981	0.619366	0.992303	0.159222
Polygonoideae	-0.915303	4.50328	-0.908544	0.38	0.0414043	-0.0019047
Halotthiaceae	-0.848392	4.51442	-0.224018	0.315995	0.359344	0.242481
Lichenostigmatales	0.469779	-0.146043	-0.180993	-0.0517272	0.146988	0.0527997
Rhizophlyctidaceae	0.515602	-0.138029	0.331349	0.626668	1.55997	0.180498
Pentapetalae	-1.90566	0.128322	0.0411533	0.0388231	-0.0123733	0.0007797
Coniothyriaceae	0.452121	-0.192649	-0.463085	-0.181799	-0.127844	-0.150365
Serendipitaceae	0.409764	-0.527808	-1.77328	0.85111	0.654335	-0.590732
Trapeliales	-0.923815	-0.421545	0.0998494	0.252801	0.666863	0.0351009
Poeae.Chloroplast.Group.2..Poeae.ty	pe. 0.505135	-0.0500447	-0.009572	-0.710681	-0.638429	0.0058918
Brownlielloideae	0.541167	0.0308914	0.7256	-0.292502	0.379828	0.489759
Piskurozymaceae	0.385207	-0.441734	-1.35086	0.649238	0.58887	-0.410911
Classiculaceae	0.529003	0.0250875	0.424199	-0.717794	-0.453803	0.465252
Delonicicolaceae	0.482184	-0.261101	-0.333181	0.697535	1.27402	-0.0630156
Symbiotaphrinales	-0.675489	-0.133812	1.05067	-0.513142	0.0780602	0.526951
Polygonaceae	-0.915303	4.50328	-0.908544	0.38	0.0414043	-0.0019047
Dacrymycetales	0.04909	-0.290251	-0.0850799	0.546699	1.13315	0.0089989
Viridiplantae	-1.62474	0.107011	0.034827	-0.0347134	-0.0698623	0.0235378
Holometabola	0.533128	0.0094388	0.553308	-0.369757	0.158529	0.44459
Tetrahymenina	0.550375	0.1038	0.849208	-0.763118	-0.270919	0.620995
Entorrhizomycetes	0.485367	-0.167482	-0.390347	-0.25692	-0.259866	0.0906561
Boletales	0.570127	0.150343	1.28197	-0.501927	0.388265	0.721837
rosids	-2.07162	-0.600431	0.199678	-0.0179992	-0.0212223	0.0012548
Trebouxiophyceae	0.465404	-0.257953	-0.736913	0.0377779	-0.0660586	-0.084633
Monoblepharidales	0.448753	-0.384219	-0.997964	0.768429	0.987958	-0.306622
Gunneridae	-1.90566	0.128322	0.0411533	0.0388231	-0.0123733	0.0007797
lamiids	0.464586	-0.237753	-0.686373	-0.0214165	-0.40431	-0.070217
Fungi.incertae.sedis	0.456339	0.0308049	0.198043	-0.296967	-0.178715	0.295671
Saccharomycotina	-1.65789	-0.300453	1.35789	-0.31208	0.444595	0.501259
Sordariomycetes.incertae.sedis	0.428257	-0.247944	-0.919761	-0.412124	-0.786328	-0.060776
Taphrinomycetes	0.187202	-0.299407	-0.813894	-0.163444	-0.700375	-0.112852
Mycocaliciales	0.489092	-0.121896	-0.369445	-0.633158	-0.795314	0.174425
Pucciniomycetes	0.441733	-0.291626	-1.27511	-0.521407	-1.16191	-0.160466
Classiculales	0.529003	0.0250875	0.424199	-0.717794	-0.453803	0.465252
Cichorioideae	0.479301	-0.271717	-0.390503	0.703648	1.24935	-0.0840212
BOP.clade	0.509656	-0.041634	0.0547201	-0.691349	-0.612063	0.229791
Intramacronucleata	0.557294	0.12928	0.986789	-0.77779	-0.211717	0.671411
Phallomycetidae	0.462225	-0.334605	-0.730069	0.73986	1.10323	-0.208454
Rhizophlyctidales	0.515602	-0.138029	0.331349	0.626668	1.55997	0.180498
Xylonomycetes	-0.675489	-0.133812	1.05067	-0.513142	0.0780602	0.526951
Petrosaviidae	0.496022	-0.0515829	-0.0054545	-0.597212	-0.509585	0.198117
Malasseziomycetes	0.23629	-0.0595873	-0.296974	-0.310634	-0.375306	0.118895
Poodae	0.509472	-0.0418191	0.0527129	-0.692552	-0.612847	0.218107
Triticodae	0.475397	-0.172331	-0.64177	-0.604117	-0.912498	0.0746327
Spiculogloeomycetes	0.475354	-0.139986	0.804729	2.02481	-0.134652	-0.145369
Strigulales	0.316586	-0.280511	-0.679298	0.0441738	0.0259678	-0.0779269
Asteraceae	0.479301	-0.271717	-0.390503	0.703648	1.24935	-0.0840212
Liliopsida	0.496022	-0.0515829	-0.0054545	-0.597212	-0.509585	0.198117
Poaceae	0.509656	-0.041634	0.0547201	-0.691349	-0.612063	0.229791
Ciliophora	0.557294	0.12928	0.986789	-0.77779	-0.211717	0.671411
Oligohymenophorea	0.550375	0.1038	0.849208	-0.763118	-0.270919	0.620995
Hymenostomatida	0.550375	0.1038	0.849208	-0.763118	-0.270919	0.620995
Neoptera	0.533128	0.0094388	0.553308	-0.369757	0.158529	0.44459
asterids	0.466957	-0.243226	-0.638697	0.0954215	-0.137836	-0.0724414
Classiculomycetes	0.529003	0.0250875	0.424199	-0.717794	-0.453803	0.465252
Monoblepharidomycetes	0.448753	-0.384219	-0.997964	0.768429	0.987958	-0.306622
Taphrinomycotina	0.187202	-0.299407	-0.813894	-0.163444	-0.700375	-0.112852
Mycocaliciomycetidae	0.489092	-0.121896	-0.369445	-0.633158	-0.795314	0.174425
Dacrymycetes	0.04909	-0.290251	-0.0850799	0.546699	1.13315	0.0089989
Entorrhizomycota	0.485367	-0.167482	-0.390347	-0.25692	-0.259866	0.0906561
Asterales	0.479301	-0.271717	-0.390503	0.703648	1.24935	-0.0840212
Pterygota	0.533128	0.0094388	0.553308	-0.369757	0.158529	0.44459
Alveolata	0.557294	0.12928	0.986789	-0.77779	-0.211717	0.671411
Poales	0.509656	-0.041634	0.0547201	-0.691349	-0.612063	0.229791
Mesangiospermae	-1.62811	0.107531	0.0357671	-0.0346796	-0.0698331	0.0235848
Magnoliophyta	-1.62811	0.107531	0.0357671	-0.0346796	-0.0698331	0.0235848
commelinids	0.509656	-0.041634	0.0547201	-0.691349	-0.612063	0.229791
Dicondylia	0.533128	0.0094388	0.553308	-0.369757	0.158529	0.44459
campanulids	0.479301	-0.271717	-0.390503	0.703648	1.24935	-0.0840212
Insecta	0.533128	0.0094388	0.553308	-0.369757	0.158529	0.44459
Spermatophyta	-1.62811	0.107531	0.0357671	-0.0346796	-0.0698331	0.0235848
Hexapoda	0.533128	0.0094388	0.553308	-0.369757	0.158529	0.44459
Euphyllophyta	-1.62811	0.107531	0.0357671	-0.0346796	-0.0698331	0.0235848
Tracheophyta	-1.62811	0.107531	0.0357671	-0.0346796	-0.0698331	0.0235848
Pancrustacea	0.533128	0.0094388	0.553308	-0.369757	0.158529	0.44459
Embryophyta	-1.62811	0.107531	0.0357671	-0.0346796	-0.0698331	0.0235848
Mandibulata	0.533128	0.0094388	0.553308	-0.369757	0.158529	0.44459
Arthropoda	0.405288	-0.315406	-0.791937	0.363709	0.480513	-0.16455
Streptophytina	-1.62811	0.107531	0.0357671	-0.0346796	-0.0698331	0.0235848
Streptophyta	-1.62811	0.107531	0.0357671	-0.0346796	-0.0698331	0.0235848
Panarthropoda	0.405288	-0.315406	-0.791937	0.363709	0.480513	-0.16455
Ecdysozoa	0.405288	-0.315406	-0.791937	0.363709	0.480513	-0.16455
Protostomia	0.405288	-0.315406	-0.791937	0.363709	0.480513	-0.16455
Bilateria	0.405288	-0.315406	-0.791937	0.363709	0.480513	-0.16455
Eumetazoa	0.405288	-0.315406	-0.791937	0.363709	0.480513	-0.16455
Metazoa	0.405288	-0.315406	-0.791937	0.363709	0.480513	-0.16455
Mortierella	0.432207	-0.445157	-1.327	0.803517	0.846373	-0.427195
Bensingtonia	0.036831	-0.285227	-0.626333	-0.342374	-0.555651	-0.0106326
Taphrina	0.436631	-0.315099	-1.41265	-0.521909	-1.24421	-0.207854
Microstroma	0.415037	-0.50839	-1.66843	0.839928	0.699453	-0.55231
Aspergillus	0.450204	-0.193912	-0.219726	0.188725	0.553305	0.0680023
Penicillium	0.463816	-0.0761027	0.126526	-0.352074	-0.0739955	0.288878
Auricularia	0.489472	-0.233514	-0.0085892	0.661288	0.17034	-0.176779
Thanatephorus	0.462225	-0.334605	-0.730069	0.73986	1.10323	-0.208454
Ustilago	0.433236	-0.358279	-1.43333	-0.159812	-0.69928	-0.283044
Phanerochaete	0.448885	-0.383732	-0.995332	0.768148	0.98909	-0.305658
Pleurotus	0.462881	-0.318029	-0.738634	0.574668	0.843934	-0.180385
Suillus	0.523509	-0.10891	0.488584	0.6099	1.62763	0.238116
Cystofilobasidium	-0.197075	-0.397308	-0.86751	-0.0987346	-0.427202	-0.168675
Erythrobasidium.hasegawianum	-0.60424	-0.226772	0.626249	0.118073	0.281535	0.151745
Papiliotrema.laurentii	-0.639152	-0.228091	0.462441	-0.46489	-0.189048	0.32035
Robillarda	-2.14155	-0.534251	0.623465	-0.150313	0.200781	0.174205
Rhodotorula.mucilaginosa	0.545655	0.0864137	0.755332	-0.753107	-0.311314	0.586595
Arthrobotrys	0.586945	0.238477	1.5764	-0.840668	0.0419986	0.887472
Dipodascopsis	0.529003	0.0250875	0.424199	-0.717794	-0.453803	0.465252
Sarcosomataceae	-0.881751	4.62684	-0.241346	0.308849	0.328505	0.242587
Lipomycetaceae	0.529003	0.0250875	0.424199	-0.717794	-0.453803	0.465252
Lipomyces	0.529003	0.0250875	0.424199	-0.717794	-0.453803	0.465252
Onygenaceae	0.425737	-0.199906	-0.716801	0.728158	1.0822	-0.196208
Paecilomyces	-2.12018	-0.455539	1.04847	-0.195636	0.383665	0.329947
Microbotryum	0.451666	-0.336093	-0.997124	0.329611	0.313169	-0.223889
Colacogloea	0.494506	-0.148992	-0.189995	-0.100531	0.131004	0.136521
Exidiaceae	-1.81697	-0.621548	-0.266355	-0.0934831	-0.194201	-0.109766
Kondoa	-0.731971	-0.311435	-0.0717873	0.0162562	0.222517	0.0437394
Plectania	-0.881751	4.62684	-0.241346	0.308849	0.328505	0.242587
Rutstroemia	0.338585	-0.296868	-0.415611	0.635046	1.09215	-0.125479
Lambertella.subrenispora	0.293829	-0.302307	-1.07184	-0.386595	-0.853404	-0.130254
Flammulina	0.458771	-0.347326	-0.798758	0.747185	1.07368	-0.233624
Corticium	0.409764	-0.527808	-1.77328	0.85111	0.654335	-0.590732
Arthonia	-0.708879	-0.501644	-0.909989	-0.140484	-0.505565	-0.215978
Ceriporia	0.458771	-0.347326	-0.798758	0.747185	1.07368	-0.233624
Nectria.zonata	0.508558	-0.0502071	0.0176429	-0.674438	-0.628747	0.316272
Wallrothiella.subiculosa	0.517149	-0.13233	0.362122	0.623386	1.57321	0.191775
Elsinoaceae	0.342369	-0.0279576	-0.0488771	-0.537507	-0.44867	0.0955932
Elsinoe	0.34045	-0.0300482	-0.06163	-0.535129	-0.45252	0.0893796
Diatrypaceae	0.466891	-0.211558	-0.798868	-0.494697	-0.837494	-0.0003449
Plicaria	-0.715074	2.79159	-1.01409	0.297118	-0.106918	-0.180174
Tubeufia	0.510339	-0.0577354	0.0745655	-0.515241	-0.349926	0.306081
Botryosphaeria	0.430169	-0.235226	-0.149524	0.929028	0.0649326	-0.141497
Melanommataceae	0.418223	-0.273445	-0.508748	0.428157	0.747938	-0.0786238
Myriangiales	0.38355	-0.0430216	0.0128137	-0.438617	-0.38417	0.143898
Thelebolus	0.46521	-0.0514695	0.279969	-0.345236	0.0260959	0.340001
Orbilia	0.312712	-0.160666	-0.132678	0.196183	-0.550208	-0.0027746
Iodophanus.carneus	0.463132	-0.250737	-0.450318	0.382412	0.688567	-0.0512621
Lachnum	-2.18492	-0.693956	-0.238868	-0.0583517	-0.170288	-0.141793
Fusicladium	0.50203	-0.0437012	0.3268	-0.0392518	-0.806387	0.230341
Clitocybe	0.388612	-0.205403	-0.640642	-0.455912	-0.694573	0.0390485
Didymella	0.457128	-0.266352	-0.754926	0.0610869	0.0428639	-0.0903266
Preussia.australis	0.409764	-0.527808	-1.77328	0.85111	0.654335	-0.590732
Limacella	0.550375	0.1038	0.849208	-0.763118	-0.270919	0.620995
Helminthosporium	0.466314	-0.218499	-0.802968	-0.437724	-0.752257	-0.0124689
Coniosporium.apollinis	-1.19982	-0.423638	0.0553629	-0.302837	-0.249584	0.0978106
Scorias	0.375361	0.259464	0.139379	0.497018	-0.260146	0.0573096
Lophodermium	0.447337	-0.287874	-1.18112	-0.403428	-0.924262	-0.149909
Dothiora	0.360217	-0.296884	-0.921923	-0.0875537	-0.296428	-0.128735
Chaetothyriaceae	0.474135	-0.0992606	-0.380027	-0.433995	-0.498964	0.135264
Botryobasidium.subcoronatum	0.462225	-0.334605	-0.730069	0.73986	1.10323	-0.208454
Typhula	0.436631	-0.315099	-1.41265	-0.521909	-1.24421	-0.207854
Graphidaceae	0.241118	-0.410071	-1.05864	0.571234	0.413759	-0.321337
Sirobasidium.magnum	0.502136	-0.187621	0.063575	0.655224	1.44475	0.0823736
Entoloma	-0.855486	-0.519646	-0.52042	0.346729	0.455265	-0.187972
Dirina	0.586945	0.238477	1.5764	-0.840668	0.0419986	0.887472
Dirina.catalinariae	0.586945	0.238477	1.5764	-0.840668	0.0419986	0.887472
Pertusariales	0.435726	-0.432197	-1.25702	0.796055	0.876483	-0.401553
Sakaguchia.lamellibrachiae	0.337237	-0.0927654	0.241126	-0.231145	0.0168561	0.285376
Massariosphaeria.phaeospora	0.467496	-0.201427	-0.798877	-0.587363	-0.980102	0.0170618
Pezicula	0.495524	-0.162424	-0.143531	0.0960647	0.461159	0.115682
Stereaceae	0.021145	1.58407	0.227642	0.502278	1.16321	0.239714
Occultifur	0.409764	-0.527808	-1.77328	0.85111	0.654335	-0.590732
Curvibasidium.cygneicollum	0.140159	-0.287147	-0.46697	0.10592	0.237161	-0.031119
Sampaiozyma.ingeniosa	0.249602	-0.281046	-0.212823	0.811738	0.399835	-0.132495
Yunzhangia.sonckii	0.428277	-0.308739	-0.597091	0.694103	0.801256	-0.174117
Apiosporaceae	0.485859	-0.247567	-0.260103	0.689742	1.30546	-0.0362367
Nectriopsis.violacea	-0.128453	-0.274244	0.175041	0.409028	0.804423	0.0605256
Xanthoparmelia	-0.215936	-0.212904	0.0087513	-0.514469	-0.478925	0.214676
Naohidea.sebacea	-0.751611	3.67481	-1.58362	0.50671	-0.106833	-0.288557
Cosmospora	0.510351	-0.0436015	0.0533101	-0.678242	-0.613399	0.329342
Lecophagus	-2.12654	-0.47896	0.922012	-0.18215	0.329248	0.283606
Anthostomella	-0.990577	-0.20128	0.0011755	0.246226	0.579104	0.0124248
Chaetomella	0.486757	-0.244261	-0.24225	0.687838	1.31315	-0.0296945
Uromyces.striatus	0.462225	-0.334605	-0.730069	0.73986	1.10323	-0.208454
Sistotremastrum.niveocremeum	0.409764	-0.527808	-1.77328	0.85111	0.654335	-0.590732
Tubulicrinis.sp..GEL5046	0.525706	0.0129454	0.358637	-0.710803	-0.482015	0.441227
Muscodor	0.575811	0.197472	1.355	-0.817056	-0.0532738	0.806339
Muribasidiospora.indica	0.436631	-0.315099	-1.41265	-0.521909	-1.24421	-0.207854
Acremonium.1	0.028694	1.23941	-0.737878	0.188299	0.0906039	-0.051069
Helotiales.incertae.sedis	0.434539	-0.436569	-1.28063	0.798572	0.866326	-0.410203
Ceratosebacina.calospora	0.489092	-0.121896	-0.369445	-0.633158	-0.795314	0.174425
Vaginatispora	0.226811	0.739309	-0.363999	-0.161201	-0.182195	0.118004
Hypotrachyna	0.421781	-0.151525	-0.439903	-0.588354	-0.770854	0.10907
Peziza.michelii	0.537122	0.0549906	0.585662	-0.735013	-0.384325	0.52442
Hyphozyma	-2.14155	-0.534251	0.623465	-0.150313	0.200781	0.174205
Pleurotus.australis	0.467496	-0.201427	-0.798877	-0.587363	-0.980102	0.0170618
Coprinopsis	-0.851546	-0.16967	0.621068	-0.423272	-0.0619796	0.351779
Demodex.canis	0.335116	-0.493714	-1.53034	0.766309	0.657251	-0.498908
Megalocystidium	-0.881751	4.62684	-0.241346	0.308849	0.328505	0.242587
Cryphonectria.Endothia.species.comp	lex 0.462225	-0.334605	-0.730069	0.73986	1.10323	-0.208454
Cryptococcus.sp..Pro94.Y57	0.443511	-0.101194	0.16704	-0.0929859	0.359941	0.184709
Leptosphaeria.biglobosa	-0.409449	-0.281997	0.224862	0.313569	-0.314804	0.0497645
Cudoniaceae	-2.22865	-0.855019	-1.10854	0.0343913	-0.544512	-0.460479
Limonomyces.roseipellis	-0.01423	0.554322	1.23597	-0.621768	0.10766	0.500513
Absconditella	0.458771	-0.347326	-0.798758	0.747185	1.07368	-0.233624
Canoparmelia	0.517149	-0.13233	0.362122	0.623386	1.57321	0.191775
Pochonia	0.459073	-0.232448	-0.966372	-0.569501	-1.05218	-0.0443161
Wallemia.ichthyophaga	0.508097	-0.0519035	0.0084831	-0.673462	-0.632689	0.312915
Asterothyrium.longisporum	0.218265	-0.408959	-1.04353	0.546116	0.357004	-0.314931
Schizothecium	0.425084	-0.345355	-0.947283	0.579469	0.722929	-0.255245
Cystobasidium.lysinophilum	0.485737	-0.224223	-0.29884	0.414764	0.859281	0.0020056
Curvibasidium	0.140159	-0.287147	-0.46697	0.10592	0.237161	-0.031119
Pilidium	0.080535	-0.27834	-0.556515	-0.21996	-0.320599	-0.0055591
Acarosporina.microspora	0.536865	0.0540447	0.580554	-0.734468	-0.386522	0.522548
Marchandiomyces.lignicola	0.522352	-0.0735666	0.405136	0.154217	0.876785	0.29482
Dothiorella	0.586945	0.238477	1.5764	-0.840668	0.0419986	0.887472
Lecophagus.sp..ATCC.56071	-2.12654	-0.47896	0.922012	-0.18215	0.329248	0.283606
Appendicheirospora	-2.15693	-0.59089	0.31764	-0.117699	0.069182	0.0621366
Appendicheirospora.graminicola	-2.15693	-0.59089	0.31764	-0.117699	0.069182	0.0621366
Carestiella.socia	0.495659	0.0607372	0.709695	-0.676542	-0.226567	0.551929
Naganishia.randhawae	0.054597	-0.296955	-0.338912	0.233338	0.49782	-0.0193344
Pseudombrophila	0.517149	-0.13233	0.362122	0.623386	1.57321	0.191775
Hyphoderma.orphanellum	0.536147	0.0300211	0.598887	-0.485657	0.007265	0.482153
Peniophorella	-1.69696	-0.583575	-0.165487	-0.0714072	-0.0857669	-0.0680678
Genolevuria.bromeliarum	0.435333	-0.350146	-0.792362	0.73987	1.06323	-0.232288
Hydnobolites	0.450317	-0.378461	-0.966869	0.765113	1.00134	-0.295228
Saccobolus.dilutellus	-0.986945	-0.42469	0.142262	0.23006	0.648843	0.0478746
Plectosphaera.eucalypti	0.367864	-0.0021239	0.268245	-0.296981	0.0538426	0.0613051
Neofusicoccum	0.519054	-0.0667787	0.310654	-0.0578214	0.494323	0.301927
Phlogicylindrium	0.458771	-0.347326	-0.798758	0.747185	1.07368	-0.233624
Marchandiomyces.buckii	0.453788	-0.365677	-0.897845	0.757752	1.03104	-0.269934
Cryptococcus.sp..FYB.2007a	0.22875	-0.119527	0.255437	-0.187162	0.226134	0.279789
Phacidiella.eucalypti	-2.20306	-0.760766	-0.599611	-0.0198814	-0.325518	-0.273986
Massariosphaeria.roumeguerei	0.302453	-0.174781	-0.202778	-0.111206	0.0820516	0.11679
Umbilicariales	0.575811	0.197472	1.355	-0.817056	-0.0532738	0.806339
Fusarium.dimerum.species.complex	0.074001	-0.322582	-0.66597	0.0116836	-0.0291387	-0.0869566
Candelaria.pacifica	0.509187	-0.108833	0.168634	0.0261969	0.227274	0.17837
Giulia.tenuis	0.436631	-0.315099	-1.41265	-0.521909	-1.24421	-0.207854
Betamyces.americaemeridionalis	-0.955072	4.35681	-1.69937	0.464336	-0.298896	-0.291701
Anungitopsis.speciosa	0.479854	-0.25187	-0.406701	0.496423	0.92083	-0.0507
Camptophora.hylomeconis	0.509999	-0.158664	0.21993	0.63855	1.51203	0.139669
Kwoniella	-0.176709	-0.13487	0.606105	-0.259572	0.269826	0.374784
Endosporium.populi.tremuloidis	0.45571	-0.119148	0.0069989	-0.0571711	-0.208427	0.164181
Cryptococcus.sp..SJ11L08	0.458771	-0.347326	-0.798758	0.747185	1.07368	-0.233624
Gloniopsis	-0.704144	-0.475474	-0.867052	-0.311527	-0.754256	-0.170924
Glonium	0.517149	-0.13233	0.362122	0.623386	1.57321	0.191775
soil.fungal.sp..DM2.279	-0.355574	-0.513068	-0.959965	0.53932	0.556239	-0.326898
Cystobasidiomycetes.sp..BI218	-1.48811	-0.648894	-0.779426	-0.0128709	-0.330433	-0.269045
Allantophoma	0.420745	-0.487367	-1.55491	0.827823	0.748299	-0.510713
Selenophoma.linicola	-0.392728	-0.0941009	0.919103	-0.560473	-0.0386317	0.517247
Hydnobolites.cerebriformis	0.450317	-0.378461	-0.966869	0.765113	1.00134	-0.295228
Lophiostoma.sp..CBS.123543	0.462225	-0.334605	-0.730069	0.73986	1.10323	-0.208454
Helotiaceae.sp..795_3_CZ02	0.409764	-0.527808	-1.77328	0.85111	0.654335	-0.590732
Cyberlindnera	0.586945	0.238477	1.5764	-0.840668	0.0419986	0.887472
Chalara.siamense	0.453788	-0.365677	-0.897845	0.757752	1.03104	-0.269934
Chaetothyriales.sp..TRN1	0.350881	-0.326806	-0.765	0.409971	0.560734	-0.16916
Cryptococcus.sp..ZIM.2300	0.462225	-0.334605	-0.730069	0.73986	1.10323	-0.208454
Geoglossomycetes	0.462225	-0.334605	-0.730069	0.73986	1.10323	-0.208454
Acremonium.curvulum	0.492296	-0.223859	-0.132092	0.67609	1.36055	0.0106723
Tremateia	0.53345	0.0277735	0.533542	-0.568815	-0.159547	0.47514
Mauritiana.rhizophorae	-0.881751	4.62684	-0.241346	0.308849	0.328505	0.242587
Myriangium.hispanicum	0.575811	0.197472	1.355	-0.817056	-0.0532738	0.806339
Marasmius.sp..RR.2010d	0.575811	0.197472	1.355	-0.817056	-0.0532738	0.806339
Amniculicolaceae	0.449552	-0.381278	-0.982081	0.766735	0.994792	-0.300802
Delitschia.anisomera	-0.159977	-0.414958	-0.591349	0.549435	0.813259	-0.184309
Boeremia	0.344469	-0.324277	-0.914643	0.148054	0.0686356	-0.171857
Coniochaeta.sp..CHTAR121	-0.034346	-0.244657	-0.0752509	-0.0138597	0.265329	0.109424
Corticium.boreoroseum	0.409764	-0.527808	-1.77328	0.85111	0.654335	-0.590732
Dothideales.sp..1.NF.2011	0.252009	-0.165085	-0.0811478	-0.200708	-0.156169	0.1263
Flavoparmelia.citrinescens	-0.561182	-0.179431	0.651527	-0.485404	-0.0995981	0.396187
Thelonectria	0.453788	-0.365677	-0.897845	0.757752	1.03104	-0.269934
Chytridiomycota.sp..LLME1_1.PML.201	1i 0.524887	0.0005281	0.35672	-0.600279	-0.313071	0.419799
Graphidoideae	0.458771	-0.347326	-0.798758	0.747185	1.07368	-0.233624
Seiridium.banksiae	-2.14155	-0.534251	0.623465	-0.150313	0.200781	0.174205
Dioszegia.sp..YM24421	-1.16492	-0.418224	0.346041	0.149911	0.61547	0.114277
Delastria.rosea	0.424382	-0.466401	-1.49415	0.732515	0.637751	-0.471758
Entylomatales.sp..RP	0.459073	-0.232448	-0.966372	-0.569501	-1.05218	-0.0443161
Disculoides	0.466705	-0.209359	-0.806967	-0.527667	-0.893046	0.0030438
Tremellales.sp..CCFEE.5196	-0.137746	-0.252579	-0.234959	-0.372673	-0.394097	0.112248
Tremellales.sp..CCFEE.5612	0.488024	-0.208361	-0.264701	0.323876	0.739708	0.0309075
Tremellales.sp..SAP708.3	0.293271	0.573455	-0.0976263	-0.458483	-0.314814	-0.295183
Trimorphomyces.sp..SAP1008.3	-1.29893	-0.61511	-0.637749	0.236994	0.161442	-0.249507
Cryptococcus.sp..SAP963.4	0.586945	0.238477	1.5764	-0.840668	0.0419986	0.887472
Deniquelata.barringtoniae	-0.686995	3.91016	-0.323547	0.324124	0.361474	0.182112
Coniochaeta.canina	0.26627	0.287832	-0.780331	0.653122	0.88577	-0.185161
Ascomycota.sp..EK28	0.012915	-0.131873	0.453019	-0.1705	0.340814	0.323748
Minimedusa.cf..polyspora.X.14	-0.842988	-0.392376	0.253738	0.257127	0.308433	0.0073032
Xanthorioideae	0.513107	-0.0897183	0.193976	-0.0332089	0.462843	0.256885
Acarospora.thamnina	0.292109	-0.0737316	-0.577253	0.347329	0.543277	-0.0852668
Etayoa.trypethelii	0.438822	-0.307031	-1.36909	-0.526555	-1.22547	-0.191889
Spissiomyces.ramosus	-0.58226	-0.294882	0.148247	-0.218075	0.0133399	0.172155
Lophiotremataceae	0.179675	-0.3216	-1.12156	-0.493301	-1.06132	-0.138072
Cryptococcus.sp..DEC24	0.586945	0.238477	1.5764	-0.840668	0.0419986	0.887472
Austroafricana	0.420115	-0.0466742	0.0793057	-0.559833	-0.521613	0.30206
Pseudoteratosphaeria	0.483362	-0.186541	-0.416916	-0.117274	-0.0296478	0.0610591
Buellia.punctata	-0.618547	3.67621	-0.279353	0.3863	0.50297	0.175978
Cystobasidiomycetes.sp..DSM.28479	0.462225	-0.334605	-0.730069	0.73986	1.10323	-0.208454
Amandinea.coniops	0.48304	-0.149714	-0.481345	-0.556347	-0.743626	0.121231
Echria	0.502136	-0.187621	0.063575	0.655224	1.44475	0.0823736
Arthonia.mediella	-0.493617	-0.473598	-1.00786	-0.152463	-0.554461	-0.226797
Cyclopsomyces.plurioperculatus	0.517149	-0.13233	0.362122	0.623386	1.57321	0.191775
Devriesia.sp..ZWY.2014b	0.417319	-0.486803	-1.64317	0.682583	0.472329	-0.514
Eurotiomycetes.AZ1057	0.527095	-0.0070719	0.424636	-0.422977	0.0001444	0.410015
Spiromastix.sp..CBS.138268	0.513623	-0.0315516	0.118374	-0.68518	-0.585402	0.353184
Circinotrichum.maculiforme	0.409764	-0.527808	-1.77328	0.85111	0.654335	-0.590732
Leotiomycetes.sp.	0.359256	-0.0850797	0.484196	0.0976259	0.720411	0.31186
Trichosporonaceae	0.462225	-0.334605	-0.730069	0.73986	1.10323	-0.208454
Orbilia.sp..HOB.2016ay	0.572405	0.285373	1.60862	-1.15205	0.0718297	-1.46402
Kondoaceae	-0.346312	-0.298287	-0.349963	-0.163643	-0.167833	0.0164652
Rhodosporidiobolus	0.575478	0.196161	1.34851	-0.815357	-0.0545143	0.803773
Pseudostrickeria	0.536865	0.0540447	0.580554	-0.734468	-0.386522	0.522548
Pseudostrickeria.muriformis	0.536865	0.0540447	0.580554	-0.734468	-0.386522	0.522548
Sparticola	-2.12654	-0.47896	0.922012	-0.18215	0.329248	0.283606
Tremateia.arundicola	0.53345	0.0277735	0.533542	-0.568815	-0.159547	0.47514
Neopseudocercosporella	-2.14155	-0.534251	0.623465	-0.150313	0.200781	0.174205
Saitozyma.sp..BSB.30	0.44063	-0.414136	-1.1595	0.785655	0.918447	-0.365817
Fuscostagonospora	0.497843	-0.116579	0.507371	0.60066	1.35476	0.193936
Clypeoloculus	0.504929	-0.177334	0.119125	0.6493	1.46865	0.10273
Cryptococcus.sp..DV.2016a	0.322	-0.21004	-0.327978	0.225181	0.31353	-0.0218396
Neoscolecobasidium.agapanthi	0.465711	-0.208002	-0.834376	-0.583577	-0.995377	0.0040534
Cyanodermella.oleoligni	0.489092	-0.121896	-0.369445	-0.633158	-0.795314	0.174425
Toxicocladosporium.hominis	-0.134834	-0.418319	-1.10911	-0.157651	-0.576809	-0.226449
Lyomyces.mascarensis	-2.16246	-0.611242	0.207749	-0.10598	0.0218951	0.0218676
Myriangiales.sp.	0.512961	-0.0339909	0.105203	-0.683776	-0.59107	0.348357
Lepra	0.517149	-0.13233	0.362122	0.623386	1.57321	0.191775
Puccinia.bassiae	0.439256	0.0397009	0.714936	-0.603887	-0.232512	0.513464
Cryptococcus.sp.	0.489092	-0.121896	-0.369445	-0.633158	-0.795314	0.174425
Fuscostagonospora.cytisi	0.497843	-0.116579	0.507371	0.60066	1.35476	0.193936
Neoconiothyrium.persooniae	0.504043	-0.123686	0.0146512	-0.0071627	0.396331	0.189871
Mortierellaceae	0.432207	-0.445157	-1.327	0.803517	0.846373	-0.427195
Taphrinaceae	0.436631	-0.315099	-1.41265	-0.521909	-1.24421	-0.207854
Nectria	0.508558	-0.0502071	0.0176429	-0.674438	-0.628747	0.316272
Auriculariales	-1.72321	-0.605773	-0.255876	-0.0627988	-0.179381	-0.112491
Auriculariaceae	0.489472	-0.233514	-0.0085892	0.661288	0.17034	-0.176779
Uromyces	0.462225	-0.334605	-0.730069	0.73986	1.10323	-0.208454
Chalara	0.453788	-0.365677	-0.897845	0.757752	1.03104	-0.269934
Nectriopsis	-0.128453	-0.274244	0.175041	0.409028	0.804423	0.0605256
Lambertella	0.293829	-0.302307	-1.07184	-0.386595	-0.853404	-0.130254
Roccellaceae	0.586945	0.238477	1.5764	-0.840668	0.0419986	0.887472
Wallrothiella	0.517149	-0.13233	0.362122	0.623386	1.57321	0.191775
Amanitaceae	0.550375	0.1038	0.849208	-0.763118	-0.270919	0.620995
Thelebolaceae	0.46521	-0.0514695	0.279969	-0.345236	0.0260959	0.340001
Iodophanus	0.463132	-0.250737	-0.450318	0.382412	0.688567	-0.0512621
Saccobolus	-0.986945	-0.42469	0.142262	0.23006	0.648843	0.0478746
Pertusariaceae	0.517149	-0.13233	0.362122	0.623386	1.57321	0.191775
Microbotryaceae	0.451666	-0.336093	-0.997124	0.329611	0.313169	-0.223889
Cyanodermella	0.489092	-0.121896	-0.369445	-0.633158	-0.795314	0.174425
Capnodiaceae	0.375361	0.259464	0.139379	0.497018	-0.260146	0.0573096
Microstromataceae	0.415037	-0.50839	-1.66843	0.839928	0.699453	-0.55231
Botryobasidium	0.462225	-0.334605	-0.730069	0.73986	1.10323	-0.208454
Typhulaceae	0.436631	-0.315099	-1.41265	-0.521909	-1.24421	-0.207854
unclassified.Chytridiomycota	0.524887	0.0005281	0.35672	-0.600279	-0.313071	0.419799
Hyphoderma	0.536147	0.0300211	0.598887	-0.485657	0.007265	0.482153
Massariosphaeria	0.309536	-0.175924	-0.228359	-0.13164	0.0364692	0.11251
Candelaria	0.509187	-0.108833	0.168634	0.0261969	0.227274	0.17837
Pleurotaceae	0.462881	-0.318029	-0.738634	0.574668	0.843934	-0.180385
Pyronemataceae	0.517149	-0.13233	0.362122	0.623386	1.57321	0.191775
Naohidea	-0.751611	3.67481	-1.58362	0.50671	-0.106833	-0.288557
Amandinea	0.48304	-0.149714	-0.481345	-0.556347	-0.743626	0.121231
Myriangium	0.575811	0.197472	1.355	-0.817056	-0.0532738	0.806339
Wallemia	0.508097	-0.0519035	0.0084831	-0.673462	-0.632689	0.312915
unclassified.Eurotiomycetes	0.527095	-0.0070719	0.424636	-0.422977	0.0001444	0.410015
Diaporthales.incertae.sedis	-2.15693	-0.59089	0.31764	-0.117699	0.069182	0.0621366
unclassified.Helotiaceae	0.409764	-0.527808	-1.77328	0.85111	0.654335	-0.590732
Muribasidiospora	0.436631	-0.315099	-1.41265	-0.521909	-1.24421	-0.207854
Ceratosebacina	0.489092	-0.121896	-0.369445	-0.633158	-0.795314	0.174425
Cystofilobasidiaceae	-0.197075	-0.397308	-0.86751	-0.0987346	-0.427202	-0.168675
Flavoparmelia	-0.561182	-0.179431	0.651527	-0.485404	-0.0995981	0.396187
Demodex	0.335116	-0.493714	-1.53034	0.766309	0.657251	-0.498908
Suillaceae	0.523509	-0.10891	0.488584	0.6099	1.62763	0.238116
Anungitopsis	0.479854	-0.25187	-0.406701	0.496423	0.92083	-0.0507
Selenophoma	-0.392728	-0.0941009	0.919103	-0.560473	-0.0386317	0.517247
Asterothyrium	0.218265	-0.408959	-1.04353	0.546116	0.357004	-0.314931
Acarosporina	0.536865	0.0540447	0.580554	-0.734468	-0.386522	0.522548
unclassified.Myriangiales	0.512961	-0.0339909	0.105203	-0.683776	-0.59107	0.348357
Carestiella	0.495659	0.0607372	0.709695	-0.676542	-0.226567	0.551929
Cryphonectriaceae	0.462225	-0.334605	-0.730069	0.73986	1.10323	-0.208454
Plectosphaera	0.367864	-0.0021239	0.268245	-0.296981	0.0538426	0.0613051
unclassified.Tremellales	0.295516	0.405861	-0.13101	-0.336729	-0.162798	-0.221379
Giulia	0.436631	-0.315099	-1.41265	-0.521909	-1.24421	-0.207854
Endosporium	0.45571	-0.119148	0.0069989	-0.0571711	-0.208427	0.164181
Mauritiana	-0.881751	4.62684	-0.241346	0.308849	0.328505	0.242587
Morosphaeriaceae	0.504929	-0.177334	0.119125	0.6493	1.46865	0.10273
Physalacriaceae	0.458771	-0.347326	-0.798758	0.747185	1.07368	-0.233624
Delastria	0.424382	-0.466401	-1.49415	0.732515	0.637751	-0.471758
Aspergillaceae	0.458558	-0.121615	-0.0072382	-0.143152	0.168344	0.203549
Betamyces	-0.955072	4.35681	-1.69937	0.464336	-0.298896	-0.291701
unclassified.Entylomatales	0.459073	-0.232448	-0.966372	-0.569501	-1.05218	-0.0443161
Lyomyces	-2.16246	-0.611242	0.207749	-0.10598	0.0218951	0.0218676
Massarineae.incertae.sedis	0.497843	-0.116579	0.507371	0.60066	1.35476	0.193936
Camptophora	0.509999	-0.158664	0.21993	0.63855	1.51203	0.139669
Deniquelata	-0.686995	3.91016	-0.323547	0.324124	0.361474	0.182112
Etayoa	0.438822	-0.307031	-1.36909	-0.526555	-1.22547	-0.191889
Circinotrichum	0.409764	-0.527808	-1.77328	0.85111	0.654335	-0.590732
Umbilicariomycetidae	0.575811	0.197472	1.355	-0.817056	-0.0532738	0.806339
Cystobasidiales.incertae.sedis	0.409764	-0.527808	-1.77328	0.85111	0.654335	-0.590732
Cyclopsomyces	0.517149	-0.13233	0.362122	0.623386	1.57321	0.191775
Chaetomellaceae	0.109813	-0.275884	-0.533865	-0.154532	-0.20285	-0.0072987
Yunzhangia	0.428277	-0.308739	-0.597091	0.694103	0.801256	-0.174117
Spissiomyces	-0.58226	-0.294882	0.148247	-0.218075	0.0133399	0.172155
Coniosporium	-1.19982	-0.423638	0.0553629	-0.302837	-0.249584	0.0978106
Neoscolecobasidium	0.465711	-0.208002	-0.834376	-0.583577	-0.995377	0.0040534
Neoconiothyrium	0.504043	-0.123686	0.0146512	-0.0071627	0.396331	0.189871
Erythrogloeaceae	0.466705	-0.209359	-0.806967	-0.527667	-0.893046	0.0030438
Ascobolaceae	-0.986945	-0.42469	0.142262	0.23006	0.648843	0.0478746
Exobasidiaceae	0.436631	-0.315099	-1.41265	-0.521909	-1.24421	-0.207854
Thelephorales	0.436631	-0.315099	-1.41265	-0.521909	-1.24421	-0.207854
Entylomatales	0.459073	-0.232448	-0.966372	-0.569501	-1.05218	-0.0443161
Botryobasidiaceae	0.462225	-0.334605	-0.730069	0.73986	1.10323	-0.208454
Hyphodermataceae	0.536147	0.0300211	0.598887	-0.485657	0.007265	0.482153
Agaricomycotina.incertae.sedis	0.436631	-0.315099	-1.41265	-0.521909	-1.24421	-0.207854
Myriangiaceae	0.575811	0.197472	1.355	-0.817056	-0.0532738	0.806339
Dothideales.incertae.sedis	-0.392728	-0.0941009	0.919103	-0.560473	-0.0386317	0.517247
Demodicidae	0.335116	-0.493714	-1.53034	0.766309	0.657251	-0.498908
Mortierellales	0.432207	-0.445157	-1.327	0.803517	0.846373	-0.427195
Suillineae	0.523509	-0.10891	0.488584	0.6099	1.62763	0.238116
Thelebolales	0.46521	-0.0514695	0.279969	-0.345236	0.0260959	0.340001
Wallemiales.incertae.sedis	0.508097	-0.0519035	0.0084831	-0.673462	-0.632689	0.312915
Naohideaceae	-0.751611	3.67481	-1.58362	0.50671	-0.106833	-0.288557
Lobulomycetaceae	0.517149	-0.13233	0.362122	0.623386	1.57321	0.191775
Amplistromataceae	0.517149	-0.13233	0.362122	0.623386	1.57321	0.191775
Myriangiales.incertae.sedis	0.45571	-0.119148	0.0069989	-0.0571711	-0.208427	0.164181
Gomphilloideae	0.218265	-0.408959	-1.04353	0.546116	0.357004	-0.314931
Microthyriales.incertae.sedis	0.465711	-0.208002	-0.834376	-0.583577	-0.995377	0.0040534
Alphamycetaceae	-0.955072	4.35681	-1.69937	0.464336	-0.298896	-0.291701
Exobasidiales	0.436631	-0.315099	-1.41265	-0.521909	-1.24421	-0.207854
Cheyletoidea	0.335116	-0.493714	-1.53034	0.766309	0.657251	-0.498908
Sordariomycetidae.incertae.sedis	0.517149	-0.13233	0.362122	0.623386	1.57321	0.191775
Wallemiales	0.508097	-0.0519035	0.0084831	-0.673462	-0.632689	0.312915
Naohideales	-0.751611	3.67481	-1.58362	0.50671	-0.106833	-0.288557
Lobulomycetales	0.517149	-0.13233	0.362122	0.623386	1.57321	0.191775
Microthyriales	0.465711	-0.208002	-0.834376	-0.583577	-0.995377	0.0040534
Mortierellomycotina	0.432207	-0.445157	-1.327	0.803517	0.846373	-0.427195
Site scores (weighted averages of species scores)
	CCA1	CCA2	CCA3	CCA4	CCA5	CCA6
row1	-2.8372	-1.11525	-0.860327	0.42757	0.274437	-0.521501
row2	0.5702	-0.225865	0.538687	1.15247	-0.56899	0.598168
row3	0.5911	-0.127965	0.522608	1.1303	-0.38428	0.717722
row4	0.5918	0.00772	0.661981	-0.60741	0.001546	0.512294
row5	0.6048	0.018989	0.930145	-0.69086	-0.127677	1.01308
row6	0.6211	-0.032941	0.850723	0.04719	1.16083	-0.115678
row7	0.4855	0.017144	1.30722	1.77187	-0.477767	0.436368
row8	0.6578	-0.052761	0.975241	1.37547	0.262861	0.164297
row9	-2.0782	-0.460394	0.626992	-0.50906	-0.025642	-1.4156
row10	0.5941	0.035017	0.699854	0.41376	0.002566	0.50741
row11	-1.8253	-0.298839	0.970108	-0.29426	-0.247705	-0.086037
row12	0.5899	0.248999	1.12343	-0.80506	-0.169539	0.713435
row13	0.5698	0.098551	0.869329	-0.07499	0.609264	-0.985976
row14	0.5689	0.108799	0.808201	-0.47162	-0.068058	0.70901
row15	0.5923	0.092051	0.923625	-0.78776	-0.179629	1.39406
row16	0.5585	0.052198	0.70719	-0.04906	0.824478	0.998618
row17	-0.7648	4.24317	-0.559558	0.38598	0.113993	1.09887
row18	0.5336	-0.001969	0.499785	-0.26384	0.529307	0.838066
row19	-2.5858	-0.664553	0.812259	-0.2753	0.225844	0.648379
row20	0.6159	0.340335	1.33026	-1.01216	-0.308444	1.6041
row21	0.57	0.123048	0.883128	-0.20397	0.739975	1.05182
row22	-0.683	3.85753	-0.39668	-0.02609	0.216325	-1.65041
row23	0.5059	0.214295	1.01536	-0.94906	-0.419664	1.43525
row24	0.5629	0.530297	2.31533	-2.08549	0.420416	-7.79012
row25	0.4563	0.002561	0.552798	-0.20915	0.235068	-0.030371
row26	-2.4089	-0.530799	0.486132	-0.32695	-0.17575	-0.108265
row27	0.5648	-0.22098	0.496473	2.29372	4.02257	0.718503
row28	0.4825	-0.479593	-0.039556	1.96596	3.57683	0.320935
row29	0.3323	0.221943	0.887898	-1.7493	-1.52401	0.754791
row30	0.5789	0.285316	1.61856	-1.18663	0.38441	-2.86282
row31	0.3081	-0.057167	0.318615	-0.96109	-0.344736	0.140616
row32	-1.1881	-0.241947	0.859711	-0.16037	-0.038971	0.847527
row33	0.4087	-0.241353	-0.009172	0.09467	1.01441	-0.931458
row34	0.471	-0.194598	-0.1284	0.38916	1.22509	0.596495
row35	0.5244	0.12155	0.828305	-0.62345	0.359734	-0.41995
row36	0.468	0.203127	0.849174	-0.88851	-0.417319	1.42108
row37	0.4539	-0.014453	0.525061	-0.60001	0.102784	0.768126
row38	-1.833	-0.58405	-0.027282	0.03583	0.350799	-0.074782
row39	0.3814	-0.427285	-0.66339	0.87673	0.967057	-0.065354
row40	-1.2773	5.45266	-1.44082	0.73408	-0.064967	0.598376
row41	0.3491	-0.177825	2.76897	7.4553	-5.8447	-1.70452
row42	0.556	0.11119	0.627968	-0.49878	-0.296782	0.765286
row43	0.5478	0.098235	0.669596	-0.64063	0.03256	0.451451
row44	0.5359	-0.019133	0.162885	0.17713	1.03362	0.590175
row45	0.4878	0.076158	0.422556	-1.15704	-1.06309	0.864869
row46	0.5701	0.046074	0.238449	-0.64126	-0.404404	0.70865
row47	-2.5745	-0.634264	0.195352	-0.15204	-0.217419	0.365443
row48	0.5418	-0.352448	-1.06125	0.62047	1.44482	-0.692476
row49	-0.1976	-0.499258	-0.807313	0.35137	0.885519	-0.430278
row50	0.5418	0.112624	0.716956	-0.83649	-0.050602	-0.394726
row51	0.5602	-0.047361	0.074979	-0.59151	0.087454	-0.609522
row52	0.5354	-0.058683	0.114512	0.23103	0.710997	0.586544
row53	-1.6887	-0.325749	0.738143	-0.19271	-0.033617	0.685874
row54	0.3891	-0.191884	-0.257685	0.62121	1.05489	0.090444
row55	0.5185	-0.040133	0.46412	-0.11083	0.447513	0.43181
row56	0.4647	0.116656	0.726946	-0.94291	-0.566025	1.44068
row57	0.5541	-0.137192	-0.630797	0.98815	1.62139	-0.022281
row58	-1.8449	-0.727094	-0.388226	0.07929	0.23705	0.007078
row59	0.4348	-0.18851	-0.314384	-0.31778	-0.046962	0.498483
row60	0.4288	-0.47486	-0.859288	0.80897	1.40962	-0.411781
row61	0.3508	-0.61735	-1.56959	0.36546	0.537275	-0.509207
row62	0.568	0.095176	0.468146	-0.39494	0.089398	1.44908
row63	0.6818	-0.255162	-1.15872	0.55939	1.19243	-0.446466
row64	0.3773	-0.864169	-3.0042	1.27053	1.07064	-1.38929
row65	0.5744	0.052209	0.338519	-0.35263	-0.102231	0.850531
row66	0.3541	-0.685702	-3.24824	-1.30878	-3.31222	-0.690251
row67	0.5017	-0.301424	-1.61132	-0.92906	-2.11544	-0.168931
row68	0.15	-1.02263	-2.65311	1.34253	1.81252	-1.53461
row69	0.7348	-1.61889	-10.6704	-3.59526	-12.0631	-3.73472
row70	0.4444	-0.460081	-1.42037	0.07807	-0.032576	-0.512567
row71	-2.2528	-0.765815	-0.372754	-0.08204	-0.208414	0.148634
row72	0.5767	-0.269344	-0.889868	0.29288	0.791832	-0.10672
row73	-2.9216	-1.10003	-0.907382	0.26937	0.121028	-0.352719
row74	0.2786	-1.32287	-4.46398	1.76721	1.15656	-2.41371
row75	0.2595	-0.511041	-1.34875	-0.42318	-0.812199	-0.394774
row76	0.5606	0.054775	0.501057	-0.26769	-0.90475	0.838444
Site constraints (linear combinations of constraining variables)
	CCA1	CCA2	CCA3	CCA4	CCA5	CCA6
row1	-2.1625	-0.61124	0.207749	-0.10598	0.0219	0.02187
row2	0.5081	-0.0519	0.008483	-0.67346	-0.63269	0.31292
row3	0.4895	-0.23351	-0.008589	0.66129	0.17034	-0.17678
row4	0.529	0.02509	0.424199	-0.71779	-0.4538	0.46525
row5	0.529	0.02509	0.424199	-0.71779	-0.4538	0.46525
row6	0.5021	-0.18762	0.063575	0.65522	1.44475	0.08237
row7	0.4255	-0.0514	2.18304	4.57181	-3.07184	-0.5689
row8	0.5021	-0.18762	0.063575	0.65522	1.44475	0.08237
row9	-2.1416	-0.53425	0.623465	-0.15031	0.20078	0.1742
row10	0.5171	-0.13233	0.362122	0.62339	1.57321	0.19177
row11	-2.1265	-0.47896	0.922012	-0.18215	0.32925	0.28361
row12	0.544	0.08038	0.722746	-0.74963	-0.32534	0.57465
row13	0.5171	-0.13233	0.362122	0.62339	1.57321	0.19177
row14	0.544	0.08038	0.722746	-0.74963	-0.32534	0.57465
row15	0.5869	0.23848	1.5764	-0.84067	0.042	0.88747
row16	0.5601	0.02577	1.21578	0.53235	1.94055	0.50459
row17	-0.8818	4.62684	-0.241346	0.30885	0.3285	0.24259
row18	0.5869	0.23848	1.5764	-0.84067	0.042	0.88747
row19	-2.0836	-0.32086	1.77567	-0.27319	0.69658	0.59642
row20	0.5869	0.23848	1.5764	-0.84067	0.042	0.88747
row21	0.5489	-0.01524	0.994373	0.55596	1.84528	0.42346
row22	-0.8929	4.58584	-0.462751	0.33246	0.23323	0.16145
row23	0.5758	0.19747	1.355	-0.81706	-0.05327	0.80634
row24	0.5629	0.5303	2.31533	-2.08549	0.42042	-7.79012
row25	0.5758	0.19747	1.355	-0.81706	-0.05327	0.80634
row26	-2.1202	-0.45554	1.04847	-0.19564	0.38367	0.32995
row27	0.5235	-0.10891	0.488584	0.6099	1.62763	0.23812
row28	0.5235	-0.10891	0.488584	0.6099	1.62763	0.23812
row29	0.5504	0.1038	0.849208	-0.76312	-0.27092	0.62099
row30	0.5504	0.1038	0.849208	-0.76312	-0.27092	0.62099
row31	0.5504	0.1038	0.849208	-0.76312	-0.27092	0.62099
row32	-2.1337	-0.50529	0.77982	-0.16699	0.26806	0.2315
row33	0.5182	-0.12757	0.563482	0.60028	0.41651	0.03285
row34	0.51	-0.15866	0.21993	0.63855	1.51203	0.13967
row35	0.5369	0.05404	0.580554	-0.73447	-0.38652	0.52255
row36	0.5369	0.05404	0.580554	-0.73447	-0.38652	0.52255
row37	0.5369	0.05404	0.580554	-0.73447	-0.38652	0.52255
row38	-2.1569	-0.59089	0.31764	-0.1177	0.06918	0.06214
row39	0.4868	-0.24426	-0.24225	0.68784	1.31315	-0.02969
row40	-0.9551	4.35681	-1.69937	0.46434	-0.2989	-0.2917
row41	0.4102	-0.10804	1.87722	4.60443	-3.20344	-0.68097
row42	0.5136	-0.03155	0.118374	-0.68518	-0.5854	0.35318
row43	0.5136	-0.03155	0.118374	-0.68518	-0.5854	0.35318
row44	0.4588	-0.34733	-0.798758	0.74718	1.07368	-0.23362
row45	0.4856	-0.13462	-0.438134	-0.62583	-0.82487	0.14925
row46	0.4856	-0.13462	-0.438134	-0.62583	-0.82487	0.14925
row47	-2.1849	-0.69396	-0.238868	-0.05835	-0.17029	-0.14179
row48	0.4588	-0.34733	-0.798758	0.74718	1.07368	-0.23362
row49	0.4622	-0.33461	-0.730069	0.73986	1.10323	-0.20845
row50	0.4891	-0.1219	-0.369445	-0.63316	-0.79531	0.17442
row51	0.4891	-0.1219	-0.369445	-0.63316	-0.79531	0.17442
row52	0.4622	-0.33461	-0.730069	0.73986	1.10323	-0.20845
row53	-2.1899	-0.71231	-0.337955	-0.04778	-0.21293	-0.1781
row54	0.4538	-0.36568	-0.897845	0.75775	1.03104	-0.26993
row55	0.4807	-0.15297	-0.537221	-0.61527	-0.86751	0.11294
row56	0.4807	-0.15297	-0.537221	-0.61527	-0.86751	0.11294
row57	0.4538	-0.36568	-0.897845	0.75775	1.03104	-0.26993
row58	-2.2031	-0.76077	-0.599611	-0.01988	-0.32552	-0.27399
row59	0.4675	-0.20143	-0.798877	-0.58736	-0.9801	0.01706
row60	0.4406	-0.41414	-1.1595	0.78566	0.91845	-0.36582
row61	0.4675	-0.20143	-0.798877	-0.58736	-0.9801	0.01706
row62	0.4675	-0.20143	-0.798877	-0.58736	-0.9801	0.01706
row63	0.4322	-0.44516	-1.327	0.80352	0.84637	-0.42719
row64	0.4322	-0.44516	-1.327	0.80352	0.84637	-0.42719
row65	0.4591	-0.23245	-0.966372	-0.5695	-1.05218	-0.04432
row66	0.4591	-0.23245	-0.966372	-0.5695	-1.05218	-0.04432
row67	0.4591	-0.23245	-0.966372	-0.5695	-1.05218	-0.04432
row68	0.4098	-0.52781	-1.77328	0.85111	0.65433	-0.59073
row69	0.4366	-0.3151	-1.41265	-0.52191	-1.24421	-0.20785
row70	0.4366	-0.3151	-1.41265	-0.52191	-1.24421	-0.20785
row71	-2.2339	-0.87444	-1.21339	0.04557	-0.58963	-0.4989
row72	0.4098	-0.52781	-1.77328	0.85111	0.65433	-0.59073
row73	-2.2287	-0.85502	-1.10854	0.03439	-0.54451	-0.46048
row74	0.415	-0.50839	-1.66843	0.83993	0.69945	-0.55231
row75	0.4419	-0.29568	-1.3078	-0.53309	-1.1991	-0.16943
row76	0.4419	-0.29568	-1.3078	-0.53309	-1.1991	-0.16943
Biplot scores for constraining variables
CCA1 CCA2 CCA3 CCA4 CCA5 CCA6
FamilyBoraginaceae 0.08264 -0.02997 0.04379 0.10375 0.047416 -0.012461
FamilyBrassicaceae -0.95732 -0.27141 0.08721 -0.04640 0.007652 0.007942
FamilyGeraniaceae 0.06967 -0.01325 0.33864 0.76479 -0.522926 -0.104088
FamilyOxalidaceae 0.06671 0.06284 0.27437 -0.24714 0.049820 -0.923150
FamilyPoaceae 0.46159 -0.04007 0.04487 -0.61331 -0.556452 0.296753
FamilyPolygonaceae -0.19367 0.96267 -0.17067 0.07846 0.018582 0.007914
Latitude 0.02160 0.38660 0.85264 -0.09792 0.305691 0.141455
Centroids for factor constraints
	CCA1	CCA2	CCA3	CCA4	CCA5	CCA6
FamilyAsteraceae	0.4782	-0.27589	-0.41305	0.7061	1.23965	-0.09229
FamilyBoraginaceae	0.5033	-0.18253	0.2667	0.6319	0.2888	-0.0759
FamilyBrassicaceae	-2.163	-0.61322	0.19704	-0.1048	0.01729	0.01794
FamilyGeraniaceae	0.4179	-0.07946	2.03151	4.588	-3.13705	-0.62443
FamilyOxalidaceae	0.5629	0.5303	2.31533	-2.0855	0.42042	-7.79012
FamilyPoaceae	0.5102	-0.04429	0.04959	-0.6778	-0.615	0.32798
FamilyPolygonaceae	-0.9099	4.52303	-0.80187	0.3686	0.08731	0.03718
Permutation test for cca under reduced model
Terms added sequentially (first to last)
Permutation: free
Number of permutations: 999
Model: cca(formula = meta.data ~ Family + Latitude, data = meta.env)
	Df	ChiSquare	F	Pr(>F)
Family	6	0.4988	5.5177	0.001	***
Latitude	1	0.04667	3.0973	0.002	**
Residual	68	1.02454
---
Signif. codes: 0 ‘***’ 0.001 ‘**’ 0.01 ‘*’ 0.05 ‘.’ 0.1 ‘ ’ 1
Permutation test for cca under reduced model
Forward tests for axes
Permutation: free
Number of permutations: 999
Model: cca(formula = meta.data ~ Family + Latitude, data = meta.env)
	Df	ChiSquare	F	Pr(>F)
CCA1	1	0.29402	19.5142	0.001	***
CCA2	1	0.09193	6.1017	0.071	.
CCA3	1	0.05069	3.3643	0.086	.
CCA4	1	0.04457	2.958	0.099	.
CCA5	1	0.0332	2.2034	0.145
CCA6	1	0.01983	1.3159	0.28
CCA7	1	0.01124	0.7458	0.454
Residual	68	1.02454
---
Signif. codes: 0 ‘***’ 0.001 ‘**’ 0.01 ‘*’ 0.05 ‘.’ 0.1 ‘ ’ 1
